# Supplementary material for: Regulation of the apico-basolateral trafficking polarity of the homologous copper-ATPases ATP7A and ATP7B
Source: J Cell Sci. 2023 Nov 30;137(5):jcs261258. doi: 10.1242/jcs.261258 (PMC10729821; doi:10.1242/jcs.261258)
Supplement: Table S1. [file joces-137-261258-Dataset1.xlsx]

## Sheet: Sheet1
Protein IDs	Majority protein IDs	Peptide counts (all)	Peptide counts (razor+unique)	Peptide counts (unique)	Fasta headers	Number of proteins	Peptides	Razor + unique peptides	Unique peptides	Sequence coverage [%]	Unique + razor sequence coverage [%]	Unique sequence coverage [%]	Mol. weight [kDa]	Sequence length	Sequence lengths	Q-value	Score	Intensity	MS/MS count	Peptide sequences	Only identified by site	Reverse	Potential contaminant	id	Peptide IDs	Peptide is razor	Mod. peptide IDs	Evidence IDs	MS/MS IDs	Best MS/MS	Biotin-Tyramide site IDs	Oxidation (M) site IDs	Biotin-Tyramide site positions	Oxidation (M) site positions	Taxonomy IDs
F1PAJ4;P63273;A0A0A0MPE1	F1PAJ4;P63273;A0A0A0MPE1	1;1;1	1;1;1	1;1;1	tr|A0A5F4BQS4|A0A5F4BQS4_CANLF Drebrin like OS=Canis lupus familiaris OX=9615 GN=DBNL PE=3 SV=1;tr|A0A5F4DMU9|A0A5F4DMU9_CANLF Drebrin like OS=Canis lupus familiaris OX=9615 GN=DBNL PE=4 SV=1;tr|A0A5F4CQ37|A0A5F4CQ37_CANLF Drebrin like OS=Canis lupus famil	3	1	1	1	8.5	8.5	8.5	14.837	129	129;135;150	0	7.6899	0	1	VCEEIAIIPSK				0	2946	TRUE	3025	3320	3876	3876					-1;-1;-1
A0A140T8E0	A0A140T8E0	1	1	1	sp|Q95KM6|CLD2_CANLF Claudin-2 OS=Canis lupus familiaris OX=9615 GN=CLDN2 PE=2 SV=1;tr|A0A5F4C520|A0A5F4C520_CANLF Claudin OS=Canis lupus familiaris OX=9615 GN=CLDN2 PE=3 SV=1;tr|J9NUV1|J9NUV1_CANLF Claudin OS=Canis lupus familiaris OX=9615 GN=CLDN2 PE=3 S	1	1	1	1	1.7	1.7	1.7	78.806	717	717	0	10.221	2361100	1	YQEVTNNLEFAK				1	3409	TRUE	3502	3845	4482	4482					-1
A0A140T8E6	A0A140T8E6	9	9	7	tr|A0A5F4BU68|A0A5F4BU68_CANLF RAP1B, member of RAS oncogene family OS=Canis lupus familiaris OX=9615 GN=RAP1B PE=4 SV=1;tr|A0A5F4DJ51|A0A5F4DJ51_CANLF RAP1B, member of RAS oncogene family OS=Canis lupus familiaris OX=9615 GN=RAP1B PE=4 SV=1;tr|A0A5F4C5K5|	1	9	9	7	17.6	17.6	13.6	81.758	744	744	0	77.545	23749000	10	ALMGSPQLVAAVVR;CTTSILHNLSHHR;HVAAGTQQPYTDGVR;LAEPSQLLK;LLNQPNQWPLVK;MEEIVEGCTGALHILAR;NLALCPANHAPLQEAAVIPR;SAIVHLINYQDDAELATR;VAAGVLCELAQDK				2	180;350;1280;1672;1888;2111;2238;2471;2915	True;True;True;True;True;True;True;True;True	182;359;1307;1709;1928;2157;2158;2299;2538;2994	197;386;1426;1862;2097;2339;2340;2514;2777;3286	225;443;1642;2154;2426;2707;2708;2920;3219;3818	225;443;1642;2154;2426;2708;2920;3219;3818		0		555	-1
A0A1W2NCW3;F1PCT7;A0A5F4C374;A0A5F4C4C7;A0A5F4BZ39;A0A5F4D0J5;A0A5F4D7H5	A0A1W2NCW3;F1PCT7;A0A5F4C374;A0A5F4C4C7;A0A5F4BZ39;A0A5F4D0J5;A0A5F4D7H5	3;3;3;3;3;3;3	3;3;3;3;3;3;3	3;3;3;3;3;3;3	tr|A0A5F4BXE9|A0A5F4BXE9_CANLF Trafficking from ER to golgi regulator OS=Canis lupus familiaris OX=9615 GN=TFG PE=4 SV=1;tr|E2REP2|E2REP2_CANLF Trafficking from ER to golgi regulator OS=Canis lupus familiaris OX=9615 GN=TFG PE=4 SV=2	7	3	3	3	6	6	6	67.56	615	615;631;644;659;664;668;705	0	19.755	1514200	3	FSSGYYDFSVK;SIVEEIEDLVAR;TGQEVVFVAEPDSK				3	881;2568;2766	True;True;True	903;2639;2838	977;2880;3108	1118;3337;3618	1118;3337;3618					-1;-1;-1;-1;-1;-1;-1
A0A5F4CSK0;E2RB38;A0A5F4C743;A0A5F4D721;A0A5F4BNW9;E2RBW4;A0A5F4BRE0;A0A5F4C7N1;F1P912;F1P916;A0A5F4CFM8;A0A5F4DCE0;A0A5F4CJK0;A0A5F4CUQ1;A0A5F4CFV1;A0A5F4CLI3;A0A5F4C534	A0A5F4CSK0;E2RB38;A0A5F4C743;A0A5F4D721;A0A5F4BNW9	5;5;5;5;5;2;2;1;1;1;1;1;1;1;1;1;1	5;5;5;5;5;2;2;1;1;1;1;1;1;1;1;1;1	4;4;4;4;4;1;1;0;0;0;0;0;0;0;0;0;0	tr|A0A5F4C0T2|A0A5F4C0T2_CANLF SEC22 homolog B, vesicle trafficking protein OS=Canis lupus familiaris OX=9615 GN=SEC22B PE=3 SV=1;tr|A0A5F4C0C4|A0A5F4C0C4_CANLF SEC22 homolog B, vesicle trafficking protein OS=Canis lupus familiaris OX=9615 GN=SEC22B PE=3 S	17	5	5	4	20.7	20.7	15.9	26.42	227	227;248;248;248;247;285;285;380;420;410;410;348;368;368;365;263;443	0	42.604	10836000	5	AGITTIEAVK;IQVLQQQADDAEER;KIQVLQQQADDAEER;KLVIIEGDLER;RIQLVEEELDR				4	92;1508;1612;1623;2428	True;True;True;True;True	93;1541;1647;1658;2494	102;1679;1796;1807;2728	117;1936;2078;2090;3168	117;1936;2078;2090;3168					-1;-1;-1;-1;-1;-1;-1;-1;-1;-1;-1;-1;-1;-1;-1;-1;-1
A0A5F4CD83;A0A5F4BNY4	A0A5F4CD83;A0A5F4BNY4	1;1	1;1	1;1	tr|A0A5F4BZJ6|A0A5F4BZJ6_CANLF Ras-related protein Rab-2A OS=Canis lupus familiaris OX=9615 GN=RAB2A PE=4 SV=1;tr|J9NWA7|J9NWA7_CANLF Ras-related protein Rab-2A OS=Canis lupus familiaris OX=9615 GN=RAB2A PE=4 SV=2;sp|P61105|RAB2A_CANLF Ras-related protein	2	1	1	1	19.6	19.6	19.6	10.275	92	92;113	0	6.4693	1477800	1	TVAGGAWTYNTTSAVTVK				5	2879	TRUE	2956	3241	3767	3767					-1;-1
A0A5F4C7T8;A0A5F4BP06;E2R4L0;A0A5F4DKI1;F6XHX3;J9P448	A0A5F4C7T8;A0A5F4BP06;E2R4L0	8;8;8;2;2;2	8;8;8;2;2;2	8;8;8;2;2;2	tr|A0A5S6DDS9|A0A5S6DDS9_CANLF Ras-related protein Rab-7a OS=Canis lupus familiaris OX=9615 GN=RAB7A PE=4 SV=1;sp|P18067|RAB7A_CANLF Ras-related protein Rab-7a OS=Canis lupus familiaris OX=9615 GN=RAB7A PE=1 SV=1;tr|A0A5F4BPT0|A0A5F4BPT0_CANLF Ras-related	6	8	8	8	20.1	20.1	20.1	57.089	508	508;519;530;411;429;445	0	55.542	15770000	9	ALEQLNGFELAGR;GIFEPFGR;GYGFITFSDSECAK;HGGVIHIYVDK;IESIQLMMDSETGR;TDASSASSFLDSDELER;TVFCMQLAAR;VLGVPIIVQASQAEK				6	162;1029;1184;1219;1347;2729;2891;3086	True;True;True;True;True;True;True;True	164;1052;1210;1246;1374;2801;2968;3170	179;1145;1317;1359;1496;3066;3255;3473	205;1305;1509;1559;1560;1723;3574;3782;4050	205;1305;1509;1560;1723;3574;3782;4050					-1;-1;-1;-1;-1;-1
F1PVX8;A0A5F4CCQ8;A0A5F4BP18	F1PVX8;A0A5F4CCQ8;A0A5F4BP18	1;1;1	1;1;1	1;1;1	tr|E2RCG5|E2RCG5_CANLF Syntaxin 6 OS=Canis lupus familiaris OX=9615 GN=STX6 PE=3 SV=2;tr|A0A5F4BQD4|A0A5F4BQD4_CANLF Syntaxin 6 OS=Canis lupus familiaris OX=9615 GN=STX6 PE=3 SV=1;tr|F1PWH1|F1PWH1_CANLF Syntaxin 6 OS=Canis lupus familiaris OX=9615 GN=STX6	3	1	1	1	2.1	2.1	2.1	69.929	617	617;635;637	0	6.5986	1913600	1	FLSQESGIAQTLK				7	837	TRUE	857	927	1055	1055					-1;-1;-1
A0A5F4C5N5;F6XZH6;A0A5F4CVD9;A0A5F4BP80;A0A5F4CT77;A0A5F4BWS2;A0A5F4D701	A0A5F4C5N5;F6XZH6;A0A5F4CVD9;A0A5F4BP80;A0A5F4CT77;A0A5F4BWS2;A0A5F4D701	3;3;3;3;3;3;3	3;3;3;3;3;3;3	3;3;3;3;3;3;3	tr|A0A5F4CGW6|A0A5F4CGW6_CANLF Alpha-centractin OS=Canis lupus familiaris OX=9615 GN=ACTR1A PE=3 SV=1;tr|A0A5F4BT67|A0A5F4BT67_CANLF Alpha-centractin OS=Canis lupus familiaris OX=9615 GN=ACTR1A PE=3 SV=1;sp|P61162|ACTZ_CANLF Alpha-centractin OS=Canis lupus	7	3	3	3	8.9	8.9	8.9	52.415	485	485;486;501;518;524;531;545	0	18.848	3786000	3	AEFFVAPVGVASK;ALPDESPPSSAEQGEQR;LPSVEEAEVPKPR				8	65;181;1944	True;True;True	65;183;1984	72;198;2154	85;226;2493	85;226;2493					-1;-1;-1;-1;-1;-1;-1
A0A5F4C965;A0A5F4BPC3;F1P9W2;J9P766;A0A5F4BW82	A0A5F4C965;A0A5F4BPC3;F1P9W2;J9P766;A0A5F4BW82	7;7;7;7;7	7;7;7;7;7	7;7;7;7;7	tr|F1PCX8|F1PCX8_CANLF Microtubule-associated protein OS=Canis lupus familiaris OX=9615 GN=MAP4 PE=4 SV=3;tr|A0A5K1V960|A0A5K1V960_CANLF Microtubule-associated protein OS=Canis lupus familiaris OX=9615 GN=MAP4 PE=4 SV=1;tr|F1PCZ5|F1PCZ5_CANLF Microtubule-a	5	7	7	7	35.6	35.6	35.6	29.206	264	264;311;313;370;378	0	60.538	29097000	8	AGQSVIGLQMGTNK;DGIILCELINK;GFHTTIDIGVK;GMSVYGLGR;LTLQPVDNSTISLQMGTNK;MQTDKPFDQTTISLQMGTNK;YDHQAEEDLR				9	102;388;995;1089;2015;2160;3299	True;True;True;True;True;True;True	103;399;1018;1113;2057;2216;2217;3387	112;429;1109;1209;2235;2404;2405;3706	131;496;1265;1379;2586;2782;2783;4307	131;496;1265;1379;2586;2783;4307		1		128	-1;-1;-1;-1;-1
A0A5F4BPI9;A0A5F4C3P5;E2RSI5	A0A5F4BPI9;A0A5F4C3P5;E2RSI5	2;2;2	2;2;2	2;2;2	tr|A0A5F4CS96|A0A5F4CS96_CANLF Tubulin alpha chain OS=Canis lupus familiaris OX=9615 GN=TUBA1B PE=3 SV=1;tr|A0A5F4BT09|A0A5F4BT09_CANLF Tubulin alpha chain OS=Canis lupus familiaris OX=9615 GN=TUBA1B PE=3 SV=1;tr|L7N0B2|L7N0B2_CANLF Tubulin alpha chain OS=	3	2	2	2	6.6	6.6	6.6	51.794	473	473;597;605	0	13.261	4061700	2	LCTSATESEVLR;NALVSHLDGTTPVCEDIGR				10	1704;2189	True;True	1742;2249	1897;2459	2191;2856	2191;2856					-1;-1;-1
A0A5F4CVR0;A0A5F4D4A5;A0A5F4DHF4;A0A5F4BXS9;A0A5F4CBY4;A0A5F4BPK6;O97592;F1P7G4	A0A5F4CVR0;A0A5F4D4A5;A0A5F4DHF4;A0A5F4BXS9;A0A5F4CBY4;A0A5F4BPK6;O97592;F1P7G4	1;1;1;1;1;1;1;1	1;1;1;1;1;1;1;1	1;1;1;1;1;1;1;1	tr|A0A5F4CWA7|A0A5F4CWA7_CANLF Adaptor related protein complex 1 subunit beta 1 OS=Canis lupus familiaris OX=9615 GN=AP1B1 PE=3 SV=1;tr|A0A5F4D7A8|A0A5F4D7A8_CANLF AP complex subunit beta OS=Canis lupus familiaris OX=9615 GN=AP1B1 PE=3 SV=1;tr|A0A5F4BTP4|A	8	1	1	1	1.4	1.4	1.4	128.91	1115	1115;1208;1221;1230;1243;3676;3680;3680	0	6.4483	48915000	3	IQSQWDEVQEHLQNRR				11	1504	TRUE	1537	1673;1674;1675	1930;1931;1932	1932					-1;-1;-1;-1;-1;-1;-1;-1
A0A5F4BPN0;E2RDZ4	A0A5F4BPN0;E2RDZ4	4;4	2;2	2;2	tr|A0A5F4CMH6|A0A5F4CMH6_CANLF Dynamin-1-like protein OS=Canis lupus familiaris OX=9615 GN=DNM1L PE=4 SV=1;tr|A0A5F4D3C5|A0A5F4D3C5_CANLF Dynamin-1-like protein OS=Canis lupus familiaris OX=9615 GN=DNM1L PE=3 SV=1;tr|A0A5F4BXI3|A0A5F4BXI3_CANLF Dynamin-1-l	2	4	2	2	12.3	6.2	6.2	44.451	390	390;411	0	11.392	1876500	2	GIYAYGFEKPSAIQQR;KVDWLTEK;LDYGQHVVAGTPGR;VLISTDVWAR				12	1051;1645;1726;3093	False;False;True;True	1075;1682;1765;3177	1170;1833;1922;3480	1335;2121;2219;4058	1335;2121;2219;4058					-1;-1
A0A5F4CST7;A0A5F4CCJ9;A0A5F4BZB0;A0A5F4BPP4;J9NS22;A0A5F4CG44;A0A5F4DF37;F1PDI6;A0A5F4C7C5	A0A5F4CST7;A0A5F4CCJ9;A0A5F4BZB0;A0A5F4BPP4;J9NS22;A0A5F4CG44;A0A5F4DF37;F1PDI6;A0A5F4C7C5	2;2;2;2;2;1;1;1;1	2;2;2;2;2;1;1;1;1	2;2;2;2;2;1;1;1;1	tr|A0A5F4CUP1|A0A5F4CUP1_CANLF VPS26, retromer complex component A OS=Canis lupus familiaris OX=9615 GN=VPS26A PE=3 SV=1;tr|A0A5F4BUH2|A0A5F4BUH2_CANLF VPS26, retromer complex component A OS=Canis lupus familiaris OX=9615 GN=VPS26A PE=3 SV=1;tr|A0A5F4DCX6|	9	2	2	2	26.1	26.1	26.1	15.006	134	134;139;145;146;147;100;102;135;137	0	13.029	6581300	2	SQWSPALTISK;VLLSICSLLCDPNPDDPLVPEIAR				13	2646;3100	True;True	2717;3184	2966;3487	3438;4066	3438;4066					-1;-1;-1;-1;-1;-1;-1;-1;-1
A0A5S6DDS9;P18067;A0A5F4BPT0;A0A5F4CAY6;A0A5F4CIN0	A0A5S6DDS9;P18067;A0A5F4BPT0;A0A5F4CAY6	3;3;3;2;1	3;3;3;2;1	3;3;3;2;1	tr|A0A5F4C0Q1|A0A5F4C0Q1_CANLF Syntaxin 7 OS=Canis lupus familiaris OX=9615 GN=STX7 PE=3 SV=1;tr|A0A5F4BX44|A0A5F4BX44_CANLF Syntaxin 7 OS=Canis lupus familiaris OX=9615 GN=STX7 PE=3 SV=1;tr|A0A5F4DCB9|A0A5F4DCB9_CANLF Syntaxin 7 OS=Canis lupus familiaris	5	3	3	3	17.2	17.2	17.2	22.602	198	198;207;228;155;91	0	23.907	14952000	3	EAINVEQAFQTIAR;FQSLGVAFYR;TSLMNQYVNK				14	516;867;2861	True;True;True	530;888;2938	573;961;3221	663;1099;3746	663;1099;3746					-1;-1;-1;-1;-1
A0A5F4BPV2;F1Q3G7;E2QYP1;A0A5F4CVA6;L7N0C2;E2RF37;E2R5N6;E2RJS6;F1Q2T4;F1PP12;F1PQB0;E2RJS4	A0A5F4BPV2;F1Q3G7;E2QYP1;A0A5F4CVA6;L7N0C2;E2RF37	7;7;7;6;5;4;3;2;2;2;2;1	7;7;7;6;5;4;3;2;2;2;2;1	7;7;7;6;5;4;3;2;2;2;2;1	tr|F1PVY2|F1PVY2_CANLF AP-3 complex subunit beta OS=Canis lupus familiaris OX=9615 GN=AP3B1 PE=3 SV=3;sp|Q7YRF1|AP3B1_CANLF AP-3 complex subunit beta-1 OS=Canis lupus familiaris OX=9615 GN=AP3B1 PE=2 SV=1;tr|A0A5F4D678|A0A5F4D678_CANLF AP-3 complex subunit	12	7	7	7	37.1	37.1	37.1	29.386	267	267;320;373;300;297;247;300;167;229;235;310;159	0	55.898	29886000	11	DYFEQYGK;GFAFVTFDDHDSVDK;GFGFVTYATVEEVDAAMNAR;IEVIEIMTDR;LFIGGLSFETTDESLR;SHFEQWGTLTDCVVMR;SSGPYGGGGQYFAK				15	496;973;990;1352;1766;2547;2657	True;True;True;True;True;True;True	510;996;1013;1380;1806;2615;2616;2728	553;1081;1082;1101;1102;1502;1964;2856;2857;2979	641;1232;1233;1256;1257;1730;1731;2268;3305;3306;3453	641;1232;1257;1730;2268;3306;3453		2		46	-1;-1;-1;-1;-1;-1;-1;-1;-1;-1;-1;-1
A0A5F4BPV7;F1Q3J6;A0A5F4D5V8	A0A5F4BPV7;F1Q3J6;A0A5F4D5V8	5;5;4	5;5;4	5;5;4	tr|A0A5F4CIT9|A0A5F4CIT9_CANLF Myosin heavy chain 14 OS=Canis lupus familiaris OX=9615 GN=MYH14 PE=3 SV=1;tr|J9NU82|J9NU82_CANLF Myosin heavy chain 14 OS=Canis lupus familiaris OX=9615 GN=MYH14 PE=3 SV=1;tr|A0A5F4BZ15|A0A5F4BZ15_CANLF Myosin heavy chain 14	3	5	5	5	11.3	11.3	11.3	61.833	540	540;597;555	0	37.043	12776000	5	ESQSHPGDFVLSVR;INAAEIESR;IQNTGDYYDLYGGEK;SNPGDFTLSVR;VYENVGLMQQQK				16	701;1467;1500;2622;3255	True;True;True;True;True	718;1500;1533;2693;3341	779;1627;1669;2940;3659	887;1874;1926;3405;4256	887;1874;1926;3405;4256					-1;-1;-1
A0A5F4BQ17;E2QU53	A0A5F4BQ17;E2QU53	9;9	9;9	9;9	tr|A0A5F4CK19|A0A5F4CK19_CANLF Coatomer subunit epsilon OS=Canis lupus familiaris OX=9615 GN=COPE PE=3 SV=1;tr|E2RAT6|E2RAT6_CANLF Coatomer subunit epsilon OS=Canis lupus familiaris OX=9615 GN=COPE PE=3 SV=1;tr|A0A5F4BZ30|A0A5F4BZ30_CANLF Coatomer subunit	2	9	9	9	20.9	20.9	20.9	62.218	560	560;597	0	86.539	29107000	9	GLTDLSACK;IDCFSEVPTSVFGEK;IINDNATYCR;LAALALASSENSSTPEEYEETQSERPK;LAQFIGNR;LEELTMDGAK;VDNMIIQSISLLDQLDK;VVSLSEYR;YPASTVQILGAEK				17	1081;1322;1403;1663;1688;1741;2964;3233;3401	True;True;True;True;True;True;True;True;True	1105;1349;1431;1700;1725;1781;3043;3319;3493	1201;1471;1556;1853;1879;1939;3338;3637;3835	1369;1694;1797;2144;2172;2239;3897;4234;4471	1369;1694;1797;2144;2172;2239;3897;4234;4471					-1;-1
A0A5F4BQ87;E2RFA4;A0A5F4CMZ5	A0A5F4BQ87;E2RFA4;A0A5F4CMZ5	2;2;1	2;2;1	2;2;1	tr|A0A5F4BZC7|A0A5F4BZC7_CANLF Twinfilin actin binding protein 2 OS=Canis lupus familiaris OX=9615 GN=TWF2 PE=3 SV=1;tr|E2RGD3|E2RGD3_CANLF Twinfilin actin binding protein 2 OS=Canis lupus familiaris OX=9615 GN=TWF2 PE=3 SV=2	3	2	2	2	9	9	9	28.108	266	266;261;216	0	12.451	6286800	2	AEAGGGWEGAASYK;MLQVASQASR				18	58;2149	True;True	58;2204	63;2392	75;2769	75;2769					-1;-1;-1
E2RCG5;A0A5F4BQD4;F1PWH1	E2RCG5;A0A5F4BQD4;F1PWH1	1;1;1	1;1;1	1;1;1	tr|A0A5F4CXX0|A0A5F4CXX0_CANLF Reticulon OS=Canis lupus familiaris OX=9615 GN=RTN3 PE=4 SV=1;tr|A0A5F4BZF5|A0A5F4BZF5_CANLF Reticulon OS=Canis lupus familiaris OX=9615 GN=RTN3 PE=4 SV=1;tr|F1PVP5|F1PVP5_CANLF Reticulon OS=Canis lupus familiaris OX=9615 GN=	3	1	1	1	4.3	4.3	4.3	29.137	255	255;275;299	0	13.359	1851600	1	AVNTAQGLFQR				19	303	TRUE	310	335	388	388					-1;-1;-1
A0A5F4BQI1;E2QWU0	A0A5F4BQI1;E2QWU0	3;3	3;3	3;3	tr|A0A5F4CPV7|A0A5F4CPV7_CANLF SEC31 homolog A, COPII coat complex component OS=Canis lupus familiaris OX=9615 GN=SEC31A PE=3 SV=1;tr|A0A5F4C0P2|A0A5F4C0P2_CANLF SEC31 homolog A, COPII coat complex component OS=Canis lupus familiaris OX=9615 GN=SEC31A PE=3	2	3	3	3	17.9	17.9	17.9	19.667	168	168;186	0	19.472	3759500	3	AENFFILR;ELLLQPVTISR;VLIEGSINSVR				20	71;651;3088	True;True;True	71;667;3172	78;724;3475	91;828;4052	91;828;4052					-1;-1
A0A5F4BQS4;A0A5F4DMU9;A0A5F4CQ37;A0A5F4CRI8	A0A5F4BQS4;A0A5F4DMU9;A0A5F4CQ37;A0A5F4CRI8	4;3;3;3	1;1;1;1	0;0;0;0	tr|A0A5F4D7W9|A0A5F4D7W9_CANLF Myosin-9 OS=Canis lupus familiaris OX=9615 GN=MYH9 PE=3 SV=1;tr|A0A5F4C7K4|A0A5F4C7K4_CANLF Myosin-9 OS=Canis lupus familiaris OX=9615 GN=MYH9 PE=3 SV=1;tr|A0A5F4C2H3|A0A5F4C2H3_CANLF Myosin-9 OS=Canis lupus familiaris OX=961	4	4	1	0	12.5	3	0	51.687	463	463;332;438;472	0	6.7272	2919900	2	AEEDVEPECIMQK;FQDIGPQAPVGSVYQK;FVLINWTGEGVNDVR;NIEQEPVSQPAHPR				21	62;863;900;2227	False;False;False;True	62;884;922;2288	69;957;1000;2502;2503	82;1095;1144;2906;2907	82;1095;1144;2906					-1;-1;-1;-1
A0A5F4BQU8	A0A5F4BQU8	6	6	1	tr|A0A5F4C398|A0A5F4C398_CANLF t-SNARE coiled-coil homology domain-containing protein OS=Canis lupus familiaris OX=9615 GN=STX16 PE=3 SV=1;tr|E2RR62|E2RR62_CANLF t-SNARE coiled-coil homology domain-containing protein OS=Canis lupus familiaris OX=9615 GN=ST	1	6	6	1	28.5	28.5	8.6	36.002	326	326	0	61.192	17699000	6	AILVSLLQANR;AYLTLVR;GDIQPSAAVQPLSHPSGSGEPEAQQPAK;GLGTDEAVLIEILCTR;GTGTDEETLIHIIVTR;TALALLDRPSEYDAR				22	134;331;946;1066;1133;2714	True;True;True;True;True;True	136;339;968;1090;1158;2786	149;364;1048;1186;1257;3050	173;419;1195;1353;1442;3556	173;419;1195;1353;1442;3556					-1
A0A5F4BQZ0;J9P3M1	A0A5F4BQZ0;J9P3M1	6;5	6;5	6;5	tr|A0A5F4C590|A0A5F4C590_CANLF AP-1 complex subunit gamma OS=Canis lupus familiaris OX=9615 GN=PHLPP2 PE=3 SV=1;tr|E2RPG3|E2RPG3_CANLF AP-1 complex subunit gamma OS=Canis lupus familiaris OX=9615 GN=PHLPP2 PE=3 SV=3	2	6	6	6	33.6	33.6	33.6	29.782	262	262;250	0	57.963	27599000	6	EPAAPVSIPR;GFSVVADTPELQR;IPYCNAHYPK;IVYPTEK;MGPSGGEGVEPER;RPQEQQQPPHHIPASAPVYQQPQQQQVAQSYGGYK				23	680;1001;1489;1565;2131;2445	True;True;True;True;True;True	697;1024;1522;1599;2181;2512	758;1115;1658;1740;2365;2751	864;1272;1912;2015;2735;3193	864;1272;1912;2015;2735;3193					-1;-1
A0A5F4BQZ1;A0A5F4D5J5;A0A5F4BS02;J9NS11;F6V263	A0A5F4BQZ1;A0A5F4D5J5;A0A5F4BS02;J9NS11;F6V263	1;1;1;1;1	1;1;1;1;1	1;1;1;1;1	tr|A0A5F4C5B7|A0A5F4C5B7_CANLF SEC24 homolog C, COPII coat complex component OS=Canis lupus familiaris OX=9615 GN=SEC24C PE=3 SV=1;tr|A0A5F4CDY2|A0A5F4CDY2_CANLF SEC24 homolog C, COPII coat complex component OS=Canis lupus familiaris OX=9615 GN=SEC24C PE=3	5	1	1	1	1.2	1.2	1.2	116.76	1047	1047;1061;1065;1085;1109	0	7.4394	1844900	1	VQYTETEPYHNYR				24	3166	TRUE	3251	3560	4149	4149					-1;-1;-1;-1;-1
A0A5F4BR51;F1P679;J9PAK3;F1P685;J9NWY2	A0A5F4BR51;F1P679;J9PAK3	3;3;3;1;1	3;3;3;1;1	3;3;3;1;1	tr|A0A5F4C861|A0A5F4C861_CANLF Dynamin GTPase OS=Canis lupus familiaris OX=9615 GN=DNM2 PE=3 SV=1;tr|A0A5F4DCW9|A0A5F4DCW9_CANLF Dynamin GTPase OS=Canis lupus familiaris OX=9615 GN=DNM2 PE=3 SV=1;tr|A0A5F4CW08|A0A5F4CW08_CANLF Dynamin GTPase OS=Canis lupus	5	3	3	3	9	9	9	40.756	356	356;415;416;348;485	0	25.986	5715100	3	FMEQVIFK;HGIVEDWDLMER;NIVLSGGSTMFR				25	841;1221;2236	True;True;True	861;1248;2297	931;1361;2512	1060;1563;2918	1060;1563;2918					-1;-1;-1;-1;-1
A0A5F4CR77;A0A5F4CD04;E2RMI1;A0A5F4BR89;E2RMI3;A0A5F4C803;J9NZI9;A0A5F4D589;A0A5F4D837;A0A5F4CBM7;E2RCE3;A0A5F4CGF8	A0A5F4CR77;A0A5F4CD04;E2RMI1;A0A5F4BR89;E2RMI3	5;5;5;5;5;2;2;2;2;2;2;2	5;5;5;5;5;2;2;2;2;2;2;2	5;5;5;5;5;2;2;2;2;2;2;2	tr|A0A5F4C864|A0A5F4C864_CANLF EARP and GARP complex-interacting protein 1 OS=Canis lupus familiaris OX=9615 GN=EIPR1 PE=3 SV=1;tr|F1PZ76|F1PZ76_CANLF EARP and GARP complex-interacting protein 1 OS=Canis lupus familiaris OX=9615 GN=EIPR1 PE=3 SV=2;tr|A0A5F	12	5	5	5	16.5	16.5	16.5	43.25	393	393;422;475;479;508;329;458;493;515;522;540;582	0	34.651	13536000	6	IIAPANMER;KPIDYTVLDDVGHGVK;MESSINHISQTVDIHK;VADYCENNYIQAADK;VVAIYDYTK				26	1391;1630;2116;2919;3204	True;True;True;True;True	1419;1666;2165;2998;3289	1543;1816;2347;2348;3290;3602	1783;2100;2715;2716;3822;4194	1783;2100;2716;3822;4194					-1;-1;-1;-1;-1;-1;-1;-1;-1;-1;-1;-1
A0A5F4BU27;A0A5F4D1A6;A0A5F4BYK5;A0A5F4CYJ8;A0A5F4BRB4;A0A5F4CZ04;E2RSB5;A0A5F4DC94	A0A5F4BU27;A0A5F4D1A6;A0A5F4BYK5;A0A5F4CYJ8;A0A5F4BRB4;A0A5F4CZ04;E2RSB5;A0A5F4DC94	1;1;1;1;1;1;1;1	1;1;1;1;1;1;1;1	1;1;1;1;1;1;1;1	tr|A0A5F4DEC3|A0A5F4DEC3_CANLF Protein transport protein SEC23 OS=Canis lupus familiaris OX=9615 GN=SEC23B PE=3 SV=1;tr|A0A5F4C8A8|A0A5F4C8A8_CANLF Protein transport protein SEC23 OS=Canis lupus familiaris OX=9615 GN=SEC23B PE=3 SV=1;tr|E2RH29|E2RH29_CANLF	8	1	1	1	1.9	1.9	1.9	90.64	803	803;805;836;845;865;869;872;873	0	10.992	2095900	1	VVSSTSEEEEAFTEK				27	3234	TRUE	3320	3638	4235	4235					-1;-1;-1;-1;-1;-1;-1;-1
A0A5F4CGW6;A0A5F4BT67;P61162;A0A5F4BRB9	A0A5F4CGW6;A0A5F4BT67;P61162;A0A5F4BRB9	1;1;1;1	1;1;1;1	1;1;1;1	tr|A0A5F4CMQ8|A0A5F4CMQ8_CANLF TBC1 domain family member 23 OS=Canis lupus familiaris OX=9615 GN=TBC1D23 PE=4 SV=1;tr|A0A5F4CN73|A0A5F4CN73_CANLF TBC1 domain family member 23 OS=Canis lupus familiaris OX=9615 GN=TBC1D23 PE=4 SV=1;tr|E2RLG4|E2RLG4_CANLF TBC	4	1	1	1	6.6	6.6	6.6	37.571	332	332;339;376;397	0	7.6019	2110300	1	DQLQTFSEEHPVLLTEAPLNPR				28	464	TRUE	477	516	600	600					-1;-1;-1;-1
F1PT95;A0A5F4C9I3;A0A5F4C045;A0A5F4BRF8	F1PT95;A0A5F4C9I3;A0A5F4C045;A0A5F4BRF8	2;2;2;2	2;2;2;2	2;2;2;2	tr|A0A5F4D6S5|A0A5F4D6S5_CANLF Sorting nexin 27 OS=Canis lupus familiaris OX=9615 GN=SNX27 PE=4 SV=1;tr|E2RM53|E2RM53_CANLF Sorting nexin 27 OS=Canis lupus familiaris OX=9615 GN=SNX27 PE=4 SV=2;tr|A0A5F4CDG5|A0A5F4CDG5_CANLF Sorting nexin 27 OS=Canis lupus	4	2	2	2	10.7	10.7	10.7	27.023	242	242;247;303;436	0	14.105	7423100	2	AAVMATLLFPGR;AINEYPDSCAVLVR				29	24;136	True;True	24;138	26;151	31;175	31;175					-1;-1;-1;-1
A0A5F4BRM7;F1PY21;A0A5F4CSD0;A0A5F4DBN6	A0A5F4BRM7;F1PY21;A0A5F4CSD0;A0A5F4DBN6	9;9;8;8	9;9;8;8	9;9;8;8	tr|E2RM92|E2RM92_CANLF Dynein cytoplasmic 1 intermediate chain 2 OS=Canis lupus familiaris OX=9615 GN=DYNC1I2 PE=3 SV=3;tr|E2RMA7|E2RMA7_CANLF Dynein cytoplasmic 1 intermediate chain 2 OS=Canis lupus familiaris OX=9615 GN=DYNC1I2 PE=3 SV=3;tr|A0A5F4CDQ9|A0	4	9	9	9	28.9	28.9	28.9	52.864	492	492;521;439;468	0	69.377	55467000	10	ADFDNTVAIHPTSSEELVTLR;ALLTPVAIAAGR;GHIIVDEFQNTSVK;GIYAVGDVCGK;LDYDNIPTVVFSHPPIGTVGLTEDEAIYK;LGGTCVNVGCVPK;LNTIYQNNLTK;TSSGLELCMITSAPGR;TYSTTFTPMYHAVTK				30	42;175;1022;1050;1725;1795;1927;2866;2912	True;True;True;True;True;True;True;True;True	42;177;1045;1074;1764;1835;1967;2943;2991	46;192;1137;1169;1921;1998;2137;3226;3283	55;219;220;1296;1334;2218;2311;2473;3751;3814	55;219;1296;1334;2218;2311;2473;3751;3814		3		279	-1;-1;-1;-1
A0A5F4BRR4;E2R6L1	A0A5F4BRR4;E2R6L1	1;1	1;1	1;1	tr|A0A5F4CE49|A0A5F4CE49_CANLF Clathrin light chain OS=Canis lupus familiaris OX=9615 GN=CLTA PE=3 SV=1;tr|A0A5F4D5Q6|A0A5F4D5Q6_CANLF Clathrin light chain OS=Canis lupus familiaris OX=9615 GN=CLTA PE=3 SV=1;tr|A0A5F4D392|A0A5F4D392_CANLF Clathrin light ch	2	1	1	1	1	1	1	174.31	1669	1669;1745	0	6.8975	597180	1	NLEVSSCEGSGVSSEAR				31	2245	TRUE	2306	2522	2931	2931					-1;-1
F1PFS1;A0A5F4BRR8	F1PFS1;A0A5F4BRR8	4;4	4;4	4;4	tr|A0A5F4CFR8|A0A5F4CFR8_CANLF Syntaxin 10 OS=Canis lupus familiaris OX=9615 GN=STX10 PE=4 SV=1;tr|E2QRU4|E2QRU4_CANLF Syntaxin 10 OS=Canis lupus familiaris OX=9615 GN=STX10 PE=3 SV=2	2	4	4	4	22.6	22.6	22.6	30.322	279	279;284	0	36.671	10441000	4	EASMVITESPAALQLR;GPGLFFILPCTDSFIK;VQNATLAVANITNADSATR;YLQTLTTIAAEK				32	521;1104;3160;3383	True;True;True;True	535;1128;3245;3473	578;1226;3554;3814	668;1406;4143;4446	668;1406;4143;4446					-1;-1
A0A5F4CTK8;A0A5F4BYP6;A0A5F4BSI4;A0A5F4BT32;A0A5F4BRW1;A0A5F4CTD7;E2RL01;A0A5F4BQ97;A0A5F4C3C5;A0A5F4CEN3;A0A5F4C9K0;F1PZY2;A0A5F4D8C8	A0A5F4CTK8;A0A5F4BYP6;A0A5F4BSI4;A0A5F4BT32;A0A5F4BRW1;A0A5F4CTD7;E2RL01	9;9;9;9;9;9;9;3;3;3;3;3;2	9;9;9;9;9;9;9;3;3;3;3;3;2	9;9;9;9;9;9;9;3;3;3;3;3;2	tr|A0A5F4CH77|A0A5F4CH77_CANLF Reticulon OS=Canis lupus familiaris OX=9615 GN=RTN4 PE=4 SV=1;tr|E2R925|E2R925_CANLF Reticulon OS=Canis lupus familiaris OX=9615 GN=RTN4 PE=4 SV=3;tr|J9P0R7|J9P0R7_CANLF Reticulon OS=Canis lupus familiaris OX=9615 GN=RTN4 PE=	13	9	9	9	5.6	5.6	5.6	258.99	2283	2283;2288;2309;2368;2375;2380;2383;2256;2264;2393;2417;2431;2379	0	62.986	16469000	9	EASFEYLQNEGER;EEAISNMVVALK;ILNVPQELYEK;ITSENPDEGFKPSSGTVQELNFR;LGGIPVGVVAVETR;MAALEVYVR;TLRDPSLPLLELQDIMTSVSGR;VEVGTEVTDYR;VQQAELHTGSLPR				33	520;543;1438;1538;1792;2095;2819;2985;3162	True;True;True;True;True;True;True;True;True	534;557;1468;1572;1832;2137;2895;3065;3247	577;608;1594;1712;1994;2319;3174;3361;3556	667;698;1839;1983;2306;2685;3694;3921;4145	667;698;1839;1983;2306;2685;3694;3921;4145					-1;-1;-1;-1;-1;-1;-1;-1;-1;-1;-1;-1;-1
A0A5F4CKW4;A0A5F4DHY1;A0A5F4BRY0;A0A5F4CBG5;F1PZF8	A0A5F4CKW4;A0A5F4DHY1;A0A5F4BRY0;A0A5F4CBG5;F1PZF8	1;1;1;1;1	1;1;1;1;1	1;1;1;1;1	tr|A0A5F4DGN6|A0A5F4DGN6_CANLF Golgi associated, gamma adaptin ear containing, ARF binding protein 1 OS=Canis lupus familiaris OX=9615 GN=GGA1 PE=3 SV=1;tr|F1PGD2|F1PGD2_CANLF Golgi associated, gamma adaptin ear containing, ARF binding protein 1 OS=Canis l	5	1	1	1	1	1	1	142.82	1248	1248;1275;1293;1299;1362	0.0013228	6.2382	958450	1	VYASNQEFESVR				34	3252	TRUE	3338	3656	4253	4253					-1;-1;-1;-1;-1
Q95KM6;A0A5F4C520;J9NUV1;A0A5F4BRY3	Q95KM6;A0A5F4C520;J9NUV1;A0A5F4BRY3	2;2;2;2	2;2;2;2	2;2;2;2	tr|A0A5F4CI04|A0A5F4CI04_CANLF Secretory carrier-associated membrane protein OS=Canis lupus familiaris OX=9615 GN=SCAMP3 PE=3 SV=1;tr|A0A5F4BV51|A0A5F4BV51_CANLF Secretory carrier-associated membrane protein OS=Canis lupus familiaris OX=9615 GN=SCAMP3 PE=3	4	2	2	2	11.7	11.7	11.7	24.502	230	230;233;246;340	0	22.521	8457400	3	DFYSPLVPDSMK;SDYYDSYQAQPLATR				35	386;2497	True;True	397;2564	427;2804	493;494;3247	493;3247					-1;-1;-1;-1
A0A5F4CW92;F1PE28;A0A5F4CJR6;A0A5F4BUZ8;A0A5F4BS25	A0A5F4CW92;F1PE28;A0A5F4CJR6;A0A5F4BUZ8;A0A5F4BS25	3;3;3;3;3	3;3;3;3;3	3;3;3;3;3	tr|A0A5F4CII2|A0A5F4CII2_CANLF Sorting nexin OS=Canis lupus familiaris OX=9615 GN=SNX9 PE=3 SV=1;tr|F1PBG7|F1PBG7_CANLF Sorting nexin OS=Canis lupus familiaris OX=9615 GN=SNX9 PE=3 SV=3;tr|J9PAW9|J9PAW9_CANLF Sorting nexin 9 OS=Canis lupus familiaris OX=96	5	3	3	3	9.2	9.2	9.2	65.67	596	596;614;666;699;705	0	17.535	6811600	3	ILVTPPQEDAPSVNITNIR;LGQSDPTPLQHQVDVYQK;SIPTATIFYPSDGVSTEK				36	1455;1801;2561	True;True;True	1487;1841;2632	1614;2004;2873	1859;2317;3325	1859;2317;3325					-1;-1;-1;-1;-1
A0A5F4BS34;Q50KA9;Q50KA8;J9P4I5;A0A5F4BT60;A0A5F4CH95;E2RC20	A0A5F4BS34;Q50KA9;Q50KA8;J9P4I5;A0A5F4BT60;A0A5F4CH95;E2RC20	1;1;1;1;1;1;1	1;1;1;1;1;1;1	1;1;1;1;1;1;1	tr|A0A5F4CPD8|A0A5F4CPD8_CANLF RAB1B, member RAS onco family OS=Canis lupus familiaris OX=9615 GN=RAB1B PE=4 SV=1;tr|F1PVP9|F1PVP9_CANLF RAB1B, member RAS onco family OS=Canis lupus familiaris OX=9615 GN=RAB1B PE=4 SV=3;tr|A0A5F4CUN8|A0A5F4CUN8_CANLF RAB1B	7	1	1	1	14.5	14.5	14.5	9.5782	83	83;152;152;152;330;334;387	0	6.4709	1574000	1	TFIAIKPDGVQR				37	2751	TRUE	2823	3090	3600	3600					-1;-1;-1;-1;-1;-1;-1
A0A5F4BS42;J9P1R5;E2R864;A0A5F4D1F7	A0A5F4BS42;J9P1R5;E2R864;A0A5F4D1F7	7;7;6;6	7;7;6;6	7;7;6;6	tr|A0A5F4D6L0|A0A5F4D6L0_CANLF Clathrin heavy chain OS=Canis lupus familiaris OX=9615 GN=CLTC PE=3 SV=1;tr|F1PHQ0|F1PHQ0_CANLF Clathrin heavy chain OS=Canis lupus familiaris OX=9615 GN=CLTC PE=3 SV=3	4	7	7	7	34.9	34.9	34.9	29.202	272	272;364;323;379	0	50.276	17122000	7	AIAGVINQPYYNYQAGPDAVLGR;IIQLIEGK;LAQMSICSSLAR;LTDIHGNALQYNK;LVASAYSIAQK;LVTDCVTAMNPDDVLR;VIAEGDLGIVQK				38	121;1410;1690;2001;2035;2066;3034	True;True;True;True;True;True;True	122;1438;1727;2043;2077;2108;3115	135;1564;1881;2219;2256;2289;3415	158;1806;2174;2566;2608;2648;2649;3985	158;1806;2174;2566;2608;2649;3985					-1;-1;-1;-1
A0A5F4D8V5;A0A5F4DIR5;A0A5F4DC68;F6XFY9;A0A5F4CSB5;A0A5F4BS47;A0A5F4C5X8	A0A5F4D8V5;A0A5F4DIR5;A0A5F4DC68;F6XFY9;A0A5F4CSB5;A0A5F4BS47;A0A5F4C5X8	3;3;3;3;3;3;3	3;3;3;3;3;3;3	3;3;3;3;3;3;3	tr|A0A5F4D6S6|A0A5F4D6S6_CANLF Vacuolar protein sorting-associated protein 29 OS=Canis lupus familiaris OX=9615 GN=VPS29 PE=3 SV=1;tr|E2R8A2|E2R8A2_CANLF Vacuolar protein sorting-associated protein 29 OS=Canis lupus familiaris OX=9615 GN=VPS29 PE=3 SV=3	7	3	3	3	15.1	15.1	15.1	32.693	285	285;347;353;371;552;562;648	0	24.193	10774000	4	GQLCELSCSTDYR;TGFSTSPESPYTHWK;VIGIECSSISDYAVK				39	1115;2763;3040	True;True;True	1139;2835;3121	1237;3103;3104;3421	1418;3613;3614;3991	1418;3613;3991					-1;-1;-1;-1;-1;-1;-1
F1PCX8;A0A5K1V960;F1PCZ5;A0A5F4CKE9;A0A5F4D4T7;A0A5F4BSG0;A0A5F4D963;A0A5F4CJE8;A0A5F4D8H9;A0A5F4C825	F1PCX8;A0A5K1V960;F1PCZ5;A0A5F4CKE9;A0A5F4D4T7;A0A5F4BSG0;A0A5F4D963;A0A5F4CJE8;A0A5F4D8H9;A0A5F4C825	1;1;1;1;1;1;1;1;1;1	1;1;1;1;1;1;1;1;1;1	1;1;1;1;1;1;1;1;1;1	tr|A0A5F4D8Q7|A0A5F4D8Q7_CANLF SEC23 interacting protein OS=Canis lupus familiaris OX=9615 GN=SEC23IP PE=4 SV=1;tr|F1PQ80|F1PQ80_CANLF SEC23 interacting protein OS=Canis lupus familiaris OX=9615 GN=SEC23IP PE=4 SV=2;tr|A0A5F4C729|A0A5F4C729_CANLF SEC23 int	10	1	1	1	1.5	1.5	1.5	111.81	1068	1068;1092;1171;2176;2201;2207;2214;2229;2245;2284	0	6.859	699880	1	DVAPLSETEVAPVPAK				40	482	TRUE	496	538	624	624					-1;-1;-1;-1;-1;-1;-1;-1;-1;-1
A0A5F4BTG7;A0A5F4CGR2;A0A5F4BSI5;A0A5F4C7Y9;E2QTW8;A0A5F4BU28;A0A5F4BZ09	A0A5F4BTG7;A0A5F4CGR2;A0A5F4BSI5;A0A5F4C7Y9;E2QTW8;A0A5F4BU28;A0A5F4BZ09	1;1;1;1;1;1;1	1;1;1;1;1;1;1	1;1;1;1;1;1;1	tr|A0A5F4D8Z5|A0A5F4D8Z5_CANLF Coatomer subunit gamma OS=Canis lupus familiaris OX=9615 GN=COPG1 PE=3 SV=1;tr|E2RPG9|E2RPG9_CANLF Coatomer subunit gamma OS=Canis lupus familiaris OX=9615 GN=COPG1 PE=3 SV=2	7	1	1	1	1.6	1.6	1.6	97.024	888	888;935;944;948;949;981;983	0	6.8195	0	1	IVEAGCVCNDAVIR				41	1546	TRUE	1580	1720	1991	1991					-1;-1;-1;-1;-1;-1;-1
E2RJB9;A0A5F4BSJ2	E2RJB9;A0A5F4BSJ2	1;1	1;1	1;1	tr|F1Q414|F1Q414_CANLF Synaptobrevin-2 OS=Canis lupus familiaris OX=9615 GN=VAMP2 PE=3 SV=3;tr|J9P1V7|J9P1V7_CANLF Vesicle associated membrane protein 3 OS=Canis lupus familiaris OX=9615 GN=VAMP3 PE=3 SV=1;tr|J9P7B8|J9P7B8_CANLF Synaptobrevin-2 OS=Canis lu	2	1	1	1	7.1	7.1	7.1	22.056	198	198;358	0	6.737	1785800	1	EINNAHAILTDATK				42	614	TRUE	628	683	780	780					-1;-1
J9NW22;A0A5F4DC77;A0A5F4DB71;F6XJL2;A0A5F4BSL5	J9NW22;A0A5F4DC77;A0A5F4DB71;F6XJL2;A0A5F4BSL5	2;2;2;2;2	2;2;2;2;2	2;2;2;2;2	tr|A0A5F4DCJ4|A0A5F4DCJ4_CANLF Vacuolar protein sorting-associated protein 35 OS=Canis lupus familiaris OX=9615 GN=VPS35 PE=3 SV=1;tr|E2QRX1|E2QRX1_CANLF Vacuolar protein sorting-associated protein 35 OS=Canis lupus familiaris OX=9615 GN=VPS35 PE=3 SV=1	5	2	2	2	3.3	3.3	3.3	67.962	605	605;616;625;665;708	0	11.785	4004800	2	IEVEIPK;VNTDLGNDLYFVK				43	1350;3142	True;True	1378;3227	1500;3533	1728;4118	1728;4118					-1;-1;-1;-1;-1
A0A5F4BSL9	A0A5F4BSL9	3	2	2	tr|A0A5F4DG05|A0A5F4DG05_CANLF Golgi SNAP receptor complex member 1 OS=Canis lupus familiaris OX=9615 GN=GOSR1 PE=3 SV=1;tr|E2R812|E2R812_CANLF Golgi SNAP receptor complex member 1 OS=Canis lupus familiaris OX=9615 GN=GOSR1 PE=3 SV=1	1	3	2	2	29.2	20.8	20.8	12.448	106	106	0	19.421	7621400	1	ELHINLIPNK;ELISNSSDALDK;YESLTDPSK				44	643;648;3316	True;True;False	659;664;3404	716;721;3740	819;825;4369	819;825;4369					-1
F6X637;A0A5F4BSQ8	F6X637;A0A5F4BSQ8	6;6	6;6	6;6	tr|J9P396|J9P396_CANLF Vesicular integral-membrane protein VIP36 OS=Canis lupus familiaris OX=9615 GN=LMAN2 PE=4 SV=2;tr|A0A5S6CZU7|A0A5S6CZU7_CANLF Vesicular integral-membrane protein VIP36 OS=Canis lupus familiaris OX=9615 GN=LMAN2 PE=4 SV=1;sp|P49256|LM	2	6	6	6	8	8	8	97.226	876	876;877	0	38.473	7078400	6	ELITILEK;GDQENVHPDVMLVQPR;LQQVLQMESHIQSTSDR;TTLVIMER;VAALQNLVK;VLANPGNSQVAR				45	649;951;1968;2875;2916;3065	True;True;True;True;True;True	665;973;2008;2952;2995;3148	722;1054;2180;3237;3287;3451	826;1203;2520;3762;3819;4025	826;1203;2520;3762;3819;4025					-1;-1
J9NSF3;A0A5F4BSW0;J9PAN9	J9NSF3;A0A5F4BSW0;J9PAN9	6;6;4	6;6;4	6;6;4	tr|E2QSF4|E2QSF4_CANLF Tubulin beta chain OS=Canis lupus familiaris OX=9615 GN=TUBB PE=3 SV=1	3	6	6	6	23.9	23.9	23.9	30.768	284	284;283;134	0	39.129	13518000	6	GYGFGMVK;LTLDTIFVPNTGK;VCNYGLTFTQK;VNNASLIGLGYTQTLR;VNNASLIGLGYTQTLRPGVK;WNTDNTLGTEISLENK				46	1183;2013;2948;3138;3139;3271	True;True;True;True;True;True	1209;2055;3027;3223;3224;3359	1316;2233;3322;3529;3530;3678	1508;2584;3878;4113;4114;4278	1508;2584;3878;4113;4114;4278					-1;-1;-1
A0A5F4BSW4;E2R311;A0A5F4BYT3	A0A5F4BSW4;E2R311;A0A5F4BYT3	2;2;2	2;2;2	2;2;2	tr|E2QTQ9|E2QTQ9_CANLF Tubulin alpha chain OS=Canis lupus familiaris OX=9615 GN=LOC100856405 PE=3 SV=3;tr|E2RNQ2|E2RNQ2_CANLF Tubulin alpha chain OS=Canis lupus familiaris OX=9615 GN=LOC100856405 PE=3 SV=3;tr|A0A5F4D8G0|A0A5F4D8G0_CANLF Tubulin alpha chain	3	2	2	2	7.7	7.7	7.7	47.629	427	427;494;501	0	15.198	2887400	2	EQIVVDLSHPGVSQDDQVSR;ILTTNTWSSELSK				47	689;1451	True;True	706;1483	767;1610	875;1855	875;1855					-1;-1;-1
A0A5F4CS96;A0A5F4BT09;L7N0B2;F1PLM3;A0A5F4BVG6;A0A5F4BV42;A0A5F4C1X2;F1P7S1	A0A5F4CS96;A0A5F4BT09;L7N0B2	16;16;16;3;2;2;2;2	2;2;2;1;0;0;0;0	0;0;0;0;0;0;0;0	tr|E2QW69|E2QW69_CANLF RAB5B, member RAS onco family OS=Canis lupus familiaris OX=9615 GN=RAB5B PE=4 SV=1	8	16	2	0	63	10.1	0	46.313	416	416;451;453;516;192;202;211;446	0	12.536	39964000	3	AFVHWYVGEGMEEGEFSEAR;AVCMLSNTTAIAEAWAR;AVFVDLEPTVIDEVR;AYHEQLSVAEITNACFEPANQMVK;DVNAAIATIK;FDGALNVDLTEFQTNLVPYPR;FDLMYAK;IHFPLATYAPVISAEK;LADQCTGLQGFLVFHSFGGGTGSGFTSLLMER;LISQIVSSITASLR;NLDIERPTYTNLNR;QLFHPEQLITGK;SIQFVDWCPTGFK;TIGGGDDSFNTFFSETGAGK;VGINYQPPTVVPGGDLAK;YMACCLLYR				48	82;282;292;327;488;764;765;1387;1668;1836;2241;2387;2564;2786;3015;3394	False;False;False;False;True;False;False;False;True;False;False;False;False;False;False;False	82;83;286;287;297;334;335;502;784;785;1415;1705;1876;2302;2451;2635;2860;3095;3485	90;91;92;309;310;321;322;359;360;545;848;849;850;1537;1538;1858;2040;2041;2517;2518;2679;2680;2876;3136;3394;3827	103;104;105;106;357;358;359;373;374;412;413;414;415;631;632;968;969;970;1772;1773;1774;1775;1776;1777;1778;2149;2356;2357;2923;2924;2925;2926;3109;3110;3111;3328;3329;3330;3648;3649;3650;3961;3962;3963;4461;4462	105;359;374;414;631;969;970;1776;2149;2356;2924;3110;3328;3649;3963;4462		4;5;6		267;342;378	-1;-1;-1;-1;-1;-1;-1;-1
A0A5F4C363;A0A5F4C3U8;F1PX32;A0A5F4D1W2;A0A5F4BT12	A0A5F4C363;A0A5F4C3U8;F1PX32;A0A5F4D1W2;A0A5F4BT12	3;3;3;3;3	3;3;3;3;3	3;3;3;3;3	tr|E2QYC2|E2QYC2_CANLF Tubulin beta chain OS=Canis lupus familiaris OX=9615 GN=TUBB6 PE=3 SV=1;tr|A0A5F4BPS3|A0A5F4BPS3_CANLF Tubulin beta 6 class V OS=Canis lupus familiaris OX=9615 GN=TUBB6 PE=3 SV=1	5	3	3	3	5.7	5.7	5.7	77.586	671	671;686;695;699;699	0	17.873	2082900	3	FLLSNIR;FNETLNNIGENEGGIDK;IYESHVGISSYEGK				49	829;846;1572	True;True;True	849;867;1606	918;938;1748	1045;1067;2025	1045;1067;2025					-1;-1;-1;-1;-1
E2RSH8;A0A5F4BT17;A0A5F4CWW8;A0A5F4D0H5;A0A5F4D5U1;E2RC09;A0A5F4CLL3;A0A5F4C1A0;A0A5F4D8G4;E2RC06;A0A5F4CG29;A0A5F4CAR7;A0A5F4D4H5;A0A5F4CN96;A0A5F4CV35;A0A5F4CP75;E2RBB8;F1PSI2	E2RSH8;A0A5F4BT17;A0A5F4CWW8;A0A5F4D0H5	10;10;10;10;3;1;1;1;1;1;1;1;1;1;1;1;1;1	10;10;10;10;3;1;1;1;1;1;1;1;1;1;1;1;1;1	6;6;6;6;0;0;0;0;0;0;0;0;0;0;0;0;0;0	tr|E2R0K4|E2R0K4_CANLF Ras-related protein Rab-14 OS=Canis lupus familiaris OX=9615 GN=RAB14 PE=3 SV=1	18	10	10	6	23.1	23.1	15.7	59.898	536	536;553;547;542;489;589;578;566;538;482;534;523;523;519;518;512;491;627	0	67.883	28058000	11	AANILVGENLVCK;DAWEIPR;EVLDQVER;GAYCLSVSDFDNAK;LFGGFNSSDTVTSPQR;LLLNAENPR;LTTVCPTSKPQTQGLAK;MPCPPECPESLHDLMCQCWR;VPYPGMVNR;WTAPEAALYGR				50	15;366;730;935;1762;1881;2026;2155;3157;3273	True;True;True;True;True;True;True;True;True;True	15;375;749;957;1802;1921;2068;2210;3242;3361	16;402;812;1037;1960;2090;2247;2398;3550;3680	17;465;928;1183;2262;2263;2413;2598;2775;4138;4280	17;465;928;1183;2263;2413;2598;2775;4138;4280					-1;-1;-1;-1;-1;-1;-1;-1;-1;-1;-1;-1;-1;-1;-1;-1;-1;-1
E2R068;A0A5F4BT65;A0A5F4CAR6;A0A5F4CAN8	E2R068;A0A5F4BT65;A0A5F4CAR6;A0A5F4CAN8	6;6;4;4	6;6;4;4	6;6;4;4	tr|E2R667|E2R667_CANLF Coatomer subunit beta OS=Canis lupus familiaris OX=9615 GN=COPB2 PE=3 SV=1	4	6	6	6	19.2	19.2	19.2	42.331	391	391;588;86;195	0	62.044	31184000	8	ALEAVFGK;GFAFVTFESPADAK;GGHMDDGGYSMNFNMSSSR;IVEVLLMK;LFIGGLNTETNEK;VEQATKPSFESGR				51	153;975;1011;1548;1763;2981	True;True;True;True;True;True	155;998;1034;1582;1803;3060	169;1085;1126;1722;1961;3356	194;1237;1238;1283;1993;2264;2265;3915	194;1238;1283;1993;2265;3915					-1;-1;-1;-1
F6X958;A0A5F4BT79;F1P7I7;E2QU52	F6X958;A0A5F4BT79;F1P7I7	6;6;6;1	6;6;6;1	6;6;6;1	tr|E2R9A2|E2R9A2_CANLF Coatomer subunit beta OS=Canis lupus familiaris OX=9615 GN=COPB1 PE=4 SV=2	4	6	6	6	29.4	29.4	29.4	35.575	309	309;309;310;307	0	46.425	19359000	7	AHQLVMEGYNWCHDR;CGNQAAIMELDDTLK;LQEVPHEGPMCDLLWSDPDDR;QITQVYGFYDECLR;SPDTNYLFMGDYVDR;YSFLQFDPAPR				52	114;341;1955;2384;2625;3416	True;True;True;True;True;True	115;350;1995;2448;2696;3509	126;127;376;2165;2676;2943;3852	148;149;433;2504;3106;3410;4491	148;433;2504;3106;3410;4491					-1;-1;-1;-1
A0A5F4CL66;A0A5F4BZQ5;A0A5F4CUE7;A0A5F4BTD7;E2RSQ9;A0A5F4C3V1	A0A5F4CL66;A0A5F4BZQ5;A0A5F4CUE7;A0A5F4BTD7;E2RSQ9;A0A5F4C3V1	8;8;8;8;8;7	8;8;8;8;8;7	8;8;8;8;8;7	tr|E2RBC3|E2RBC3_CANLF Tubulin alpha chain OS=Canis lupus familiaris OX=9615 GN=TUBA4A PE=3 SV=2	6	8	8	8	10.4	10.4	10.4	103.12	946	946;952;962;984;1017;972	0	53.807	17538000	9	AAFIGIGLPDPNK;DLTQNHGFYTSK;GMGLACGQDPELVR;IVAVQFVR;LGYSDITIFEK;SFITSIANK;SLSVNEITLSTLK;TEQDEAGNWHEHEDETVR				53	8;443;1087;1545;1807;2528;2602;2746	True;True;True;True;True;True;True;True	8;455;1111;1579;1847;2596;2673;2818	9;490;1207;1719;2010;2837;2917;3084;3085	9;565;1377;1990;2323;3284;3378;3594;3595	9;565;1377;1990;2323;3284;3378;3595					-1;-1;-1;-1;-1;-1
A0A5F4C4L6;E2R5Z9;A0A5F4D903;A0A5F4BTE1;E2R601	A0A5F4C4L6;E2R5Z9;A0A5F4D903;A0A5F4BTE1;E2R601	1;1;1;1;1	1;1;1;1;1	1;1;1;1;1	tr|E2RLN5|E2RLN5_CANLF AP complex subunit sigma OS=Canis lupus familiaris OX=9615 GN=AP1S1 PE=3 SV=2	5	1	1	1	2.6	2.6	2.6	55.378	501	501;564;614;649;652	0	6.6882	4270700	1	AFVRPSGTEDIVR				54	83	TRUE	84	93	107	107					-1;-1;-1;-1;-1
A0A5F4BTG2;E2QUE7	A0A5F4BTG2;E2QUE7	2;2	2;2	2;2	tr|F1PFJ0|F1PFJ0_CANLF AP-1 complex subunit mu-2 OS=Canis lupus familiaris OX=9615 GN=AP1M2 PE=3 SV=3	2	2	2	2	14.4	14.4	14.4	13.07	111	111;145	0	11.803	6365300	2	FNPFVTSDR;YVIYIER				55	849;3435	True;True	870;3529	941;3874	1070;4514	1070;4514					-1;-1
A0A5F4BTI8;A0A5F4BTR0;A0A5F4BYT1;F1PKT2	A0A5F4BTI8;A0A5F4BTR0;A0A5F4BYT1;F1PKT2	2;2;2;2	2;2;2;2	2;2;2;2	tr|F1PFK0|F1PFK0_CANLF Twinfilin actin binding protein 1 OS=Canis lupus familiaris OX=9615 GN=TWF1 PE=3 SV=2	4	2	2	2	5.7	5.7	5.7	54.504	490	490;579;628;647	0	15.785	6214600	3	AMSEVTSLHEDDWR;GPALTPIRDEEWDR				56	203;1099	True;True	207;1123	224;225;1221	262;263;1400	262;1400					-1;-1;-1;-1
A0A5F4BTJ1;F1Q4F5;A0A5F4CAP3;A0A5F4CWD7	A0A5F4BTJ1;F1Q4F5;A0A5F4CAP3;A0A5F4CWD7	2;2;2;2	2;2;2;2	2;2;2;2	tr|F1PGI1|F1PGI1_CANLF Ras-related protein Rab-21 OS=Canis lupus familiaris OX=9615 GN=RAB21 PE=3 SV=3;sp|P55745|RAB21_CANLF Ras-related protein Rab-21 OS=Canis lupus familiaris OX=9615 GN=RAB21 PE=3 SV=3;tr|A0A5F4C3H0|A0A5F4C3H0_CANLF Ras-related protein	4	2	2	2	6.5	6.5	6.5	46.019	413	413;456;638;655	0	13.706	4817600	2	MCDLVSDFDGFSER;TLPGWNTDISNAR				57	2102;2816	True;True	2145;2892	2327;3171	2694;3691	2694;3691					-1;-1;-1;-1
A0A5F4BTL3;E2RLQ4;A0A5F4D3P9;J9NU79;A0A5F4D6U1	A0A5F4BTL3;E2RLQ4;A0A5F4D3P9;J9NU79	3;3;3;2;1	3;3;3;2;1	3;3;3;2;1	tr|F1PM53|F1PM53_CANLF Tubulin alpha chain OS=Canis lupus familiaris OX=9615 GN=TUBA1B PE=2 SV=3;tr|J9NXT1|J9NXT1_CANLF Tubulin alpha chain OS=Canis lupus familiaris OX=9615 GN=TUBA3D PE=3 SV=1;tr|F1PE21|F1PE21_CANLF Tubulin alpha chain OS=Canis lupus fami	5	3	3	3	12.9	12.9	12.9	25.328	232	232;306;315;294;152	0	17.249	1849800	3	GFAFVQYVNER;VDSLLESLEK;VPPPPPIAR				58	972;2969;3151	True;True;True	995;3048;3236	1080;3344;3543	1231;3903;4129	1231;3903;4129					-1;-1;-1;-1;-1
J9P3D2;A0A5F4BTN3;F6X834;A0A5F4CPH9;A0A5F4BWP7;A0A5F4C4L8;A0A5F4CRX0;A0A5F4D2U4;A0A5F4D9T0;E2RNB0;F1PFZ7	J9P3D2;A0A5F4BTN3;F6X834;A0A5F4CPH9;A0A5F4BWP7;A0A5F4C4L8;A0A5F4CRX0;A0A5F4D2U4;A0A5F4D9T0;E2RNB0	4;4;4;3;3;3;3;3;2;2;1	4;4;4;3;3;3;3;3;2;2;1	2;2;2;2;2;1;1;1;0;0;0	tr|F1PMB5|F1PMB5_CANLF Sorting nexin-2 OS=Canis lupus familiaris OX=9615 GN=SNX2 PE=3 SV=3	11	4	4	2	31.2	31.2	18.8	13.509	128	128;136;179;90;102;161;164;167;119;143;130	0	38.578	273230000	9	AGLQFPVGR;ATIAGGGVIPHIHK;GDEELDSLIK;HLQLAIR				59	95;271;943;1250	True;True;True;True	96;275;965;1277	105;298;1045;1392	120;121;122;346;1191;1598;1599;1600;1601	121;346;1191;1599					-1;-1;-1;-1;-1;-1;-1;-1;-1;-1;-1
A0A5F4CWA7;A0A5F4D7A8;A0A5F4BTP4;A0A5F4D0J3;E2RRJ6;A0A5F4D2Z2;A0A5F4CXG2;A0A5F4BWS7;E2RIV1;A0A5F4CPQ9	A0A5F4CWA7;A0A5F4D7A8;A0A5F4BTP4;A0A5F4D0J3;E2RRJ6;A0A5F4D2Z2;A0A5F4CXG2;A0A5F4BWS7;E2RIV1;A0A5F4CPQ9	2;2;2;2;2;1;1;1;1;1	2;2;2;2;2;1;1;1;1;1	2;2;2;2;2;1;1;1;1;1	tr|F1PQ68|F1PQ68_CANLF Tubulin beta chain OS=Canis lupus familiaris OX=9615 GN=LOC478701 PE=3 SV=3;tr|E2RFJ7|E2RFJ7_CANLF Tubulin beta chain OS=Canis lupus familiaris OX=9615 GN=TUBB2B PE=3 SV=2	10	2	2	2	2.8	2.8	2.8	93.706	852	852;921;938;939;949;890;918;944;951;958	0	12.789	4452300	2	DLDYYGTLLK;LSHANSAVVLSAVK				60	420;1982	True;True	431;2024	463;2197	535;2538	535;2538					-1;-1;-1;-1;-1;-1;-1;-1;-1;-1
F1PJI7;A0A5F4CA32;J9P5W6;A0A5F4BTT9	F1PJI7;A0A5F4CA32;J9P5W6;A0A5F4BTT9	1;1;1;1	1;1;1;1	1;1;1;1	sp|F1PTE3|RAB13_CANLF Ras-related protein Rab-13 OS=Canis lupus familiaris OX=9615 GN=RAB13 PE=1 SV=2;sp|P61007|RAB8A_CANLF Ras-related protein Rab-8A OS=Canis lupus familiaris OX=9615 GN=RAB8A PE=1 SV=1	4	1	1	1	3.1	3.1	3.1	41.925	381	381;393;412;478	0	7.652	3243500	1	KLEELELDEQQR				61	1617	TRUE	1652	1801	2083	2083					-1;-1;-1;-1
A0A5F4BTW2;A0A5F4CLJ6;J9PAS6;A0A5F4CVF4	A0A5F4BTW2;A0A5F4CLJ6;J9PAS6;A0A5F4CVF4	1;1;1;1	1;1;1;1	1;1;1;1	tr|F1PU93|F1PU93_CANLF Coatomer subunit alpha OS=Canis lupus familiaris OX=9615 GN=COPA PE=4 SV=2;tr|A0A5F4CR13|A0A5F4CR13_CANLF Coatomer subunit alpha OS=Canis lupus familiaris OX=9615 GN=COPA PE=4 SV=1	4	1	1	1	10.8	10.8	10.8	12.591	111	111;120;144;144	0.0051881	6.1145	1230300	1	FICIYPAYLNNK				62	800	TRUE	820	888	1011	1011					-1;-1;-1;-1
A0A5F4BU15;A0A5F4CB66;A0A5F4BU43	A0A5F4BU15;A0A5F4CB66;A0A5F4BU43	1;1;1	1;1;1	1;1;1	tr|F2Z4P9|F2Z4P9_CANLF Ras-related protein Rab-10 OS=Canis lupus familiaris OX=9615 GN=RAB10 PE=4 SV=1;sp|P24409|RAB10_CANLF Ras-related protein Rab-10 OS=Canis lupus familiaris OX=9615 GN=RAB10 PE=1 SV=1	3	1	1	1	6.2	6.2	6.2	27.361	242	242;250;327	0.0013351	6.2813	634460	1	GFGFVTFENEDVVEK				63	988	TRUE	1011	1099	1254	1254					-1;-1;-1
P99505;J9NWJ5;A0A5F4CR39;A0A5F4BU42	P99505;J9NWJ5;A0A5F4CR39;A0A5F4BU42	1;1;1;1	1;1;1;1	1;1;1;1	tr|F6Y241|F6Y241_CANLF Vacuolar protein sorting 45 homolog OS=Canis lupus familiaris OX=9615 GN=VPS45 PE=3 SV=2	4	1	1	1	61.9	61.9	61.9	2.4177	21	21;106;160;184	0	7.7245	4085000	1	YAFQEALNSAGDK				64	3281	TRUE	3369	3688	4288	4288					-1;-1;-1;-1
A0A5F4BU46;L7N0L5;J9P086;F1P782;A0A5F4CAF8;L7N0C3;E2RRD2;F1PX67;J9P9U7;A0A5F4CRD6;A0A5F4BY47;A0A5F4DCE8;E2R494;E2RLB4	A0A5F4BU46;L7N0L5;J9P086;F1P782;A0A5F4CAF8	6;4;4;4;4;2;2;2;2;2;2;1;1;1	6;4;4;4;4;2;2;2;2;2;2;1;1;1	4;2;2;2;2;0;2;2;2;2;2;0;1;0	sp|P62490|RB11A_CANLF Ras-related protein Rab-11A OS=Canis lupus familiaris OX=9615 GN=RAB11A PE=2 SV=3;tr|J9JHN1|J9JHN1_CANLF RAB11B, member RAS onco family OS=Canis lupus familiaris OX=9615 GN=RAB11B PE=4 SV=1;tr|A0A5F4DHP9|A0A5F4DHP9_CANLF RAB11B, membe	14	6	6	4	13.1	13.1	7.6	45.702	435	435;126;126;126;126;127;208;211;219;226;357;118;294;657	0	82.55	1396900000	25	ALAAAGYDVEK;AMGIMNSFVNDIFER;ASGPPVSELITK;ESYSIYVYK;KESYSIYVYK;LLLPGELAK				65	146;200;252;705;1595;1883	True;True;True;True;True;True	148;202;203;204;256;723;1630;1923	162;217;218;219;220;221;277;785;1775;1776;2092	186;248;249;250;251;252;253;254;255;256;257;258;259;320;894;895;2055;2056;2415;2416;2417;2418;2419;2420;2421	186;258;320;895;2055;2419		7;8		369;372	-1;-1;-1;-1;-1;-1;-1;-1;-1;-1;-1;-1;-1;-1
A0A5F4BU68;A0A5F4DJ51;A0A5F4C5K5;E2R2M7;E2R2K4;A0A5F4CKN2	A0A5F4BU68;A0A5F4DJ51;A0A5F4C5K5;E2R2M7;E2R2K4;A0A5F4CKN2	2;2;2;2;2;1	2;2;2;2;2;1	2;2;2;2;2;1	tr|J9NRZ2|J9NRZ2_CANLF Ras-related protein Rab-18 OS=Canis lupus familiaris OX=9615 GN=RAB18 PE=4 SV=1;tr|A0A5F4BV93|A0A5F4BV93_CANLF RAB18, member RAS onco family OS=Canis lupus familiaris OX=9615 GN=RAB18 PE=4 SV=1;tr|A0A5F4CP52|A0A5F4CP52_CANLF RAB18, m	6	2	2	2	15.4	15.4	15.4	15.481	136	136;137;165;184;184;142	0	12.804	7284400	2	LVVLGSGGVGK;YDPTIEDSYR				66	2067;3302	True;True	2109;3390	2290;3709	2650;4311	2650;4311					-1;-1;-1;-1;-1;-1
A0A5F4CMH6;A0A5F4D3C5;A0A5F4BXI3;A0A5F4CFP7;J9NZA2;A0A5F4BUB8;J9NRH1;A0A5F4CRS3;E2QXL2;A0A5F4CH81	A0A5F4CMH6;A0A5F4D3C5;A0A5F4BXI3;A0A5F4CFP7;J9NZA2;A0A5F4BUB8;J9NRH1;A0A5F4CRS3;E2QXL2;A0A5F4CH81	2;2;2;2;2;2;2;2;2;1	2;2;2;2;2;2;2;2;2;1	2;2;2;2;2;2;2;2;2;1	tr|J9NYJ8|J9NYJ8_CANLF RAB6A, member RAS onco family OS=Canis lupus familiaris OX=9615 GN=RAB6A PE=4 SV=1	10	2	2	2	4.5	4.5	4.5	77.956	695	695;707;708;710;712;725;736;738;749;533	0	13.038	1869200	2	LGIIGVVNR;LPVTNEMVHNLVAIELAYINTK				67	1797;1947	True;True	1837;1987	2000;2157	2313;2496	2313;2496					-1;-1;-1;-1;-1;-1;-1;-1;-1;-1
A0A5F4BUC0;J9P3Z7	A0A5F4BUC0;J9P3Z7	2;2	2;2	2;2	tr|J9P652|J9P652_CANLF RAB6A, member RAS onco family OS=Canis lupus familiaris OX=9615 GN=RAB6A PE=4 SV=2;tr|J9NZU8|J9NZU8_CANLF RAB6A, member RAS onco family OS=Canis lupus familiaris OX=9615 GN=RAB6A PE=4 SV=2	2	2	2	2	14.3	14.3	14.3	25.001	224	224;260	0	12.295	2466400	1	GYGDDYYEESYLSTR;QPSASLADSDTFHHQVR				68	1182;2395	True;True	1208;2460	1315;2689	1507;3120	1507;3120					-1;-1
A0A5F4CUP1;A0A5F4BUH2;A0A5F4DCX6;F6V393	A0A5F4CUP1;A0A5F4BUH2;A0A5F4DCX6;F6V393	1;1;1;1	1;1;1;1	1;1;1;1	tr|J9P2S1|J9P2S1_CANLF Clathrin interactor 1 OS=Canis lupus familiaris OX=9615 GN=CLINT1 PE=4 SV=2;tr|F1PVV5|F1PVV5_CANLF Clathrin interactor 1 OS=Canis lupus familiaris OX=9615 GN=CLINT1 PE=4 SV=3	4	1	1	1	7.2	7.2	7.2	28.972	251	251;277;326;338	0	7.1859	2244400	1	EITGIGPSTTTETETIAK				69	617	TRUE	632	688	787	787					-1;-1;-1;-1
A0A5F4BUK5;E2REA9	A0A5F4BUK5;E2REA9	2;2	2;2	2;2	tr|L7N0G4|L7N0G4_CANLF Tubulin alpha chain OS=Canis lupus familiaris OX=9615 GN=LOC610636 PE=3 SV=2	2	2	2	2	2.2	2.2	2.2	119.72	1089	1089;1179	0	17.366	3828900	2	AVIDQCNNDNILR;IGHTSPSVYFK				70	295;1376	True;True	300;1404	325;1526	377;1761	377;1761					-1;-1
A0A5F4C6S1;F1PKS1;A0A5F4BUQ4;F1PKS3;A0A5F4D408;A0A5F4D446;A0A5F4DHD5;A0A5F4D6S1;A0A5F4CRJ8;A0A5F4CQD1;P52784;G1K296	A0A5F4C6S1;F1PKS1;A0A5F4BUQ4;F1PKS3;A0A5F4D408;A0A5F4D446;A0A5F4DHD5;A0A5F4D6S1;A0A5F4CRJ8;A0A5F4CQD1	5;5;5;5;5;4;4;4;4;4;1;1	4;4;4;4;4;3;3;3;3;3;0;0	4;4;4;4;4;3;3;3;3;3;0;0	tr|L7N0I7|L7N0I7_CANLF Tubulin beta chain OS=Canis lupus familiaris OX=9615 GN=TUBB4B PE=3 SV=1;tr|A0A5F4BWF5|A0A5F4BWF5_CANLF Tubulin beta chain OS=Canis lupus familiaris OX=9615 GN=TUBB4B PE=3 SV=1;tr|E2RFV2|E2RFV2_CANLF Tubulin beta chain OS=Canis lupus	12	5	4	4	7.5	6.4	6.4	88.055	802	802;814;839;855;860;750;787;819;838;870;782;853	0	25.106	5794500	3	ELVVTQLGYDTR;FLEDIAQQMR;SFETNLNTYK;TFVLEVMGR;YEASYEVSDSGQLEHVHHR				71	668;821;2523;2757;3307	True;True;True;False;True	684;841;2591;2829;3395	742;910;2832;3097;3730	848;1035;3278;3607;4358	848;1035;3278;3607;4358					-1;-1;-1;-1;-1;-1;-1;-1;-1;-1;-1;-1
A0A5F4BUU6;A0A5F4BXR6;A0A5F4DLX7;A0A5F4C8C5;E2RL63;A0A5F4D6E7;A0A5F4D2Z9	A0A5F4BUU6;A0A5F4BXR6;A0A5F4DLX7;A0A5F4C8C5;E2RL63;A0A5F4D6E7;A0A5F4D2Z9	1;1;1;1;1;1;1	1;1;1;1;1;1;1	1;1;1;1;1;1;1	sp|P51147|RAB5C_CANLF Ras-related protein Rab-5C OS=Canis lupus familiaris OX=9615 GN=RAB5C PE=2 SV=1;tr|A0A5F4DDR9|A0A5F4DDR9_CANLF Ras-related protein Rab-5C OS=Canis lupus familiaris OX=9615 GN=RAB5C PE=4 SV=1;tr|A0A5F4DFS0|A0A5F4DFS0_CANLF RAB5B, membe	7	1	1	1	1.9	1.9	1.9	91.551	821	821;844;873;878;909;909;940	0	6.8483	1399000	1	LEESSTIDQDQTLMER				72	1742	TRUE	1782	1940	2240	2240					-1;-1;-1;-1;-1;-1;-1
A0A5F4BUV2;E2RRM0	A0A5F4BUV2;E2RRM0	4;4	4;4	4;4	tr|F1PAJ4|F1PAJ4_CANLF 40S ribosomal protein S17 OS=Canis lupus familiaris OX=9615 GN=RPS17 PE=3 SV=3;sp|P63273|RS17_CANLF 40S ribosomal protein S17 OS=Canis lupus familiaris OX=9615 GN=RPS17 PE=2 SV=2;tr|A0A0A0MPE1|A0A0A0MPE1_CANLF 40S ribosomal protein S	2	4	4	4	10.8	10.8	10.8	61.781	519	519;524	0	25.053	6273700	3	AMEMTWNNMEK;LHPEMSNLDLTK;QLQEERPELSESELTR;RAEEIWQQSVIGDYLAR				73	199;1812;2391;2411	True;True;True;True	201;1852;2456;2476	216;2015;2685;2706	247;2329;3116;3140	247;2329;3116;3140					-1;-1
A0A5F4CVK3;H9GWE2;J9P7E0;A0A5F4CSJ7;A0A5F4BUZ5	A0A5F4CVK3;H9GWE2;J9P7E0;A0A5F4CSJ7;A0A5F4BUZ5	1;1;1;1;1	1;1;1;1;1	1;1;1;1;1	tr|A0A140T8E0|A0A140T8E0_CANLF Cell cycle associated protein 1 OS=Canis lupus familiaris OX=9615 GN=CAPRIN1 PE=3 SV=1	5	1	1	1	6.4	6.4	6.4	33.699	311	311;423;435;435;440	0	8.1286	6631500	1	ELGLDHPGAEYPNICAGTDR				74	642	TRUE	658	715	818	818					-1;-1;-1;-1;-1
F1P6G4;A0A5F4BV60;J9NZU7;A0A5F4CU09	F1P6G4;A0A5F4BV60;J9NZU7;A0A5F4CU09	1;1;1;1	1;1;1;1	1;1;1;1	tr|A0A140T8E6|A0A140T8E6_CANLF Junction plakoglobin OS=Canis lupus familiaris OX=9615 GN=JUP PE=3 SV=1	4	1	1	1	9.2	9.2	9.2	13.952	131	131;131;153;162	0	7.6839	4133500	1	FNEVATQYSEDK				75	847	TRUE	868	939	1068	1068					-1;-1;-1;-1
A0A5F4BV87;F1PQD3;A0A5F4DGS8;A0A5F4D2S1;A0A5F4BVB3	A0A5F4BV87;F1PQD3;A0A5F4DGS8;A0A5F4D2S1;A0A5F4BVB3	4;4;4;4;4	4;4;4;4;4	4;4;4;4;4	tr|A0A1W2NCW3|A0A1W2NCW3_CANLF Dolichyl-diphosphooligosaccharide--protein glycosyltransferase subunit 2 OS=Canis lupus familiaris OX=9615 GN=RPN2 PE=3 SV=2;sp|F1PCT7|RPN2_CANLF Dolichyl-diphosphooligosaccharide--protein glycosyltransferase subunit 2 OS=Can	5	4	4	4	7.2	7.2	7.2	76.927	679	679;692;698;759;775	0	27.064	13023000	5	AGGPEGPAWLPR;FNQTYQLAHGTAEEK;LPLAISPVAYPR;YIESPVLFLR				76	91;850;1936;3356	True;True;True;True	92;871;1976;3446	101;942;943;2146;3785	116;1071;1072;2484;4416	116;1071;2484;4416					-1;-1;-1;-1;-1
A0A5F4BVD7;A0A5F4BY63;A0A5F4CTV5;E2QYR7	A0A5F4BVD7;A0A5F4BY63;A0A5F4CTV5;E2QYR7	2;2;2;2	2;2;2;2	2;2;2;2	tr|A0A5F4CSK0|A0A5F4CSK0_CANLF Tropomyosin 3 OS=Canis lupus familiaris OX=9615 GN=TPM3 PE=3 SV=1;tr|E2RB38|E2RB38_CANLF Tropomyosin 3 OS=Canis lupus familiaris OX=9615 GN=TPM3 PE=3 SV=2;tr|A0A5F4C743|A0A5F4C743_CANLF Tropomyosin 3 OS=Canis lupus familiaris	4	2	2	2	5.5	5.5	5.5	42.179	385	385;493;534;560	0	14.67	4476000	2	LAYQELQIDR;VSSQSFSEIER				77	1702;3176	True;True	1740;3261	1895;3572	2189;4162	2189;4162					-1;-1;-1;-1
A0A5F4BXP7;A0A5F4BVG8;F1PSM2;A0A5F4BWW2;A0A5F4BVP4;A0A5F4CPL3;A0A5F4DJQ6;F1P832;A0A5F4D6I3;A0A5F4D6S7;A0A5F4CFX8;A0A5F4D030;F1PB77	A0A5F4BXP7;A0A5F4BVG8;F1PSM2;A0A5F4BWW2;A0A5F4BVP4;A0A5F4CPL3;A0A5F4DJQ6;F1P832;A0A5F4D6I3;A0A5F4D6S7;A0A5F4CFX8;A0A5F4D030;F1PB77	2;2;2;1;1;1;1;1;1;1;1;1;1	2;2;2;1;1;1;1;1;1;1;1;1;1	2;2;2;1;1;1;1;1;1;1;1;1;1	tr|A0A5F4CD83|A0A5F4CD83_CANLF Uncharacterized protein OS=Canis lupus familiaris OX=9615 GN=RPL37A PE=3 SV=1;tr|A0A5F4BNY4|A0A5F4BNY4_CANLF Uncharacterized protein OS=Canis lupus familiaris OX=9615 PE=3 SV=1	13	2	2	2	2.3	2.3	2.3	91.84	811	811;845;950;754;793;817;819;842;854;855;866;867;870	0	11.863	1617300	1	HLEIIYAINQR;VIFLENYR				78	1243;3038	True;True	1270;3119	1385;3419	1590;3989	1590;3989					-1;-1;-1;-1;-1;-1;-1;-1;-1;-1;-1;-1;-1
A0A5F4CLD8;A0A5F4D2V3;A0A5F4CN60;F1PJ90;A0A5F4BVM4;A0A5F4CHA0;A0A5F4CIY0;A0A5F4CHK2;A0A5F4CC64;F1PJ98	A0A5F4CLD8;A0A5F4D2V3;A0A5F4CN60;F1PJ90;A0A5F4BVM4;A0A5F4CHA0;A0A5F4CIY0;A0A5F4CHK2;A0A5F4CC64;F1PJ98	3;3;3;3;3;3;3;3;3;3	3;3;3;3;3;3;3;3;3;3	3;3;3;3;3;3;3;3;3;3	tr|A0A5F4C7T8|A0A5F4C7T8_CANLF RNA binding motif protein 39 OS=Canis lupus familiaris OX=9615 GN=RBM39 PE=4 SV=1;tr|A0A5F4BP06|A0A5F4BP06_CANLF RNA binding motif protein 39 OS=Canis lupus familiaris OX=9615 GN=RBM39 PE=4 SV=1;tr|E2R4L0|E2R4L0_CANLF RNA bin	10	3	3	3	2	2	2	202.59	1862	1862;1869;1882;1903;1940;1949;2749;2753;2766;4380	0	18.488	1655800	3	ATFSPIVTVEPR;ELNFSVDEINQIR;NATTDALTSVLTK				79	269;655;2191	True;True;True	273;671;2251	296;728;2461	344;832;2859	344;832;2859					-1;-1;-1;-1;-1;-1;-1;-1;-1;-1
A0A5F4BVW9;A0A5F4C1Q1;A0A5F4DLA3;A0A5F4BVT5;A0A5F4CJC2;F1PCU2;E2RD72;A0A5F4DG83;A0A5F4D5J2;A0A5F4CV33;A0A5F4BQW0;A0A5F4C623;E2RM73;A0A5F4C7Q8;A0A5F4CXX8;A0A5F4BYA7	A0A5F4BVW9;A0A5F4C1Q1;A0A5F4DLA3;A0A5F4BVT5;A0A5F4CJC2;F1PCU2;E2RD72;A0A5F4DG83;A0A5F4D5J2;A0A5F4CV33;A0A5F4BQW0;A0A5F4C623;E2RM73;A0A5F4C7Q8;A0A5F4CXX8;A0A5F4BYA7	2;2;2;2;2;2;2;2;1;1;1;1;1;1;1;1	2;2;2;2;2;2;2;2;1;1;1;1;1;1;1;1	2;2;2;2;2;2;2;2;1;1;1;1;1;1;1;1	tr|F1PVX8|F1PVX8_CANLF Rho GTPase activating protein 18 OS=Canis lupus familiaris OX=9615 GN=ARHGAP18 PE=4 SV=3;tr|A0A5F4CCQ8|A0A5F4CCQ8_CANLF Rho GTPase activating protein 18 OS=Canis lupus familiaris OX=9615 GN=ARHGAP18 PE=4 SV=1;tr|A0A5F4BP18|A0A5F4BP18	16	2	2	2	4	4	4	88.627	801	801;856;888;906;917;927;933;939;828;837;849;870;887;890;901;1012	0	15.466	4900400	2	FIEAGQYNNHLYGTSVQSVR;INDDLISEFPDK				80	801;1468	True;True	821;1501	889;1628	1012;1875	1012;1875					-1;-1;-1;-1;-1;-1;-1;-1;-1;-1;-1;-1;-1;-1;-1;-1
A0A5F4DKV1;F1PDB4;A0A5F4DJV1;A0A5F4CW76;A0A5F4BVU8;A0A5F4D6C2	A0A5F4DKV1;F1PDB4;A0A5F4DJV1;A0A5F4CW76;A0A5F4BVU8;A0A5F4D6C2	13;13;13;13;13;11	13;13;13;13;13;11	13;13;13;13;13;11	tr|A0A5F4C5N5|A0A5F4C5N5_CANLF Ladinin 1 OS=Canis lupus familiaris OX=9615 GN=LAD1 PE=4 SV=1;tr|F6XZH6|F6XZH6_CANLF Ladinin 1 OS=Canis lupus familiaris OX=9615 GN=LAD1 PE=4 SV=2;tr|A0A5F4CVD9|A0A5F4CVD9_CANLF Ladinin 1 OS=Canis lupus familiaris OX=9615 GN=	6	13	13	13	37.2	37.2	37.2	55.491	519	519;528;619;640;647;511	0	117.78	66703000	17	AHGGYSVFAGVGER;AIAELGIYPAVDPLDSTSR;FTQAGSEVSALLGR;IGLFGGAGVGK;IMDPNIVGNEHYDVAR;IMNVIGEPIDER;IPSAVGYQPTLATDMGTMQER;IPVGPETLGR;LVLEVAQHLGESTVR;SLQDIIAILGMDELSEEDKLTVSR;TIAMDGTEGLVR;VALVYGQMNEPPGAR;VVDLLAPYAK				81	111;119;890;1377;1457;1461;1487;1488;2047;2600;2778;2928;3208	True;True;True;True;True;True;True;True;True;True;True;True;True	112;120;912;1405;1489;1490;1494;1520;1521;2089;2671;2851;3007;3293	122;133;989;1527;1616;1617;1621;1656;1657;2268;2269;2915;3125;3299;3607	143;156;1132;1762;1861;1862;1868;1910;1911;2621;2622;2623;3376;3636;3832;3833;4199	143;156;1132;1762;1862;1868;1910;1911;2622;3376;3636;3832;4199		9		407	-1;-1;-1;-1;-1;-1
A0A5F4D2T9;A0A5F4BVV5;E2R518;A0A5F4BPD8;A0A5F4C9Z5;A0A5F4DD16;A0A5F4BVS6	A0A5F4D2T9;A0A5F4BVV5;E2R518;A0A5F4BPD8;A0A5F4C9Z5;A0A5F4DD16;A0A5F4BVS6	28;28;28;26;26;26;25	28;28;28;26;26;26;25	28;28;28;26;26;26;25	tr|A0A5F4C965|A0A5F4C965_CANLF Calponin OS=Canis lupus familiaris OX=9615 GN=CNN3 PE=3 SV=1;tr|A0A5F4BPC3|A0A5F4BPC3_CANLF Calponin OS=Canis lupus familiaris OX=9615 GN=CNN3 PE=3 SV=1;tr|F1P9W2|F1P9W2_CANLF Calponin OS=Canis lupus familiaris OX=9615 GN=CNN	7	28	28	28	45.7	45.7	45.7	77.819	705	705;713;731;684;685;703;694	0	250.01	375600000	44	AQAVHPGYGFLSENK;CLAAEDVVFIGPDTHAIHAMGDK;EIGYPVMIK;FIEGDISTK;FLSDVYPDGFK;FSSQEAASSFGDDR;GVTHNIALLR;HGNALWLNER;HIEIQVLGDK;IAWDDEETR;IAWDDEETRDGFR;KNFYFLEMNTR;LITYGSDR;LQVEHPVTECITGLDLVQEMIR;LSQYQEPIHLPGVR;MADEAVCVGPAPTSK;MAEDTSSILR;MEDALDNYVIR;NFYFLEMNTR;RMEDALDNYVIR;SFGLPSIGR;SPMPGVVVAISVK;TVAIHSDVDASSVHVK;VDSGIQPGSDISIYYDPMISK;VNTIPGFDGVVK;VVEEAPSIFLDSK;VYAEDPYK;YSSAGTVEFLVDSK				82	228;345;607;802;836;882;1158;1222;1230;1315;1316;1625;1839;1974;1992;2096;2097;2109;2217;2434;2524;2631;2880;2968;3143;3213;3250;3424	True;True;True;True;True;True;True;True;True;True;True;True;True;True;True;True;True;True;True;True;True;True;True;True;True;True;True;True	232;354;621;822;856;904;1184;1249;1257;1342;1343;1660;1879;2014;2015;2034;2138;2139;2140;2153;2154;2277;2500;2592;2702;2957;3047;3228;3299;3336;3518	251;252;380;381;676;890;926;978;1286;1362;1363;1372;1464;1465;1809;2045;2186;2187;2209;2210;2320;2321;2322;2335;2336;2490;2736;2833;2949;3242;3243;3342;3343;3534;3614;3654;3861	293;294;295;437;438;773;1013;1053;1054;1119;1120;1475;1564;1565;1576;1577;1687;1688;2092;2364;2526;2527;2553;2554;2555;2686;2687;2688;2689;2702;2703;2891;3176;3279;3280;3418;3768;3769;3770;3901;3902;4119;4120;4209;4210;4251;4501	295;438;773;1013;1053;1119;1475;1564;1576;1687;1688;2092;2364;2527;2555;2687;2688;2702;2891;3176;3280;3418;3769;3901;4120;4210;4251;4501		10;11;12		79;347;440	-1;-1;-1;-1;-1;-1;-1
A0A5F4BVX4;A0A5F4BYV9;A0A5F4BVY8;E2RMN2	A0A5F4BVX4;A0A5F4BYV9;A0A5F4BVY8;E2RMN2	1;1;1;1	1;1;1;1	1;1;1;1	tr|A0A5F4BPI9|A0A5F4BPI9_CANLF Ubiquinol-cytochrome c reductase core protein 1 OS=Canis lupus familiaris OX=9615 GN=UQCRC1 PE=4 SV=1;tr|A0A5F4C3P5|A0A5F4C3P5_CANLF Ubiquinol-cytochrome c reductase core protein 1 OS=Canis lupus familiaris OX=9615 GN=UQCRC1	4	1	1	1	6.4	6.4	6.4	22.826	203	203;216;227;246	0	7.6638	1900400	1	AINQGGLTSVAVR				83	137	TRUE	139	152	176	176					-1;-1;-1;-1
A0A5F4BVY4;E2R9U6;J9JHK9	A0A5F4BVY4;E2R9U6;J9JHK9	1;1;1	1;1;1	1;1;1	tr|A0A5F4CVR0|A0A5F4CVR0_CANLF Dystrophin OS=Canis lupus familiaris OX=9615 GN=DMD PE=4 SV=1;tr|A0A5F4D4A5|A0A5F4D4A5_CANLF Dystrophin OS=Canis lupus familiaris OX=9615 GN=DMD PE=4 SV=1;tr|A0A5F4DHF4|A0A5F4DHF4_CANLF Dystrophin OS=Canis lupus familiaris OX	3	1	1	1	1.7	1.7	1.7	131.13	1163	1163;1192;1230	0	6.771	1136600	1	RPPGPATAPTSPSLSSPGQR				84	2444	TRUE	2511	2750	3192	3192					-1;-1;-1
A0A5F4BW17;E2RQP6	A0A5F4BW17;E2RQP6	3;3	3;3	3;3	tr|A0A5F4BPN0|A0A5F4BPN0_CANLF RNA helicase OS=Canis lupus familiaris OX=9615 GN=EIF4A3 PE=3 SV=1;tr|E2RDZ4|E2RDZ4_CANLF RNA helicase OS=Canis lupus familiaris OX=9615 GN=EIF4A3 PE=3 SV=1	2	3	3	3	3.9	3.9	3.9	106.57	927	927;942	0	18.651	3179700	3	ELLGQGLLLR;LGSLVENNER;TEPTAQQNLALQLAEK				85	650;1803;2745	True;True;True	666;1843;2817	723;2006;3083	827;2319;3593	827;2319;3593					-1;-1
E2R9G7;A0A5F4BW72	E2R9G7;A0A5F4BW72	2;2	2;2	2;2	tr|A0A5F4CST7|A0A5F4CST7_CANLF Ubiquitin conjugating enzyme E2 D2 OS=Canis lupus familiaris OX=9615 GN=UBE2D2 PE=3 SV=1;tr|A0A5F4CCJ9|A0A5F4CCJ9_CANLF UBC core domain-containing protein OS=Canis lupus familiaris OX=9615 GN=UBE2D3 PE=4 SV=1;tr|A0A5F4BZB0|A0	2	2	2	2	12.9	12.9	12.9	20.252	178	178;196	0	17.958	16399000	3	VLEQLTGQTPVFSK;YDGIILPGK				86	3079;3297	True;True	3163;3385	3466;3704	4042;4043;4305	4042;4305					-1;-1
A0A5F4BWB0;A0A5F4C5R6;A0A5F4D5E1	A0A5F4BWB0;A0A5F4C5R6;A0A5F4D5E1	1;1;1	1;1;1	1;1;1	tr|A0A5F4BPV2|A0A5F4BPV2_CANLF Helix-destabilizing protein OS=Canis lupus familiaris OX=9615 GN=HNRNPA1 PE=4 SV=1;tr|F1Q3G7|F1Q3G7_CANLF Helix-destabilizing protein OS=Canis lupus familiaris OX=9615 GN=HNRNPA1 PE=4 SV=2;tr|E2QYP1|E2QYP1_CANLF Helix-destabi	3	1	1	1	19.6	19.6	19.6	6.6767	56	56;61;114	0	7.9156	2630300	2	GHQQLYWSHPR				87	1023	TRUE	1046	1138	1297;1298	1298					-1;-1;-1
A0A5F4BWE0;P62999;A0A5F4CVZ5;F1P7Q4;F1PYQ1;E2RJH1;F1PW88	A0A5F4BWE0;P62999;A0A5F4CVZ5;F1P7Q4;F1PYQ1;E2RJH1	6;6;6;6;6;3;1	6;6;6;6;6;3;1	6;6;6;6;6;3;1	tr|A0A5F4BPV7|A0A5F4BPV7_CANLF Protein-tyrosine-phosphatase OS=Canis lupus familiaris OX=9615 GN=PTPN11 PE=3 SV=1;tr|F1Q3J6|F1Q3J6_CANLF Tyrosine-protein phosphatase non-receptor type OS=Canis lupus familiaris OX=9615 GN=PTPN11 PE=3 SV=3;tr|A0A5F4D5V8|A0A5	7	6	6	6	38.3	38.3	38.3	21.209	188	188;192;236;347;366;192;210	0	52.603	44810000	8	AVLCPPPVK;HHCPNTPIILVGTK;LTPITYPQGLAMAK;PVNLGLWDTAGQEDYDR;TVFDEAIR;YLECSALTQR				88	298;1228;2022;2353;2892;3371	True;True;True;True;True;True	303;1255;2064;2417;2969;3461	328;1369;2243;2640;3256;3801	380;1571;1572;1573;2594;3062;3783;4433	380;1572;2594;3062;3783;4433					-1;-1;-1;-1;-1;-1;-1
J9P6S8;H9GWB1;J9P2Y4;L7MTP0;A0A5F4BWK7;J9P0B2	J9P6S8;H9GWB1;J9P2Y4;L7MTP0;A0A5F4BWK7;J9P0B2	4;4;4;4;4;3	2;2;2;2;2;2	2;2;2;2;2;2	tr|A0A5F4BQ17|A0A5F4BQ17_CANLF NOP56 ribonucleoprotein OS=Canis lupus familiaris OX=9615 GN=NOP56 PE=3 SV=1;tr|E2QU53|E2QU53_CANLF NOP56 ribonucleoprotein OS=Canis lupus familiaris OX=9615 GN=NOP56 PE=3 SV=1	6	4	2	2	27	7.9	7.9	13.89	126	126;126;135;137;177;277	0	14.44	422910000	5	AMGIMNSFVNDIFER;ESYSVYVYK;KESYSVYVYK;LLLPGELAK				89	200;706;1596;1883	False;True;True;False	202;203;204;724;1631;1923	217;218;219;220;221;786;1777;2092	248;249;250;251;252;253;254;255;256;257;258;259;896;897;898;2057;2058;2415;2416;2417;2418;2419;2420;2421	258;897;2057;2419		7;8		60;63	-1;-1;-1;-1;-1;-1
E2QUI7;A0A5F4BY15;A0A5F4BWQ7;A0A5F4C100	E2QUI7;A0A5F4BY15;A0A5F4BWQ7;A0A5F4C100	5;5;5;4	5;5;5;4	5;5;5;4	tr|A0A5F4BQ87|A0A5F4BQ87_CANLF WW domain binding protein 2 OS=Canis lupus familiaris OX=9615 GN=WBP2 PE=4 SV=1;tr|E2RFA4|E2RFA4_CANLF WW domain binding protein 2 OS=Canis lupus familiaris OX=9615 GN=WBP2 PE=4 SV=3;tr|A0A5F4CMZ5|A0A5F4CMZ5_CANLF WW domain b	4	5	5	5	13.9	13.9	13.9	78.712	711	711;715;742;730	0	30.485	6028200	5	AGPIPEVEEPQRPGQEGTSGNANPASPDLGPR;DQQGQEGYVPYNILTPHPGLR;EGPPYSPEFSSGWEPPATDPHGR;KVEGDLETEVI;SLLLLVCQEPER				90	99;465;585;1646;2594	True;True;True;True;True	100;478;599;1683;2665	109;517;653;1834;2909	128;601;747;2122;3369	128;601;747;2122;3369					-1;-1;-1;-1
A0A5F4BWW3;F6XRK3	A0A5F4BWW3;F6XRK3	2;2	2;2	2;2	tr|A0A5F4BQI1|A0A5F4BQI1_CANLF Actin-related protein 2/3 complex subunit 4 OS=Canis lupus familiaris OX=9615 GN=ARPC4 PE=3 SV=1;tr|E2QWU0|E2QWU0_CANLF Actin-related protein 2/3 complex subunit 4 OS=Canis lupus familiaris OX=9615 GN=ARPC4 PE=3 SV=3	2	2	2	2	5.2	5.2	5.2	59.427	541	541;683	0	14.464	4400600	2	LHNAIEGGTQLSR;TTHYTPLPCGSNPLK				91	1811;2874	True;True	1851;2951	2014;3236	2328;3761	2328;3761					-1;-1
A0A5F4BX10;A0A5F4BP30;E2R0S6;A0A5F4CRG8;A0A5F4C0T4	A0A5F4BX10;A0A5F4BP30;E2R0S6;A0A5F4CRG8;A0A5F4C0T4	13;10;9;9;7	1;1;0;0;0	0;0;0;0;0	tr|A0A5F4BQU8|A0A5F4BQU8_CANLF Annexin OS=Canis lupus familiaris OX=9615 GN=ANXA13 PE=3 SV=1	5	13	1	0	48.8	3.2	0	38.051	342	342;324;530;557;487	1	-2	11458000	1	AWMEQEGVTVK;AYEADYGSSLEEDIQADTSGYLER;DLTETLQSELSGK;EGVIIEILASR;FITILCTR;GSPHFNPEPDAEALYTAMK;ILVCLLQGSR;LMVALMYPPYR;NALLNLVGSSA;NLHSYFAER;SEIDLNLIK;SETHGSLEEAMLTVVK;TLGSMIEGDTSGDYR	+			92	317;321;441;589;812;1127;1452;1914;2187;2248;2509;2521;2807	False;False;False;False;False;False;False;False;True;False;False;False;False	324;328;453;603;832;1151;1152;1484;1954;2247;2309;2576;2588;2589;2881	349;353;488;657;901;1249;1250;1611;2123;2457;2527;2816;2829;2830;3159	402;406;562;751;1025;1434;1435;1856;2453;2454;2854;2936;3261;3275;3276;3676	402;406;562;751;1025;1435;1856;2453;2854;2936;3261;3275;3676		13;14		34;259	-1;-1;-1;-1;-1
A0A5F4C0Q1;A0A5F4BX44;A0A5F4DCB9;A0A5F4CU04;A0A5F4C678;E2R4Q2;A0A5F4CSZ5	A0A5F4C0Q1;A0A5F4BX44;A0A5F4DCB9;A0A5F4CU04;A0A5F4C678;E2R4Q2;A0A5F4CSZ5	3;3;3;3;3;3;3	3;3;3;3;3;3;3	3;3;3;3;3;3;3	tr|A0A5F4BQZ0|A0A5F4BQZ0_CANLF LIM and SH3 domain protein 1 OS=Canis lupus familiaris OX=9615 GN=LASP1 PE=4 SV=1;tr|J9P3M1|J9P3M1_CANLF LIM and SH3 domain protein 1 OS=Canis lupus familiaris OX=9615 GN=LASP1 PE=4 SV=2	7	3	3	3	15.9	15.9	15.9	29.894	264	264;265;267;296;302;313;323	0	25.706	18170000	2	EFGSLPTTPSEQR;LVAEFTTSLTNFQK;SLNQLGTPQDSPELR				93	566;2031;2597	True;True;True	580;2073;2668	634;2252;2912	727;2603;3373	727;2603;3373					-1;-1;-1;-1;-1;-1;-1
A0A5F4BX65;F6XRN5	A0A5F4BX65;F6XRN5	1;1	1;1	1;1	tr|A0A5F4BQZ1|A0A5F4BQZ1_CANLF Zinc finger CCCH-type containing 18 OS=Canis lupus familiaris OX=9615 GN=ZC3H18 PE=4 SV=1;tr|A0A5F4D5J5|A0A5F4D5J5_CANLF Zinc finger CCCH-type containing 18 OS=Canis lupus familiaris OX=9615 GN=ZC3H18 PE=4 SV=1;tr|A0A5F4BS02|	2	1	1	1	5.4	5.4	5.4	32.369	297	297;446	0.0013699	6.3739	719630	1	GMLVTVGQLSCYDQAK				94	1088	TRUE	1112	1208	1378	1378					-1;-1
A0A5F4BXA0;A0A5F4DDP0;E2RT63;A0A5F4D1Q4;A0A5F4D741;Q2TFN9	A0A5F4BXA0;A0A5F4DDP0;E2RT63;A0A5F4D1Q4;A0A5F4D741;Q2TFN9	2;2;2;2;2;2	1;1;1;1;1;1	1;1;1;1;1;1	tr|A0A5F4BR51|A0A5F4BR51_CANLF Actin-like protein 3 OS=Canis lupus familiaris OX=9615 GN=ACTR3 PE=3 SV=1;tr|F1P679|F1P679_CANLF Actin-like protein 3 OS=Canis lupus familiaris OX=9615 GN=ACTR3 PE=3 SV=2;tr|J9PAK3|J9PAK3_CANLF Actin-like protein 3 OS=Canis l	6	2	1	1	3.6	1.8	1.8	87.923	778	778;786;789;792;806;840	0	7.0199	3240800	1	ELSTTLNADEAVTR;GCALQCAILSPAFK				95	664;936	True;False	680;958	737;1038	842;1184	842;1184					-1;-1;-1;-1;-1;-1
F1PVY2;Q7YRF1;A0A5F4D678;A0A5F4BXD0;A0A5F4D670;A0A5F4DIH2;A0A5F4CQM5;A0A5F4CGG7;A0A5F4DIW1;A0A5F4BSR1;J9P1J6;F1P7W8;A0A5F4CU53	F1PVY2;Q7YRF1;A0A5F4D678;A0A5F4BXD0;A0A5F4D670;A0A5F4DIH2;A0A5F4CQM5;A0A5F4CGG7;A0A5F4DIW1	9;9;9;9;9;9;9;8;8;2;2;2;1	9;9;9;9;9;9;9;8;8;2;2;2;1	9;9;9;9;9;9;9;8;8;2;2;2;1	tr|A0A5F4CR77|A0A5F4CR77_CANLF Abl interactor 1 OS=Canis lupus familiaris OX=9615 GN=ABI1 PE=3 SV=1;tr|A0A5F4CD04|A0A5F4CD04_CANLF Abl interactor 1 OS=Canis lupus familiaris OX=9615 GN=ABI1 PE=3 SV=1;tr|E2RMI1|E2RMI1_CANLF Abl interactor 1 OS=Canis lupus f	13	9	9	9	10.8	10.8	10.8	118.96	1068	1068;1091;1110;1146;1152;1153;1171;1096;1150;1115;1136;1145;1104	0	64.23	16844000	8	EASADLSPYVR;EGSTAQLIINTER;LEILTNLANEANISTLLR;LLDSITVPVAR;LLQMQPAQHGEIIK;LVYVYLVR;QFAAATIQTIGR;TVIGSVLLR;VVNIANVGVVPSGQDNIYR				96	519;587;1746;1861;1895;2071;2376;2893;3229	True;True;True;True;True;True;True;True;True	533;601;1786;1901;1935;2113;2440;2970;3315	576;655;1944;2068;2104;2294;2667;3257;3632	666;749;2245;2388;2434;2656;3096;3784;4229	666;749;2245;2388;2434;2656;3096;3784;4229					-1;-1;-1;-1;-1;-1;-1;-1;-1;-1;-1;-1;-1
A0A5F4CX75;E2R8R8;A0A5F4BXD7	A0A5F4CX75;E2R8R8;A0A5F4BXD7	3;3;3	3;3;3	3;3;3	tr|A0A5F4BU27|A0A5F4BU27_CANLF Oxidation resistance 1 OS=Canis lupus familiaris OX=9615 GN=OXR1 PE=3 SV=1;tr|A0A5F4D1A6|A0A5F4D1A6_CANLF Oxidation resistance 1 OS=Canis lupus familiaris OX=9615 GN=OXR1 PE=3 SV=1;tr|A0A5F4BYK5|A0A5F4BYK5_CANLF Oxidation res	3	3	3	3	14	14	14	20.963	178	178;228;237	0	18.022	5527900	3	LDYILGLK;LFEGNALLR;LIGEYGLR				97	1727;1760;1826	True;True;True	1766;1800;1866	1923;1958;2030	2220;2259;2346	2220;2259;2346					-1;-1;-1
A0A5F4BXE9;E2REP2	A0A5F4BXE9;E2REP2	1;1	1;1	1;1	tr|F1PT95|F1PT95_CANLF Methylthioribulose-1-phosphate dehydratase OS=Canis lupus familiaris OX=9615 GN=APIP PE=3 SV=2;tr|A0A5F4C9I3|A0A5F4C9I3_CANLF Methylthioribulose-1-phosphate dehydratase OS=Canis lupus familiaris OX=9615 GN=APIP PE=3 SV=1;tr|A0A5F4C04	2	1	1	1	3.5	3.5	3.5	31.238	285	285;445	0	7.496	9650100	1	LLSNDEVTIK				98	1897	TRUE	1937	2106	2436	2436					-1;-1
A0A5F4BXJ8;A0A5F4DJ36;A0A5F4CPS4;A0A5F4C9S8;A0A5F4C7I5;E2RMB9	A0A5F4BXJ8;A0A5F4DJ36;A0A5F4CPS4;A0A5F4C9S8;A0A5F4C7I5;E2RMB9	1;1;1;1;1;1	1;1;1;1;1;1	1;1;1;1;1;1	tr|A0A5F4BRM7|A0A5F4BRM7_CANLF Glutathione-disulfide reductase OS=Canis lupus familiaris OX=9615 GN=GSR PE=3 SV=1;tr|F1PY21|F1PY21_CANLF Glutathione reductase OS=Canis lupus familiaris OX=9615 GN=GSR PE=3 SV=2;tr|A0A5F4CSD0|A0A5F4CSD0_CANLF Glutathione-dis	6	1	1	1	17.2	17.2	17.2	9.9219	93	93;131;375;379;415;592	0.0013643	6.3468	602280	1	YFVQGMGYMPSASMTR				99	3323	TRUE	3411	3747	4377	4377					-1;-1;-1;-1;-1;-1
F1PTU4;A0A5F4BXV2;A0A5F4CBH5;A0A5F4BQ75;A0A5F4CB59;A0A5F4DE94;A0A5F4CKT5;A0A5F4D4D9;A0A5F4CUK7	F1PTU4;A0A5F4BXV2;A0A5F4CBH5;A0A5F4BQ75;A0A5F4CB59;A0A5F4DE94;A0A5F4CKT5;A0A5F4D4D9;A0A5F4CUK7	16;16;16;15;15;14;14;14;14	16;16;16;15;15;14;14;14;14	16;16;16;15;15;14;14;14;14	tr|A0A5F4BRR4|A0A5F4BRR4_CANLF Tankyrase 1 binding protein 1 OS=Canis lupus familiaris OX=9615 GN=TNKS1BP1 PE=4 SV=1;tr|E2R6L1|E2R6L1_CANLF Tankyrase 1 binding protein 1 OS=Canis lupus familiaris OX=9615 GN=TNKS1BP1 PE=4 SV=2	9	16	16	16	37.5	37.5	37.5	56.302	520	520;588;590;497;516;460;516;517;521	0	114.49	52349000	16	AFENDVDALCNLR;AYGGAYDVMSSK;AYNMVDIIHSVVDER;DTSYLFITGPDVVK;EFFEIMPNYAK;FANPFPAAVR;FPGDSVVTGR;GAVEIIFK;GFVDDIIQPSSTR;HLCGDINYAWPTAEIAVMGAK;IQEGVESLAGYADIFLR;LLYAFAEATVPK;NIIVGFAR;NKFPGDSVVTGR;SVTNEDVTQEELGGAR;VASGCLDINSSVK				100	76;326;333;480;564;754;856;931;1002;1238;1495;1904;2230;2237;2694;2934	True;True;True;True;True;True;True;True;True;True;True;True;True;True;True;True	76;333;341;494;578;774;877;953;1025;1265;1528;1944;2291;2298;2765;3013	84;358;366;536;632;838;949;1033;1116;1380;1664;2113;2506;2513;3023;3306	97;411;421;622;725;958;1078;1179;1273;1585;1918;1919;2443;2910;2919;3522;3846	97;411;421;622;725;958;1078;1179;1273;1585;1919;2443;2910;2919;3522;3846					-1;-1;-1;-1;-1;-1;-1;-1;-1
A0A5F4BXY2;A0A5F4D552;O46674;A0A5F4D246;A0A5F4C634;A0A5F4DFF0;A0A5F4DH74;A0A5F4C0P9;A0A5F4C9C0	A0A5F4BXY2;A0A5F4D552;O46674;A0A5F4D246;A0A5F4C634;A0A5F4DFF0;A0A5F4DH74;A0A5F4C0P9;A0A5F4C9C0	1;1;1;1;1;1;1;1;1	1;1;1;1;1;1;1;1;1	1;1;1;1;1;1;1;1;1	tr|F1PFS1|F1PFS1_CANLF Stomatin OS=Canis lupus familiaris OX=9615 GN=STOM PE=3 SV=3;tr|A0A5F4BRR8|A0A5F4BRR8_CANLF Stomatin OS=Canis lupus familiaris OX=9615 GN=STOM PE=3 SV=1	9	1	1	1	1.3	1.3	1.3	102.02	935	935;991;997;998;1001;1007;1011;1011;1084	0.0039164	6.1557	668490	1	IRDEMVATEQER				101	1512	TRUE	1545	1685	1948	1948					-1;-1;-1;-1;-1;-1;-1;-1;-1
A0A5F4DHS9;A0A5F4D9M5;E2R5B2;A0A5F4BY02;A0A5F4DCR1;A0A5F4CBV7;E2RAS8;A0A5F4C3T3;A0A5F4D9B3;A0A5F4CDQ4;A0A5F4BSM3;A0A5F4BNR6;A0A5F4CY61;A0A5F4CJE9	A0A5F4DHS9;A0A5F4D9M5;E2R5B2;A0A5F4BY02;A0A5F4DCR1;A0A5F4CBV7;E2RAS8;A0A5F4C3T3;A0A5F4D9B3;A0A5F4CDQ4;A0A5F4BSM3	4;4;4;4;3;3;3;3;3;3;2;1;1;1	2;2;2;2;2;2;2;2;2;2;1;1;1;1	2;2;2;2;2;2;2;2;2;2;1;1;1;1	tr|A0A5F4CTK8|A0A5F4CTK8_CANLF Acetyl-CoA carboxylase 1 OS=Canis lupus familiaris OX=9615 GN=ACACA PE=4 SV=1;tr|A0A5F4BYP6|A0A5F4BYP6_CANLF Acetyl-CoA carboxylase 1 OS=Canis lupus familiaris OX=9615 GN=ACACA PE=4 SV=1;tr|A0A5F4BSI4|A0A5F4BSI4_CANLF Acetyl-	14	4	2	2	17.6	8.4	8.4	42.278	391	391;415;434;489;391;469;473;531;532;566;315;116;123;479	0	15.085	13305000	4	AAVPSGASTGIYEALELR;FGANAILGVSLAVCK;LAQSNGWGVMVSHR;SGETEDTFIADLVVGLCTGQIK				102	25;785;1692;2536	True;True;False;False	25;805;1729;2604	27;28;871;1883;2845	32;33;34;992;2176;3294	33;992;2176;3294					-1;-1;-1;-1;-1;-1;-1;-1;-1;-1;-1;-1;-1;-1
J9JHC8;E2RGK2;A0A5F4BY26	J9JHC8;E2RGK2;A0A5F4BY26	3;3;3	3;3;3	3;3;3	tr|A0A5F4CKW4|A0A5F4CKW4_CANLF Deubiquitinating enzyme 47 OS=Canis lupus familiaris OX=9615 GN=USP47 PE=4 SV=1;tr|A0A5F4DHY1|A0A5F4DHY1_CANLF Deubiquitinating enzyme 47 OS=Canis lupus familiaris OX=9615 GN=USP47 PE=4 SV=1;tr|A0A5F4BRY0|A0A5F4BRY0_CANLF Deu	3	3	3	3	1.8	1.8	1.8	235.35	2185	2185;2211;2268	0	20.046	4140900	3	IQADAYFSPIHSQLDR;LLDPSSFTGCASR;VLSQEAAAVVK				103	1491;1860;3112	True;True;True	1524;1900;3196	1660;2067;3499	1914;2387;4078	1914;2387;4078					-1;-1;-1
F1PB08;A0A5F4BY68;A0A5F4CC99;A0A5F4C099;A0A5F4C290;A0A5F4DBI5;J9NSL6;A0A5F4C9N8	F1PB08;A0A5F4BY68;A0A5F4CC99;A0A5F4C099;A0A5F4C290;A0A5F4DBI5;J9NSL6;A0A5F4C9N8	3;3;3;3;3;3;3;3	3;3;3;3;3;3;3;3	3;3;3;3;3;3;3;3	tr|A0A5F4CW92|A0A5F4CW92_CANLF Transketolase OS=Canis lupus familiaris OX=9615 GN=TKT PE=4 SV=1;tr|F1PE28|F1PE28_CANLF Transketolase OS=Canis lupus familiaris OX=9615 GN=TKT PE=4 SV=3;tr|A0A5F4CJR6|A0A5F4CJR6_CANLF Transketolase OS=Canis lupus familiaris O	8	3	3	3	7.8	7.8	7.8	57.422	514	514;519;531;542;550;559;561;591	0	17.337	3888500	3	IPEVPAAPTADVAPK;RTEITIVKPQESAHR;VVNIVPVIAK				104	1481;2450;3230	True;True;True	1514;2517;3316	1650;2756;3633	1903;3198;4230	1903;3198;4230					-1;-1;-1;-1;-1;-1;-1;-1
A0A5F4BYK7;E2RT70;A0A5F4CYP1	A0A5F4BYK7;E2RT70;A0A5F4CYP1	1;1;1	1;1;1	1;1;1	tr|A0A5F4BS34|A0A5F4BS34_CANLF Nucleoside diphosphate kinase A OS=Canis lupus familiaris OX=9615 GN=NME1 PE=3 SV=1;sp|Q50KA9|NDKA_CANLF Nucleoside diphosphate kinase A OS=Canis lupus familiaris OX=9615 GN=NME1 PE=2 SV=1;sp|Q50KA8|NDKB_CANLF Nucleoside diph	3	1	1	1	7.2	7.2	7.2	30.698	292	292;310;317	0	6.8814	1551000	1	EGPEGGEAVLVAEAEPGFTDR				105	584	TRUE	598	652	746	746					-1;-1;-1
A0A5F4C0T2;A0A5F4C0C4;E2R8Y3;A0A5F4CRP3;A0A5F4C051;A0A5F4CS20;A0A5F4BYM5;A0A5F4C0Q0	A0A5F4C0T2;A0A5F4C0C4;E2R8Y3;A0A5F4CRP3;A0A5F4C051;A0A5F4CS20;A0A5F4BYM5;A0A5F4C0Q0	3;3;3;3;3;3;3;3	3;3;3;3;3;3;3;3	3;3;3;3;3;3;3;3	tr|A0A5F4BS42|A0A5F4BS42_CANLF 3(2), 5-bisphosphate nucleotidase 1 OS=Canis lupus familiaris OX=9615 GN=BPNT1 PE=3 SV=1;tr|J9P1R5|J9P1R5_CANLF 3(2), 5-bisphosphate nucleotidase 1 OS=Canis lupus familiaris OX=9615 GN=BPNT1 PE=3 SV=1;tr|E2R864|E2R864_C	8	3	3	3	19.7	19.7	19.7	25.929	229	229;240;247;256;262;264;273;282	0	20.34	5389400	3	IMVANIEEVLQR;NLGSINTELQDVQR;VADGLPLAASMQEDEQSGR				106	1466;2246;2917	True;True;True	1499;2307;2996	1626;2523;3288	1873;2932;3820	1873;2932;3820					-1;-1;-1;-1;-1;-1;-1;-1
Q9XSR3;F1Q212;A0A5F4BYR7;A0A5F4DGB0;A0A5F4C797;E2R8F4;E2RTF9;E2QWK5	Q9XSR3;F1Q212;A0A5F4BYR7;A0A5F4DGB0	4;4;4;4;1;1;1;1	4;4;4;4;1;1;1;1	4;4;4;4;1;1;1;1	tr|A0A5F4D8V5|A0A5F4D8V5_CANLF Protein arginine methyltransferase 1 OS=Canis lupus familiaris OX=9615 GN=PRMT1 PE=4 SV=1;tr|A0A5F4DIR5|A0A5F4DIR5_CANLF Protein arginine methyltransferase 1 OS=Canis lupus familiaris OX=9615 GN=PRMT1 PE=4 SV=1;tr|A0A5F4DC68|	8	4	4	4	8.4	8.4	8.4	63.523	592	592;592;623;642;470;485;533;590	0	24.854	6601500	4	GFAFVEYESHR;LLGVCCSVDNCR;SFGQFNPGCVER;YGGPPPGWEGPHPQR				107	971;1873;2525;3332	True;True;True;True	994;1913;2593;3420	1079;2081;2834;3757	1230;2401;3281;4387	1230;2401;3281;4387					-1;-1;-1;-1;-1;-1;-1;-1
A0A5F4CWP4;J9NST7;A0A5F4BYY5;F1Q3V2	A0A5F4CWP4;J9NST7;A0A5F4BYY5;F1Q3V2	8;8;8;8	8;8;8;8	8;8;8;8	tr|A0A5F4BTG7|A0A5F4BTG7_CANLF Calcium-transporting ATPase OS=Canis lupus familiaris OX=9615 GN=ATP2C1 PE=3 SV=1;tr|A0A5F4CGR2|A0A5F4CGR2_CANLF Calcium-transporting ATPase OS=Canis lupus familiaris OX=9615 GN=ATP2C1 PE=3 SV=1;tr|A0A5F4BSI5|A0A5F4BSI5_CANLF	4	8	8	8	12.9	12.9	12.9	90.986	830	830;1091;1101;1134	0	51.784	15892000	8	DLVSSLTSGLLTIGDR;FGGALDAAAK;GVTIIGPATVGGIKPGCFK;RGGPNYQEGLR;SAYDSTIETMNYAQIR;TTDGVYEGVAIGGDR;VTPDTDWAR;YICTTSAIQNR				108	445;790;1160;2422;2480;2870;3196;3353	True;True;True;True;True;True;True;True	457;810;1186;2488;2547;2947;3281;3443	492;877;1289;2719;2786;3230;3593;3782	567;999;1479;3155;3228;3755;4185;4412	567;999;1479;3155;3228;3755;4185;4412					-1;-1;-1;-1
A0A5F4CIT9;J9NU82;A0A5F4BZ15;F1PYS6;A0A5F4D5L6	A0A5F4CIT9;J9NU82;A0A5F4BZ15;F1PYS6;A0A5F4D5L6	1;1;1;1;1	1;1;1;1;1	1;1;1;1;1	tr|E2RJB9|E2RJB9_CANLF J domain-containing protein OS=Canis lupus familiaris OX=9615 PE=4 SV=2;tr|A0A5F4BSJ2|A0A5F4BSJ2_CANLF J domain-containing protein OS=Canis lupus familiaris OX=9615 PE=4 SV=1	5	1	1	1	0.8	0.8	0.8	226.37	1981	1981;2003;2039;2065;2072	0	8.7577	21498000	1	LAQLEEER				109	1689	TRUE	1726	1880	2173	2173					-1;-1;-1;-1;-1
A0A5F4C9H7;A0A5F4BZ28;F1PGT8	A0A5F4C9H7;A0A5F4BZ28;F1PGT8	2;2;2	2;2;2	2;2;2	tr|J9NW22|J9NW22_CANLF RNA polymerase-associated protein LEO1 OS=Canis lupus familiaris OX=9615 GN=LEO1 PE=3 SV=2;tr|A0A5F4DC77|A0A5F4DC77_CANLF RNA polymerase-associated protein LEO1 OS=Canis lupus familiaris OX=9615 GN=LEO1 PE=3 SV=1;tr|A0A5F4DB71|A0A5F4	3	2	2	2	5.3	5.3	5.3	58.181	524	524;560;585	0	12.824	2531100	1	TITYQAVPSDVPSEEPK;VATAYRPPALR				110	2800;2935	True;True	2874;3014	3151;3307	3668;3847	3668;3847					-1;-1;-1
A0A5F4CK19;E2RAT6;A0A5F4BZ30;A0A5F4CSE4	A0A5F4CK19;E2RAT6;A0A5F4BZ30;A0A5F4CSE4	2;2;2;1	2;2;2;1	2;2;2;1	tr|A0A5F4BSL9|A0A5F4BSL9_CANLF Uncharacterized protein OS=Canis lupus familiaris OX=9615 PE=3 SV=1	4	2	2	2	12.5	12.5	12.5	28.843	256	256;308;353;302	0	12.549	3332500	1	MFAEYLANDSQR;YGVVLDEIKPSSAPELQAVR				111	2119;3345	True;True	2168;3433	2351;3770	2721;4400	2721;4400					-1;-1;-1;-1
A0A5F4BZC7;E2RGD3	A0A5F4BZC7;E2RGD3	6;6	6;6	6;6	tr|F6X637|F6X637_CANLF Karyopherin subunit beta 1 OS=Canis lupus familiaris OX=9615 GN=KPNB1 PE=3 SV=1;tr|A0A5F4BSQ8|A0A5F4BSQ8_CANLF Karyopherin subunit beta 1 OS=Canis lupus familiaris OX=9615 GN=KPNB1 PE=3 SV=1	2	6	6	6	35.8	35.8	35.8	28.797	254	254;349	0	46.808	12115000	6	AHQTGIHATEELK;ELAGCWDQDYDR;ETIELVHTEPTEVAQLPSR;HLSSCAAPAPLTSAER;HQTLQGLNFPLQPAAQR;VVIEDEQLVLGASR				112	116;629;709;1252;1269;3221	True;True;True;True;True;True	117;644;727;1279;1296;3307	129;701;789;1394;1414;3624	151;801;901;1603;1630;4221	151;801;901;1603;1630;4221					-1;-1
E2RHL0;A0A5F4BZF0	E2RHL0;A0A5F4BZF0	6;6	6;6	6;6	tr|J9NSF3|J9NSF3_CANLF Voltage-dependent anion-selective channel protein 3 OS=Canis lupus familiaris OX=9615 GN=VDAC3 PE=3 SV=1;tr|A0A5F4BSW0|A0A5F4BSW0_CANLF Voltage-dependent anion-selective channel protein 3 OS=Canis lupus familiaris OX=9615 PE=3 SV=1;t	2	6	6	6	20.6	20.6	20.6	44.406	412	412;453	0	43.017	12791000	6	AVAFQNPQAHVLENLHAAAYR;NALANSLYCPDYR;QVAEQFLNMR;TVAQGNLSSVDVQVAK;WEVAALQSQLR;YEDSNHLGTSHLLR				113	277;2185;2405;2881;3260;3309	True;True;True;True;True;True	281;2245;2470;2958;3347;3397	304;2455;2699;3244;3666;3732	352;2852;3130;3771;4265;4360	352;2852;3130;3771;4265;4360					-1;-1
A0A5F4CXX0;A0A5F4BZF5;F1PVP5	A0A5F4CXX0;A0A5F4BZF5;F1PVP5	1;1;1	1;1;1	1;1;1	tr|A0A5F4BSW4|A0A5F4BSW4_CANLF UDP-glucose 6-dehydrogenase OS=Canis lupus familiaris OX=9615 GN=UGDH PE=3 SV=1;tr|E2R311|E2R311_CANLF UDP-glucose 6-dehydrogenase OS=Canis lupus familiaris OX=9615 GN=UGDH PE=3 SV=1;tr|A0A5F4BYT3|A0A5F4BYT3_CANLF UDP-glucose	3	1	1	1	4.3	4.3	4.3	27.274	254	254;1015;1034	0	6.4173	9128600	3	TQIDHYVGIAR				114	2851	TRUE	2928	3210;3211	3733;3734;3735	3734					-1;-1;-1
A0A5F4BZJ6;J9NWA7;P61105;A0A5F4C9M3;G1K288;A0A5F4CHG5;E2RLX7;A0A5F4BP74	A0A5F4BZJ6;J9NWA7;P61105;A0A5F4C9M3;G1K288;A0A5F4CHG5;E2RLX7;A0A5F4BP74	3;3;3;3;3;2;2;2	3;3;3;3;3;2;2;2	3;3;3;3;3;2;2;2	tr|A0A5F4C363|A0A5F4C363_CANLF 1,4-alpha-glucan branching enzyme OS=Canis lupus familiaris OX=9615 GN=GBE1 PE=3 SV=1;tr|A0A5F4C3U8|A0A5F4C3U8_CANLF 1,4-alpha-glucan branching enzyme OS=Canis lupus familiaris OX=9615 GN=GBE1 PE=3 SV=1;tr|F1PX32|F1PX32_CANLF	8	3	3	3	21.3	21.3	21.3	20.847	188	188;199;212;213;232;200;216;293	0	25.256	6749000	3	GAAGALLVYDITR;LQIWDTAGQESFR;TASNVEEAFINTAK				115	909;1958;2720	True;True;True	931;1998;2792	1010;2168;3056	1154;2507;3562	1154;2507;3562					-1;-1;-1;-1;-1;-1;-1;-1
A0A5F4CTM0;A0A5F4CDS6;E2R057;A0A5F4DIN3;A0A5F4DF53;A0A5F4C088;A0A5F4BSW3;A0A5F4DCP2;A0A5F4D0V7	A0A5F4CTM0;A0A5F4CDS6;E2R057;A0A5F4DIN3;A0A5F4DF53;A0A5F4C088;A0A5F4BSW3;A0A5F4DCP2;A0A5F4D0V7	4;4;4;4;4;4;3;2;2	4;4;4;4;4;4;3;2;2	4;4;4;4;4;4;3;2;2	tr|E2RSH8|E2RSH8_CANLF Tyrosine-protein kinase OS=Canis lupus familiaris OX=9615 GN=SRC PE=3 SV=2;tr|A0A5F4BT17|A0A5F4BT17_CANLF Tyrosine-protein kinase OS=Canis lupus familiaris OX=9615 GN=SRC PE=3 SV=1;tr|A0A5F4CWW8|A0A5F4CWW8_CANLF Tyrosine-protein kina	9	4	4	4	12.9	12.9	12.9	41.72	373	373;394;402;453;527;563;495;193;421	0	30.754	13636000	4	LAQQGSDLIVPAGVQR;SGPVILADEVK;TDLEELNLGPR;TIEDTLMTVK				116	1691;2542;2733;2783	True;True;True;True	1728;2610;2805;2857	1882;2851;3071;3132	2175;3300;3580;3644	2175;3300;3580;3644					-1;-1;-1;-1;-1;-1;-1;-1;-1
A0A5F4C0E4;E2RRQ7;J9P0V9;A0A5F4CQY2;A0A5F4DM14;A0A5F4CYI4;A0A5F4DCZ8;E2RMU5;A0A5F4BZF9	A0A5F4C0E4;E2RRQ7;J9P0V9;A0A5F4CQY2;A0A5F4DM14;A0A5F4CYI4	8;8;8;8;7;7;1;1;1	7;7;7;7;6;6;1;1;1	7;7;7;7;6;6;1;1;1	tr|E2R068|E2R068_CANLF RNA binding motif protein X-linked OS=Canis lupus familiaris OX=9615 GN=RBMX PE=4 SV=3;tr|A0A5F4BT65|A0A5F4BT65_CANLF RRM domain-containing protein OS=Canis lupus familiaris OX=9615 PE=4 SV=1;tr|A0A5F4CAR6|A0A5F4CAR6_CANLF RRM domain	9	8	7	7	16.1	14.3	14.3	67.447	603	603;646;662;663;588;629;691;705;728	0	50.089	18253000	7	DLMACAQTGSGK;DREEALHQFR;ELAVQIYEEAR;LEQELFSGGNTGINFEK;MLDMGFEPQIR;SPILVATAVAAR;VGNLGLATSFFNER;VVWVEESDKR				117	432;467;632;1751;2140;2627;3017;3242	True;True;True;True;False;True;True;True	443;480;647;1791;2191;2192;2698;3097;3328	476;519;704;1949;2375;2376;2945;3396;3646	549;603;804;2250;2746;2747;2748;3412;3965;4243	549;603;804;2250;2746;3412;3965;4243		15;16		352;355	-1;-1;-1;-1;-1;-1;-1;-1;-1
A0A5F4CIW5;A0A5F4DB28;J9PBL1;A0A5F4C0F6;F1PPF7;A0A5F4DF18;A0A5F4DCZ3;A0A5F4C8E3;F1PAZ2;A0A5F4CZR0;J9JHN0	A0A5F4CIW5;A0A5F4DB28;J9PBL1;A0A5F4C0F6;F1PPF7;A0A5F4DF18	5;5;5;5;5;4;2;2;2;1;1	5;5;5;5;5;4;2;2;2;1;1	5;5;5;5;5;4;2;2;2;1;1	tr|F6X958|F6X958_CANLF Serine/threonine-protein phosphatase OS=Canis lupus familiaris OX=9615 GN=PPP2CB PE=3 SV=1;tr|A0A5F4BT79|A0A5F4BT79_CANLF Serine/threonine-protein phosphatase OS=Canis lupus familiaris OX=9615 GN=PPP2CA PE=3 SV=1;tr|F1P7I7|F1P7I7_CAN	11	5	5	5	6.3	6.3	6.3	94.035	839	839;916;917;921;935;865;849;897;930;865;917	0	32.702	9103200	5	AAQLCGAGMAAVVDK;GAAMVTAVAYR;LALLQVR;LVDEYSLNAGK;YLSQIESDR				118	19;911;1682;2036;3384	True;True;True;True;True	19;933;1719;2078;3474	20;1012;1873;2257;3815	22;1156;2165;2609;4447	22;1156;2165;2609;4447					-1;-1;-1;-1;-1;-1;-1;-1;-1;-1;-1
A0A5F4C0N0;A0A5F4D3N2;A0A5F4DDG6;A0A5F4CCZ8;A0A5F4CL28;A0A5F4CU54;F1PRF8;A0A5F4CZ99	A0A5F4C0N0;A0A5F4D3N2;A0A5F4DDG6;A0A5F4CCZ8;A0A5F4CL28;A0A5F4CU54;F1PRF8	3;3;3;3;2;2;2;1	3;3;3;3;2;2;2;1	3;3;3;3;2;2;2;1	tr|A0A5F4CL66|A0A5F4CL66_CANLF Dihydropyrimidine dehydrogenase [NADP(+)] OS=Canis lupus familiaris OX=9615 GN=DPYD PE=3 SV=1;tr|A0A5F4BZQ5|A0A5F4BZQ5_CANLF Dihydropyrimidine dehydrogenase [NADP(+)] OS=Canis lupus familiaris OX=9615 GN=DPYD PE=3 SV=1;tr|A0A	8	3	3	3	6	6	6	76.636	697	697;761;771;788;769;782;799;422	0	19.242	6617300	2	FFQELPGSDPVLK;GIQEAQVQLQK;VQRPEDDRPQVEDAESLR				119	783;1039;3163	True;True;True	803;1063;3248	869;1157;3557	990;1322;4146	990;1322;4146					-1;-1;-1;-1;-1;-1;-1;-1
A0A5F4CPV7;A0A5F4C0P2;A0A5F4CLV9;J9NRG5;A0A5F4DBX8;F6UL20;A0A5F4CH65	A0A5F4CPV7;A0A5F4C0P2;A0A5F4CLV9;J9NRG5;A0A5F4DBX8;F6UL20;A0A5F4CH65	3;3;3;3;3;3;3	3;3;3;3;3;3;3	3;3;3;3;3;3;3	tr|A0A5F4C4L6|A0A5F4C4L6_CANLF Phosphoacetylglucosamine mutase OS=Canis lupus familiaris OX=9615 GN=PGM3 PE=3 SV=1;tr|E2R5Z9|E2R5Z9_CANLF Acetylglucosamine phosphomutase (Fragment) OS=Canis lupus familiaris OX=9615 GN=PGM3 PE=3 SV=3;tr|A0A5F4D903|A0A5F4D90	7	3	3	3	4.6	4.6	4.6	104.01	956	956;1107;1201;1234;1239;1252;1265	0	17.037	6357800	3	IQSQQGAEQQQQQHHVFISQVVTEK;KPIPDEHLILK;YLELLGYR				120	1503;1631;3373	True;True;True	1536;1667;3463	1672;1817;3803	1929;2101;4435	1929;2101;4435					-1;-1;-1;-1;-1;-1;-1
A0A5F4C0Q2;E2R1E3	A0A5F4C0Q2;E2R1E3	2;2	1;1	1;1	tr|A0A5F4BTG2|A0A5F4BTG2_CANLF Ribosomal protein L26 OS=Canis lupus familiaris OX=9615 GN=RPL26 PE=3 SV=1;tr|E2QUE7|E2QUE7_CANLF Ribosomal protein L26 OS=Canis lupus familiaris OX=9615 GN=RPL26 PE=3 SV=2	2	2	1	1	4.5	2.1	2.1	68.342	606	606;611	0	6.4717	1978400	1	AEAEALPSLAITK;GCTVWLTGLSGAGK				121	54;941	True;False	54;963	58;1043	69;1189	69;1189					-1;-1
E2RNZ0;J9NV07;A0A5F4C0X0;J9P6P2	E2RNZ0;J9NV07;A0A5F4C0X0;J9P6P2	3;3;3;2	3;3;3;2	3;3;3;2	tr|A0A5F4BTI8|A0A5F4BTI8_CANLF Lipolysis stimulated lipoprotein receptor OS=Canis lupus familiaris OX=9615 GN=LSR PE=4 SV=1;tr|A0A5F4BTR0|A0A5F4BTR0_CANLF Lipolysis stimulated lipoprotein receptor OS=Canis lupus familiaris OX=9615 GN=LSR PE=4 SV=1;tr|A0A5F	4	3	3	3	10	10	10	49.127	458	458;492;1021;252	0	29.023	6562800	4	SCSLVLEHQPDNIK;TAVDGPDLEMLTGQER;VLAQQGEYSEAIPILR				122	2487;2722;3068	True;True;True	2554;2794;3151	2793;2794;3058;3454	3236;3237;3564;4028	3236;3564;4028					-1;-1;-1;-1
A0A5F4C166;J9NZA9;A0A5F4CAZ7;F1PBA1;A0A5F4CXQ3;P50997;F1P767;A0A5F4DAL1;F1PL53;A0A5F4CY37;A0A5F4CB77;A0A5F4BX60;F1PJF0;A0A5F4CDU7;J9NZ73;F1PRH6;P50996;A0A5F4CN29;F1P8N4	A0A5F4C166;J9NZA9;A0A5F4CAZ7;F1PBA1;A0A5F4CXQ3;P50997;F1P767;A0A5F4DAL1	22;22;22;22;20;16;12;12;10;10;10;10;7;7;3;3;3;3;3	22;22;22;22;20;16;12;12;10;10;10;10;7;7;3;3;3;3;3	22;22;22;22;20;16;12;12;10;10;10;10;7;7;3;3;3;3;3	tr|A0A5F4BTJ1|A0A5F4BTJ1_CANLF Adenylosuccinate synthetase OS=Canis lupus familiaris OX=9615 GN=ADSS2 PE=3 SV=1;tr|F1Q4F5|F1Q4F5_CANLF Adenylosuccinate synthetase isozyme 2 OS=Canis lupus familiaris OX=9615 GN=ADSS2 PE=3 SV=2;tr|A0A5F4CAP3|A0A5F4CAP3_CANLF	19	22	22	22	27	27	27	123.29	1120	1120;1041;1028;1022;947;1021;1030;1384;1020;947;996;1053;1031;992;1020;1034;1034;1041;1088	0	219.47	130690000	28	ADIGVAMGIAGSDVSK;AVAGDASESALLK;AVFQANQENLPILK;CIELCCGSVK;DAFQNAYLELGGLGER;DGPNALTPPPTTPEWVK;DMTSEQLDDILK;EQPLDEELKDAFQNAYLELGGLGER;GVGIISEGNETVEDIAAR;IVEIPFNSTNK;LIFDNLK;LIIVEGCQR;LNIPVSQVNPR;NLEAVETLGSTSTICSDK;NMVPQQALVIR;QAADMILLDDNFASIVTGVEEGR;QGAIVAVTGDGVNDSPALK;SPDFTNENPLETR;VDNSSLTGESEPQTR;VIMVTGDHPITAK;WINDVEDSYGQQWTYEQR;YHTEIVFAR				123	45;278;290;342;356;392;447;692;1148;1547;1825;1832;1920;2243;2271;2359;2378;2624;2965;3047;3266;3349	True;True;True;True;True;True;True;True;True;True;True;True;True;True;True;True;True;True;True;True;True;True	45;282;295;351;365;403;460;709;1174;1581;1865;1872;1960;2304;2333;2423;2442;2695;3044;3130;3354;3438	49;305;319;377;392;434;496;770;1275;1276;1721;2029;2036;2130;2520;2552;2646;2669;2942;3339;3431;3673;3776	58;353;371;434;451;501;502;572;573;878;1462;1463;1992;2345;2352;2463;2464;2928;2929;2966;3069;3098;3407;3408;3409;3898;4003;4272;4406	58;353;371;434;451;501;572;878;1462;1992;2345;2352;2464;2928;2966;3069;3098;3408;3898;4003;4272;4406					-1;-1;-1;-1;-1;-1;-1;-1;-1;-1;-1;-1;-1;-1;-1;-1;-1;-1;-1
F1P6P2;A0A5F4C1B3;A0A5F4C5V1;E2RE61	F1P6P2;A0A5F4C1B3	5;5;1;1	5;5;1;1	5;5;1;1	tr|A0A5F4BTL3|A0A5F4BTL3_CANLF RRM domain-containing protein OS=Canis lupus familiaris OX=9615 GN=HNRNPC PE=4 SV=1;tr|E2RLQ4|E2RLQ4_CANLF RRM domain-containing protein OS=Canis lupus familiaris OX=9615 GN=HNRNPC PE=3 SV=3;tr|A0A5F4D3P9|A0A5F4D3P9_CANLF RRM	4	5	5	5	23.7	23.7	23.7	33.382	304	304;316;155;199	0	32.356	26320000	7	DGTVLCELINGLYPEGQAPVK;GASQAGMTGYGMPR;NFSDNQLQEGK;QMEQISQFLQAAER;TLMNLGGLAVAR				124	396;928;2214;2392;2814	True;True;True;True;True	407;950;2274;2457;2889;2890	438;1030;2487;2686;3168;3169	506;1176;2888;3117;3686;3687;3688;3689	506;1176;2888;3117;3689	0	17	297	235	-1;-1;-1;-1
A0A5F4C1D1;A0A5F4CM42;A0A5F4CXF8;E2QXA3;A0A5F4D1L8;J9P0B6	A0A5F4C1D1;A0A5F4CM42;A0A5F4CXF8;E2QXA3;A0A5F4D1L8;J9P0B6	10;10;10;10;9;7	10;10;10;10;9;7	10;10;10;10;9;7	tr|J9P3D2|J9P3D2_CANLF Histone H2A OS=Canis lupus familiaris OX=9615 GN=H2AZ2 PE=3 SV=1;tr|A0A5F4BTN3|A0A5F4BTN3_CANLF Histone H2A OS=Canis lupus familiaris OX=9615 GN=H2AZ1 PE=3 SV=1;tr|F6X834|F6X834_CANLF Histone H2A OS=Canis lupus familiaris OX=9615 GN=	6	10	10	10	18.5	18.5	18.5	67.878	633	633;655;661;677;676;607	0	78.178	22618000	10	ASNTAEVYFDSVR;ETMAALQSDPQQQELFR;FFEEVNDPAK;FGMAAALAGTMR;GILLFGTK;GIVNEQFVLQR;IHNFGLIQEK;LFVALQGCMDK;MLCDSWCIEAAAR;TPVTDAATGAVK				125	258;711;781;793;1035;1049;1388;1777;2138;2848	True;True;True;True;True;True;True;True;True;True	262;729;801;813;1058;1073;1416;1817;2189;2925	284;791;866;880;1152;1168;1539;1977;2373;3207	328;903;987;1003;1314;1333;1779;2284;2744;3730	328;903;987;1003;1314;1333;1779;2284;2744;3730					-1;-1;-1;-1;-1;-1
A0A5F4CD09;E2RL90;A0A5F4C1D2;A0A5F4CT43	A0A5F4CD09;E2RL90;A0A5F4C1D2;A0A5F4CT43	2;2;2;2	2;2;2;2	2;2;2;2	tr|F1PJI7|F1PJI7_CANLF Mitogen-activated protein kinase kinase 1 OS=Canis lupus familiaris OX=9615 GN=MAP2K1 PE=3 SV=3;tr|A0A5F4CA32|A0A5F4CA32_CANLF Mitogen-activated protein kinase kinase 1 OS=Canis lupus familiaris OX=9615 GN=MAP2K1 PE=3 SV=1;tr|J9P5W6|	4	2	2	2	12.1	12.1	12.1	20.201	182	182;359;374;405	0	11.563	3271000	2	EILAELTGR;LEEGPPVTTVLTR				126	610;1740	True;True	624;1780	679;1938	776;2238	776;2238					-1;-1;-1;-1
F6Y6T8;A0A5F4C1D5	F6Y6T8;A0A5F4C1D5	1;1	1;1	1;1	tr|A0A5F4BTW2|A0A5F4BTW2_CANLF Signal recognition particle 19 OS=Canis lupus familiaris OX=9615 GN=SRP19 PE=3 SV=1;tr|A0A5F4CLJ6|A0A5F4CLJ6_CANLF Signal recognition particle 19 OS=Canis lupus familiaris OX=9615 GN=SRP19 PE=3 SV=1;tr|J9PAS6|J9PAS6_CANLF Sig	2	1	1	1	2.1	2.1	2.1	81.653	748	748;762	0	12.088	1498400	1	SLVESDGGVTEQYEGR				127	2604	TRUE	2675	2920	3382	3382					-1;-1
E2QZ13;A0A5F4C1K5	E2QZ13;A0A5F4C1K5	2;2	2;2	1;1	tr|A0A5F4BU15|A0A5F4BU15_CANLF Uncharacterized protein OS=Canis lupus familiaris OX=9615 GN=LOC102156482 PE=3 SV=1;tr|A0A5F4CB66|A0A5F4CB66_CANLF Uncharacterized protein OS=Canis lupus familiaris OX=9615 GN=MSI2 PE=3 SV=1;tr|A0A5F4BU43|A0A5F4BU43_CANLF Unc	2	2	2	1	5	5	2.7	71.008	625	625;662	0	21.909	2824000	2	GCTVWLTGLSGAGK;VLTMAPGLITLEIVPFR				128	941;3115	True;True	963;3199	1043;3502	1189;4081	1189;4081					-1;-1
A0A5F4C1P4;F1P7B0;A0A5F4DKG7;A0A5F4DDR6	A0A5F4C1P4;F1P7B0	5;5;2;2	5;5;2;2	5;5;2;2	sp|P99505|THIO_CANLF Thioredoxin (Fragment) OS=Canis lupus familiaris OX=9615 GN=TXN PE=1 SV=2;tr|J9NWJ5|J9NWJ5_CANLF Thioredoxin OS=Canis lupus familiaris OX=9615 PE=3 SV=2;tr|A0A5F4CR39|A0A5F4CR39_CANLF Thioredoxin domain-containing protein OS=Canis lupu	4	5	5	5	17.2	17.2	17.2	34.258	296	296;299;170;170	0	34.762	33160000	6	DIICQIAYAR;HIMGQNVADYMR;IEGDMIVCAAYAHELPK;YLMEEDEDAYK;YLMEEDEDAYKK				129	404;1235;1340;3379;3380	True;True;True;True;True	415;1262;1367;3469;3470	446;1377;1489;3809;3810;3811	515;1582;1715;4441;4442;4443	515;1582;1715;4441;4443					-1;-1;-1;-1
A0A5F4C1Z1	A0A5F4C1Z1	3	1	1	tr|A0A5F4BU46|A0A5F4BU46_CANLF Histone H2B OS=Canis lupus familiaris OX=9615 GN=H1-2 PE=3 SV=1;tr|L7N0L5|L7N0L5_CANLF Histone H2B OS=Canis lupus familiaris OX=9615 GN=H2BU1 PE=3 SV=1;tr|J9P086|J9P086_CANLF Histone H2B OS=Canis lupus familiaris OX=9615 GN=H	1	3	1	1	20.9	10.4	10.4	12.625	115	115	0	6.8132	1264900	1	KSEIEYYAMLAK;LVILADNCPALR;SEIEYYAMLAK				130	1642;2045;2513	False;True;False	1678;2087;2580	1828;2266;2820	2115;2619;3266	2115;2619;3266					-1
A0A5F4D0N6;F1PUU0;F1PUU1;A0A5F4C227;A0A5F4DGV1;A0A5F4CEW6;A0A5F4CDX5	A0A5F4D0N6;F1PUU0;F1PUU1;A0A5F4C227;A0A5F4DGV1;A0A5F4CEW6;A0A5F4CDX5	2;2;2;2;2;2;2	2;2;2;2;2;2;2	2;2;2;2;2;2;2	tr|A0A5F4BUC0|A0A5F4BUC0_CANLF Emerin OS=Canis lupus familiaris OX=9615 GN=EMD PE=4 SV=1;tr|J9P3Z7|J9P3Z7_CANLF Emerin OS=Canis lupus familiaris OX=9615 GN=EMD PE=4 SV=2	7	2	2	2	23.6	23.6	23.6	9.7722	89	89;325;372;374;384;387;415	0	11.531	2271100	1	HPQLLYESK;ILQGGVGIPHIR				131	1265;1444	True;True	1292;1474	1410;1600	1625;1845	1625;1845					-1;-1;-1;-1;-1;-1;-1
E2RTJ7;J9NXG9;A0A5F4C296	E2RTJ7;J9NXG9;A0A5F4C296	7;7;7	7;7;7	7;7;7	tr|A0A5F4BUK5|A0A5F4BUK5_CANLF Integrin subunit alpha 2 OS=Canis lupus familiaris OX=9615 GN=ITGA2 PE=3 SV=1;tr|E2REA9|E2REA9_CANLF Integrin subunit alpha 2 OS=Canis lupus familiaris OX=9615 GN=ITGA2 PE=3 SV=2	3	7	7	7	8.9	8.9	8.9	140.34	1264	1264;1268;1320	0	51.908	12841000	7	GETTLWNPGCDHAGIATQVVVEK;GFVPSATSEPGGHESLVDR;ITPAHDQNDYEVGR;SAAQDPQAALGALGR;SVLYVSPHPDAFPSLR;VPLEVQEADR;YGEAGEGPGWGGAHPR				132	970;1004;1536;2462;2690;3148;3329	True;True;True;True;True;True;True	993;1027;1570;2529;2761;3233;3417	1078;1118;1710;2768;3019;3540;3754	1229;1275;1981;3210;3518;4126;4384	1229;1275;1981;3210;3518;4126;4384					-1;-1;-1
A0A5F4C2A6;A0A5F4CVA0;A0A5F4D3L4;A0A5F4C8J6;E2RPS0	A0A5F4C2A6;A0A5F4CVA0;A0A5F4D3L4;A0A5F4C8J6;E2RPS0	4;4;4;4;4	4;4;4;4;4	4;4;4;4;4	tr|A0A5F4C6S1|A0A5F4C6S1_CANLF 6-phosphofructokinase OS=Canis lupus familiaris OX=9615 GN=PFKP PE=3 SV=1;tr|F1PKS1|F1PKS1_CANLF ATP-dependent 6-phosphofructokinase OS=Canis lupus familiaris OX=9615 GN=PFKP PE=3 SV=3;tr|A0A5F4BUQ4|A0A5F4BUQ4_CANLF ATP-depen	5	4	4	4	8.7	8.7	8.7	51.096	448	448;459;483;510;545	0	25.583	3065400	4	LEAIEDDSVK;LPAYLTIQMVR;RVEIMEEESEQ;YLFTGLK				133	1730;1932;2453;3375	True;True;True;True	1769;1972;2520;3465	1926;2142;2759;3805	2224;2479;3201;4437	2224;2479;3201;4437					-1;-1;-1;-1;-1
A0A5F4D7W9;A0A5F4C7K4;A0A5F4C2H3;A0A5F4CRE1;Q258K2;F1P9J3;A0A5F4CWM9;A0A5F4D9B2	A0A5F4D7W9;A0A5F4C7K4;A0A5F4C2H3;A0A5F4CRE1;Q258K2;F1P9J3;A0A5F4CWM9	3;3;3;3;3;3;3;1	3;3;3;3;3;3;3;1	3;3;3;3;3;3;3;1	tr|A0A5F4BUU6|A0A5F4BUU6_CANLF SRSF protein kinase 1 OS=Canis lupus familiaris OX=9615 GN=SRPK1 PE=4 SV=1;tr|A0A5F4BXR6|A0A5F4BXR6_CANLF SRSF protein kinase 1 OS=Canis lupus familiaris OX=9615 GN=SRPK1 PE=4 SV=1;tr|A0A5F4DLX7|A0A5F4DLX7_CANLF SRSF protein	8	3	3	3	2.1	2.1	2.1	212.19	1835	1835;1891;1921;1929;1960;1960;1981;218	0	18.264	3103400	3	ALELDSNLYR;IAEFTTNLMEEEEK;NFINNPLAQADWAAK				134	159;1299;2211	True;True;True	161;1326;2271	176;1448;2484	202;1667;2885	202;1667;2885					-1;-1;-1;-1;-1;-1;-1;-1
F1PS73;A0A5F4CSE1;A0A5F4DA59;A0A5F4C2I1	F1PS73;A0A5F4CSE1;A0A5F4DA59;A0A5F4C2I1	2;2;2;2	2;2;2;2	2;2;2;2	tr|A0A5F4BUV2|A0A5F4BUV2_CANLF Upstream binding transcription factor OS=Canis lupus familiaris OX=9615 GN=UBTF PE=4 SV=1;tr|E2RRM0|E2RRM0_CANLF Upstream binding transcription factor OS=Canis lupus familiaris OX=9615 GN=UBTF PE=4 SV=3	4	2	2	2	36.3	36.3	36.3	10.374	91	91;93;96;98	0	19.144	23966000	2	VFQSLPHENKPLALSSYQTNK;VQVDDDEFVHLR				135	3002;3164	True;True	3082;3249	3378;3558	3942;4147	3942;4147					-1;-1;-1;-1
A0A5F4C2J3;A0A5F4C819;F6Y290	A0A5F4C2J3;A0A5F4C819;F6Y290	3;3;3	3;3;3	3;3;3	tr|A0A5F4CVK3|A0A5F4CVK3_CANLF PNP_UDP_1 domain-containing protein OS=Canis lupus familiaris OX=9615 GN=UPP1 PE=3 SV=1;tr|H9GWE2|H9GWE2_CANLF PNP_UDP_1 domain-containing protein OS=Canis lupus familiaris OX=9615 PE=3 SV=3;tr|J9P7E0|J9P7E0_CANLF PNP_UDP_1 d	3	3	3	3	6.5	6.5	6.5	76.212	678	678;693;701	0	23.024	4884300	2	EEDLNSFTAADLK;SAYEFSETESMLK;VLTGTAALTVQSQEDNLR				136	545;2481;3114	True;True;True	559;2548;3198	610;2787;3501	700;3229;4080	700;3229;4080					-1;-1;-1
Q28346;E2R546;F1PVZ2;A0A5F4C2R1;J9JHV8;A0A5F4C6Z8;J9P0P0	Q28346;E2R546;F1PVZ2;A0A5F4C2R1;J9JHV8;A0A5F4C6Z8;J9P0P0	4;4;4;4;4;3;3	4;4;4;4;4;3;3	4;4;4;4;4;3;3	tr|F1P6G4|F1P6G4_CANLF Peptidyl-prolyl cis-trans isomerase OS=Canis lupus familiaris OX=9615 GN=LOC100687619 PE=3 SV=3;tr|A0A5F4BV60|A0A5F4BV60_CANLF Peptidyl-prolyl cis-trans isomerase OS=Canis lupus familiaris OX=9615 PE=3 SV=1;tr|J9NZU7|J9NZU7_CANLF Pep	7	4	4	4	11.6	11.6	11.6	47.515	421	421;422;423;434;457;409;422	0	23.093	7317200	4	APIRPDIVNFVHTNLR;IEEVPELPLVVEDK;KLDDLYGTWR;PLISVYSEK				137	217;1339;1613;2339	True;True;True;True	221;1366;1648;2403	240;1488;1797;2625	282;1714;2079;3046	282;1714;2079;3046					-1;-1;-1;-1;-1;-1;-1
F1PBC7;A0A5F4C2T6	F1PBC7;A0A5F4C2T6	1;1	1;1	1;1	tr|A0A5F4BV87|A0A5F4BV87_CANLF Tubulin tyrosine ligase like 12 OS=Canis lupus familiaris OX=9615 GN=TTLL12 PE=4 SV=1;tr|F1PQD3|F1PQD3_CANLF Tubulin tyrosine ligase like 12 OS=Canis lupus familiaris OX=9615 GN=TTLL12 PE=4 SV=3;tr|A0A5F4DGS8|A0A5F4DGS8_CANLF	2	1	1	1	3.3	3.3	3.3	46.116	422	422;442	0	6.8706	0	1	AVIFEDCAVPVANR				138	296	TRUE	301	326	378	378					-1;-1
A0A5F4CGV9;E2RQU4;A0A5F4C350;A0A5F4CWJ0;F1PIL4	A0A5F4CGV9;E2RQU4;A0A5F4C350;A0A5F4CWJ0;F1PIL4	1;1;1;1;1	1;1;1;1;1	1;1;1;1;1	tr|A0A5F4BVD7|A0A5F4BVD7_CANLF ADP ribosylation factor GTPase activating protein 2 OS=Canis lupus familiaris OX=9615 GN=ARFGAP2 PE=4 SV=1;tr|A0A5F4BY63|A0A5F4BY63_CANLF ADP ribosylation factor GTPase activating protein 2 OS=Canis lupus familiaris OX=9615 G	5	1	1	1	2.2	2.2	2.2	81.153	719	719;744;823;861;876	0.0039318	6.1792	0	1	FTLSGGNWSTVSETAK				139	889	TRUE	911	988	1131	1131					-1;-1;-1;-1;-1
A0A5F4C398;E2RR62;E2RR72;J9P6Z4	A0A5F4C398;E2RR62;E2RR72;J9P6Z4	4;4;4;3	4;4;4;3	4;4;4;3	tr|A0A5F4BXP7|A0A5F4BXP7_CANLF Alpha-1,4 glucan phosphorylase OS=Canis lupus familiaris OX=9615 GN=PYGB PE=3 SV=1;tr|A0A5F4BVG8|A0A5F4BVG8_CANLF Alpha-1,4 glucan phosphorylase OS=Canis lupus familiaris OX=9615 GN=PYGB PE=3 SV=1;tr|F1PSM2|F1PSM2_CANLF Alpha	4	4	4	4	15.3	15.3	15.3	36.811	321	321;322;326;273	0	31.631	12736000	4	DLGAMIVEQGTVLDR;IDYNVEQSCIK;LTDAFLLLR;WVDGVDEIQYDVGR				140	423;1332;1999;3276	True;True;True;True	434;1359;2041;3364	467;1481;2217;3683	539;1706;2564;4283	539;1706;2564;4283					-1;-1;-1;-1
A0A5F4CZ17;A0A5F4C3A1;A0A5F4CLP4;A0A5F4DAX8;A0A5F4D6N4;F1PWC7	A0A5F4CZ17;A0A5F4C3A1;A0A5F4CLP4;A0A5F4DAX8;A0A5F4D6N4;F1PWC7	2;2;2;2;2;2	2;2;2;2;2;2	2;2;2;2;2;2	tr|A0A5F4CLD8|A0A5F4CLD8_CANLF Ankyrin 3 OS=Canis lupus familiaris OX=9615 GN=ANK3 PE=4 SV=1;tr|A0A5F4D2V3|A0A5F4D2V3_CANLF Ankyrin 3 OS=Canis lupus familiaris OX=9615 GN=ANK3 PE=4 SV=1;tr|A0A5F4CN60|A0A5F4CN60_CANLF Ankyrin 3 OS=Canis lupus familiaris OX=	6	2	2	2	9	9	9	38.227	345	345;347;350;376;391;395	0	12.033	3828400	2	LICSGDGEWSSNPPECK;SQGTDEYSLIGDNK				141	1816;2641	True;True	1856;2712	2019;2960	2334;3431	2334;3431					-1;-1;-1;-1;-1;-1
F1PEH9;A0A5F4C3A2;A0A5F4CZ41;A0A5F4CKP4;A0A5F4DFV9;A0A5F4DML3	F1PEH9;A0A5F4C3A2;A0A5F4CZ41;A0A5F4CKP4;A0A5F4DFV9;A0A5F4DML3	3;3;3;3;3;2	3;3;3;3;3;2	2;2;2;2;2;1	tr|A0A5F4BVW9|A0A5F4BVW9_CANLF Discs large MAGUK scaffold protein 1 OS=Canis lupus familiaris OX=9615 GN=DLG1 PE=4 SV=1;tr|A0A5F4C1Q1|A0A5F4C1Q1_CANLF Discs large MAGUK scaffold protein 1 OS=Canis lupus familiaris OX=9615 GN=DLG1 PE=4 SV=1;tr|A0A5F4DLA3|A0	6	3	3	2	6	6	4.4	77.838	702	702;723;754;793;846;769	0	19.777	12278000	3	GEIVIGGQNISMGYFK;IGYSSPLTLSDQSSK;LQAGEYVSLGK				142	965;1384;1952	True;True;True	987;1412;1992	1070;1534;2162	1220;1769;2501	1220;1769;2501					-1;-1;-1;-1;-1;-1
D0VWQ3;A0A5F4C3B1;A0A5F4BYF5;A0A5F4CKY7;A0A5F4CW64;A0A5F4CJL7;A0A5F4CCK8;A0A5F4CLA8	D0VWQ3;A0A5F4C3B1;A0A5F4BYF5;A0A5F4CKY7;A0A5F4CW64	5;5;4;3;3;2;1;1	5;5;4;3;3;2;1;1	5;5;4;3;3;2;1;1	tr|A0A5F4DKV1|A0A5F4DKV1_CANLF ATP synthase subunit beta OS=Canis lupus familiaris OX=9615 GN=ATP5F1B PE=3 SV=1;tr|F1PDB4|F1PDB4_CANLF ATP synthase subunit beta OS=Canis lupus familiaris OX=9615 GN=ATP5F1B PE=3 SV=2;tr|A0A5F4DJV1|A0A5F4DJV1_CANLF ATP synth	8	5	5	5	29.3	29.3	29.3	21.592	188	188;199;159;133;170;127;128;141	0	46.253	39774000	6	GCGTVLLSGPR;ILTFDQLALDSPK;SQDIYLR;TAVVVGTITDDVR;TNSTFNQVVLK				143	937;1449;2637;2723;2833	True;True;True;True;True	959;1481;2708;2795;2910	1039;1608;2955;3059;3191	1185;1853;3424;3565;3566;3712	1185;1853;3424;3565;3712					-1;-1;-1;-1;-1;-1;-1;-1
A0A5F4CGS2;F1Q0J0;A0A5F4C9U5;A0A5F4C3K5;F1Q0I8;A0A5F4DAC8;A0A5F4D810;J9P1Q9;A0A5F4CFM7	A0A5F4CGS2;F1Q0J0;A0A5F4C9U5;A0A5F4C3K5;F1Q0I8;A0A5F4DAC8;A0A5F4D810;J9P1Q9;A0A5F4CFM7	2;2;2;2;2;2;1;1;1	2;2;2;2;2;2;1;1;1	2;2;2;2;2;2;1;1;1	tr|A0A5F4D2T9|A0A5F4D2T9_CANLF Propanoyl-CoA:carbon dioxide ligase subunit alpha OS=Canis lupus familiaris OX=9615 GN=PCCA PE=4 SV=1;tr|A0A5F4BVV5|A0A5F4BVV5_CANLF Propanoyl-CoA:carbon dioxide ligase subunit alpha OS=Canis lupus familiaris OX=9615 GN=PCCA	9	2	2	2	15.5	15.5	15.5	19.62	174	174;210;224;234;241;388;60;194;213	0	13.072	6693400	2	FQDGDLTLYQSNAILR;MLLADQGQSWK				144	861;2145	True;True	882;2200	955;2388	1092;2765	1092;2765					-1;-1;-1;-1;-1;-1;-1;-1;-1
J9P4T5;J9NVK8;F1PWM2;A0A5F4CXR9;A0A5F4C3L6;A0A5F4D236;A0A5F4C6K3;J9NSP4;J9NXT7;A0A5F4D8U2	J9P4T5;J9NVK8;F1PWM2;A0A5F4CXR9;A0A5F4C3L6;A0A5F4D236;A0A5F4C6K3;J9NSP4;J9NXT7;A0A5F4D8U2	2;2;2;2;2;1;1;1;1;1	2;2;2;2;2;1;1;1;1;1	2;2;2;2;2;1;1;1;1;1	tr|A0A5F4BVX4|A0A5F4BVX4_CANLF Proteasome subunit alpha type OS=Canis lupus familiaris OX=9615 GN=PSMA6 PE=3 SV=1;tr|A0A5F4BYV9|A0A5F4BYV9_CANLF Uncharacterized protein OS=Canis lupus familiaris OX=9615 PE=3 SV=1;tr|A0A5F4BVY8|A0A5F4BVY8_CANLF Proteasome 2	10	2	2	2	16.2	16.2	16.2	18.492	160	160;160;160;160;165;118;134;147;160;160	0	12.585	10095000	2	HGVVPLATYMR;VYNVTQHAVGIVVNK				145	1226;3256	True;True	1253;3342	1367;3660	1569;4257	1569;4257					-1;-1;-1;-1;-1;-1;-1;-1;-1;-1
A0A5F4CGA8;A0A5F4C3P4;E2R8E1	A0A5F4CGA8;A0A5F4C3P4;E2R8E1	1;1;1	1;1;1	1;1;1	tr|A0A5F4BVY4|A0A5F4BVY4_CANLF 1-phosphatidylinositol 4,5-bisphosphate phosphodiesterase OS=Canis lupus familiaris OX=9615 GN=PLCB3 PE=4 SV=1;tr|E2R9U6|E2R9U6_CANLF 1-phosphatidylinositol 4,5-bisphosphate phosphodiesterase OS=Canis lupus familiaris OX=9615	3	1	1	1	1.6	1.6	1.6	101.64	891	891;992;1035	0.0013605	6.3387	1459200	1	TVIIHDRPDIAHPR				146	2894	TRUE	2971	3258	3785	3785					-1;-1;-1
A0A5F4C3Q7;E2RBU1;F1PPB6	A0A5F4C3Q7;E2RBU1	4;3;1	4;3;1	4;3;1	tr|A0A5F4BW17|A0A5F4BW17_CANLF Eukaryotic translation initiation factor 3 subunit C OS=Canis lupus familiaris OX=9615 GN=LOC479795 PE=3 SV=1;tr|E2RQP6|E2RQP6_CANLF Eukaryotic translation initiation factor 3 subunit C OS=Canis lupus familiaris OX=9615 GN=EI	3	4	4	4	9.2	9.2	9.2	70.508	638	638;350;264	0	27.833	5424400	4	FSPDGELYASGSEDGTLR;IGASTLLSDIER;VWDAVSGDELMTLAHK;YDYNSGEELESYK				147	878;1368;3244;3306	True;True;True;True	900;1396;3330;3394	974;1518;3648;3729	1112;1750;4245;4357	1112;1750;4245;4357					-1;-1;-1
A0A5F4C3R8;A0A5F4D395;E2REN0;F1P7I1;A0A5F4D4U4;L7N055;A0A5F4CFZ4	A0A5F4C3R8;A0A5F4D395;E2REN0;F1P7I1;A0A5F4D4U4;L7N055;A0A5F4CFZ4	5;5;5;5;5;5;3	5;5;5;5;5;5;3	5;5;5;5;5;5;3	tr|E2R9G7|E2R9G7_CANLF 60S ribosomal protein L11 OS=Canis lupus familiaris OX=9615 GN=RPL11 PE=3 SV=2;tr|A0A5F4BW72|A0A5F4BW72_CANLF 60S ribosomal protein L11 OS=Canis lupus familiaris OX=9615 GN=RPL11 PE=3 SV=1	7	5	5	5	10.6	10.6	10.6	56.752	508	508;509;517;547;600;648;608	0	31.863	10350000	6	FDNLYCCR;GIVEESVTGVHR;LCVPAMNVNDSVTK;QVVVCGYGEVGK;TPELTWER				148	766;1047;1705;2408;2840	True;True;True;True;True	786;1071;1743;2473;2917	851;1165;1166;1898;2702;3198	971;1330;1331;2192;3133;3721	971;1331;2192;3133;3721					-1;-1;-1;-1;-1;-1;-1
A0A5F4CAZ5;E2QY07;E2QY08;A0A5F4C3X0;A0A5F4CN38;A0A5F4CM06;A0A5F4DH05;E2QUQ0;A0A5F4C9J5;E2RIM9;A0A5F4C744	A0A5F4CAZ5;E2QY07;E2QY08;A0A5F4C3X0;A0A5F4CN38;A0A5F4CM06;A0A5F4DH05	18;18;18;18;16;15;15;8;8;6;2	6;6;6;6;5;6;6;0;0;0;1	6;6;6;6;5;6;6;0;0;0;1	tr|A0A5F4BWB0|A0A5F4BWB0_CANLF 40S ribosomal protein S29 OS=Canis lupus familiaris OX=9615 GN=RPS29 PE=3 SV=1;tr|A0A5F4C5R6|A0A5F4C5R6_CANLF 40S ribosomal protein S29 OS=Canis lupus familiaris OX=9615 GN=RPS29 PE=3 SV=1;tr|A0A5F4D5E1|A0A5F4D5E1_CANLF 40S r	11	18	6	6	22	9	9	102.6	887	887;892;914;956;850;872;910;894;894;1061;316	0	49.39	15372000	6	ASIHEAWTDGK;CQLEINFNTLQTK;DLLLDPAWEK;EGLLLWCQR;ELPPDQAEYCIAR;HEAFESDLAAHQDR;HRPELIDYGK;HTNYTMEHIR;ICDQWDNLGALTQK;KHEAFESDLAAHQDR;KTFTAWCNSHLR;LASDLLEWIR;LSNRPAFMPSEGR;MVSDINNAWGCLEQAEK;NYITVDELR;TFTAWCNSHLR;TINEVENQILTR;VLAVNQENEQLMEDYEK				149	254;348;427;580;659;1201;1272;1279;1318;1609;1643;1693;1990;2179;2319;2756;2791;3070	False;False;False;False;False;False;True;False;True;False;False;False;True;True;True;False;False;True	258;357;438;594;675;1228;1299;1306;1345;1644;1679;1730;2032;2238;2383;2828;2865;3154	279;280;384;471;648;732;1337;1417;1425;1467;1792;1793;1829;1884;2207;2427;2605;3095;3096;3141;3457	323;324;441;543;742;836;837;1535;1633;1641;1690;2073;2074;2075;2116;2177;2551;2806;3025;3605;3606;3655;3656;4032	323;441;543;742;836;1535;1633;1641;1690;2073;2116;2177;2551;2806;3025;3605;3655;4032					-1;-1;-1;-1;-1;-1;-1;-1;-1;-1;-1
A0A5F4C3X9;A0A5F4CLD9;L7N071;E2R5T9;J9NSY0;E2QWM4	A0A5F4C3X9;A0A5F4CLD9;L7N071;E2R5T9	32;31;31;30;1;1	32;31;31;30;1;1	6;6;5;5;1;1	tr|A0A5F4BWE0|A0A5F4BWE0_CANLF Ras-related C3 botulinum toxin substrate 1 OS=Canis lupus familiaris OX=9615 GN=RAC1 PE=4 SV=1;sp|P62999|RAC1_CANLF Ras-related C3 botulinum toxin substrate 1 OS=Canis lupus familiaris OX=9615 GN=RAC1 PE=2 SV=1;tr|A0A5F4CVZ5|	6	32	32	6	32.1	32.1	7	131.73	1163	1163;1068;1163;901;565;844	0	259.03	203850000	45	ACLISLGYDVENDR;AGTQIENIDEDFR;AGTQIENIDEDFRDGLK;ASFNHFDKDHGGALGPEEFK;ASIHEAWTDGK;CQLEINFNTLQTK;DGLAFNALIHR;DLLLDPAWEK;DYETATLSDIK;EAILAIHK;EGLLLWCQR;ELPPDQAEYCIAR;ETTDTDTADQVIASFK;GISQEQMQEFR;HEAFESDLAAHQDR;HRPELIEYDK;HTNYTMEHIR;ICDQWDALGSLTHSR;KDDPVTNLNNAFEVAEK;KHEAFESDLAAHQDR;KTFTAWCNSHLR;LASDLLEWIR;LSGSNPYTTVTPQIINSK;LSNRPAFMPSEGK;LVSIGAEEIVDGNAK;MLDAEDIVNTARPDEK;NFITAEELR;NVNVQNFHISWK;TFTAWCNS…				150	33;105;106;250;254;348;389;427;495;515;580;659;712;1044;1201;1273;1279;1317;1584;1609;1643;1693;1981;1989;2063;2139;2212;2313;2756;2791;2793;3069	True;True;True;True;True;True;True;True;True;True;True;True;True;True;True;True;True;True;True;True;True;True;True;True;True;True;True;True;True;True;True;True	33;106;107;254;258;357;400;438;509;529;594;675;730;1068;1228;1300;1306;1344;1618;1644;1679;1730;2023;2031;2105;2190;2272;2377;2828;2865;2867;3152;3153	36;115;116;274;279;280;384;430;431;471;552;572;648;732;792;1162;1337;1418;1425;1466;1762;1792;1793;1829;1884;2196;2206;2286;2374;2485;2598;2599;3095;3096;3141;3143;3455;3456	43;134;135;317;323;324;441;497;498;543;640;662;742;836;837;904;905;1327;1535;1634;1641;1689;2039;2040;2073;2074;2075;2116;2177;2536;2537;2550;2645;2745;2886;3018;3019;3605;3606;3655;3656;3659;4029;4030;4031	43;134;135;317;323;441;497;543;640;662;742;836;905;1327;1535;1634;1641;1689;2039;2073;2116;2177;2536;2550;2645;2745;2886;3018;3605;3655;3659;4030		18		295	-1;-1;-1;-1;-1;-1
A0A5F4C432;F6PMP8	A0A5F4C432;F6PMP8	3;3	3;3	3;3	tr|J9P6S8|J9P6S8_CANLF Histone H2B OS=Canis lupus familiaris OX=9615 GN=H2BC12 PE=3 SV=1;tr|H9GWB1|H9GWB1_CANLF Histone H2B OS=Canis lupus familiaris OX=9615 GN=H2BC13 PE=3 SV=1;tr|J9P2Y4|J9P2Y4_CANLF Histone H2B OS=Canis lupus familiaris OX=9615 GN=H2BC18	2	3	3	3	18.3	18.3	18.3	21.385	191	191;243	0	18.652	2861400	3	GLTGFLGQVTR;IASSLFESGINWGR;VVALLGFGYR				151	1082;1311;3205	True;True;True	1106;1338;3290	1202;1460;3603	1370;1683;4195	1370;1683;4195					-1;-1
A0A5F4C461;J9P0D3;A0A5F4CN65;A0A5F4CLY3;A0A5F4DIY0;A0A5F4D823;A0A5F4C9T4	A0A5F4C461;J9P0D3	5;4;2;2;2;2;2	5;4;2;2;2;2;2	5;4;2;2;2;2;2	tr|E2QUI7|E2QUI7_CANLF EPS8 like 1 OS=Canis lupus familiaris OX=9615 GN=EPS8L1 PE=3 SV=3;tr|A0A5F4BY15|A0A5F4BY15_CANLF EPS8 like 1 OS=Canis lupus familiaris OX=9615 GN=EPS8L1 PE=3 SV=1;tr|A0A5F4BWQ7|A0A5F4BWQ7_CANLF EPS8 like 1 OS=Canis lupus familiaris O	7	5	5	5	16.7	16.7	16.7	37.403	348	348;231;79;79;79;89;198	0	32.806	10821000	5	AEDKEWIPVTK;GCTATLGNFAK;SLEEIYLFSLPIK;SPYQEFTDHLVK;TYSYLTPDLWK				152	60;939;2577;2635;2913	True;True;True;True;True	60;961;2648;2706;2992	67;1041;2889;2953;3284	80;1187;3346;3422;3815	80;1187;3346;3422;3815					-1;-1;-1;-1;-1;-1;-1
A0A5F4C4F0;E2RHK1	A0A5F4C4F0;E2RHK1	2;2	2;2	2;2	tr|A0A5F4BWW3|A0A5F4BWW3_CANLF Dyskerin pseudouridine synthase 1 OS=Canis lupus familiaris OX=9615 GN=DKC1 PE=3 SV=1;tr|F6XRK3|F6XRK3_CANLF Dyskerin pseudouridine synthase 1 OS=Canis lupus familiaris OX=9615 GN=DKC1 PE=3 SV=2	2	2	2	2	18.7	18.7	18.7	17.725	155	155;166	0	13.568	5454800	2	IYHTIAYLTPLPQPNR;VFANPEDCASFGK				153	1576;2987	True;True	1610;3067	1753;3363	2030;3923	2030;3923					-1;-1
A0A5F4C4I9;A0A5F4CR78	A0A5F4C4I9	11;3	1;1	1;1	tr|A0A5F4BX10|A0A5F4BX10_CANLF Annexin OS=Canis lupus familiaris OX=9615 GN=ANXA8L1 PE=3 SV=1;tr|A0A5F4BP30|A0A5F4BP30_CANLF Annexin OS=Canis lupus familiaris OX=9615 GN=ANXA8L1 PE=3 SV=1;tr|E2R0S6|E2R0S6_CANLF Annexin OS=Canis lupus familiaris OX=9615 GN=	2	11	1	1	46.5	5.1	5.1	27.811	254	254;182	0	7.6058	4660200	2	EDSVKPGAHLTVK;EDTEEYNLR;GFAFVTFDDHDTVDK;IETIEVMEDR;IFVGGIKEDTEEYNLR;KLFIGGLSFETTDDSLR;LFIGGLSFETTDDSLR;MEGHDPKEPEQLR;RGFAFVTFDDHDTVDK;SSGSPYGGGYGSGGGSGGYGSR;WGTLTDCVVMR				154	540;541;974;1348;1362;1620;1765;2114;2420;2658;3264	False;False;False;False;False;False;False;True;False;False;False	554;555;997;1375;1376;1390;1655;1805;2161;2162;2486;2729;3351;3352	605;606;1083;1084;1497;1498;1512;1804;1963;2343;2344;2717;2980;3670;3671	695;696;1234;1235;1236;1724;1725;1726;1742;2087;2267;2711;2712;3153;3454;4269;4270	695;696;1234;1724;1742;2087;2267;2712;3153;3454;4269		19;20;21		15;59;150	-1;-1
A0A5F4C4W3;A0A5F4C740	A0A5F4C4W3	8;1	8;1	3;0	tr|A0A5F4BX65|A0A5F4BX65_CANLF Uncharacterized protein OS=Canis lupus familiaris OX=9615 GN=SLC25A10 PE=3 SV=1;tr|F6XRN5|F6XRN5_CANLF Uncharacterized protein OS=Canis lupus familiaris OX=9615 GN=SLC25A10 PE=3 SV=2	2	8	8	3	33.3	33.3	11.4	41.254	378	378;191	0	69.979	33988000	11	DATNVGDEGGFAPNILENK;DYPVVSIEDPFDQDDWEAWQK;FTASAGIQVVGDDLTVTNPK;IGAEVYHNLK;SCNCLLLK;SGETEDTFIADLVVGLCTGQIK;VVIGMDVAASEFFR;YITPDQLADLYK				155	364;500;885;1367;2485;2536;3222;3361	True;True;True;True;True;True;True;True	373;514;907;1395;2552;2604;3308;3451	400;557;982;983;1517;2791;2845;3625;3790	462;645;1124;1125;1126;1749;3233;3294;4222;4421;4422	462;645;1125;1749;3233;3294;4222;4422		22		188	-1;-1
J9P9L9;E2QRT0;A0A5F4C4W5	J9P9L9;E2QRT0;A0A5F4C4W5	5;5;5	5;5;5	5;5;5	tr|A0A5F4BXA0|A0A5F4BXA0_CANLF Heat shock 70 kDa protein 4 OS=Canis lupus familiaris OX=9615 GN=HSPA4 PE=3 SV=1;tr|A0A5F4DDP0|A0A5F4DDP0_CANLF Heat shock 70 kDa protein 4 OS=Canis lupus familiaris OX=9615 GN=HSPA4 PE=3 SV=1;tr|E2RT63|E2RT63_CANLF Heat shoc	3	5	5	5	13.4	13.4	13.4	42.649	389	389;420;421	0	36.697	33491000	7	DLTEYLSR;GFCFITYTDEEPVKK;MFIGGLSWDTSK;RGFCFITYTDEEPVKK;VFVGGLSPDTSEEQIK				156	442;976;2121;2421;3007	True;True;True;True;True	454;999;2170;2487;3087	489;1086;2353;2718;3384	563;564;1239;2723;3154;3949;3950	563;1239;2723;3154;3950					-1;-1;-1
A0A5F4C4Z4;A0A5F4CGX2;J9P0W6;A0A5F4BSZ6;E2RPU8;A0A5F4BYQ0	A0A5F4C4Z4	4;1;1;1;1;1	1;1;1;1;1;1	1;1;1;1;1;1	tr|A0A5F4CX75|A0A5F4CX75_CANLF 40S ribosomal protein S9 OS=Canis lupus familiaris OX=9615 GN=TFPT PE=3 SV=1;tr|E2R8R8|E2R8R8_CANLF 40S ribosomal protein S9 OS=Canis lupus familiaris OX=9615 GN=TFPT PE=3 SV=2;tr|A0A5F4BXD7|A0A5F4BXD7_CANLF 40S ribosomal pro	6	4	1	1	9.9	3.3	3.3	52.716	485	485;478;486;508;555;573	0.0013477	6.3151	1800700	1	ALQFLEQVK;AQAALAVNISAAR;IITEGFEAAK;VLAQNSGFDLQETLVK				157	183;227;1413;3067	False;False;False;True	185;231;1441;3150	200;250;1567;3453	228;292;1809;4027	228;292;1809;4027					-1;-1;-1;-1;-1;-1
A0A5F4C8R5;E2RLT3;A0A5F4C522	A0A5F4C8R5;E2RLT3;A0A5F4C522	2;2;2	2;2;2	2;2;2	tr|A0A5F4BXJ8|A0A5F4BXJ8_CANLF N-myc downstream-regulated gene 1 protein OS=Canis lupus familiaris OX=9615 GN=NDRG1 PE=4 SV=1;tr|A0A5F4DJ36|A0A5F4DJ36_CANLF N-myc downstream-regulated gene 1 protein OS=Canis lupus familiaris OX=9615 GN=NDRG1 PE=3 SV=1;tr|A	3	2	2	2	3.4	3.4	3.4	78.904	697	697;741;779	0	10.938	319510	1	EQTLLPVNHALR;GYENEDNYSNIR				158	693;1179	True;True	710;1205	771;1312	879;1504	879;1504					-1;-1;-1
A0A5F4C590;E2RPG3	A0A5F4C590;E2RPG3	3;3	3;3	3;3	tr|F1PTU4|F1PTU4_CANLF Propionyl-CoA carboxylase subunit beta OS=Canis lupus familiaris OX=9615 GN=PCCB PE=4 SV=3;tr|A0A5F4BXV2|A0A5F4BXV2_CANLF Propionyl-CoA carboxylase subunit beta OS=Canis lupus familiaris OX=9615 GN=PCCB PE=4 SV=1;tr|A0A5F4CBH5|A0A5F4	2	3	3	3	5.6	5.6	5.6	91.782	825	825;976	0	22.371	4302800	3	AVEYNALFK;TFQLQLLSPSSSIVPAFNTGTITQVIK;VLTTAGSYVR				159	287;2753;3119	True;True;True	292;2825;3203	315;3092;3506	364;3602;4085	364;3602;4085					-1;-1
A0A5F4C5B7;A0A5F4CDY2;J9JHK6;E2RE90	A0A5F4C5B7;A0A5F4CDY2;J9JHK6;E2RE90	5;5;5;5	5;5;5;5	5;5;5;5	tr|A0A5F4BXY2|A0A5F4BXY2_CANLF Calcium-transporting ATPase OS=Canis lupus familiaris OX=9615 GN=ATP2A2 PE=3 SV=1;tr|A0A5F4D552|A0A5F4D552_CANLF Calcium-transporting ATPase OS=Canis lupus familiaris OX=9615 GN=ATP2A2 PE=3 SV=1;sp|O46674|AT2A2_CANLF Sarcopla	4	5	5	5	6.7	6.7	6.7	118.66	1093	1093;1096;1119;1133	0	36.346	8474600	5	LLPVYLNCVLK;LPPEEASPYVVDHGESGPLR;SDVLQPGAEVTTDDR;TLFQPQTGAYQTLAK;YACFQVENDQER				160	1889;1941;2496;2806;3279	True;True;True;True;True	1929;1981;2563;2880;3367	2098;2151;2803;3158;3686	2427;2490;3246;3675;4286	2427;2490;3246;3675;4286					-1;-1;-1;-1
H9GWA6;J9P120;A0A5F4CGK2;A0A5F4C5E2;J9PBF6;L7N0I9;J9P9I6;A0A5F4D136;A0A5F4CCR8;A0A5F4DI59;J9NWV4;A0A5F4CU13	H9GWA6;J9P120;A0A5F4CGK2;A0A5F4C5E2;J9PBF6;L7N0I9;J9P9I6;A0A5F4D136;A0A5F4CCR8;A0A5F4DI59	11;11;11;11;11;11;11;11;11;10;5;2	11;11;11;11;11;11;11;11;11;10;5;2	11;11;11;11;11;11;11;11;11;10;5;2	tr|A0A5F4DHS9|A0A5F4DHS9_CANLF 2-phospho-D-glycerate hydro-lyase OS=Canis lupus familiaris OX=9615 GN=ENO3 PE=3 SV=1;tr|A0A5F4D9M5|A0A5F4D9M5_CANLF 2-phospho-D-glycerate hydro-lyase OS=Canis lupus familiaris OX=9615 GN=ENO3 PE=3 SV=1;tr|E2R5B2|E2R5B2_CANLF	12	11	11	11	26.6	26.6	26.6	54.353	511	511;533;533;548;561;572;599;608;646;547;365;102	0	95.89	56652000	12	AGTGVDNVDLEAATR;DTASQADVNLVNAK;EELMAELR;GGIVDEGALLR;GTIQVVTQGTPLK;ILGILGLGR;QILQDGGLQVVEK;SGQCAGAALDVFTEEPPR;VISCPHLGASTK;VLISDSLDPCCR;VTADVINAAEK				161	103;476;553;1012;1134;1429;2381;2543;3051;3092;3179	True;True;True;True;True;True;True;True;True;True;True	104;490;567;1035;1159;1459;2445;2611;3134;3176;3264	113;532;621;1127;1258;1585;2672;2852;3436;3437;3479;3575	132;618;713;1284;1443;1828;3101;3301;4009;4010;4057;4165	132;618;713;1284;1443;1828;3101;3301;4009;4057;4165					-1;-1;-1;-1;-1;-1;-1;-1;-1;-1;-1;-1
A0A5F4C5E5;A0A5F4CD76;F1PR84;A0A5F4CNM8;E2R2N2;E2RIY9;A0A5F4BZN5;F6XJ47;E2QVF3	A0A5F4C5E5;A0A5F4CD76;F1PR84;A0A5F4CNM8;E2R2N2;E2RIY9;A0A5F4BZN5;F6XJ47;E2QVF3	2;1;1;1;1;1;1;1;1	2;1;1;1;1;1;1;1;1	2;1;1;1;1;1;1;1;1	tr|J9JHC8|J9JHC8_CANLF Trinucleotide repeat containing adaptor 6B OS=Canis lupus familiaris OX=9615 GN=TNRC6B PE=3 SV=2;tr|E2RGK2|E2RGK2_CANLF Trinucleotide repeat containing adaptor 6B OS=Canis lupus familiaris OX=9615 GN=TNRC6B PE=3 SV=2;tr|A0A5F4BY26|A0	9	2	2	2	7.5	7.5	7.5	40.751	360	360;233;283;316;360;595;650;706;722	0	12.652	3876600	2	GADGVGPGVSGEVEVVK;YIHSANVLHR				162	913;3358	True;True	935;3448	1014;3787	1160;4418	1160;4418					-1;-1;-1;-1;-1;-1;-1;-1;-1
F1P6U4;A0A5F4C5Q0;E2RGZ3	F1P6U4;A0A5F4C5Q0;E2RGZ3	2;2;2	2;2;2	2;2;2	tr|F1PB08|F1PB08_CANLF Septin 9 OS=Canis lupus familiaris OX=9615 GN=SEPTIN9 PE=3 SV=3;tr|A0A5F4BY68|A0A5F4BY68_CANLF Septin 9 OS=Canis lupus familiaris OX=9615 GN=SEPTIN9 PE=3 SV=1;tr|A0A5F4CC99|A0A5F4CC99_CANLF Septin 9 OS=Canis lupus familiaris OX=9615	3	2	2	2	2.6	2.6	2.6	114.92	991	991;994;1019	0	11.89	2480400	2	GWVNTLVGGQK;YTLETRPNQEGIDVR				163	1171;3428	True;True	1197;3522	1304;3865	1496;4505	1496;4505					-1;-1;-1
A0A5F4CSZ9;A0A5F4C5V4;F1PSC3;A0A5F4CEH8	A0A5F4CSZ9;A0A5F4C5V4;F1PSC3;A0A5F4CEH8	1;1;1;1	1;1;1;1	1;1;1;1	tr|A0A5F4BYK7|A0A5F4BYK7_CANLF Syndecan OS=Canis lupus familiaris OX=9615 GN=SDC1 PE=3 SV=1;tr|E2RT70|E2RT70_CANLF Syndecan OS=Canis lupus familiaris OX=9615 GN=SDC1 PE=3 SV=1;tr|A0A5F4CYP1|A0A5F4CYP1_CANLF Syndecan OS=Canis lupus familiaris OX=9615 GN=SDC	4	1	1	1	8.3	8.3	8.3	19.124	168	168;214;237;246	0	8.1729	2251700	1	IVIGYQSHADTATK				164	1550	TRUE	1584	1724	1995	1995					-1;-1;-1;-1
A0A5F4CM27;F1PHR2;A0A5F4CP02;A0A5F4C611;A0A5F4BZ95;A0A5F4CYB6;A0A5F4D1U2;A0A5F4DKH0;J9NV90;H9KUV7;A0A5F4CGU2;Q29536;A0A5F4D6F5	A0A5F4CM27;F1PHR2;A0A5F4CP02;A0A5F4C611;A0A5F4BZ95;A0A5F4CYB6;A0A5F4D1U2;A0A5F4DKH0	21;21;21;21;18;18;18;18;3;1;1;1;1	21;21;21;21;18;18;18;18;3;1;1;1;1	21;21;21;21;18;18;18;18;3;1;1;1;1	sp|Q9XSR3|RBM47_CANLF RNA-binding protein 47 OS=Canis lupus familiaris OX=9615 GN=RBM47 PE=2 SV=1;tr|F1Q212|F1Q212_CANLF RNA-binding motif protein 47 OS=Canis lupus familiaris OX=9615 GN=RBM47 PE=3 SV=2;tr|A0A5F4BYR7|A0A5F4BYR7_CANLF RNA-binding motif prot	13	21	21	21	48.8	48.8	48.8	59.318	543	543;548;587;591;516;574;726;1112;298;548;556;574;640	0	192.16	208570000	31	AATESFASDPILYRPVAVALDTK;AEGSDVANAVLDGADCIMLSGETAK;AGKPVICATQMLESMIK;CCSGAIIVLTK;CDENILWLDYK;DPVQEAWAEDVDLR;EAEAAIYHLQLFEELR;FDEILEASDGIMVAR;GDLGIEIPAEK;GDYPLEAVR;GVNLPGAAVDLPAVSEK;ITLDNAYMEK;KGDVVIVLTGWR;KGVNLPGAAVDLPAVSEK;LAPITSDPTEAAAVGAVEASFK;LDIDSPPITAR;LNFSHGTHEYHAETIK;NTGIICTIGPASR;PGSGFTNTMR;PVAVALDTK;RFDEILEASDGIMVAR				165	22;67;93;337;339;458;508;763;949;956;1151;1533;1602;1607;1687;1715;1918;2300;2334;2351;2419	True;True;True;True;True;True;True;True;True;True;True;True;True;True;True;True;True;True;True;True;True	22;67;94;346;348;471;522;783;971;978;1177;1567;1637;1642;1724;1754;1958;2364;2398;2415;2484;2485	24;74;103;372;374;509;510;565;847;1052;1059;1279;1707;1784;1789;1790;1878;1911;2127;2128;2585;2620;2638;2715;2716	28;29;87;118;428;430;591;592;593;655;967;1200;1201;1208;1466;1467;1977;2065;2070;2071;2171;2205;2206;2207;2460;2461;3004;3005;3041;3060;3151;3152	28;87;118;428;430;592;655;967;1201;1208;1467;1977;2065;2071;2171;2206;2461;3005;3041;3060;3152		23		291	-1;-1;-1;-1;-1;-1;-1;-1;-1;-1;-1;-1;-1
F6V234;A0A5F4C6B5;E2QWB2;E2QWN7;A0A5F4D8N3;A0A5F4DDP8	F6V234;A0A5F4C6B5	6;6;1;1;1;1	6;6;1;1;1;1	6;6;1;1;1;1	tr|A0A5F4CWP4|A0A5F4CWP4_CANLF ATP-citrate synthase OS=Canis lupus familiaris OX=9615 GN=ACLY PE=4 SV=1;tr|J9NST7|J9NST7_CANLF ATP-citrate synthase OS=Canis lupus familiaris OX=9615 GN=ACLY PE=3 SV=1;tr|A0A5F4BYY5|A0A5F4BYY5_CANLF ATP-citrate synthase OS=C	6	6	6	6	12.2	12.2	12.2	70.781	630	630;639;629;636;749;753	0	39.592	5034000	5	ANDDIIVSWVNR;AVGDGIVLCK;AYFHLLNQIAPK;IDINMSGFNETDDLKR;MINLSVPDTIDER;VYALPEDLVEVKPK				166	205;293;323;1327;2136;3251	True;True;True;True;True;True	209;298;330;1354;2186;3337	227;323;355;1476;2370;3655	265;375;408;1701;2740;4252	265;375;408;1701;2740;4252					-1;-1;-1;-1;-1;-1
A0A5F4C6J8;A0A5F4C019;J9NYB5;A0A5F4C9Y7	A0A5F4C6J8;A0A5F4C019;J9NYB5	4;2;2;1	4;2;2;1	4;2;2;1	tr|A0A5F4C9H7|A0A5F4C9H7_CANLF Eukaryotic translation initiation factor 2A OS=Canis lupus familiaris OX=9615 GN=EIF2A PE=3 SV=1;tr|A0A5F4BZ28|A0A5F4BZ28_CANLF Eukaryotic translation initiation factor 2A OS=Canis lupus familiaris OX=9615 GN=EIF2A PE=3 SV=1;	4	4	4	4	50.8	50.8	50.8	14.759	128	128;57;70;76	0	33.648	113260000	6	AGNLGGGVVTIER;FTLDCTHPVEDGIMDAANFEQFLQER;ITVTSEVPFSK;YFQINQDEEEEEDED				167	97;888;1540;3322	True;True;True;True	98;910;1574;3410	107;986;987;1714;3746	125;126;1129;1130;1985;4376	126;1130;1985;4376					-1;-1;-1;-1
A0A5F4CTU8;A0A5F4C6V8;F1Q3R2	A0A5F4CTU8;A0A5F4C6V8;F1Q3R2	1;1;1	1;1;1	1;1;1	tr|E2RHL0|E2RHL0_CANLF Ubiquinol-cytochrome c reductase core protein 2 OS=Canis lupus familiaris OX=9615 GN=UQCRC2 PE=3 SV=3;tr|A0A5F4BZF0|A0A5F4BZF0_CANLF Ubiquinol-cytochrome c reductase core protein 2 OS=Canis lupus familiaris OX=9615 GN=UQCRC2 PE=3 SV=	3	1	1	1	6.1	6.1	6.1	37.364	345	345;348;418	0	6.4698	997620	1	TAIHTAAMDMLGGSGIESQCR				168	2713	TRUE	2785	3049	3555	3555					-1;-1;-1
A0A5F4C6Y2;A0A5F4D3A1	A0A5F4C6Y2;A0A5F4D3A1	2;1	2;1	2;1	tr|A0A5F4CTM0|A0A5F4CTM0_CANLF ADP ribosylation factor interacting protein 1 OS=Canis lupus familiaris OX=9615 GN=ARFIP1 PE=4 SV=1;tr|A0A5F4CDS6|A0A5F4CDS6_CANLF ADP ribosylation factor interacting protein 1 OS=Canis lupus familiaris OX=9615 GN=ARFIP1 PE=4	2	2	2	2	18.3	18.3	18.3	11.883	104	104;111	0	11.589	18430000	3	EVCGFAPYER;YPMAVGLNK				169	722;3406	True;True	740;3499	803;3842	917;918;4479	917;4479					-1;-1
A0A5F4DBD1;A0A5F4C7H4;A0A5F4CNK9;F1Q1X9;A0A5F4CYV2;A0A5F4D5T3;A0A5F4CUZ7	A0A5F4DBD1;A0A5F4C7H4;A0A5F4CNK9;F1Q1X9;A0A5F4CYV2;A0A5F4D5T3;A0A5F4CUZ7	2;2;2;2;2;1;1	2;2;2;2;2;1;1	2;2;2;2;2;1;1	tr|A0A5F4C0E4|A0A5F4C0E4_CANLF RNA helicase OS=Canis lupus familiaris OX=9615 GN=DDX3X PE=3 SV=1;tr|E2RRQ7|E2RRQ7_CANLF RNA helicase OS=Canis lupus familiaris OX=9615 GN=DDX3X PE=3 SV=3;tr|J9P0V9|J9P0V9_CANLF RNA helicase OS=Canis lupus familiaris OX=9615	7	2	2	2	5.3	5.3	5.3	63.809	583	583;616;692;722;734;638;668	0	11.68	2320400	2	AAFGLSEAGFNTACVTK;LGANSLLDLVVFGR				170	7;1785	True;True	7;1825	8;1985	8;2292	8;2292					-1;-1;-1;-1;-1;-1;-1
A0A5F4DFK3;E2RKT9;A0A5F4C7T7;A0A5F4C880	A0A5F4DFK3;E2RKT9;A0A5F4C7T7;A0A5F4C880	2;2;2;1	2;2;2;1	2;2;2;1	tr|A0A5F4CIW5|A0A5F4CIW5_CANLF Hexokinase OS=Canis lupus familiaris OX=9615 GN=HK1 PE=3 SV=1;tr|A0A5F4DB28|A0A5F4DB28_CANLF Hexokinase OS=Canis lupus familiaris OX=9615 GN=HK1 PE=3 SV=1;tr|J9PBL1|J9PBL1_CANLF Hexokinase OS=Canis lupus familiaris OX=9615 GN	4	2	2	2	30.3	30.3	30.3	14.121	122	122;154;212;121	0	11.103	1473700	2	IEINFPAEYPFKPPK;TDQVIQSLIALVNDPQPEHPLR				171	1341;2737	True;True	1368;2809	1490;3075	1716;3584	1716;3584					-1;-1;-1;-1
A0A5F4C7W4;F1P9G4	A0A5F4C7W4;F1P9G4	2;2	2;2	2;2	tr|A0A5F4C0N0|A0A5F4C0N0_CANLF Pyridoxal dependent decarboxylase domain containing 1 OS=Canis lupus familiaris OX=9615 GN=PDXDC1 PE=4 SV=1;tr|A0A5F4D3N2|A0A5F4D3N2_CANLF Pyridoxal dependent decarboxylase domain containing 1 OS=Canis lupus familiaris OX=961	2	2	2	2	7.4	7.4	7.4	35.537	310	310;344	0	11.457	2489200	2	LLYNRPGTVSSLK;SICEVLDLER				172	1906;2552	True;True	1946;2621	2115;2862	2445;3312	2445;3312					-1;-1
A0A5F4C800;F1PD77;A0A5F4D079	A0A5F4C800;F1PD77;A0A5F4D079	1;1;1	1;1;1	1;1;1	tr|A0A5F4C0Q2|A0A5F4C0Q2_CANLF 3-phosphoadenosine 5-phosphosulfate synthase 2 OS=Canis lupus familiaris OX=9615 GN=PAPSS2 PE=3 SV=1;tr|E2R1E3|E2R1E3_CANLF 3-phosphoadenosine 5-phosphosulfate synthase 2 OS=Canis lupus familiaris OX=9615 GN=PAPSS2 PE=3 S	3	1	1	1	6.1	6.1	6.1	25.971	228	228;239;253	0	7.9675	2451000	1	IEDGNDFGVAIQEK				173	1334	TRUE	1361	1483	1708	1708					-1;-1;-1
F1P7T4;A0A5F4C833;A0A5F4CXZ1;J9P7Z9;A0A5F4C6G3	F1P7T4;A0A5F4C833;A0A5F4CXZ1;J9P7Z9;A0A5F4C6G3	2;2;1;1;1	2;2;1;1;1	2;2;1;1;1	tr|E2RNZ0|E2RNZ0_CANLF Peptidylprolyl isomerase OS=Canis lupus familiaris OX=9615 GN=ELL PE=4 SV=3;tr|J9NV07|J9NV07_CANLF Peptidylprolyl isomerase OS=Canis lupus familiaris OX=9615 GN=ELL PE=4 SV=2;tr|A0A5F4C0X0|A0A5F4C0X0_CANLF Peptidylprolyl isomerase OS	5	2	2	2	3.2	3.2	3.2	117.08	1035	1035;1103;919;941;955	0	12.338	1583700	1	AHILACAPSNSGADLLCQR;HGVDVEVQGPHEAR				174	112;1224	True;True	113;1251	123;1365	144;1567	144;1567					-1;-1;-1;-1;-1
A0A5F4C861;A0A5F4DCW9;A0A5F4CW08;E2RNC3;A0A5F4CZD5;J9NUZ0;A0A5F4C4N0;F1PAK1	A0A5F4C861;A0A5F4DCW9;A0A5F4CW08;E2RNC3;A0A5F4CZD5	3;3;3;3;2;1;1;1	3;3;3;3;2;1;1;1	3;3;3;3;2;1;1;1	tr|A0A5F4C166|A0A5F4C166_CANLF Sodium/potassium-transporting ATPase subunit alpha-1 OS=Canis lupus familiaris OX=9615 GN=ATP1A1 PE=3 SV=1;tr|J9NZA9|J9NZA9_CANLF Sodium/potassium-transporting ATPase subunit alpha OS=Canis lupus familiaris OX=9615 GN=ATP1A1	8	3	3	3	4.5	4.5	4.5	97.275	860	860;866;870;880;860;845;858;864	0	19.581	3726400	3	CVDLVIQELINTVR;GISPVPINLR;VPVGDQPPDIEYQIK				175	351;1043;3156	True;True;True	360;1067;3241	387;1161;3549	444;1326;4137	444;1326;4137					-1;-1;-1;-1;-1;-1;-1;-1
A0A5F4C864;F1PZ76;A0A5F4BYB3	A0A5F4C864;F1PZ76;A0A5F4BYB3	2;2;1	2;2;1	2;2;1	tr|F1P6P2|F1P6P2_CANLF Transgelin OS=Canis lupus familiaris OX=9615 GN=TAGLN2 PE=3 SV=3;tr|A0A5F4C1B3|A0A5F4C1B3_CANLF Transgelin OS=Canis lupus familiaris OX=9615 GN=TAGLN2 PE=3 SV=1	3	2	2	2	7.8	7.8	7.8	43.235	385	385;387;386	0	10.803	3045000	1	ALTPQTAETDAIR;SMSQIYCIENAHGQLVR				176	188;2614	True;True	190;2685	205;2931	233;3396	233;3396					-1;-1;-1
A0A5F4DEC3;A0A5F4C8A8;E2RH29;A0A5F4BRI8;A0A5F4C1L5;A0A5F4BQP0;F6V2R0;A0A5F4CC68;J9P1Q5	A0A5F4DEC3;A0A5F4C8A8;E2RH29	5;5;4;2;1;1;1;1;1	5;5;4;2;1;1;1;1;1	5;5;4;2;1;1;1;1;1	tr|A0A5F4C1D1|A0A5F4C1D1_CANLF Acyl-CoA dehydrogenase very long chain OS=Canis lupus familiaris OX=9615 GN=ACADVL PE=3 SV=1;tr|A0A5F4CM42|A0A5F4CM42_CANLF Acyl-CoA dehydrogenase very long chain OS=Canis lupus familiaris OX=9615 GN=ACADVL PE=3 SV=1;tr|A0A5F	9	5	5	5	9.6	9.6	9.6	81.705	729	729;767;775;704;685;711;736;736;765	0	43.59	8492100	5	AILNPLCQVDYR;ATYLEFIQQNEER;ERPDLPPVQYEPVLCSR;IDMNLTDLLGELQR;VAGAIGPCVSLNVK				177	132;276;695;1328;2921	True;True;True;True;True	133;280;712;1355;3000	146;303;773;1477;3292	169;351;881;1702;3824	169;351;881;1702;3824					-1;-1;-1;-1;-1;-1;-1;-1;-1
A0A5F4CQZ6;A0A5F4D9Y4;A0A5F4D8Q9;A0A5F4C8N3;E2RBA8;A0A5F4DA54;A0A5F4D2J8;A0A5F4CLP1;F6XLB5	A0A5F4CQZ6;A0A5F4D9Y4;A0A5F4D8Q9;A0A5F4C8N3;E2RBA8;A0A5F4DA54;A0A5F4D2J8	3;3;3;3;3;3;3;1;1	3;3;3;3;3;3;3;1;1	3;3;3;3;3;3;3;1;1	tr|A0A5F4CD09|A0A5F4CD09_CANLF Pyruvate dehydrogenase E1 component subunit alpha, somatic form OS=Canis lupus familiaris OX=9615 GN=PDHA1 PE=4 SV=1;tr|E2RL90|E2RL90_CANLF Pyruvate dehydrogenase E1 component subunit alpha, somatic form OS=Canis lupus famili	9	3	3	3	7.6	7.6	7.6	51.832	473	473;492;582;582;596;602;626;238;269	0	20.666	2964800	3	GPFLVALGK;LMEDTEDWRPR;SPSWQQPNQAVLSPGR				178	1101;1909;2633	True;True;True	1125;1949;2704	1223;2118;2951	1403;2448;3420	1403;2448;3420					-1;-1;-1;-1;-1;-1;-1;-1;-1
L7N0B9;J9P7P2;A0A5F4CZ31;A0A5F4DAM2;A0A5F4C986;E2RIN9	L7N0B9;J9P7P2;A0A5F4CZ31;A0A5F4DAM2;A0A5F4C986;E2RIN9	1;1;1;1;1;1	1;1;1;1;1;1	1;1;1;1;1;1	tr|F6Y6T8|F6Y6T8_CANLF Polymeric immunoglobulin receptor OS=Canis lupus familiaris OX=9615 GN=PIGR PE=4 SV=2;tr|A0A5F4C1D5|A0A5F4C1D5_CANLF Polymeric immunoglobulin receptor OS=Canis lupus familiaris OX=9615 GN=PIGR PE=4 SV=1	6	1	1	1	5.1	5.1	5.1	30.699	277	277;277;292;328;332;364	0	15.057	1159000	1	AAVQQLQAEGLSPR				179	26	TRUE	26	29	35	35					-1;-1;-1;-1;-1;-1
A0A5F4D8M0;Q8MJ47;F1P7S9;A0A5F4CKR8;A0A5F4C9B4;A0A5F4CK90;Q8MJ46;A0A5F4C877;A0A5F4BV54;E2QXE0	A0A5F4D8M0;Q8MJ47;F1P7S9;A0A5F4CKR8;A0A5F4C9B4;A0A5F4CK90;Q8MJ46;A0A5F4C877;A0A5F4BV54;E2QXE0	7;7;7;7;7;5;5;5;5;5	2;2;2;2;2;0;0;0;0;0	2;2;2;2;2;0;0;0;0;0	tr|E2QZ13|E2QZ13_CANLF 3-phosphoadenosine 5-phosphosulfate synthase 1 OS=Canis lupus familiaris OX=9615 GN=PAPSS1 PE=3 SV=1;tr|A0A5F4C1K5|A0A5F4C1K5_CANLF 3-phosphoadenosine 5-phosphosulfate synthase 1 OS=Canis lupus familiaris OX=9615 GN=PAPSS1 PE=3 S	10	7	2	2	29.1	8.1	8.1	33.783	296	296;327;330;331;337;304;323;454;490;499	0	14.665	3091300	2	EIFLSQPILLELEAPLK;HDLDLICR;ICGDIHGQYTDLLR;IFCCHGGLSPDLQSMEQIR;IVQMTEAEVR;IYGFYDECK;YPENFFLLR				180	605;1199;1320;1355;1560;1575;3403	False;False;True;False;True;False;False	619;1226;1347;1383;1594;1609;3495	674;1335;1469;1505;1734;1752;3837	771;1532;1692;1734;2006;2029;4473	771;1532;1692;1734;2006;2029;4473					-1;-1;-1;-1;-1;-1;-1;-1;-1;-1
E2R002;A0A5F4C9B6	E2R002;A0A5F4C9B6	1;1	1;1	1;1	tr|A0A5F4C1P4|A0A5F4C1P4_CANLF Ribosomal protein L5 OS=Canis lupus familiaris OX=9615 GN=RPL5 PE=3 SV=1;tr|F1P7B0|F1P7B0_CANLF Ribosomal protein L5 OS=Canis lupus familiaris OX=9615 GN=RPL5 PE=3 SV=3	2	1	1	1	2.4	2.4	2.4	35.731	329	329;357	0	7.0372	1399900	1	MEGFIVNR				181	2113	TRUE	2160	2342	2710	2710					-1;-1
F1PTR3;A0A5F4C9B9;A0A5F4BSK2;A0A5F4DA23	F1PTR3;A0A5F4C9B9;A0A5F4BSK2;A0A5F4DA23	4;4;3;3	4;4;3;3	4;4;3;3	tr|A0A5F4C1Z1|A0A5F4C1Z1_CANLF 60S ribosomal protein L30 OS=Canis lupus familiaris OX=9615 PE=3 SV=1	4	4	4	4	9.6	9.6	9.6	67.843	612	612;617;572;577	0	25.794	7145500	4	GATLSHYNIVNNSNLIGDR;GGVIAGSPAPPELIR;ILPHTEAQIVNMK;VTFAQLQEEVDK				182	929;1017;1440;3185	True;True;True;True	951;1040;1470;3270	1031;1132;1596;3581	1177;1291;1841;4171	1177;1291;1841;4171					-1;-1;-1;-1
A0A5F4C9L8;A0A5F4CW62;F1PFG6;A0A5F4CZW5;A0A5F4DHW3	A0A5F4C9L8;A0A5F4CW62;F1PFG6;A0A5F4CZW5;A0A5F4DHW3	15;15;15;14;12	15;15;15;14;12	15;15;15;14;12	tr|A0A5F4D0N6|A0A5F4D0N6_CANLF Casein kinase 1 alpha 1 OS=Canis lupus familiaris OX=9615 GN=CSNK1A1 PE=4 SV=1;tr|F1PUU0|F1PUU0_CANLF Casein kinase 1 alpha 1 OS=Canis lupus familiaris OX=9615 GN=CSNK1A1 PE=3 SV=3;tr|F1PUU1|F1PUU1_CANLF Casein kinase 1 alpha	5	15	15	15	22.5	22.5	22.5	90.032	817	817;824;874;839;775	0	111.43	26892000	17	EILDESLR;ELPELLQR;EPSAPSIPTPAYQSSPAGGHAPAPPTPAPR;ETVLSALNR;FIQQTYPSGGEEQAQYCR;HEGALETLLR;HYQFASGAFLHIK;KDNDFIYHDR;LALASLGYEK;LANQAADYFGDAFK;LLDEEEATDNDLR;SLLTNLDEVKK;TPSNELYKPLR;YDEYVNVK;YYDQICSIEPK				183	611;657;685;713;809;1202;1293;1586;1678;1685;1859;2595;2842;3296;3443	True;True;True;True;True;True;True;True;True;True;True;True;True;True;True	625;673;702;731;829;1229;1320;1621;1715;1722;1899;2666;2919;3384;3537	680;730;763;793;897;898;1338;1441;1765;1868;1876;2066;2910;3200;3703;3883	777;834;869;870;906;1021;1022;1536;1658;2044;2160;2168;2386;3370;3723;4304;4524	777;834;869;906;1022;1536;1658;2044;2160;2168;2386;3370;3723;4304;4524					-1;-1;-1;-1;-1
A0A5F4CX02;F1P926;A0A5F4C9Q6	A0A5F4CX02;F1P926;A0A5F4C9Q6	1;1;1	1;1;1	1;1;1	tr|E2RTJ7|E2RTJ7_CANLF Valine--tRNA ligase OS=Canis lupus familiaris OX=9615 GN=VARS1 PE=3 SV=2;tr|J9NXG9|J9NXG9_CANLF Valine--tRNA ligase OS=Canis lupus familiaris OX=9615 GN=VARS1 PE=3 SV=1;tr|A0A5F4C296|A0A5F4C296_CANLF Valyl-tRNA synthetase OS=Canis lu	3	1	1	1	4.4	4.4	4.4	47.256	413	413;420;470	0	8.135	5236300	1	ILTEDGMGHPETGDAIAR				184	1447	TRUE	1479	1606	1851	1851					-1;-1;-1
A0A5F4CA30;E2RN00;A0A5F4C9T9	A0A5F4CA30;E2RN00;A0A5F4C9T9	2;2;2	2;2;2	2;2;2	tr|A0A5F4C2A6|A0A5F4C2A6_CANLF Ubiquitin carboxyl-terminal hydrolase OS=Canis lupus familiaris OX=9615 GN=USP14 PE=3 SV=1;tr|A0A5F4CVA0|A0A5F4CVA0_CANLF Ubiquitin carboxyl-terminal hydrolase OS=Canis lupus familiaris OX=9615 GN=USP14 PE=3 SV=1;tr|A0A5F4D3L	3	2	2	2	4.7	4.7	4.7	55.22	490	490;516;895	0	10.842	2292700	0	IHAYSQLLESYR;SLIEEGGDWDR				185	1385;2589	True;True	1413;2660	1535;2903	1770;3361	1770;3361					-1;-1;-1
A0A5F4CPK0;A0A5F4CLN6;A0A5F4DM27;A0A5F4CA26;E2R3K9	A0A5F4CPK0;A0A5F4CLN6;A0A5F4DM27;A0A5F4CA26;E2R3K9	1;1;1;1;1	1;1;1;1;1	1;1;1;1;1	tr|F1PS73|F1PS73_CANLF Cystatin B OS=Canis lupus familiaris OX=9615 GN=CSTB PE=3 SV=3;tr|A0A5F4CSE1|A0A5F4CSE1_CANLF Cystatin B OS=Canis lupus familiaris OX=9615 GN=CSTB PE=3 SV=1;tr|A0A5F4DA59|A0A5F4DA59_CANLF Cystatin B OS=Canis lupus familiaris OX=9615	5	1	1	1	3.1	3.1	3.1	49.52	453	453;461;470;988;991	0	6.8299	1152700	1	GLCEQNLNPEANPR				186	1057	TRUE	1081	1176	1342	1342					-1;-1;-1;-1;-1
J9P7H5;A0A5F4CA40;E2R434;A0A5F4CIP3;A0A5F4C2R0;A0A5F4C558	J9P7H5;A0A5F4CA40;E2R434;A0A5F4CIP3;A0A5F4C2R0;A0A5F4C558	19;19;19;18;17;17	19;19;19;18;17;17	19;19;19;18;17;17	tr|A0A5F4C2J3|A0A5F4C2J3_CANLF Leukotriene A4 hydrolase OS=Canis lupus familiaris OX=9615 GN=LTA4H PE=3 SV=1;tr|A0A5F4C819|A0A5F4C819_CANLF Leukotriene A(4) hydrolase OS=Canis lupus familiaris OX=9615 GN=LTA4H PE=3 SV=1;tr|F6Y290|F6Y290_CANLF Leukotriene A	6	19	19	19	27.7	27.7	27.7	103.99	932	932;938;967;917;896;911	0	136.92	47072000	19	AAALVLQTIWGYK;ALSAIADLLTNEHER;EVHLGACGALK;FHPEPYGLEDDQR;GYELLFQPEVVR;HAIPNLVK;HIEWESVLTNTAGCLR;HYEDGYPGSSDNYGSLSR;KEVHLGACGALK;KPTEDPANDTVDFPK;LVENCVCLLR;QDVYGPQPQVR;SDFQVNLNNASR;SGDLGEMEPLK;SLDNNYSTLNER;SMGYDDLDYGMMSDYGTAR;SNAAAYLQHLCYR;SYEDMIGEEVPSDQYYWAPLAQHER;YQEAPPSVANNTGPHAASCFGAK				187	0;186;729;799;1178;1193;1231;1288;1597;1636;2039;2369;2489;2535;2576;2612;2616;2701;3408	True;True;True;True;True;True;True;True;True;True;True;True;True;True;True;True;True;True;True	0;188;748;819;1204;1220;1258;1315;1632;1672;2081;2433;2556;2603;2647;2683;2687;2772;3501	0;203;811;887;1311;1329;1373;1434;1778;1822;2260;2658;2796;2844;2888;2929;2933;2934;3031;3844	0;231;927;1010;1503;1524;1578;1650;2059;2109;2612;3086;3239;3293;3345;3394;3398;3399;3532;4481	0;231;927;1010;1503;1524;1578;1650;2059;2109;2612;3086;3239;3293;3345;3394;3399;3532;4481					-1;-1;-1;-1;-1;-1
A0A5F4CA63;E2RQC8;A0A5F4CUP0;A0A5F4BRB6;A0A5F4C983;A0A5F4BR23;J9P326;A0A5F4DHK3;E2RND1	A0A5F4CA63;E2RQC8;A0A5F4CUP0;A0A5F4BRB6;A0A5F4C983;A0A5F4BR23;J9P326	13;12;12;12;11;11;11;3;3	13;12;12;12;11;11;11;3;3	11;10;10;10;9;9;9;3;3	sp|Q28346|RL4_CANLF 60S ribosomal protein L4 OS=Canis lupus familiaris OX=9615 GN=RPL4 PE=1 SV=2;tr|E2R546|E2R546_CANLF 60S ribosomal protein L4 OS=Canis lupus familiaris OX=9615 GN=RPL4 PE=3 SV=3;tr|F1PVZ2|F1PVZ2_CANLF 60S ribosomal protein L4 OS=Canis lu	9	13	13	11	29	29	24.4	66.649	599	599;545;590;604;574;604;623;330;611	0	85.785	42129000	14	ALDTMNFDVIK;EFSPFGTITSAK;FSPAGPILSIR;GFGFVSFER;GYGFVHFETQEAAER;IVATKPLYVALAQR;NFGEDMDDER;NPQQHLNAQPQVTMQQPAVHVQGQEPLTASMLASAPPQEQK;SGVGNIFIK;SKVDEAVAVLQAHQAK;SLGYAYVNFQQPADAER;VDEAVAVLQAHQAK;YQGVNLYVK				188	152;570;876;985;1185;1544;2207;2281;2546;2570;2586;2954;3410	True;True;True;True;True;True;True;True;True;True;True;True;True	154;584;898;1008;1211;1578;2267;2343;2614;2641;2657;3033;3503	168;638;972;1095;1318;1319;1718;2479;2562;2855;2882;2899;3328;3846	193;731;1110;1250;1510;1511;1989;2878;2977;3304;3339;3357;3886;4483	193;731;1110;1250;1510;1989;2878;2977;3304;3339;3357;3886;4483					-1;-1;-1;-1;-1;-1;-1;-1;-1
A0A5F4CAX4;E2QWV5;F1PE87;F1PGM8	A0A5F4CAX4;E2QWV5	3;3;1;1	3;3;1;1	3;3;1;1	tr|F1PBC7|F1PBC7_CANLF Acyl-CoA dehydrogenase family member 8 OS=Canis lupus familiaris OX=9615 GN=ACAD8 PE=3 SV=2;tr|A0A5F4C2T6|A0A5F4C2T6_CANLF Acyl-CoA dehydrogenase family member 8 OS=Canis lupus familiaris OX=9615 GN=ACAD8 PE=3 SV=1	4	3	3	3	11.6	11.6	11.6	44.188	397	397;507;509;534	0	18.248	4798900	3	ATEPFEYECPEEGR;EGAGPAPHAPTAGSAVPR;GLEPINDYQFSIVK				189	268;574;1060	True;True;True	272;588;1084	295;642;1180	343;736;1346	343;736;1346					-1;-1;-1;-1
A0A5F4DEU0;J9NYN2;A0A5F4CB53	A0A5F4DEU0;J9NYN2;A0A5F4CB53	4;4;4	4;4;4	4;4;4	tr|A0A5F4CGV9|A0A5F4CGV9_CANLF Ribosomal protein S6 kinase OS=Canis lupus familiaris OX=9615 GN=RPS6KA1 PE=3 SV=1;tr|E2RQU4|E2RQU4_CANLF Ribosomal protein S6 kinase OS=Canis lupus familiaris OX=9615 GN=RPS6KA1 PE=3 SV=2;tr|A0A5F4C350|A0A5F4C350_CANLF Ribos	3	4	4	4	35.2	35.2	35.2	19.727	182	182;193;201	0	25.948	10154000	4	GFGFGQGAGALVHSE;GLESTTLADKDGEIYCK;GYGYGQGAGTLSMDK;NLDSTTVAVHGEEIYCK				190	983;1061;1186;2242	True;True;True;True	1006;1085;1212;2303	1093;1181;1320;2519	1248;1347;1512;2927	1248;1347;1512;2927					-1;-1;-1
A0A5F4CB64;E2QUR8;A0A5F4DDS2;A0A5F4CJ86;A0A5F4CSK4;A0A5F4CX82;A0A5F4D5Y4	A0A5F4CB64;E2QUR8;A0A5F4DDS2;A0A5F4CJ86;A0A5F4CSK4;A0A5F4CX82;A0A5F4D5Y4	3;3;3;3;3;2;2	3;3;3;3;3;2;2	3;3;3;3;3;2;2	tr|A0A5F4CZ17|A0A5F4CZ17_CANLF Uncharacterized protein OS=Canis lupus familiaris OX=9615 GN=LOC609365 PE=4 SV=1;tr|A0A5F4C3A1|A0A5F4C3A1_CANLF Uncharacterized protein OS=Canis lupus familiaris OX=9615 GN=LOC609365 PE=4 SV=1;tr|A0A5F4CLP4|A0A5F4CLP4_CANLF U	7	3	3	3	3.5	3.5	3.5	142.03	1226	1226;1262;1272;1275;1285;1262;1285	0	20.564	6753300	3	IQAEVEEQLAR;SVTDYAQQNPASQLPAR;YLTESYGTGQDIDDR				191	1492;2692;3386	True;True;True	1525;2763;3476	1661;3021;3818	1915;3520;4450	1915;3520;4450					-1;-1;-1;-1;-1;-1;-1
A0A5F4CMQ8;A0A5F4CN73;E2RLG4;A0A5F4DJY3;A0A5F4CBH1	A0A5F4CMQ8;A0A5F4CN73;E2RLG4;A0A5F4DJY3;A0A5F4CBH1	3;3;3;3;3	3;3;3;3;3	3;3;3;3;3	tr|F1PEH9|F1PEH9_CANLF Acyl-CoA synthetase long chain family member 4 OS=Canis lupus familiaris OX=9615 GN=ACSL4 PE=3 SV=3;tr|A0A5F4C3A2|A0A5F4C3A2_CANLF Acyl-CoA synthetase long chain family member 4 OS=Canis lupus familiaris OX=9615 GN=ACSL4 PE=3 SV=1;tr	5	3	3	3	6.1	6.1	6.1	75	668	668;682;699;714;729	0	23.661	5831700	3	VISFIENTSTPVDR;YGNSNASGIEILAIER;YLIPNAGDATK				192	3052;3337;3377	True;True;True	3135;3425;3467	3438;3762;3807	4011;4392;4439	4011;4392;4439					-1;-1;-1;-1;-1
A0A5F4D814;F1PY01;A0A5F4CBL6;A0A5F4D2S8;A0A5F4DH10	A0A5F4D814;F1PY01;A0A5F4CBL6;A0A5F4D2S8;A0A5F4DH10	4;4;4;4;3	4;4;4;4;3	4;4;4;4;3	sp|D0VWQ3|RL18_CANLF Ribosomal protein L18 OS=Canis lupus familiaris OX=9615 GN=RPL18 PE=1 SV=2;tr|A0A5F4C3B1|A0A5F4C3B1_CANLF Ribosomal protein L18 OS=Canis lupus familiaris OX=9615 GN=RPL18 PE=3 SV=1;tr|A0A5F4BYF5|A0A5F4BYF5_CANLF Ribosomal protein L18 O	5	4	4	4	5.2	5.2	5.2	106.73	960	960;981;992;1006;934	0	24.3	4621600	3	ASPSPQPSSQPLQIHR;DLLLTCAQDR;EIEVPDQYGTIR;IILWDHDLNPER				193	259;428;604;1401	True;True;True;True	263;439;618;1429	285;472;673;1554	329;544;770;1795	329;544;770;1795					-1;-1;-1;-1;-1
E2RA64;F1PVW0;A0A5F4CBM2;J9P1U5;A0A5F4CTJ2;A0A5F4D441;A0A5F4D8E2;A0A5F4C2N4;A0A5F4DIE2	E2RA64;F1PVW0;A0A5F4CBM2	11;11;11;4;4;4;2;1;1	11;11;11;4;4;4;2;1;1	10;10;10;4;4;4;2;1;1	tr|A0A5F4CGS2|A0A5F4CGS2_CANLF GST class-pi OS=Canis lupus familiaris OX=9615 GN=GSTP1 PE=3 SV=1;tr|F1Q0J0|F1Q0J0_CANLF GST class-pi OS=Canis lupus familiaris OX=9615 GN=GSTP1 PE=3 SV=2;tr|A0A5F4C9U5|A0A5F4C9U5_CANLF Glutathione transferase OS=Canis lupus	9	11	11	10	38.9	38.9	35.2	36.585	332	332;361;391;249;305;357;114;170;192	0	96.652	231230000	20	DLADELALVDVMEDK;DQLIQNLLK;FIIPNIVK;GEMMDLQHGSLFLR;LLVVSNPVDILTYVAWK;LVIITAGAR;NLHPDLGTDADKEQWK;SADTLWGIQK;VHPISTMIK;VIGSGCNLDSAR;VTLTPEEEAR				194	418;462;806;968;1903;2044;2247;2464;3030;3043;3191	True;True;True;True;True;True;True;True;True;True;True	429;475;826;990;991;1943;2086;2308;2531;3111;3124;3276	461;514;894;1073;1074;1075;1076;2112;2265;2524;2525;2526;2770;3411;3424;3588	533;597;598;1018;1223;1224;1225;1226;1227;2442;2617;2618;2933;2934;2935;3212;3981;3994;4179;4180	533;597;1018;1224;2442;2617;2933;3212;3981;3994;4179		24;25		62;63	-1;-1;-1;-1;-1;-1;-1;-1;-1
A0A5F4D566;A0A5F4DBI6;A0A5F4CC10;A0A5F4CV15;E2QV23	A0A5F4D566;A0A5F4DBI6;A0A5F4CC10;A0A5F4CV15;E2QV23	4;4;4;4;3	4;4;4;4;3	4;4;4;4;3	tr|J9P4T5|J9P4T5_CANLF 60S ribosomal protein L21 OS=Canis lupus familiaris OX=9615 PE=3 SV=1;tr|J9NVK8|J9NVK8_CANLF 60S ribosomal protein L21 OS=Canis lupus familiaris OX=9615 PE=3 SV=1;tr|F1PWM2|F1PWM2_CANLF 60S ribosomal protein L21 OS=Canis lupus famili	5	4	4	4	15.6	15.6	15.6	29.044	256	256;304;373;401;368	0	25.845	9358900	3	GRLESAQATFQAHR;LESAQATFQAHR;LRPPGAEKPSWLEEQ;TDLEELSLGPR				195	1120;1752;1977;2734	True;True;True;True	1144;1792;2019;2806	1242;1950;2191;3072	1426;2251;2531;3581	1426;2251;2531;3581					-1;-1;-1;-1;-1
E2QW80;A0A5F4CR97;A0A5F4D993;A0A5F4CC30	E2QW80;A0A5F4CR97;A0A5F4D993;A0A5F4CC30	1;1;1;1	1;1;1;1	1;1;1;1	tr|A0A5F4CGA8|A0A5F4CGA8_CANLF SAFB like transcription modulator OS=Canis lupus familiaris OX=9615 GN=SLTM PE=4 SV=1;tr|A0A5F4C3P4|A0A5F4C3P4_CANLF SAFB like transcription modulator OS=Canis lupus familiaris OX=9615 GN=SLTM PE=4 SV=1;tr|E2R8E1|E2R8E1_CANLF	4	1	1	1	2	2	2	82.502	734	734;775;778;803	0.0013175	6.2295	2158800	1	PVYCNLCESSIGLGK				196	2356	TRUE	2420	2643	3065	3065					-1;-1;-1;-1
P24406;F6XY66;E2RMM5;A0A5F4CC53;A0A5F4D0R1;A0A5F4CI09;E2RLH2;J9NUD2	P24406;F6XY66;E2RMM5;A0A5F4CC53;A0A5F4D0R1;A0A5F4CI09;E2RLH2;J9NUD2	2;2;2;2;2;1;1;1	2;2;2;2;2;1;1;1	2;2;2;2;2;1;1;1	tr|A0A5F4C3Q7|A0A5F4C3Q7_CANLF 2-deoxy-D-ribose 5-phosphate aldolase OS=Canis lupus familiaris OX=9615 GN=STRAP PE=4 SV=1;tr|E2RBU1|E2RBU1_CANLF Serine/threonine kinase receptor associated protein OS=Canis lupus familiaris OX=9615 GN=STRAP PE=4 SV=2	8	2	2	2	11.9	11.9	11.9	21.74	193	193;193;193;212;229;183;198;199	0	12.792	4538300	3	HFCPNVPIILVGNK;TCLLIVFSK				197	1209;2726	True;True	1236;2798	1347;1348;3062	1546;1547;3569	1546;3569					-1;-1;-1;-1;-1;-1;-1;-1
E2RB82;A0A5F4CC58	E2RB82;A0A5F4CC58	7;7	7;7	7;7	tr|A0A5F4C3R8|A0A5F4C3R8_CANLF Adenosylhomocysteinase like 2 OS=Canis lupus familiaris OX=9615 GN=AHCYL2 PE=3 SV=1;tr|A0A5F4D395|A0A5F4D395_CANLF Adenosylhomocysteinase like 2 OS=Canis lupus familiaris OX=9615 GN=AHCYL2 PE=3 SV=1;tr|E2REN0|E2REN0_CANLF Ade	2	7	7	7	12.3	12.3	12.3	88.057	770	770;793	0	54.902	24866000	7	AQWNQLQQLDTR;FLQESNVLYQHNLR;FPELNYQLK;GLSIEQLTTLAEK;LLQTAATAAQQGGQASHPTAAVVTEK;TLTDEELADWK;YLEKPMEIAR				198	238;835;855;1079;1896;2822;3372	True;True;True;True;True;True;True	242;855;876;1103;1936;2898;3462	262;925;948;1199;2105;3177;3802	305;1052;1077;1367;2435;3697;4434	305;1052;1077;1367;2435;3697;4434					-1;-1
A0A5F4CC82;J9P5N6	A0A5F4CC82;J9P5N6	8;6	4;4	2;2	tr|A0A5F4CAZ5|A0A5F4CAZ5_CANLF Actinin alpha 1 OS=Canis lupus familiaris OX=9615 GN=ACTN1 PE=3 SV=1;tr|E2QY07|E2QY07_CANLF Actinin alpha 1 OS=Canis lupus familiaris OX=9615 GN=ACTN1 PE=3 SV=1;tr|E2QY08|E2QY08_CANLF Actinin alpha 1 OS=Canis lupus familiaris	2	8	4	2	55	26.1	13.9	20.527	180	180;153	0	29.854	22242000	4	HYFQNTQGLIFVVDSNDR;HYFQNTQGLIFVVDSNDRER;ILMVGLDAAGK;IQEGAEELQK;LGEIVTTIPTIGFNVETVEYK;MLQEDELR;NICFTVWDVGGQDK;QDLPNAMAISEMTDK				199	1290;1291;1437;1494;1789;2148;2223;2366	False;False;False;True;False;True;True;True	1317;1318;1467;1527;1829;2203;2284;2430	1436;1437;1438;1593;1663;1990;1991;2391;2498;2654	1653;1654;1655;1837;1838;1917;2300;2301;2768;2902;3080	1654;1655;1837;1917;2301;2768;2902;3080					-1;-1
A0A5F4CES0;A0A5F4CCD6;F1PG95;A0A5F4D1X7	A0A5F4CES0;A0A5F4CCD6;F1PG95;A0A5F4D1X7	2;2;2;2	2;2;2;2	2;2;2;2	tr|A0A5F4C3X9|A0A5F4C3X9_CANLF Actinin alpha 4 OS=Canis lupus familiaris OX=9615 GN=ACTN4 PE=3 SV=1;tr|A0A5F4CLD9|A0A5F4CLD9_CANLF Actinin alpha 4 OS=Canis lupus familiaris OX=9615 GN=ACTN4 PE=3 SV=1;tr|L7N071|L7N071_CANLF Actinin alpha 4 OS=Canis lupus fa	4	2	2	2	3.4	3.4	3.4	85.657	767	767;798;818;844	0	14.917	2614300	2	LLTSYGFIQCSER;VGDDVEFEVSSDR				200	1901;3009	True;True	1941;3089	2110;3386	2440;3952	2440;3952					-1;-1;-1;-1
E2R8A8;A0A5F4CCI5	E2R8A8;A0A5F4CCI5	3;3	3;3	3;3	tr|A0A5F4C432|A0A5F4C432_CANLF BCL2 antagonist/killer 1 OS=Canis lupus familiaris OX=9615 GN=BAK1 PE=3 SV=1;tr|F6PMP8|F6PMP8_CANLF BCL2 antagonist/killer 1 OS=Canis lupus familiaris OX=9615 GN=BAK1 PE=3 SV=1	2	3	3	3	21.6	21.6	21.6	22.127	194	194;215	0	20.652	8654800	3	AIIIFVPVPQLK;HVVFIAQR;TLTAVHDAILEDLVFPSEIVGK				201	129;1285;2821	True;True;True	130;1312;2897	143;1431;3176	166;1647;3696	166;1647;3696					-1;-1
A0A5F4CCM2;A0A5F4CN06;J9P742;A0A5F4CGH6;F1PIU9;A0A5F4CSV7	A0A5F4CCM2;A0A5F4CN06;J9P742;A0A5F4CGH6;F1PIU9;A0A5F4CSV7	2;2;2;2;2;2	2;2;2;2;2;2	2;2;2;2;2;2	tr|A0A5F4C461|A0A5F4C461_CANLF 40S ribosomal protein S2 OS=Canis lupus familiaris OX=9615 PE=3 SV=1;tr|J9P0D3|J9P0D3_CANLF 40S ribosomal protein S2 OS=Canis lupus familiaris OX=9615 PE=3 SV=2	6	2	2	2	12	12	12	25.2	225	225;236;321;349;363;366	0	12.411	954000	2	ILDNMGQEVITLER;IYFAAEDTDFCTR				202	1424;1573	True;True	1454;1607	1580;1749	1823;2026	1823;2026					-1;-1;-1;-1;-1;-1
A0A5F4CCP2;E2R6R3;A0A5F4DFZ8;A0A5F4CTW4;A0A5F4CGC7	A0A5F4CCP2;E2R6R3;A0A5F4DFZ8;A0A5F4CTW4;A0A5F4CGC7	1;1;1;1;1	1;1;1;1;1	1;1;1;1;1	tr|A0A5F4C4F0|A0A5F4C4F0_CANLF Glutathione transferase OS=Canis lupus familiaris OX=9615 GN=MGST1 PE=3 SV=1;tr|E2RHK1|E2RHK1_CANLF Glutathione transferase OS=Canis lupus familiaris OX=9615 GN=MGST1 PE=3 SV=2	5	1	1	1	4.8	4.8	4.8	34.923	292	292;293;293;293;296	0	7.4655	2274900	1	IFGTDSQFTAYNEK				203	1358	TRUE	1386	1508	1738	1738					-1;-1;-1;-1;-1
A0A5F4CD90;F6V0D8;A0A5F4CIF1;A0A5F4CNU1	A0A5F4CD90;F6V0D8;A0A5F4CIF1	4;4;3;1	4;4;3;1	4;4;3;1	tr|A0A5F4C4I9|A0A5F4C4I9_CANLF Uncharacterized protein OS=Canis lupus familiaris OX=9615 PE=4 SV=1	4	4	4	4	10.5	10.5	10.5	56.769	531	531;535;442;326	0	24.499	5173700	5	HGINCFINR;LALVTGGEIASTFDHPELVK;LIEEVMIGEDK;QALLNSAVDHGSDEVK				204	1220;1683;1823;2364	True;True;True;True	1247;1720;1863;2428	1360;1874;2027;2652	1561;1562;2166;2343;3078	1562;2166;2343;3078					-1;-1;-1;-1
A0A5F4D5L8;A0A5F4DMP2;E2RMR3;A0A5F4CJC8;A0A5F4CDE4;A0A5F4CZB0;A0A5F4DAY0;A0A5F4D8E4;A0A5F4D9J6;A0A5F4DCQ9	A0A5F4D5L8;A0A5F4DMP2;E2RMR3;A0A5F4CJC8;A0A5F4CDE4;A0A5F4CZB0;A0A5F4DAY0;A0A5F4D8E4;A0A5F4D9J6;A0A5F4DCQ9	3;3;3;3;3;3;3;3;3;3	3;3;3;3;3;3;3;3;3;3	3;3;3;3;3;3;3;3;3;3	tr|A0A5F4C4W3|A0A5F4C4W3_CANLF 2-phospho-D-glycerate hydro-lyase OS=Canis lupus familiaris OX=9615 GN=LOC476315 PE=3 SV=1	10	3	3	3	6.7	6.7	6.7	77.576	730	730;731;743;758;761;763;774;776;781;807	0	23.036	8281000	2	GNFGGSFAGSFGGAGGHAPGVAR;MGAGMGFGLER;MGPAMGPALGAGIER				205	1093;2125;2129	True;True;True	1117;2175;2179	1215;2359;2363	1394;2729;2733	1394;2729;2733					-1;-1;-1;-1;-1;-1;-1;-1;-1;-1
A0A5F4D6S5;E2RM53;A0A5F4CDG5	A0A5F4D6S5;E2RM53;A0A5F4CDG5	2;2;2	2;2;2	2;2;2	tr|J9P9L9|J9P9L9_CANLF Heteroous nuclear ribonucleoprotein D like OS=Canis lupus familiaris OX=9615 GN=HNRNPDL PE=4 SV=2;tr|E2QRT0|E2QRT0_CANLF Heteroous nuclear ribonucleoprotein D like OS=Canis lupus familiaris OX=9615 GN=HNRNPDL PE=4 SV=1;tr|A0A5F4C4W5|	3	2	2	2	7.4	7.4	7.4	46.716	408	408;529;542	0	10.861	1500100	2	LYVQNYTSAVPGTCLAIR;VALPDGTTVTVR				206	2094;2926	True;True	2136;3005	2318;3297	2684;3830	2684;3830					-1;-1;-1
A0A5F4CPP9;A0A5F4CDJ8;E2R8D6;A0A5F4C8P1;A0A5F4D5S5	A0A5F4CPP9;A0A5F4CDJ8;E2R8D6	9;9;9;4;2	9;9;9;4;2	3;3;3;2;1	tr|A0A5F4C4Z4|A0A5F4C4Z4_CANLF Uncharacterized protein OS=Canis lupus familiaris OX=9615 GN=LOC480059 PE=3 SV=1	5	9	9	3	30.8	30.8	10	47.087	429	429;447;449;184;135	0	73.294	29979000	10	ATENDIYNFFSPLNPVR;DLNYCFSGMSDHR;GLPWSCSADEVQR;HTGPNSPDTANDGFVR;PSGEAFVELESEDEVK;SNNVEMDWVLK;STGEAFVQFASQEIAEK;VHIEIGPDGR;YGDGGSTFQSTTGHCVHMR				207	267;434;1076;1277;2347;2621;2670;3024;3328	True;True;True;True;True;True;True;True;True	271;445;1100;1304;2411;2692;2741;3104;3416	294;478;479;1196;1423;2634;2939;2994;3403;3753	341;342;551;552;1364;1639;3055;3404;3473;3973;4383	341;551;1364;1639;3055;3404;3473;3973;4383					-1;-1;-1;-1;-1
E2RM92;E2RMA7;A0A5F4CDQ9;A0A5F4CZW1	E2RM92;E2RMA7;A0A5F4CDQ9;A0A5F4CZW1	1;1;1;1	1;1;1;1	1;1;1;1	tr|A0A5F4C8R5|A0A5F4C8R5_CANLF Phosphatidylinositol-3-phosphate phosphatase OS=Canis lupus familiaris OX=9615 GN=MTMR6 PE=3 SV=1;tr|E2RLT3|E2RLT3_CANLF Phosphatidylinositol-3-phosphate phosphatase OS=Canis lupus familiaris OX=9615 GN=MTMR6 PE=3 SV=3;tr|A0A	4	1	1	1	2.2	2.2	2.2	70.544	630	630;638;716;722	0.0013158	6.2219	1063300	1	EAVAPVQEESDLEK				208	524	TRUE	538	581	671	671					-1;-1;-1;-1
A0A5F4CE49;A0A5F4D5Q6;A0A5F4D392;E2RPI8;A0A5F4CLK8;E2RPI9	A0A5F4CE49;A0A5F4D5Q6;A0A5F4D392;E2RPI8;A0A5F4CLK8;E2RPI9	2;2;2;1;1;1	2;2;2;1;1;1	2;2;2;1;1;1	tr|H9GWA6|H9GWA6_CANLF Uncharacterized protein OS=Canis lupus familiaris OX=9615 GN=LOC608055 PE=3 SV=3;tr|J9P120|J9P120_CANLF D-3-phosphoglycerate dehydrogenase OS=Canis lupus familiaris OX=9615 GN=PHGDH PE=3 SV=1;tr|A0A5F4CGK2|A0A5F4CGK2_CANLF D-3-phosph	6	2	2	2	17.5	17.5	17.5	17.759	166	166;244;296;230;236;248	0	16.735	3036300	2	AAEEAFVNDIDESSPGTEWER;ELEEWYAR				209	3;637	True;True	3;652	3;709	3;810	3;810					-1;-1;-1;-1;-1;-1
F1PVC1;A0A5F4DE20;F2Z4N7;A0A5F4CF09;A0A5F4DDV9;F2Z4N8;F2Z4N0;A0A5F4D695;A0A5F4C6C0;A0A5F4CPX0	F1PVC1;A0A5F4DE20;F2Z4N7;A0A5F4CF09;A0A5F4DDV9;F2Z4N8;F2Z4N0;A0A5F4D695;A0A5F4C6C0;A0A5F4CPX0	9;9;9;9;8;8;8;8;8;5	1;1;1;1;1;1;1;1;1;0	1;1;1;1;1;1;1;1;1;0	tr|A0A5F4C5E5|A0A5F4C5E5_CANLF Mitogen-activated protein kinase OS=Canis lupus familiaris OX=9615 PE=3 SV=1;tr|A0A5F4CD76|A0A5F4CD76_CANLF Mitogen-activated protein kinase OS=Canis lupus familiaris OX=9615 GN=MAPK4 PE=3 SV=1;tr|F1PR84|F1PR84_CANLF Mitogen-	10	9	1	1	22.5	4.2	4.2	42.026	377	377;399;425;447;374;376;377;421;521;333	0	22.057	80075000	4	AGFAGDDAPR;AVFPSIVGR;AVFPSIVGRPR;DLTDYLMK;EITALAPSTMK;HQGVMVGMGQK;IWHHTFYNELR;RGILTLK;YPIEHGIITNWDDMEK				210	88;288;289;440;616;1267;1568;2423;3405	False;False;False;False;False;False;False;False;True	89;293;294;452;630;631;1294;1602;2489;3497;3498	98;316;317;318;486;487;685;686;687;1412;1743;1744;2720;3839;3840;3841	112;113;365;366;367;368;369;370;559;560;561;782;783;784;785;786;1628;2018;2019;2020;2021;3156;4475;4476;4477;4478	112;366;369;560;785;1628;2018;3156;4478		26;27		84;327	-1;-1;-1;-1;-1;-1;-1;-1;-1;-1
A0A5F4CSS4;A0A5F4CFH6;J9JHJ2;A0A5F4C3X6;A0A5F4D830;A0A5F4DA18	A0A5F4CSS4;A0A5F4CFH6;J9JHJ2;A0A5F4C3X6	3;3;3;2;1;1	3;3;3;2;1;1	3;3;3;2;1;1	tr|F1P6U4|F1P6U4_CANLF Insulin degrading enzyme OS=Canis lupus familiaris OX=9615 GN=IDE PE=3 SV=3;tr|A0A5F4C5Q0|A0A5F4C5Q0_CANLF Insulin degrading enzyme OS=Canis lupus familiaris OX=9615 GN=IDE PE=3 SV=1;tr|E2RGZ3|E2RGZ3_CANLF Insulin degrading enzyme OS	6	3	3	3	17.6	17.6	17.6	28.735	255	255;278;295;358;170;301	0	18.875	5307800	2	AIVAIENPADVSVISSR;DPEEIEKEEQAAAEK;FAAATGATPIAGR				211	143;452;746	True;True;True	145;465;766	159;503;830	183;581;950	183;581;950					-1;-1;-1;-1;-1;-1
A0A5F4CFR8;E2QRU4	A0A5F4CFR8;E2QRU4	1;1	1;1	1;1	tr|A0A5F4CSZ9|A0A5F4CSZ9_CANLF Uncharacterized protein OS=Canis lupus familiaris OX=9615 PE=3 SV=1;tr|A0A5F4C5V4|A0A5F4C5V4_CANLF Eukaryotic translation initiation factor 4E OS=Canis lupus familiaris OX=9615 GN=EIF4E PE=3 SV=1;tr|F1PSC3|F1PSC3_CANLF Eukary	2	1	1	1	6.7	6.7	6.7	17.866	165	165;249	0	6.7158	2207900	2	EELDWTTNELR				212	551	TRUE	565	618;619	710;711	710					-1;-1
E2QX53;A0A5F4CG60	E2QX53;A0A5F4CG60	5;5	5;5	5;5	tr|A0A5F4CM27|A0A5F4CM27_CANLF Pyruvate kinase OS=Canis lupus familiaris OX=9615 GN=PARP6 PE=3 SV=1;tr|F1PHR2|F1PHR2_CANLF Pyruvate kinase OS=Canis lupus familiaris OX=9615 GN=PARP6 PE=3 SV=3;tr|A0A5F4CP02|A0A5F4CP02_CANLF Pyruvate kinase OS=Canis lupus fa	2	5	5	5	23.2	23.2	23.2	32.603	289	289;303	0	31.692	6035800	5	AIEEGVSHMWTVSAFQQHPR;IIQFNPGPDK;LIILDHYSQASEWAAK;LVDPLYSIK;TLAMDTILANAR				213	124;1408;1830;2037;2804	True;True;True;True;True	125;1436;1870;2079;2878	138;1562;2034;2258;3156	161;1804;2350;2610;3673	161;1804;2350;2610;3673					-1;-1
F1PX75;A0A5F4CGH7;A0A5F4BUR1;J9P7X5;A0A5F4CKG8;A0A5F4CM09;F1PQ04;A0A5F4CQK9	F1PX75;A0A5F4CGH7	5;5;2;2;2;2;2;1	5;5;2;2;2;2;2;1	5;5;2;2;2;2;2;1	tr|F6V234|F6V234_CANLF Plastin 3 OS=Canis lupus familiaris OX=9615 GN=PLS3 PE=4 SV=1;tr|A0A5F4C6B5|A0A5F4C6B5_CANLF Plastin 3 OS=Canis lupus familiaris OX=9615 GN=PLS3 PE=4 SV=1	8	5	5	5	10.5	10.5	10.5	65.322	589	589;590;556;736;751;766;771;474	0	29.803	4972400	5	HMLPTVLR;LSTIALALGVER;SALASVIMGLSPILGK;TSACGLFSVCYPR;VLAMSGDPNYLHR				214	1257;1994;2472;2853;3063	True;True;True;True;True	1284;2036;2539;2930;3146	1400;2212;2778;3213;3449	1611;2559;3220;3737;4023	1611;2559;3220;3737;4023					-1;-1;-1;-1;-1;-1;-1;-1
A0A5F4CGI3;F1PEA6	A0A5F4CGI3;F1PEA6	5;5	2;2	2;2	tr|A0A5F4C6J8|A0A5F4C6J8_CANLF Ribosomal protein L22 OS=Canis lupus familiaris OX=9615 GN=RPL22 PE=3 SV=1;tr|A0A5F4C019|A0A5F4C019_CANLF Uncharacterized protein OS=Canis lupus familiaris OX=9615 PE=3 SV=1;tr|J9NYB5|J9NYB5_CANLF Uncharacterized protein OS=C	2	5	2	2	10.3	3.6	3.6	60.563	535	535;614	0	13.694	3519100	2	APILIATDVASR;GDGPICLVLAPTR;LLQLVEDR;MLDMGFEPQIR;TTYLVLDEADR				215	216;945;1894;2140;2878	False;False;True;False;True	220;967;1934;2191;2192;2955	239;1047;2103;2375;2376;3240	281;1194;2433;2746;2747;2748;3766	281;1194;2433;2746;3766		15;16		174;177	-1;-1
J9NZV2;A0A5F4CLW4;A0A5F4CZB8;A0A5F4D2U7;A0A5F4DHX4;A0A5F4D818;A0A5F4CGJ4;A0A5F4CWP7;F1PHS5;A0A5F4CWE4;A0A5F4CR76	J9NZV2;A0A5F4CLW4;A0A5F4CZB8;A0A5F4D2U7;A0A5F4DHX4;A0A5F4D818;A0A5F4CGJ4;A0A5F4CWP7;F1PHS5;A0A5F4CWE4	20;20;20;20;20;20;20;20;20;17;2	20;20;20;20;20;20;20;20;20;17;2	20;20;20;20;20;20;20;20;20;17;2	tr|A0A5F4CTU8|A0A5F4CTU8_CANLF Hydroxysteroid dehydrogenase like 2 OS=Canis lupus familiaris OX=9615 GN=HSDL2 PE=4 SV=1;tr|A0A5F4C6V8|A0A5F4C6V8_CANLF SCP2 domain-containing protein OS=Canis lupus familiaris OX=9615 PE=4 SV=1;tr|F1Q3R2|F1Q3R2_CANLF Hydroxy	11	20	20	20	7.7	7.7	7.7	471.65	4159	4159;4521;4522;4549;4569;4593;4664;4698;4703;4155;2948	0	127.38	26609000	18	GFFDPNTEENLTYLQLMER;GFFDPNTHENLTYLQLLER;GLHQSIDEFR;GLLNAEVAR;GYFDEEMNR;KGLVGPELHDR;KGWLYYEAGQR;LLDAQLSTGGIVDPSK;LLEAQACTGGIIDPSSGER;LLEAQIATGGIIDPEESHR;LLEAQIATGGIIDPVHSHR;LLLWSQR;MVEGYQGLR;RPELEDATLR;SLESLHGFVAAATK;TEVVESTQVYTEEETRR;TPVEVPVGSFK;VLALPEPSPAAPTLR;VPPGYHPLDVEK;YLYGTGCVAGVYLPGSR				216	979;980;1070;1072;1180;1605;1608;1856;1862;1863;1864;1886;2173;2440;2579;2748;2844;3062;3150;3391	True;True;True;True;True;True;True;True;True;True;True;True;True;True;True;True;True;True;True;True	1002;1003;1094;1096;1206;1640;1643;1896;1902;1903;1904;1926;2232;2506;2650;2820;2921;3145;3235;3482	1089;1090;1190;1192;1313;1787;1791;2063;2069;2070;2071;2095;2420;2744;2891;3087;3203;3448;3542;3824	1242;1243;1358;1360;1505;2068;2072;2383;2389;2390;2391;2424;2799;3186;3348;3597;3726;4022;4128;4458	1242;1243;1358;1360;1505;2068;2072;2383;2389;2390;2391;2424;2799;3186;3348;3597;3726;4022;4128;4458					-1;-1;-1;-1;-1;-1;-1;-1;-1;-1;-1
F1PWW0;A0A5F4CGT3;A0A5F4D7Z5	F1PWW0;A0A5F4CGT3;A0A5F4D7Z5	12;12;11	11;11;10	11;11;10	tr|A0A5F4C6Y2|A0A5F4C6Y2_CANLF 60S ribosomal protein L36 OS=Canis lupus familiaris OX=9615 PE=3 SV=1;tr|A0A5F4D3A1|A0A5F4D3A1_CANLF 60S ribosomal protein L36 OS=Canis lupus familiaris OX=9615 PE=3 SV=1	3	12	11	11	6.7	6.4	6.4	280.62	2646	2646;2638;2314	0	74.819	23689000	11	ANLPQSFQVDTSK;DAGEGGLSLAIEGPSK;DLAEDAPWK;EAGAGGLAIAVEGPSK;GAGTGGLGLAVEGPSEAK;IANLQTDLSDGLR;SAGQGEVLVYVEDPAGHQEEAK;SPYTVTVGQACNPGACR;VQVQDNEGCPVDATVK;VTVLFAGQHIAK;YAPSEAGLHEMDIR;YGGDEIPFSPYR				217	208;357;419;510;920;1304;2469;2636;3165;3201;3285;3330	True;True;False;True;True;True;True;True;True;True;True;True	212;366;430;524;942;1331;2536;2707;3250;3286;3373;3418	230;393;462;567;1021;1453;2775;2954;3559;3599;3692;3755	268;452;534;657;1167;1674;3217;3423;4148;4191;4293;4385	268;452;534;657;1167;1674;3217;3423;4148;4191;4293;4385					-1;-1;-1
A0A5F4CYK6;A0A5F4CH61;A0A5F4DBX4;E2RAE2;A0A5F4DFT9	A0A5F4CYK6;A0A5F4CH61;A0A5F4DBX4;E2RAE2;A0A5F4DFT9	1;1;1;1;1	1;1;1;1;1	1;1;1;1;1	tr|A0A5F4DBD1|A0A5F4DBD1_CANLF Succinate dehydrogenase [ubiquinone] flavoprotein subunit, mitochondrial OS=Canis lupus familiaris OX=9615 GN=SDHA PE=3 SV=1;tr|A0A5F4C7H4|A0A5F4C7H4_CANLF Succinate dehydrogenase [ubiquinone] flavoprotein subunit, mitochondr	5	1	1	1	7.9	7.9	7.9	24.094	229	229;284;321;333;375	0	6.4177	1468300	1	GTSFEAAATSGGSASSEK				218	1137	TRUE	1162	1261	1446	1446					-1;-1;-1;-1;-1
A0A5F4CH77;E2R925;J9P0R7	A0A5F4CH77;E2R925;J9P0R7	1;1;1	1;1;1	1;1;1	tr|A0A5F4DFK3|A0A5F4DFK3_CANLF UBC core domain-containing protein OS=Canis lupus familiaris OX=9615 GN=UBE2L3 PE=3 SV=1;tr|E2RKT9|E2RKT9_CANLF UBC core domain-containing protein OS=Canis lupus familiaris OX=9615 GN=UBE2L3 PE=3 SV=1;tr|A0A5F4C7T7|A0A5F4C7T7	3	1	1	1	7	7	7	22.442	199	199;987;993	0	6.602	2077500	1	YSNSALGHVNCTIK				219	3421	TRUE	3515	3858	4498	4498					-1;-1;-1
A0A5F4CHG4;E2RHG2;A0A5F4CSD4;A0A5F4BQW9;A0A5F4CCY7;J9P7L3;A0A5F4DI88;A0A5F4CSM5;A0A5F4CCG2;E2RNL3	A0A5F4CHG4;E2RHG2;A0A5F4CSD4	10;10;8;4;2;2;1;1;1;1	10;10;8;4;2;2;1;1;1;1	9;9;7;3;2;2;1;1;1;1	tr|A0A5F4C7W4|A0A5F4C7W4_CANLF DEK proto-onco OS=Canis lupus familiaris OX=9615 GN=DEK PE=4 SV=1;tr|F1P9G4|F1P9G4_CANLF DEK proto-onco OS=Canis lupus familiaris OX=9615 GN=DEK PE=4 SV=3	10	10	10	9	64.8	64.8	59.3	22.124	199	199;220;280;97;135;199;257;257;261;276	0	81.274	224480000	15	ADEGISFR;ATAVMPDGQFK;DLSLSDYK;GLFIIDDK;HGEVCPAGWKPGSDTIKPDVQK;KQGGLGPMNIPLVSDPK;LNCQVIGASVDSHFCHLAWINTPK;LVQAFQFTDK;QITVNDLPVGR;TIAQDYGVLK				220	40;265;438;1062;1216;1638;1915;2056;2385;2779	True;True;True;True;True;True;True;True;True;True	40;269;450;1086;1243;1674;1955;2098;2449;2852	44;292;484;1182;1356;1824;2124;2279;2677;3126	52;338;339;557;1348;1349;1555;1556;2111;2455;2636;2637;3107;3637;3638	52;339;557;1349;1556;2111;2455;2637;3107;3637					-1;-1;-1;-1;-1;-1;-1;-1;-1;-1
A0A5F4CHH2	A0A5F4CHH2	1	1	1	tr|A0A5F4C800|A0A5F4C800_CANLF Proteasome activator subunit 2 OS=Canis lupus familiaris OX=9615 GN=PSME2 PE=3 SV=1;tr|F1PD77|F1PD77_CANLF Proteasome activator subunit 2 OS=Canis lupus familiaris OX=9615 GN=PSME2 PE=3 SV=2;tr|A0A5F4D079|A0A5F4D079_CANLF Pro	1	1	1	1	12.4	12.4	12.4	31.748	290	290	0.0051746	6.1035	980930	1	KPAAGLSAAPVPPAAAAVPGAPLLDFGSDFVPPAPR				221	1627	TRUE	1662	1811	2094	2094					-1
J9NTI9;E2RLE2;A0A5F4CHM2;A0A5F4DI19;A0A5F4CDY7;J9PAS9	J9NTI9;E2RLE2;A0A5F4CHM2;A0A5F4DI19;A0A5F4CDY7;J9PAS9	2;2;2;2;1;1	2;2;2;2;1;1	1;1;1;1;0;0	tr|F1P7T4|F1P7T4_CANLF RNA helicase OS=Canis lupus familiaris OX=9615 GN=MOV10 PE=3 SV=3;tr|A0A5F4C833|A0A5F4C833_CANLF RNA helicase OS=Canis lupus familiaris OX=9615 GN=MOV10 PE=3 SV=1;tr|A0A5F4CXZ1|A0A5F4CXZ1_CANLF RNA helicase OS=Canis lupus familiaris	6	2	2	1	29.6	29.6	13.6	8.8244	81	81;84;110;211;78;100	0	16.66	4881900	2	DLLHPSPEEEK;LVQSPNSYFMDVK				222	426;2059	True;True	437;2101	470;2282	542;2640	542;2640					-1;-1;-1;-1;-1;-1
A0A5F4CHQ6;F1Q3W0;J9P6J3;A0A5F4BPL4;E2RE66	A0A5F4CHQ6;F1Q3W0;J9P6J3;A0A5F4BPL4	14;14;13;11;1	14;14;13;11;1	14;14;13;11;1	tr|A0A5F4CQZ6|A0A5F4CQZ6_CANLF PDZ and LIM domain 5 OS=Canis lupus familiaris OX=9615 GN=PDLIM5 PE=4 SV=1;tr|A0A5F4D9Y4|A0A5F4D9Y4_CANLF PDZ and LIM domain 5 OS=Canis lupus familiaris OX=9615 GN=PDLIM5 PE=4 SV=1;tr|A0A5F4D8Q9|A0A5F4D8Q9_CANLF PDZ and LIM d	5	14	14	14	22.3	22.3	22.3	87.338	790	790;805;724;545;118	0	124.42	149410000	19	DIDIHEVR;DLPEHAVLK;EKPYFPIPEDYTFIQNVPLEDR;FIEIAAR;GNFTLPEVAECFDEITYVELQK;GYFEYIEENK;KDCEVVMMIGLPGAGK;LLEQYKEESK;LNTLLQR;MCLFAGFQR;NFILDQTNVSAAAQR;PWSQHYHQGYY;SSGPTSLFAVTVAPPGAR;YNILGTNTIMDK				223	400;435;624;803;1094;1181;1582;1870;1928;2103;2210;2357;2656;3398	True;True;True;True;True;True;True;True;True;True;True;True;True;True	411;446;639;823;1118;1207;1616;1910;1968;2146;2270;2421;2727;3489;3490	442;480;696;891;1216;1314;1760;2077;2078;2138;2328;2482;2483;2644;2978;3831;3832	511;553;796;1014;1395;1506;2037;2397;2398;2474;2695;2882;2883;2884;3066;3451;3452;4467;4468	511;553;796;1014;1395;1506;2037;2397;2474;2695;2882;3066;3452;4468		28		499	-1;-1;-1;-1;-1
A0A5F4DGN6;F1PGD2;A0A5F4CHY8;A0A5F4BXZ7;F1PM84;E2RGI6	A0A5F4DGN6;F1PGD2;A0A5F4CHY8;A0A5F4BXZ7;F1PM84;E2RGI6	2;2;2;1;1;1	2;2;2;1;1;1	2;2;2;1;1;1	tr|L7N0B9|L7N0B9_CANLF Carbonyl reductase (NADPH) OS=Canis lupus familiaris OX=9615 GN=CBR3 PE=3 SV=1;tr|J9P7P2|J9P7P2_CANLF Carbonyl reductase (NADPH) OS=Canis lupus familiaris OX=9615 GN=LOC100688446 PE=3 SV=2;tr|A0A5F4CZ31|A0A5F4CZ31_CANLF Carbonyl redu	6	2	2	2	4.4	4.4	4.4	60.9	549	549;636;678;104;632;729	0	11.927	5090200	2	FLNELIK;LLTEMVMSHSQGGASAR				224	831;1899	True;True	851;1939	920;2108	1047;2438	1047;2438					-1;-1;-1;-1;-1;-1
A0A5F4CI04;A0A5F4BV51;J9NT25	A0A5F4CI04;A0A5F4BV51	5;3;1	5;3;1	5;3;1	tr|A0A5F4D8M0|A0A5F4D8M0_CANLF Serine/threonine-protein phosphatase OS=Canis lupus familiaris OX=9615 GN=PPP1CB PE=3 SV=1;sp|Q8MJ47|PP1B_CANLF Serine/threonine-protein phosphatase PP1-beta catalytic subunit OS=Canis lupus familiaris OX=9615 GN=PPP1CB PE=2	3	5	5	5	27.7	27.7	27.7	38.226	347	347;321;352	0	48.354	20867000	6	AQQEFAAGVFSNPAVR;DGENPFAGPSELDNPFQDPAVIQHR;ELQHAALGGTAAR;EPPLAYEPPAPAPLPSPSAPSLQSSR;TAAANAAAGAAENAFR				225	235;387;661;684;2707	True;True;True;True;True	239;398;677;701;2779	259;428;734;762;3042;3043	302;495;839;868;3547;3548	302;495;839;868;3548					-1;-1;-1
A0A5F4CI27;A0A5F4CVB4;E2RIX2;A0A5F4DAR3	A0A5F4CI27;A0A5F4CVB4;E2RIX2;A0A5F4DAR3	3;3;3;3	3;3;3;3	3;3;3;3	tr|E2R002|E2R002_CANLF 15-oxoprostaglandin 13-reductase OS=Canis lupus familiaris OX=9615 GN=PTGR1 PE=3 SV=2;tr|A0A5F4C9B6|A0A5F4C9B6_CANLF 15-oxoprostaglandin 13-reductase OS=Canis lupus familiaris OX=9615 GN=PTGR1 PE=3 SV=1	4	3	3	3	11.8	11.8	11.8	32.788	306	306;336;355;377	0	24.633	49105000	6	FGEVVDCTLK;IFVGGLSPDTPEEK;MFIGGLSWDTTK				226	788;1364;2122	True;True;True	808;1392;2171	874;875;1514;2354	995;996;997;1745;1746;2724	997;1745;2724					-1;-1;-1;-1
J9P2B7;J9NRH7;L7N0D9;J9P6M9;J9P664;J9P5B1;J9P0L5;F1P790;A0A5F4CVY2;A0A5F4CIE3;F1P7D1;A0A5F4CUQ0;J9JHP2	J9P2B7;J9NRH7;L7N0D9;J9P6M9;J9P664;J9P5B1;J9P0L5;F1P790;A0A5F4CVY2;A0A5F4CIE3;F1P7D1;A0A5F4CUQ0;J9JHP2	3;3;3;3;3;3;3;3;3;3;3;3;3	1;1;1;1;1;1;1;1;1;1;1;1;1	1;1;1;1;1;1;1;1;1;1;1;1;1	tr|F1PTR3|F1PTR3_CANLF Acyl-CoA synthetase family member 2 OS=Canis lupus familiaris OX=9615 GN=ACSF2 PE=3 SV=2;tr|A0A5F4C9B9|A0A5F4C9B9_CANLF Acyl-CoA synthetase family member 2 OS=Canis lupus familiaris OX=9615 GN=ACSF2 PE=3 SV=1;tr|A0A5F4BSK2|A0A5F4BSK2	13	3	1	1	27.3	14.8	14.8	13.906	128	128;128;129;130;130;130;130;130;130;130;131;131;204	0	11.858	12545000	3	AGLQFPVGR;HLQLAIR;VTIAQGGVLPNIQAVLLPK				227	95;1250;3186	False;False;True	96;1277;3271	105;1392;3582;3583	120;121;122;1598;1599;1600;1601;4172;4173;4174	121;1599;4173					-1;-1;-1;-1;-1;-1;-1;-1;-1;-1;-1;-1;-1
A0A5F4CII2;F1PBG7;J9PAW9;A0A5F4D355;A0A5F4D0H1;A0A5F4CWW0;A0A5F4DBS8	A0A5F4CII2;F1PBG7;J9PAW9;A0A5F4D355;A0A5F4D0H1;A0A5F4CWW0;A0A5F4DBS8	1;1;1;1;1;1;1	1;1;1;1;1;1;1	1;1;1;1;1;1;1	tr|A0A5F4C9L8|A0A5F4C9L8_CANLF Programmed cell death 6 interacting protein OS=Canis lupus familiaris OX=9615 GN=PDCD6IP PE=4 SV=1;tr|A0A5F4CW62|A0A5F4CW62_CANLF Programmed cell death 6 interacting protein OS=Canis lupus familiaris OX=9615 GN=PDCD6IP PE=4 S	7	1	1	1	2.3	2.3	2.3	67.577	605	605;621;625;626;627;634;656	0	6.8731	990850	1	SYIEYQLTPTNTNR				228	2704	TRUE	2775	3038	3543	3543					-1;-1;-1;-1;-1;-1;-1
A0A5F4CII5;E2RLL6	A0A5F4CII5;E2RLL6	4;4	4;4	1;1	tr|A0A5F4CX02|A0A5F4CX02_CANLF Farnesyl diphosphate synthase OS=Canis lupus familiaris OX=9615 GN=FDPS PE=3 SV=1;tr|F1P926|F1P926_CANLF Farnesyl diphosphate synthase OS=Canis lupus familiaris OX=9615 GN=FDPS PE=3 SV=3;tr|A0A5F4C9Q6|A0A5F4C9Q6_CANLF Farnesy	2	4	4	1	9.5	9.5	2.6	50.616	461	461;506	0	27.06	10174000	4	ALQFLEQVK;AQAALAVNISAAR;GIDPFSLDALAK;IITEGFEAAK				229	183;227;1027;1413	True;True;True;True	185;231;1050;1441	200;250;1143;1567	228;292;1303;1809	228;292;1303;1809					-1;-1
A0A5F4CIL4;E2RT60	A0A5F4CIL4;E2RT60	2;2	2;2	2;2	tr|A0A5F4CA30|A0A5F4CA30_CANLF 26S proteasome non-ATPase regulatory subunit 6 OS=Canis lupus familiaris OX=9615 GN=PRICKLE2 PE=3 SV=1;tr|E2RN00|E2RN00_CANLF 26S proteasome non-ATPase regulatory subunit 6 OS=Canis lupus familiaris OX=9615 GN=PRICKLE2 PE=3 S	2	2	2	2	3.9	3.9	3.9	88.592	801	801;820	0	15.966	5879800	2	FQGPTCEMCQTCLGVCAEHK;SLGTDLMNEMR				230	865;2585	True;True	886;2656	959;2898	1097;3356	1097;3356					-1;-1
A0A5F4D096;A0A5F4CJ39;L7MTN3;F1PPJ9;A0A5F4DKQ8;A0A5F4D2J6;A0A5F4CU46;E2QWC5;A0A5F4C7S6;A0A5F4BU55;J9NVV6;E2QTE6;F6Y7H4	A0A5F4D096;A0A5F4CJ39;L7MTN3;F1PPJ9;A0A5F4DKQ8;A0A5F4D2J6;A0A5F4CU46	9;9;7;7;7;7;7;2;1;1;1;1;1	9;9;7;7;7;7;7;2;1;1;1;1;1	2;2;0;0;0;0;0;0;0;0;0;0;0	tr|A0A5F4CPK0|A0A5F4CPK0_CANLF DLG associated protein 4 OS=Canis lupus familiaris OX=9615 GN=DLGAP4 PE=3 SV=1;tr|A0A5F4CLN6|A0A5F4CLN6_CANLF DLG associated protein 4 OS=Canis lupus familiaris OX=9615 GN=DLGAP4 PE=3 SV=1;tr|A0A5F4DM27|A0A5F4DM27_CANLF DLG a	13	9	9	2	20	20	5.1	58.708	510	510;510;510;510;510;510;510;489;473;480;495;507;638	0	58.686	23101000	9	DIFYGLTSEGR;ELSKPITFPDGR;HLDFLDILLFAK;LMADSVQVMLDK;LYPPVPGVGR;NSQAYIQAIR;QEFQTGQELQVFQK;VAVALTLLR;VSLVVYDPDYMK				231	402;663;1239;1907;2088;2296;2371;2937;3174	True;True;True;True;True;True;True;True;True	413;679;1266;1947;2130;2360;2435;3016;3259	444;736;1381;2116;2312;2581;2660;3309;3570	513;841;1586;2446;2676;2999;3088;3861;4160	513;841;1586;2446;2676;2999;3088;3861;4160					-1;-1;-1;-1;-1;-1;-1;-1;-1;-1;-1;-1;-1
A0A5F4CJ97;E2RDF9;A0A5F4C575	A0A5F4CJ97;E2RDF9;A0A5F4C575	2;2;1	2;2;1	2;2;1	tr|J9P7H5|J9P7H5_CANLF Catenin delta 1 OS=Canis lupus familiaris OX=9615 GN=CTNND1 PE=3 SV=2;tr|A0A5F4CA40|A0A5F4CA40_CANLF Catenin delta 1 OS=Canis lupus familiaris OX=9615 GN=CTNND1 PE=3 SV=1;tr|E2R434|E2R434_CANLF Catenin delta 1 OS=Canis lupus familiar	3	2	2	2	4.1	4.1	4.1	61.881	558	558;553;131	0	13.443	2763600	2	ATDTSQGEFVHPK;MDAILTEAIK				232	266;2104	True;True	270;2147	293;2329	340;2696	340;2696					-1;-1;-1
F1PRE0;A0A5F4CJ98;F1PL36;A0A5F4DCE6;A0A5F4D4G0	F1PRE0;A0A5F4CJ98;F1PL36;A0A5F4DCE6;A0A5F4D4G0	3;3;3;3;3	3;3;3;3;3	3;3;3;3;3	tr|A0A5F4CA63|A0A5F4CA63_CANLF Polyadenylate-binding protein OS=Canis lupus familiaris OX=9615 GN=PABPC1 PE=3 SV=1;tr|E2RQC8|E2RQC8_CANLF Polyadenylate-binding protein OS=Canis lupus familiaris OX=9615 GN=PABPC1 PE=3 SV=3;tr|A0A5F4CUP0|A0A5F4CUP0_CANLF Pol	5	3	3	3	8.2	8.2	8.2	56.398	514	514;595;617;629;630	0	19.14	3898400	3	LPLWQQACADPNKIPDR;LSDSYSNTLPVR;SFHNELLTQLEQK				233	1939;1980;2527	True;True;True	1979;2022;2595	2149;2195;2836	2488;2535;3283	2488;2535;3283					-1;-1;-1;-1;-1
A0A5F4CUV9;A0A5F4D3A7;A0A5F4D9M4;A0A5F4CJA9;J9NWP6;E2RNQ7;J9P2Y8;E2RSF6;A0A5F4BUS4;J9NXN8;A0A5F4CRG0	A0A5F4CUV9;A0A5F4D3A7;A0A5F4D9M4;A0A5F4CJA9;J9NWP6;E2RNQ7;J9P2Y8;E2RSF6	8;8;8;8;7;5;5;4;3;3;2	8;8;8;8;7;5;5;4;3;3;2	3;3;3;3;3;2;1;2;1;1;2	tr|A0A5F4CAX4|A0A5F4CAX4_CANLF Myeloid cell nuclear differentiation antigen OS=Canis lupus familiaris OX=9615 GN=MNDA PE=4 SV=1;tr|E2QWV5|E2QWV5_CANLF Myeloid cell nuclear differentiation antigen OS=Canis lupus familiaris OX=9615 GN=MNDA PE=4 SV=3	11	8	8	3	37.1	37.1	13.9	30.149	267	267;270;276;479;181;181;233;144;86;181;175	0	64.982	131030000	17	DAVLLVFANK;HYFQNTQGLIFVVDSNDR;HYFQNTQGLIFVVDSNDRER;ILMVGLDAAGK;LGEIVTTIPTIGFNVETVEYK;MLAEDELR;NISFTVWDVGGQDK;QDLPNAMNAAEITDK				234	365;1290;1291;1437;1789;2137;2233;2367	True;True;True;True;True;True;True;True	374;1317;1318;1467;1829;2187;2188;2294;2431	401;1436;1437;1438;1593;1990;1991;2371;2372;2509;2655;2656	463;464;1653;1654;1655;1837;1838;2300;2301;2741;2742;2743;2913;2914;3081;3082;3083	464;1654;1655;1837;2301;2741;2913;3081		29		196	-1;-1;-1;-1;-1;-1;-1;-1;-1;-1;-1
F1PUE2;A0A5F4CJG8;A0A5F4CWJ6	F1PUE2;A0A5F4CJG8;A0A5F4CWJ6	3;3;3	3;3;3	3;3;3	tr|A0A5F4DEU0|A0A5F4DEU0_CANLF Cysteine and glycine rich protein 1 OS=Canis lupus familiaris OX=9615 GN=CSRP1 PE=4 SV=1;tr|J9NYN2|J9NYN2_CANLF Cysteine and glycine rich protein 1 OS=Canis lupus familiaris OX=9615 GN=CSRP1 PE=4 SV=1;tr|A0A5F4CB53|A0A5F4CB53	3	3	3	3	7.8	7.8	7.8	55.89	486	486;502;543	0	19.771	6470400	3	ALYDYEGQEHDELSFK;AYAQQLTEWAR;HLDLSNVASYK				235	196;320;1240	True;True;True	198;327;1267	213;352;1382	244;405;1587	244;405;1587					-1;-1;-1
A0A5F4D7I2;E2RN45;A0A5F4CK38;A0A5F4CMZ8;A0A5F4CJL3	A0A5F4D7I2;E2RN45;A0A5F4CK38;A0A5F4CMZ8;A0A5F4CJL3	3;3;3;3;3	3;3;3;3;3	3;3;3;3;3	tr|A0A5F4CB64|A0A5F4CB64_CANLF Unconventional myosin-6 OS=Canis lupus familiaris OX=9615 GN=MYO6 PE=3 SV=1;tr|E2QUR8|E2QUR8_CANLF Unconventional myosin-6 OS=Canis lupus familiaris OX=9615 GN=MYO6 PE=3 SV=3;tr|A0A5F4DDS2|A0A5F4DDS2_CANLF Unconventional myos	5	3	3	3	7.8	7.8	7.8	49.461	438	438;441;445;448;461	0	17.902	3836700	3	FYVHNDIFR;SEPVLEETAPEDTQK;TFSWASVTSK				236	908;2519;2755	True;True;True	930;2586;2827	1009;2827;3094	1153;3273;3604	1153;3273;3604					-1;-1;-1;-1;-1
A0A5F4CKI1;E2RS43	A0A5F4CKI1;E2RS43	1;1	1;1	1;1	tr|A0A5F4D814|A0A5F4D814_CANLF EMAP like 4 OS=Canis lupus familiaris OX=9615 GN=EML4 PE=3 SV=1;tr|F1PY01|F1PY01_CANLF EMAP like 4 OS=Canis lupus familiaris OX=9615 GN=EML4 PE=3 SV=2;tr|A0A5F4CBL6|A0A5F4CBL6_CANLF EMAP like 4 OS=Canis lupus familiaris OX=96	2	1	1	1	2.4	2.4	2.4	63.719	619	619;620	0	6.6752	1400200	1	ASYVAPLTAQPATYR				237	262	TRUE	266	289	335	335					-1;-1
F1PSZ2;F1Q3Z6;A0A5F4CKM3;E2RRM6	F1PSZ2;F1Q3Z6;A0A5F4CKM3	7;7;7;2	7;7;7;2	6;6;6;1	tr|E2RA64|E2RA64_CANLF L-lactate dehydrogenase OS=Canis lupus familiaris OX=9615 GN=LDHA PE=3 SV=3;tr|F1PVW0|F1PVW0_CANLF L-lactate dehydrogenase OS=Canis lupus familiaris OX=9615 GN=LDHA PE=3 SV=2;tr|A0A5F4CBM2|A0A5F4CBM2_CANLF L-lactate dehydrogenase OS=	4	7	7	6	11.7	11.7	9.9	88.305	779	779;823;829;966	0	49.196	14475000	7	DISTTLNADEAVAR;FISEQDHQNFLR;FQEAEERPTVFEELGQR;GCALQCAILSPAFK;LVEHFCTEFK;NAVEEYVYEFR;VLGTAFDPFLGGK				238	412;810;864;936;2038;2192;3085	True;True;True;True;True;True;True	423;830;885;958;2080;2252;3169	455;899;958;1038;2259;2462;3472	526;1023;1096;1184;2611;2860;4049	526;1023;1096;1184;2611;2860;4049					-1;-1;-1;-1
A0A5F4CKM6	A0A5F4CKM6	2	2	2	tr|A0A5F4D566|A0A5F4D566_CANLF ADP ribosylation factor interacting protein 2 OS=Canis lupus familiaris OX=9615 GN=ARFIP2 PE=4 SV=1;tr|A0A5F4DBI6|A0A5F4DBI6_CANLF ADP ribosylation factor interacting protein 2 OS=Canis lupus familiaris OX=9615 GN=ARFIP2 PE=4	1	2	2	2	18.8	18.8	18.8	7.5248	64	64	0	11.607	2181700	2	YLYTLVITDK;YLYTLVITDKEK				239	3392;3393	True;True	3483;3484	3825;3826	4459;4460	4459;4460					-1
A0A5F4CKZ4;E2RS47;A0A5F4DJ41;E2RL79	A0A5F4CKZ4;E2RS47	9;8;2;2	9;8;2;2	9;8;2;2	tr|E2QW80|E2QW80_CANLF Diacylglycerol kinase OS=Canis lupus familiaris OX=9615 GN=DGKA PE=3 SV=2;tr|A0A5F4CR97|A0A5F4CR97_CANLF Diacylglycerol kinase OS=Canis lupus familiaris OX=9615 GN=DGKA PE=3 SV=1;tr|A0A5F4D993|A0A5F4D993_CANLF Diacylglycerol kinase O	4	9	9	9	26.3	26.3	26.3	42.485	376	376;350;346;367	0	58.196	32826000	9	AVPLPMTVR;EYFDYIR;GHWFLSPR;ISWEMDSK;ITHYFIDLNK;LDHALNSPTSPCEEVIK;SQDSGIAEMEELPVPHNIK;TEYTVAVQTASK;VHLTQLLEK				240	306;741;1025;1529;1532;1714;2639;2749;3027	True;True;True;True;True;True;True;True;True	313;761;1048;1563;1566;1753;2710;2821;3108	338;824;1141;1703;1706;1910;2957;3088;3408	391;943;1301;1973;1976;2204;3426;3598;3978	391;943;1301;1973;1976;2204;3426;3598;3978					-1;-1;-1;-1
A0A5F4CL23;F1PM93;A0A5F4D8Z7;F1PPT5;A0A5F4D0L8	A0A5F4CL23;F1PM93;A0A5F4D8Z7;F1PPT5;A0A5F4D0L8	1;1;1;1;1	1;1;1;1;1	1;1;1;1;1	sp|P24406|RHOA_CANLF Transforming protein RhoA OS=Canis lupus familiaris OX=9615 GN=RHOA PE=2 SV=1;tr|F6XY66|F6XY66_CANLF Transforming protein RhoA OS=Canis lupus familiaris OX=9615 GN=RHOA PE=4 SV=1;tr|E2RMM5|E2RMM5_CANLF Uncharacterized protein OS=Canis	5	1	1	1	3.7	3.7	3.7	49.163	431	431;434;437;439;441	0	6.8224	823270	1	FEGEPATHTQPGVQLR				241	775	TRUE	795	860	981	981					-1;-1;-1;-1;-1
J9P1R0;A0A5F4CLM6;A0A5F4CM56;F1PLS1	J9P1R0;A0A5F4CLM6;A0A5F4CM56;F1PLS1	12;12;12;11	12;12;12;11	12;12;12;11	tr|E2RB82|E2RB82_CANLF Signal transducer and activator of transcription OS=Canis lupus familiaris OX=9615 GN=STAT3 PE=3 SV=2;tr|A0A5F4CC58|A0A5F4CC58_CANLF Signal transducer and activator of transcription OS=Canis lupus familiaris OX=9615 GN=STAT3 PE=3 SV=	4	12	12	12	18.4	18.4	18.4	91.885	819	819;822;834;741	0	83.68	25022000	13	AAEAFSELSK;AALEDNSGSSELQEIMR;AKPPPPDEFVDCLQK;APAPVPPGTVTQVDVR;DAMITVDDGIR;EQFIAPYVPR;GPGEGVLTLR;HGFNLLAK;ISAAASDSGVESFDEGSSH;SQMEEVQDELIHR;VFSQITVQK;VWTQDMILQVDDR				242	2;11;145;212;362;686;1103;1217;1515;2644;3005;3248	True;True;True;True;True;True;True;True;True;True;True;True	2;11;147;216;371;703;1127;1244;1548;2715;3085;3334	2;12;161;235;398;764;1225;1357;1688;2964;3382;3652	2;12;185;274;275;460;871;1405;1557;1951;3436;3947;4249	2;12;185;274;460;871;1405;1557;1951;3436;3947;4249					-1;-1;-1;-1
A0A5F4CME2;E2RHX1	A0A5F4CME2;E2RHX1	1;1	1;1	1;1	tr|A0A5F4CC82|A0A5F4CC82_CANLF ADP ribosylation factor 4 OS=Canis lupus familiaris OX=9615 GN=ARF4 PE=3 SV=1;tr|J9P5N6|J9P5N6_CANLF ADP ribosylation factor 4 OS=Canis lupus familiaris OX=9615 GN=ARF4 PE=3 SV=2	2	1	1	1	7.8	7.8	7.8	36.109	321	321;380	0	7.1154	1855700	1	VHNESVLEQVWNIFSEASSNEAVSK				243	3028	TRUE	3109	3409	3979	3979					-1;-1
A0A5F4CNE9;L7N097	A0A5F4CNE9;L7N097	3;3	3;3	3;3	tr|A0A5F4CES0|A0A5F4CES0_CANLF Cold shock domain containing E1 OS=Canis lupus familiaris OX=9615 GN=CSDE1 PE=4 SV=1;tr|A0A5F4CCD6|A0A5F4CCD6_CANLF Cold shock domain containing E1 OS=Canis lupus familiaris OX=9615 GN=CSDE1 PE=4 SV=1;tr|F1PG95|F1PG95_CANLF C	2	3	3	3	7.8	7.8	7.8	50.977	461	461;470	0	26.084	84947000	3	QVTVNQSLLAPLR;SIHLGSQVFSSR;VDIDPAIQQVR				244	2407;2556;2958	True;True;True	2472;2626;3037	2701;2867;3332	3132;3318;3891	3132;3318;3891					-1;-1
A0A5F4CNI1;E2RPJ4	A0A5F4CNI1;E2RPJ4	4;4	4;4	4;4	tr|E2R8A8|E2R8A8_CANLF 40S ribosomal protein S7 OS=Canis lupus familiaris OX=9615 GN=RPS7 PE=3 SV=3;tr|A0A5F4CCI5|A0A5F4CCI5_CANLF 40S ribosomal protein S7 OS=Canis lupus familiaris OX=9615 GN=RPS7 PE=3 SV=1	2	4	4	4	9.2	9.2	9.2	68.654	599	599;643	0	24.664	16626000	4	LLAQHVAHLFIR;NTPSPFIETFPEDEEAAK;WGVISASVDDR;YDSIDSYLSECGEK				245	1852;2303;3265;3305	True;True;True;True	1892;2367;3353;3393	2059;2588;3672;3728	2379;3008;4271;4356	2379;3008;4271;4356					-1;-1
E2RT80;E2RT72;A0A5F4CNP4;A0A5F4CJN9	E2RT80;E2RT72;A0A5F4CNP4;A0A5F4CJN9	8;8;8;6	8;8;8;6	8;8;8;6	tr|A0A5F4CCM2|A0A5F4CCM2_CANLF Phospholipid scramblase OS=Canis lupus familiaris OX=9615 GN=PLSCR1 PE=3 SV=1;tr|A0A5F4CN06|A0A5F4CN06_CANLF Phospholipid scramblase OS=Canis lupus familiaris OX=9615 GN=PLSCR1 PE=3 SV=1;tr|J9P742|J9P742_CANLF Phospholipid sc	4	8	8	8	27.1	27.1	27.1	52.211	473	473;669;714;671	0	57.482	21160000	8	AISSDMYFGR;EESIVSSLR;LSASSSISSADLFDEQR;NVETTPANNEGGPEQGPSVEGLNAPTK;SGISHSVTSDMQTIEQETPIVAK;SNSFSSWDDSSESYWK;VTNTCFNEIEK;YSDDSDDSYFTSSSR				246	140;558;1978;2307;2539;2623;3194;3415	True;True;True;True;True;True;True;True	142;572;2020;2371;2607;2694;3279;3508	156;626;2192;2592;2848;2941;3591;3851	180;718;2532;3012;3297;3406;4183;4490	180;718;2532;3012;3297;3406;4183;4490					-1;-1;-1;-1
A0A5F4CNT2	A0A5F4CNT2	5	5	5	tr|A0A5F4CCP2|A0A5F4CCP2_CANLF Fatty acid hydroxylase domain-containing protein OS=Canis lupus familiaris OX=9615 PE=4 SV=1;tr|E2R6R3|E2R6R3_CANLF Methylsterol monooxygenase 1 OS=Canis lupus familiaris OX=9615 GN=MSMO1 PE=4 SV=1;tr|A0A5F4DFZ8|A0A5F4DFZ8_CA	1	5	5	5	21.1	21.1	21.1	33.43	303	303	0	34.048	11083000	4	GLFTGLTPR;LCSGVLGTVVHGK;SMVQFIGR;VLQHYQECDKVEDLGSGNVQK;YCGLYDSIVTIYR				247	1064;1703;2615;3106;3288	True;True;True;True;True	1088;1741;2686;3190;3376	1184;1896;2932;3493;3695	1351;2190;3397;4072;4296	1351;2190;3397;4072;4296					-1
A0A5F4CNX1;J9P969	A0A5F4CNX1;J9P969	3;3	3;3	3;3	tr|A0A5F4CD90|A0A5F4CD90_CANLF CCT-beta OS=Canis lupus familiaris OX=9615 GN=CCT2 PE=3 SV=1;tr|F6V0D8|F6V0D8_CANLF CCT-beta OS=Canis lupus familiaris OX=9615 GN=CCT2 PE=3 SV=2;tr|A0A5F4CIF1|A0A5F4CIF1_CANLF CCT-beta OS=Canis lupus familiaris OX=9615 PE=3 S	2	3	3	3	4.9	4.9	4.9	159.18	1478	1478;1973	0	18.09	4575100	3	GEGPEVDVNLPK;VDIDVPDVNIEGPDAK;VDIEAPDVSLEGPEGK				248	963;2959;2960	True;True;True	985;3038;3039	1067;3333;3334	1217;3892;3893	1217;3892;3893					-1;-1
A0A5F4CP22;E2R2F2;A0A5F4DA51	A0A5F4CP22;E2R2F2;A0A5F4DA51	1;1;1	1;1;1	1;1;1	tr|A0A5F4D5L8|A0A5F4D5L8_CANLF Heteroous nuclear ribonucleoprotein M OS=Canis lupus familiaris OX=9615 GN=HNRNPM PE=4 SV=1;tr|A0A5F4DMP2|A0A5F4DMP2_CANLF Heteroous nuclear ribonucleoprotein M OS=Canis lupus familiaris OX=9615 GN=HNRNPM PE=4 SV=1;tr|E2RMR3|	3	1	1	1	5.8	5.8	5.8	28.026	257	257;269;436	0	6.7806	1402800	1	INEKPQVIADYESGR				249	1469	TRUE	1502	1629	1876	1876					-1;-1;-1
F1PBZ4;A0A5F4CP57;A0A5F4DF93;A0A5F4CDB4;A0A5F4C378	F1PBZ4;A0A5F4CP57;A0A5F4DF93;A0A5F4CDB4;A0A5F4C378	8;8;6;6;4	8;8;6;6;4	8;8;6;6;4	tr|A0A5F4CPP9|A0A5F4CPP9_CANLF Heteroous nuclear ribonucleoprotein H1 OS=Canis lupus familiaris OX=9615 GN=HNRNPH1 PE=4 SV=1;tr|A0A5F4CDJ8|A0A5F4CDJ8_CANLF Heteroous nuclear ribonucleoprotein H1 OS=Canis lupus familiaris OX=9615 GN=HNRNPH1 PE=4 SV=1;tr|E2R	5	8	8	8	43.5	43.5	43.5	26.812	237	237;271;199;233;448	0	95.738	462450000	16	ALIVLAHAEK;DPGNFQYPAEAALAYK;FGLSVGHHLGK;IQILEGWK;LEAADLVIFQFPLQWFGVPAILK;LSPDIVAEQK;SIPTDNQIK;VLIGEFAYTYAAMYDK				250	168;454;792;1498;1728;1991;2562;3090	True;True;True;True;True;True;True;True	170;467;812;1531;1767;2033;2633;3174	185;505;879;1667;1924;2208;2874;3477	211;212;583;584;585;586;587;1001;1002;1922;1923;1924;2221;2552;3326;4055	212;584;1001;1923;2221;2552;3326;4055					-1;-1;-1;-1;-1
A0A5F4CP61;J9P746	A0A5F4CP61;J9P746	4;4	4;4	4;4	tr|F1PVC1|F1PVC1_CANLF Actin alpha 1, skeletal muscle OS=Canis lupus familiaris OX=9615 GN=ACTA1 PE=3 SV=3;tr|A0A5F4DE20|A0A5F4DE20_CANLF Actin alpha cardiac muscle 1 OS=Canis lupus familiaris OX=9615 GN=ACTC1 PE=3 SV=1;tr|F2Z4N7|F2Z4N7_CANLF Actin alpha c	2	4	4	4	8.4	8.4	8.4	54.825	511	511;540	0	23.348	5896600	4	EATWVVDVK;FLKPGVENLDYPDLAR;IGGIFAFK;LQNLQLQPGK				251	523;827;1373;1965	True;True;True;True	537;847;1401;2005	580;916;1523;2177	670;1043;1756;2517	670;1043;1756;2517					-1;-1
A0A5F4CP77;J9P4R8	A0A5F4CP77;J9P4R8	2;2	2;2	2;2	tr|A0A5F4CSS4|A0A5F4CSS4_CANLF 40S_SA_C domain-containing protein OS=Canis lupus familiaris OX=9615 PE=3 SV=1;tr|A0A5F4CFH6|A0A5F4CFH6_CANLF 40S ribosomal protein SA OS=Canis lupus familiaris OX=9615 GN=RPSA PE=3 SV=1;tr|J9JHJ2|J9JHJ2_CANLF 40S ribosomal p	2	2	2	2	20.9	20.9	20.9	13.015	115	115;121	0	12.271	11836000	3	DISEASVFDAYVLPK;NIVEAAAVR				252	411;2235	True;True	422;2296	454;2511	525;2916;2917	525;2916					-1;-1
A0A5F4CPD8;F1PVP9;A0A5F4CUN8;A0A5F4C3K3;A0A5F4D4V7;F1Q0H3;A0A5F4CTM7;P62822;A0A5F4BVC3;F6XUK4	A0A5F4CPD8;F1PVP9;A0A5F4CUN8;A0A5F4C3K3;A0A5F4D4V7;F1Q0H3;A0A5F4CTM7;P62822	5;5;5;4;3;3;3;3;2;2	5;5;5;4;3;3;3;3;2;2	4;4;4;4;2;2;2;2;1;2	tr|E2QX53|E2QX53_CANLF Glucosamine-6-phosphate isomerase OS=Canis lupus familiaris OX=9615 GN=GNPDA1 PE=3 SV=1;tr|A0A5F4CG60|A0A5F4CG60_CANLF Glucosamine-6-phosphate isomerase OS=Canis lupus familiaris OX=9615 GN=GNPDA1 PE=3 SV=1	10	5	5	4	35.7	35.7	30.2	21.797	199	199;201;218;258;169;173;198;205;141;175	0	31.633	24022000	6	EFADSLGIPFLETSAK;GAHGIIVVYDVTDQESYANVK;LLLIGDSGVGK;MGPGAASGGERPNLK;TITSSYYR				253	561;922;1879;2130;2798	True;True;True;True;True	575;944;1919;2180;2872	629;1023;2088;2364;3149	721;722;1169;2411;2734;3666	722;1169;2411;2734;3666					-1;-1;-1;-1;-1;-1;-1;-1;-1;-1
A0A5F4CPI5;E2R268;A0A5F4CTN8;A0A5F4CT40;J9P208	A0A5F4CPI5;E2R268;A0A5F4CTN8;A0A5F4CT40;J9P208	3;3;2;2;2	3;3;2;2;2	3;3;2;2;2	tr|F1PX75|F1PX75_CANLF Protein phosphatase 2 scaffold subunit Aalpha OS=Canis lupus familiaris OX=9615 GN=PPP2R1A PE=4 SV=2;tr|A0A5F4CGH7|A0A5F4CGH7_CANLF Protein phosphatase 2 scaffold subunit Aalpha OS=Canis lupus familiaris OX=9615 GN=PPP2R1A PE=4 SV=1	5	3	3	3	10.6	10.6	10.6	37.218	341	341;359;328;329;330	0	19.175	4170600	3	EGIECEVINMR;ILEDNSVPQVK;PVGHCLEAATVLSK				254	576;1425;2352	True;True;True	590;1455;2416	644;1581;2639	738;1824;3061	738;1824;3061					-1;-1;-1;-1;-1
A0A5F4DD51;A0A5F4CPI7;E2QXH4;F1Q1K6;A0A5F4CMH8;A0A5F4C1G1	A0A5F4DD51;A0A5F4CPI7;E2QXH4;F1Q1K6;A0A5F4CMH8;A0A5F4C1G1	7;7;7;7;6;5	7;7;7;7;6;5	7;7;7;7;6;5	tr|A0A5F4CGI3|A0A5F4CGI3_CANLF DEAD box protein 5 OS=Canis lupus familiaris OX=9615 GN=DDX5 PE=3 SV=1;tr|F1PEA6|F1PEA6_CANLF DEAD box protein 5 OS=Canis lupus familiaris OX=9615 GN=DDX5 PE=3 SV=3	6	7	7	7	30.6	30.6	30.6	32.487	301	301;313;326;353;304;261	0	54.798	28025000	9	GFGFVTFDDHDPVDK;GGNFGFGDSR;IDTIEIITDR;LFVGGIKEDTEEHHLR;LTDCVVMR;NMGGPYGGGNYGPGGSGGSGGYGGR;NYYEQWGK				255	987;1014;1331;1779;2000;2266;2324	True;True;True;True;True;True;True	1010;1037;1358;1819;2042;2327;2388	1097;1098;1129;1480;1979;2218;2545;2546;2610	1252;1253;1287;1705;2286;2565;2958;2959;3030	1253;1287;1705;2286;2565;2958;3030					-1;-1;-1;-1;-1;-1
E2RQ81;A0A5F4CPQ6;J9NRN0;A0A5F4CDA0	E2RQ81;A0A5F4CPQ6;J9NRN0;A0A5F4CDA0	8;8;8;7	8;8;8;7	8;8;8;7	tr|J9NZV2|J9NZV2_CANLF Plectin OS=Canis lupus familiaris OX=9615 GN=PLEC PE=4 SV=2;tr|A0A5F4CLW4|A0A5F4CLW4_CANLF Plectin OS=Canis lupus familiaris OX=9615 GN=PLEC PE=4 SV=1;tr|A0A5F4CZB8|A0A5F4CZB8_CANLF Plectin OS=Canis lupus familiaris OX=9615 GN=PLEC P	4	8	8	8	20	20	20	57.799	529	529;704;709;475	0	55.97	23401000	10	AHEILPDLVCCSAK;AIADTGANVIVTGGK;FAEAFEAIPR;IAVYSCPFDGMITETK;LATNAAITVLR;LFVTNDAATILR;LVPGGGATEIELAK;NVGLDIEAEVPAVK				256	110;118;752;1314;1696;1783;2054;2309	True;True;True;True;True;True;True;True	111;119;772;1341;1733;1823;2096;2373	121;132;836;1463;1888;1983;2277;2594	142;154;155;956;1686;2181;2290;2633;2634;3014	142;154;956;1686;2181;2290;2633;3014					-1;-1;-1;-1
A0A5F4CPU0	A0A5F4CPU0	6	1	1	tr|F1PWW0|F1PWW0_CANLF Filamin A OS=Canis lupus familiaris OX=9615 GN=FLNA PE=3 SV=3;tr|A0A5F4CGT3|A0A5F4CGT3_CANLF Filamin A OS=Canis lupus familiaris OX=9615 GN=FLNA PE=3 SV=1;tr|A0A5F4D7Z5|A0A5F4D7Z5_CANLF Filamin A OS=Canis lupus familiaris OX=9615 GN=	1	6	1	1	16.5	5.2	5.2	33.15	291	291	0	7.2072	4190500	1	EELTLEGIR;KEELTLEGIR;KVDWLTEK;LQMESPHIIVGTPGR;QFYINVER;VFDMLNR				257	555;1592;1645;1964;2377;2989	False;False;False;True;False;False	569;1627;1682;2004;2441;3069	623;1772;1833;2176;2668;3365	715;2052;2121;2516;3097;3925	715;2052;2121;2516;3097;3925					-1
A0A5F4D8T6;A0A5F4CQF8;A0A5F4CSW2;A0A5F4DA87;A0A5F4D6N6;F1PPT7	A0A5F4D8T6;A0A5F4CQF8;A0A5F4CSW2;A0A5F4DA87;A0A5F4D6N6;F1PPT7	3;3;3;3;3;3	3;3;3;3;3;3	3;3;3;3;3;3	tr|A0A5F4CYK6|A0A5F4CYK6_CANLF Electron transfer flavoprotein subunit alpha OS=Canis lupus familiaris OX=9615 GN=ETFA PE=3 SV=1;tr|A0A5F4CH61|A0A5F4CH61_CANLF Electron transfer flavoprotein subunit alpha OS=Canis lupus familiaris OX=9615 GN=ETFA PE=3 SV=1;	6	3	3	3	2.1	2.1	2.1	194.05	1741	1741;1945;2009;2040;2069;2154	0	16.563	8262300	2	ACGNFGIPCELR;NFEWVAER;VVVLMGSTSDLSHCEK				258	32;2205;3239	True;True;True	32;2265;3325	35;2477;3643	42;2876;4240	42;2876;4240					-1;-1;-1;-1;-1;-1
A0A5F4D717;F6V659;A0A5F4CQL9	A0A5F4D717;F6V659;A0A5F4CQL9	2;2;2	2;2;2	2;2;2	tr|A0A5F4CHG4|A0A5F4CHG4_CANLF Peroxiredoxin-1 OS=Canis lupus familiaris OX=9615 GN=PRDX1 PE=3 SV=1;tr|E2RHG2|E2RHG2_CANLF Peroxiredoxin-1 OS=Canis lupus familiaris OX=9615 GN=PRDX1 PE=3 SV=2;tr|A0A5F4CSD4|A0A5F4CSD4_CANLF Peroxiredoxin 1 OS=Canis lupus fa	3	2	2	2	3.8	3.8	3.8	73.896	659	659;740;784	0	13.764	849420	2	ELAEQTLNNVK;HYYEVSCHDQGLCR				259	627;1294	True;True	642;1321	699;1442	799;1659	799;1659					-1;-1;-1
F1PIA2;A0A5F4CQQ1	F1PIA2;A0A5F4CQQ1	5;5	5;5	5;5	tr|A0A5F4CHH2|A0A5F4CHH2_CANLF Uncharacterized protein OS=Canis lupus familiaris OX=9615 PE=4 SV=1	2	5	5	5	21.4	21.4	21.4	29.2	252	252;288	0	37.238	11031000	5	EFCQQEVEPMCK;FFEHFIEGGR;IQQEIAVQNPLVSER;LELSVLYK;LLTSGYLQR				260	562;782;1501;1748;1900	True;True;True;True;True	576;802;1534;1788;1940	630;867;868;1670;1946;2109	723;988;989;1927;2247;2439	723;988;1927;2247;2439					-1;-1
A0A5F4CQV7;E2RTC5	A0A5F4CQV7;E2RTC5	2;2	2;2	2;2	tr|J9NTI9|J9NTI9_CANLF 40S ribosomal protein S27 OS=Canis lupus familiaris OX=9615 PE=3 SV=2;tr|E2RLE2|E2RLE2_CANLF 40S ribosomal protein S27 OS=Canis lupus familiaris OX=9615 GN=RPS27 PE=3 SV=1;tr|A0A5F4CHM2|A0A5F4CHM2_CANLF 40S ribosomal protein S27 OS=C	2	2	2	2	6.2	6.2	6.2	48.582	438	438;577	0	12.536	2488300	2	LYIGNLNESVTPADLEK;RLEIEHSVPK				261	2086;2433	True;True	2128;2499	2310;2735	2674;3175	2674;3175					-1;-1
A0A5F4CTV8;J9NYQ8;A0A5F4CRD5;A0A5F4BYH5	A0A5F4CTV8;J9NYQ8;A0A5F4CRD5;A0A5F4BYH5	2;2;2;1	2;2;2;1	2;2;2;1	tr|A0A5F4CHQ6|A0A5F4CHQ6_CANLF Heteroous nuclear ribonucleoprotein U OS=Canis lupus familiaris OX=9615 GN=HNRNPU PE=4 SV=1;tr|F1Q3W0|F1Q3W0_CANLF Heteroous nuclear ribonucleoprotein U OS=Canis lupus familiaris OX=9615 GN=HNRNPU PE=4 SV=3;tr|J9P6J3|J9P6J3_C	4	2	2	2	16.5	16.5	16.5	14.473	127	127;144;154;116	0	12.262	4233300	2	EDGQEYAQVIK;LEAMCFDGVK				262	534;1732	True;True	548;1771	595;1928	685;2227	685;2227					-1;-1;-1;-1
F1Q1R1;A0A5F4CRJ6;E2QV08	F1Q1R1;A0A5F4CRJ6;E2QV08	1;1;1	1;1;1	1;1;1	tr|A0A5F4CI27|A0A5F4CI27_CANLF Heteroous nuclear ribonucleoprotein D OS=Canis lupus familiaris OX=9615 GN=HNRNPD PE=4 SV=1;tr|A0A5F4CVB4|A0A5F4CVB4_CANLF Heteroous nuclear ribonucleoprotein D OS=Canis lupus familiaris OX=9615 GN=HNRNPD PE=4 SV=1;tr|E2RIX2|	3	1	1	1	8.1	8.1	8.1	23.022	210	210;305;334	0	7.6607	2671600	1	VIVVGNPANTNCLTASK				263	3058	TRUE	3141	3444	4017	4017					-1;-1;-1
A0A5F4CS83;F6XD28	A0A5F4CS83;F6XD28	1;1	1;1	1;1	tr|J9P2B7|J9P2B7_CANLF Histone H2A OS=Canis lupus familiaris OX=9615 GN=H2AC14 PE=3 SV=1;tr|J9NRH7|J9NRH7_CANLF Histone H2A OS=Canis lupus familiaris OX=9615 GN=H2AC12 PE=3 SV=2;tr|L7N0D9|L7N0D9_CANLF Histone H2A OS=Canis lupus familiaris OX=9615 GN=H2AJ P	2	1	1	1	1.4	1.4	1.4	96.774	859	859;898	0	6.534	377440	1	GFVLQDTVEQLR				264	1003	TRUE	1026	1117	1274	1274					-1;-1
F1Q0B0;A0A5F4CSC0	F1Q0B0;A0A5F4CSC0	1;1	1;1	1;1	tr|A0A5F4CII5|A0A5F4CII5_CANLF Chaperonin containing TCP1 subunit 6A OS=Canis lupus familiaris OX=9615 GN=CCT6A PE=3 SV=1;tr|E2RLL6|E2RLL6_CANLF Chaperonin containing TCP1 subunit 6A OS=Canis lupus familiaris OX=9615 GN=CCT6A PE=3 SV=3	2	1	1	1	2	2	2	77.481	715	715;725	0	6.5574	1149400	1	GFGFVDFNSEEDAK				265	984	TRUE	1007	1094	1249	1249					-1;-1
J9PAI4;A0A5F4CSG8;A0A5F4D768;E2RB81	J9PAI4;A0A5F4CSG8;A0A5F4D768;E2RB81	2;2;2;2	2;2;2;2	2;2;2;2	tr|A0A5F4CIL4|A0A5F4CIL4_CANLF Integrin beta OS=Canis lupus familiaris OX=9615 GN=ITGB1 PE=3 SV=1;tr|E2RT60|E2RT60_CANLF Integrin beta OS=Canis lupus familiaris OX=9615 GN=ITGB1 PE=3 SV=3	4	2	2	2	4	4	4	49.524	448	448;492;519;541	0	13.035	3547700	2	LDVTSVEDYK;LGFAGLVK				266	1724;1791	True;True	1763;1831	1920;1993	2217;2305	2217;2305					-1;-1;-1;-1
A0A5F4CSI9;E2R0F2;A0A5F4CA24;A0A5F4C8Z5;A0A5F4CV27;J9P5S3;A0A5F4BNS1;A0A5F4DH55;E2RP26	A0A5F4CSI9;E2R0F2;A0A5F4CA24	18;18;16;3;3;3;3;3;3	18;18;16;3;3;3;3;3;3	17;17;16;2;2;2;2;2;2	tr|A0A5F4D096|A0A5F4D096_CANLF Cytochrome P450, family 4, subfamily A, polypeptide 11 OS=Canis lupus familiaris OX=9615 GN=CYP4A11 PE=3 SV=1;tr|A0A5F4CJ39|A0A5F4CJ39_CANLF Cytochrome P450, family 4, subfamily A, polypeptide 11 OS=Canis lupus familiaris OX=	9	18	18	17	10.7	10.7	10.4	277.71	2602	2602;2633;2379;2593;2662;2693;2709;2712;2720	0	120.71	22749000	18	AGPGTLSVTIEGPSK;APLNVQFSSPVPGDAVR;APSVATVGSICDLNLK;DLAEDAPWK;EAGAGGLSIAVEGPSK;FADEHVPGSPFTVK;GAGIGGLGITVEGPSESK;GAGTGGLGLTVEGPCEAK;GQHVTGSPFQFTVGPLGEGGAHK;HVGNQQYNVTYVVK;IAGPGLGSGVR;IFAQDGEGQPIDIQMK;IGNLQTDLSDGLR;LPNNHIGISFIPR;LVSPGSANETSSILVESVTR;VHSPSGAVEECHVSELEPDK;VLFASQEIPASPFR;VTVLFAGQHISK				267	98;219;222;419;511;750;915;921;1113;1283;1301;1354;1378;1940;2064;3031;3081;3202	True;True;True;True;True;True;True;True;True;True;True;True;True;True;True;True;True;True	99;223;226;430;525;770;937;943;1137;1310;1328;1382;1406;1980;2106;3112;3165;3287	108;242;245;462;568;834;1016;1022;1235;1429;1450;1504;1528;2150;2287;3412;3468;3600	127;284;287;534;658;954;1162;1168;1416;1645;1669;1733;1763;2489;2646;3982;4045;4192	127;284;287;534;658;954;1162;1168;1416;1645;1669;1733;1763;2489;2646;3982;4045;4192					-1;-1;-1;-1;-1;-1;-1;-1;-1
A0A5F4CT02;F1PNG1	A0A5F4CT02;F1PNG1	1;1	1;1	1;1	tr|A0A5F4CJ97|A0A5F4CJ97_CANLF Heterochromatin protein 1-binding protein 3 OS=Canis lupus familiaris OX=9615 GN=HP1BP3 PE=4 SV=1;tr|E2RDF9|E2RDF9_CANLF Heterochromatin protein 1-binding protein 3 OS=Canis lupus familiaris OX=9615 GN=HP1BP3 PE=4 SV=1;tr|A0A	2	1	1	1	4.3	4.3	4.3	37.17	329	329;331	0	6.4711	1516600	1	VAVEYLDPSPEVQK				268	2939	TRUE	3018	3311	3863	3863					-1;-1
A0A5F4CT18;J9P3P1;E2R8N6;A0A5F4CVC4	A0A5F4CT18;J9P3P1;E2R8N6;A0A5F4CVC4	1;1;1;1	1;1;1;1	1;1;1;1	tr|F1PRE0|F1PRE0_CANLF Brain-specific angiogenesis inhibitor 1-associated protein 2 OS=Canis lupus familiaris OX=9615 GN=BAIAP2 PE=4 SV=3;tr|A0A5F4CJ98|A0A5F4CJ98_CANLF Brain-specific angiogenesis inhibitor 1-associated protein 2 OS=Canis lupus familiaris	4	1	1	1	4.7	4.7	4.7	34.265	319	319;354;374;384	0.0013514	6.316	1128400	1	SVGLANQELAEVVSR				269	2687	TRUE	2758	3016	3515	3515					-1;-1;-1;-1
A0A5F4CT62;F6Y478;A0A5F4CGF1;E2REA4;A0A5F4C5W5	A0A5F4CT62;F6Y478	8;5;1;1;1	6;4;1;1;1	6;4;1;1;1	tr|A0A5F4CUV9|A0A5F4CUV9_CANLF Uncharacterized protein OS=Canis lupus familiaris OX=9615 GN=ARF3 PE=3 SV=1;tr|A0A5F4D3A7|A0A5F4D3A7_CANLF Uncharacterized protein OS=Canis lupus familiaris OX=9615 GN=ARF3 PE=3 SV=1;tr|A0A5F4D9M4|A0A5F4D9M4_CANLF Uncharacter	5	8	6	6	41.2	33.9	33.9	27.764	245	245;246;124;290;362	0	77.765	8033300	6	AVTEQGAELSNEER;DSTLIMQLLR;NLLSVAYK;QTIDNSQGAYQEAFDISK;SICTTVLELLDK;TAFDEAIAELDTLNEDSYK;YDDMATCMK;YLAEVACGDDR				270	310;474;2253;2404;2553;2710;3294;3364	True;False;False;True;True;True;True;True	317;488;2314;2469;2622;2782;3382;3454	342;530;2532;2698;2863;3046;3701;3794	395;616;2941;2942;3129;3313;3552;4302;4426	395;616;2942;3129;3313;3552;4302;4426					-1;-1;-1;-1;-1
A0A5F4CTD1;E2RNY7	A0A5F4CTD1;E2RNY7	4;4	4;4	4;4	tr|F1PUE2|F1PUE2_CANLF Protein kinase C and casein kinase substrate in neurons 2 OS=Canis lupus familiaris OX=9615 GN=PACSIN2 PE=3 SV=2;tr|A0A5F4CJG8|A0A5F4CJG8_CANLF Protein kinase C and casein kinase substrate in neurons 2 OS=Canis lupus familiaris OX=96	2	4	4	4	20.2	20.2	20.2	32.938	297	297;298	0	29.633	10802000	5	GLCGAIHSSVAK;HLLIGVSSDR;KPPTFGDASVIALELLNSGYEFDEGSIIFNR;LTLTFNR				271	1058;1249;1635;2018	True;True;True;True	1082;1276;1671;2060	1177;1178;1391;1821;2239	1343;1344;1597;2108;2590	1344;1597;2108;2590					-1;-1
J9P9V0;A0A5F4CTR8;A0A5F4BVY6;A0A5F4CPW0;A0A5F4BVU1;A0A5F4C4A6	J9P9V0;A0A5F4CTR8;A0A5F4BVY6;A0A5F4CPW0	10;10;8;8;4;4	8;8;6;6;3;3	8;8;6;6;3;3	tr|A0A5F4D7I2|A0A5F4D7I2_CANLF G3BP stress granule assembly factor 1 OS=Canis lupus familiaris OX=9615 GN=G3BP1 PE=4 SV=1;tr|E2RN45|E2RN45_CANLF G3BP stress granule assembly factor 1 OS=Canis lupus familiaris OX=9615 GN=G3BP1 PE=4 SV=2;tr|A0A5F4CK38|A0A5F4	6	10	8	8	51.2	43.8	43.8	27.419	240	240;302;267;314;106;107	0	54.141	27400000	10	AAFDDAIAELDTLSEESYK;AASDIAMTELPPTHPIR;DSTLIMQLLR;EAAENSLVAYK;HLIPAANTGESK;LICCDILDVLDK;MDDREDLVYQAK;NLLSVAYK;VAGMDVELTVEER;YDEMVESMK				272	6;21;474;505;1247;1815;2105;2253;2923;3295	True;True;False;True;True;True;True;False;True;True	6;21;488;519;1274;1855;2148;2149;2314;3002;3383	7;23;530;562;1389;2018;2330;2331;2532;3294;3702	7;26;27;616;652;1595;2333;2697;2698;2941;2942;3826;4303	7;27;616;652;1595;2333;2698;2942;3826;4303		30;31		1;33	-1;-1;-1;-1;-1;-1
A0A5F4CU11;A0A5F4D2X9;A0A5F4DJM8;E2R4I2;A0A5F4DI21;A0A5F4D4U5;A0A5F4D0K7	A0A5F4CU11;A0A5F4D2X9;A0A5F4DJM8;E2R4I2;A0A5F4DI21;A0A5F4D4U5;A0A5F4D0K7	1;1;1;1;1;1;1	1;1;1;1;1;1;1	1;1;1;1;1;1;1	tr|A0A5F4CKI1|A0A5F4CKI1_CANLF RNA binding motif protein 14 OS=Canis lupus familiaris OX=9615 GN=RBM14 PE=4 SV=1;tr|E2RS43|E2RS43_CANLF RNA binding motif protein 14 OS=Canis lupus familiaris OX=9615 GN=RBM14 PE=4 SV=2	7	1	1	1	1.3	1.3	1.3	117.08	1064	1064;1075;1081;1084;1098;1126;1137	0.0013405	6.2922	1150000	1	FLQDGTVEGCLEQR				273	832	TRUE	852	921	1048	1048					-1;-1;-1;-1;-1;-1;-1
F1P8N6;P41148;A0A5F4CUB2	F1P8N6;P41148;A0A5F4CUB2	6;6;6	5;5;5	5;5;5	tr|F1PSZ2|F1PSZ2_CANLF Heat shock protein family H (Hsp110) member 1 OS=Canis lupus familiaris OX=9615 GN=HSPH1 PE=3 SV=3;tr|F1Q3Z6|F1Q3Z6_CANLF Heat shock protein family H (Hsp110) member 1 OS=Canis lupus familiaris OX=9615 GN=HSPH1 PE=3 SV=3;tr|A0A5F4CKM	3	6	5	5	9.7	8.2	8.2	92.384	803	803;804;805	0	37.795	14034000	5	ELISNASDALDK;FQSSHHPSDITSLDQYVER;GVVDSDDLPLNVSR;LIINSLYK;NLLHVTDTGVGMTR;SILFVPTSAPR				274	647;870;1161;1831;2251;2558	False;True;True;True;True;True	663;892;1187;1871;2312;2628	720;966;1290;2035;2530;2869	824;1104;1480;2351;2939;3320	824;1104;1480;2351;2939;3320					-1;-1;-1
A0A5F4CV08;J9NUL0;A0A5F4DI79;F1Q147	A0A5F4CV08;J9NUL0;A0A5F4DI79;F1Q147	1;1;1;1	1;1;1;1	1;1;1;1	tr|A0A5F4CKM6|A0A5F4CKM6_CANLF 60S ribosomal protein L38 OS=Canis lupus familiaris OX=9615 PE=3 SV=1	4	1	1	1	1.4	1.4	1.4	114.5	995	995;1039;1044;1063	0	10.313	1274200	1	LLQFYAETCPAPER				275	1893	TRUE	1933	2102	2432	2432					-1;-1;-1;-1
A0A5F4CV69;E2RK98	A0A5F4CV69;E2RK98	1;1	1;1	1;1	tr|A0A5F4CKZ4|A0A5F4CKZ4_CANLF Phytanoyl-CoA 2-hydroxylase interacting protein like OS=Canis lupus familiaris OX=9615 GN=PHYHIPL PE=3 SV=1;tr|E2RS47|E2RS47_CANLF Phytanoyl-CoA 2-hydroxylase interacting protein like OS=Canis lupus familiaris OX=9615 GN=PHYH	2	1	1	1	3.4	3.4	3.4	47.26	408	408;460	1	-2	94540000	1	TSHCYRITYRHMER	+			276	2857	TRUE	2934	3217	3741	3741		32		378	-1;-1
E2R9I0;A0A5F4CVP8;E2R9I1	E2R9I0;A0A5F4CVP8;E2R9I1	4;4;2	2;2;1	2;2;1	tr|A0A5F4CL23|A0A5F4CL23_CANLF Septin OS=Canis lupus familiaris OX=9615 GN=SEPTIN6 PE=3 SV=1;tr|F1PM93|F1PM93_CANLF Septin OS=Canis lupus familiaris OX=9615 GN=SEPTIN6 PE=3 SV=2;tr|A0A5F4D8Z7|A0A5F4D8Z7_CANLF Septin OS=Canis lupus familiaris OX=9615 GN=SEP	3	4	2	2	7.6	3.2	3.2	69.464	631	631;660;700	0	11.294	1681100	2	ALDTMNFDVIK;FSPAGPVLSIR;GFGFVSYEK;SLGYAYVNFQQPADAER				277	152;877;986;2586	False;True;True;False	154;899;1009;2657	168;973;1096;2899	193;1111;1251;3357	193;1111;1251;3357					-1;-1;-1
A0A5F4CZ40;A0A5F4CVU9;E2RP23;A0A5F4DFT1;A0A5F4CBZ4;A0A5F4D767;A0A5F4CEJ1;E2R327;E2RCX7;E2QZF1;E2R326;A0A5F4BV19;F1PSQ3	A0A5F4CZ40;A0A5F4CVU9;E2RP23;A0A5F4DFT1;A0A5F4CBZ4;A0A5F4D767;A0A5F4CEJ1;E2R327;E2RCX7;E2QZF1;E2R326;A0A5F4BV19;F1PSQ3	2;2;2;2;1;1;1;1;1;1;1;1;1	2;2;2;2;1;1;1;1;1;1;1;1;1	2;2;2;2;1;1;1;1;1;1;1;1;1	tr|J9P1R0|J9P1R0_CANLF Epidermal growth factor receptor pathway substrate 8 OS=Canis lupus familiaris OX=9615 GN=EPS8 PE=3 SV=2;tr|A0A5F4CLM6|A0A5F4CLM6_CANLF Epidermal growth factor receptor pathway substrate 8 OS=Canis lupus familiaris OX=9615 GN=EPS8 PE	13	2	2	2	9.5	9.5	9.5	25.688	231	231;427;437;467;344;414;429;432;465;465;469;574;611	0	11.273	1910000	2	FCLGLLSNVNR;VLTQMGSPSVR				278	759;3117	True;True	779;3201	843;3504	963;4083	963;4083					-1;-1;-1;-1;-1;-1;-1;-1;-1;-1;-1;-1;-1
A0A5F4CVY4;E2RPE3	A0A5F4CVY4;E2RPE3	2;2	2;2	2;2	tr|A0A5F4CME2|A0A5F4CME2_CANLF Uncharacterized protein OS=Canis lupus familiaris OX=9615 PE=4 SV=1;tr|E2RHX1|E2RHX1_CANLF Ly1 antibody reactive OS=Canis lupus familiaris OX=9615 GN=LYAR PE=4 SV=2	2	2	2	2	4.8	4.8	4.8	36.564	335	335;366	0	11.382	1846200	2	LQSEVAELK;YLIEIAK				279	1969;3376	True;True	2009;3466	2181;3806	2521;4438	2521;4438					-1;-1
A0A5F4CW72;E2R360	A0A5F4CW72;E2R360	2;2	2;2	2;2	tr|A0A5F4CNE9|A0A5F4CNE9_CANLF IF rod domain-containing protein OS=Canis lupus familiaris OX=9615 GN=KRT86 PE=3 SV=1;tr|L7N097|L7N097_CANLF IF rod domain-containing protein OS=Canis lupus familiaris OX=9615 GN=KRT86 PE=3 SV=1	2	2	2	2	7.9	7.9	7.9	42.597	366	366;854	0	11.96	1432100	2	ADIPLPEGETSPPAPPLK;ILAYLVQEINR				280	46;1421	True;True	46;1451	50;1577	59;1820	59;1820					-1;-1
A0A5F4CWC5;A0A5F4DD62;A0A5F4C1Q4;E2RHR0;A0A5F4D5C3	A0A5F4CWC5;A0A5F4DD62;A0A5F4C1Q4;E2RHR0;A0A5F4D5C3	4;3;3;3;2	4;3;3;3;2	4;3;3;3;2	tr|A0A5F4CNI1|A0A5F4CNI1_CANLF Glutamate--cysteine ligase OS=Canis lupus familiaris OX=9615 GN=GCLC PE=3 SV=1;tr|E2RPJ4|E2RPJ4_CANLF Glutamate--cysteine ligase OS=Canis lupus familiaris OX=9615 GN=GCLC PE=3 SV=3	5	4	4	4	17.1	17.1	17.1	51.164	467	467;372;405;427;304	0	28.755	8359000	4	AEDTLDRPLEGQSYQNSGGDHPQNR;ASELGHSLNENVLKPAQEK;EFLESQEDYDPCWSLQDK;EWCLESSPAQNWTPPQPK				281	61;249;567;737	True;True;True;True	61;253;581;756	68;273;635;819	81;316;728;937	81;316;728;937					-1;-1;-1;-1;-1
A0A5F4CWJ3;E2R431	A0A5F4CWJ3;E2R431	2;2	2;2	2;2	tr|E2RT80|E2RT80_CANLF ADP ribosylation factor GTPase activating protein 3 OS=Canis lupus familiaris OX=9615 GN=ARFGAP3 PE=4 SV=3;tr|E2RT72|E2RT72_CANLF ADP ribosylation factor GTPase activating protein 3 OS=Canis lupus familiaris OX=9615 GN=ARFGAP3 PE=4 S	2	2	2	2	6.6	6.6	6.6	43.674	395	395;413	0	12.818	3827300	2	FVIGGPQGDAGLTGR;TQVTVQYMQDR				282	895;2852	True;True	917;2929	994;3212	1137;3736	1137;3736					-1;-1
A0A5F4CWL3;A0A5F4DGM9;F1PD37	A0A5F4CWL3;A0A5F4DGM9;F1PD37	1;1;1	1;1;1	1;1;1	tr|A0A5F4CNT2|A0A5F4CNT2_CANLF Mitochondrial carrier 2 OS=Canis lupus familiaris OX=9615 GN=MTCH2 PE=3 SV=1	3	1	1	1	3.4	3.4	3.4	33.493	294	294;337;346	0.0013459	6.307	740340	1	LVALLNTLDR				283	2034	TRUE	2076	2255	2607	2607					-1;-1;-1
A0A5F4D4F1;A0A5F4CWP8;A0A5F4BWZ6;A0A5F4CD75;E2R7F1	A0A5F4D4F1;A0A5F4CWP8;A0A5F4BWZ6;A0A5F4CD75;E2R7F1	14;14;13;13;12	5;5;5;4;5	5;5;5;4;5	tr|A0A5F4CNX1|A0A5F4CNX1_CANLF AHNAK nucleoprotein OS=Canis lupus familiaris OX=9615 GN=AHNAK PE=4 SV=1;tr|J9P969|J9P969_CANLF AHNAK nucleoprotein OS=Canis lupus familiaris OX=9615 GN=AHNAK PE=4 SV=2	5	14	5	5	22.4	9.5	9.5	67.908	577	577;592;545;546;549	0	31.426	4391200	5	ALTSELANAR;APDFVFYAPR;EDAVLEYLK;FVIKPIDK;IGFPWSEIR;IQVWHEEHR;KAPDFVFYAPR;KPDTIEVQQMK;LFFLQVK;QLFDQVVK;RKPDTIEVQQMK;TANDMIHAENMR;TQEQLALEMAELTAR;VTTMDAELEFAIQPNTTGK				284	191;213;531;898;1372;1511;1581;1628;1761;2386;2432;2717;2850;3198	True;False;True;False;False;True;False;False;False;False;False;True;True;False	193;217;545;920;1400;1544;1615;1663;1801;2450;2498;2789;2927;3283	208;236;591;998;1522;1684;1758;1759;1812;1813;1959;2678;2734;3053;3209;3595;3596	236;276;277;278;681;1142;1755;1947;2035;2036;2095;2096;2260;2261;3108;3174;3559;3732;4187;4188	236;277;681;1142;1755;1947;2036;2095;2260;3108;3174;3559;3732;4187					-1;-1;-1;-1;-1
A0A5F4CWR5;A0A5F4DGN4;A0A5F4BRV8;F1PLS4;A0A5F4C8X8	A0A5F4CWR5;A0A5F4DGN4;A0A5F4BRV8	7;7;6;3;2	7;7;6;3;2	7;7;6;3;2	tr|A0A5F4CP22|A0A5F4CP22_CANLF Endothelial differentiation related factor 1 OS=Canis lupus familiaris OX=9615 GN=EDF1 PE=4 SV=1;tr|E2R2F2|E2R2F2_CANLF Endothelial differentiation related factor 1 OS=Canis lupus familiaris OX=9615 GN=EDF1 PE=4 SV=2;tr|A0A5F	5	7	7	7	19.5	19.5	19.5	51.502	447	447;466;473;524;491	0	56.715	17469000	7	DGQVINETSQHHDDLE;DNLAEDIMR;EEAESTLQSFR;FADLSEAANR;KVESLQEEIAFLK;SLYASSPGGAYATR;TYSLGSALRPSTSR				285	394;449;542;751;1647;2608;2910	True;True;True;True;True;True;True	405;462;556;771;1684;2679;2989	436;500;607;835;1835;2924;3281	504;578;697;955;2123;3386;3812	504;578;697;955;2123;3386;3812					-1;-1;-1;-1;-1
E2QXD1;A0A5F4CWV7;A0A5F4DJQ9;A0A5F4CUX2;A0A5F4C998	E2QXD1;A0A5F4CWV7;A0A5F4DJQ9	13;13;13;1;1	13;13;13;1;1	13;13;13;1;1	tr|F1PBZ4|F1PBZ4_CANLF NAD(P)H quinone dehydrogenase 1 OS=Canis lupus familiaris OX=9615 GN=NQO1 PE=3 SV=2;tr|A0A5F4CP57|A0A5F4CP57_CANLF NAD(P)H quinone dehydrogenase 1 OS=Canis lupus familiaris OX=9615 GN=NQO1 PE=3 SV=1;tr|A0A5F4DF93|A0A5F4DF93_CANLF NAD	5	13	13	13	26.8	26.8	26.8	52.567	488	488;490;512;122;133	0	125.94	112080000	18	EFSGNVESGLK;GAGTDDSTLVR;GFGTDEQAIVDVVANR;LGTDESCFNMILATR;LLVSMCQGNR;PAANFDAMR;PAFFAER;QTFSQMYQK;SEIDLVQIK;TILQCALNR;TLGTMIASDTSGDYR;TLGTMIASDTSGDYRK;VLIEILCTR				286	569;916;994;1804;1902;2326;2327;2403;2510;2789;2808;2809;3089	True;True;True;True;True;True;True;True;True;True;True;True;True	583;938;1017;1844;1942;2390;2391;2468;2577;2863;2882;2883;2884;3173	637;1017;1107;1108;2007;2111;2612;2613;2697;2817;3139;3160;3161;3162;3163;3476	730;1163;1263;1264;2320;2441;3032;3033;3128;3262;3263;3653;3677;3678;3679;3680;3681;4053;4054	730;1163;1263;2320;2441;3032;3033;3128;3262;3653;3678;3680;4054		33		469	-1;-1;-1;-1;-1
A0A5F4CXL7;A0A5F4D1V8;J9PBD3	A0A5F4CXL7;A0A5F4D1V8;J9PBD3	4;3;2	4;3;2	4;3;2	tr|A0A5F4CP61|A0A5F4CP61_CANLF Acetyl-CoA C-myristoyltransferase OS=Canis lupus familiaris OX=9615 GN=SCP2 PE=3 SV=1;tr|J9P746|J9P746_CANLF Acetyl-CoA C-myristoyltransferase OS=Canis lupus familiaris OX=9615 GN=SCP2 PE=3 SV=1	3	4	4	4	27.6	27.6	27.6	24.604	214	214;178;214	0	35.139	19128000	8	EHVIEALR;FNADEFEDMVAEK;VDEFPLCGHMVSDEYEQLSSEALEAAR;VHIGQVIMSIR				287	598;842;2955;3025	True;True;True;True	612;862;863;3034;3105;3106	667;932;933;934;3329;3404;3405;3406	764;1061;1062;1063;3887;3974;3975;3976	764;1063;3887;3976		34;35		136;184	-1;-1;-1
A0A5F4CXP4;E2R1A0;J9P9A0	A0A5F4CXP4;E2R1A0;J9P9A0	1;1;1	1;1;1	1;1;1	tr|A0A5F4CP77|A0A5F4CP77_CANLF 40S ribosomal protein S26 OS=Canis lupus familiaris OX=9615 GN=RPS26 PE=3 SV=1;tr|J9P4R8|J9P4R8_CANLF 40S ribosomal protein S26 OS=Canis lupus familiaris OX=9615 GN=RPS26 PE=3 SV=1	3	1	1	1	9.1	9.1	9.1	32.704	296	296;324;372	0	8.3088	1413100	1	RPQYSNPPVQGEVMEGADNQGAGEQGR				288	2446	TRUE	2513	2752	3194	3194					-1;-1;-1
E2RGH5;A0A5F4CY33;J9P920;A0A5F4DKU0	E2RGH5;A0A5F4CY33;J9P920;A0A5F4DKU0	9;9;7;5	9;9;7;5	9;9;7;5	tr|A0A5F4CPI5|A0A5F4CPI5_CANLF Pyruvate dehydrogenase E1 component subunit beta OS=Canis lupus familiaris OX=9615 GN=PDHB PE=4 SV=1;tr|E2R268|E2R268_CANLF Pyruvate dehydrogenase E1 component subunit beta OS=Canis lupus familiaris OX=9615 GN=PDHB PE=4 SV=1;	4	9	9	9	11.5	11.5	11.5	111.8	1002	1002;1068;818;546	0	67.701	24965000	9	AAVATLLR;DSPGVVTCLDEAR;HQYYNQEWTLWDR;KPLLESGTLGTK;LDQPMTEIVSR;LQTSSVLVSGLR;NEEDATELVALAR;SLLASLAEPDFVMTDFAK;YDGQVAVFGSDLQEK				289	23;472;1271;1632;1722;1972;2203;2591;3298	True;True;True;True;True;True;True;True;True	23;486;1298;1668;1761;2012;2263;2662;3386	25;528;1416;1818;1918;2184;2475;2905;3705	30;613;1632;2102;2215;2524;2874;3364;4306	30;613;1632;2102;2215;2524;2874;3364;4306					-1;-1;-1;-1
A0A5F4CYA3;E2RNG2;F1PX22;A0A5F4DEB1	A0A5F4CYA3;E2RNG2	12;12;3;2	12;12;3;2	12;12;3;2	tr|A0A5F4DD51|A0A5F4DD51_CANLF Heterogeneous nuclear ribonucleoproteins A2/B1 OS=Canis lupus familiaris OX=9615 GN=HNRNPA2B1 PE=4 SV=1;tr|A0A5F4CPI7|A0A5F4CPI7_CANLF Heterogeneous nuclear ribonucleoproteins A2/B1 OS=Canis lupus familiaris OX=9615 GN=HNRNPA	4	12	12	12	25.8	25.8	25.8	57.34	531	531;605;468;525	0	135.93	122930000	16	AVDSLVPIGR;EAYPGDVFYLHSR;ELIIGDR;HALIIYDDLSK;ILGADTSVDLEETGR;LELAQYR;LYCIYVAIGQK;TGAIVDVPVGEELLGR;TGTAEVSSILEER;TSIAIDTIINQK;VLSIGDGIAR;VVDALGNAIDGK				290	285;527;645;1194;1428;1747;2078;2760;2769;2858;3111;3206	True;True;True;True;True;True;True;True;True;True;True;True	290;541;661;1221;1458;1787;2120;2832;2841;2935;3195;3291	313;584;585;718;1330;1584;1945;2302;3100;3111;3218;3498;3604;3605	362;674;675;822;1525;1526;1827;2246;2665;3610;3621;3742;3743;4077;4196;4197	362;675;822;1525;1827;2246;2665;3610;3621;3742;4077;4197					-1;-1;-1;-1
F1PY28;A0A5F4CYI2;A0A5F4DDL7;A0A5F4DD75;A0A5F4C7Z5	F1PY28;A0A5F4CYI2;A0A5F4DDL7;A0A5F4DD75;A0A5F4C7Z5	7;7;7;7;5	7;7;7;7;5	7;7;7;7;5	tr|E2RQ81|E2RQ81_CANLF CCT-theta OS=Canis lupus familiaris OX=9615 GN=CCT8 PE=3 SV=2;tr|A0A5F4CPQ6|A0A5F4CPQ6_CANLF CCT-theta OS=Canis lupus familiaris OX=9615 GN=CCT8 PE=3 SV=1;tr|J9NRN0|J9NRN0_CANLF CCT-theta OS=Canis lupus familiaris OX=9615 GN=CCT8 PE=	5	7	7	7	22.6	22.6	22.6	42.88	385	385;446;451;470;414	0	61.021	35046000	8	ATLPVFDKEELLECIK;DLIITPATILK;GETIHIPTMENGPK;LFRPDLNMDR;LTDIQYGR;PTFIGTEPSLGVK;YLTMDDLTTALEGNR				291	273;425;969;1773;2002;2350;3387	True;True;True;True;True;True;True	277;436;992;1813;2044;2414;3477;3478	300;469;1077;1972;2220;2637;3819;3820	348;541;1228;2277;2567;3058;3059;4451;4452	348;541;1228;2277;2567;3059;4452		36		312	-1;-1;-1;-1;-1
A0A5F4CYM9;E2RQ14;A0A5F4CI64;A0A5F4BYA5;A0A5F4D3M0	A0A5F4CYM9;E2RQ14;A0A5F4CI64;A0A5F4BYA5	3;3;2;2;1	3;3;2;2;1	3;3;2;2;1	tr|A0A5F4CPU0|A0A5F4CPU0_CANLF Uncharacterized protein OS=Canis lupus familiaris OX=9615 PE=4 SV=1	5	3	3	3	11.7	11.7	11.7	35.529	315	315;428;221;346;261	0	19.812	3739100	3	GLGTDEESILTLLTSR;GTVTPFPGFDER;SEIDLFNIR				292	1069;1138;2507	True;True;True	1093;1163;2574	1189;1262;2814	1357;1447;3258	1357;1447;3258					-1;-1;-1;-1;-1
A0A5F4CYP2;E2RLB2;A0A5F4C1C2;J9NX28	A0A5F4CYP2;E2RLB2;A0A5F4C1C2;J9NX28	2;2;1;1	2;2;1;1	2;2;1;1	tr|A0A5F4D8T6|A0A5F4D8T6_CANLF Multifunctional protein ADE2 OS=Canis lupus familiaris OX=9615 GN=PAICS PE=3 SV=1;tr|A0A5F4CQF8|A0A5F4CQF8_CANLF Multifunctional protein ADE2 OS=Canis lupus familiaris OX=9615 GN=PAICS PE=3 SV=1;tr|A0A5F4CSW2|A0A5F4CSW2_CANLF	4	2	2	2	12.6	12.6	12.6	22.044	199	199;206;46;206	0	17.167	1674800	2	AEEWGVQYVETSAK;VIMVGSGGVGK				293	64;3046	True;True	64;3129	71;3430	84;4002	84;4002					-1;-1;-1;-1
E2RNT9;A0A5F4D0Q7;A0A5F4DJM9;F6UV44;A0A5F4CZ36;A0A5F4D2D5	E2RNT9;A0A5F4D0Q7;A0A5F4DJM9;F6UV44;A0A5F4CZ36;A0A5F4D2D5	1;1;1;1;1;1	1;1;1;1;1;1	1;1;1;1;1;1	tr|A0A5F4D717|A0A5F4D717_CANLF ATP-dependent RNA helicase DDX1 OS=Canis lupus familiaris OX=9615 GN=DDX1 PE=3 SV=1;tr|F6V659|F6V659_CANLF ATP-dependent RNA helicase DDX1 OS=Canis lupus familiaris OX=9615 GN=DDX1 PE=3 SV=1;tr|A0A5F4CQL9|A0A5F4CQL9_CANLF ATP	6	1	1	1	2.9	2.9	2.9	56.49	512	512;529;558;559;563;567	0	6.459	1135900	1	NTYGTGCFLLCNTGR				294	2304	TRUE	2368	2589	3009	3009					-1;-1;-1;-1;-1;-1
A0A5F4CZ54;F1PXG4;P50994;A0A5F4D2B3	A0A5F4CZ54;F1PXG4;P50994;A0A5F4D2B3	6;5;4;4	6;5;4;4	6;5;4;4	tr|F1PIA2|F1PIA2_CANLF Ubiquitinyl hydrolase 1 OS=Canis lupus familiaris OX=9615 GN=OTUB1 PE=3 SV=3;tr|A0A5F4CQQ1|A0A5F4CQQ1_CANLF Ubiquitin thioesterase OS=Canis lupus familiaris OX=9615 GN=OTUB1 PE=3 SV=1	4	6	6	6	21.1	21.1	21.1	36.094	318	318;363;319;645	0	59.166	14101000	6	AEIDMMDIR;DEGNFLDDALMR;GAGTDEGCLIEILASR;INQTYQLQYGR;SDTSFMFQR;VLVSLSAGGR				295	68;372;918;1474;2495;3122	True;True;True;True;True;True	68;382;940;1507;2562;3206	75;410;1019;1634;2802;3509	88;474;1165;1882;3245;4088	88;474;1165;1882;3245;4088					-1;-1;-1;-1
A0A5F4CZE2;A0A5F4D386;A0A5F4DBL1;E2RND5	A0A5F4CZE2;A0A5F4D386;A0A5F4DBL1;E2RND5	1;1;1;1	1;1;1;1	1;1;1;1	tr|A0A5F4CQV7|A0A5F4CQV7_CANLF IGF-II mRNA-binding protein 1 OS=Canis lupus familiaris OX=9615 GN=IGF2BP1 PE=3 SV=1;tr|E2RTC5|E2RTC5_CANLF IGF-II mRNA-binding protein 1 OS=Canis lupus familiaris OX=9615 GN=IGF2BP1 PE=3 SV=2	4	1	1	1	1.7	1.7	1.7	66.978	603	603;609;653;677	0.0013831	6.4049	2979200	1	ALELQPGYIR				296	160	TRUE	162	177	203	203					-1;-1;-1;-1
Q3YIX4;A0A5F4DJ82;F1P699;A0A5F4CZX9;A0A5F4D0L9	Q3YIX4;A0A5F4DJ82;F1P699;A0A5F4CZX9;A0A5F4D0L9	10;10;10;10;9	10;10;10;10;9	10;10;10;10;9	tr|A0A5F4CTV8|A0A5F4CTV8_CANLF Eukaryotic translation initiation factor 4C OS=Canis lupus familiaris OX=9615 GN=EIF1AX PE=3 SV=1;tr|J9NYQ8|J9NYQ8_CANLF Eukaryotic translation initiation factor 4C OS=Canis lupus familiaris OX=9615 GN=EIF1AX PE=3 SV=1;tr|A0A	5	10	10	10	62	62	62	20.921	187	187;198;222;243;227	0	116.26	105770000	17	EWHHFLVVNMK;GNDISSGTVLSDYVGSGPPK;LYTLVLTDPDAPSR;LYTLVLTDPDAPSRK;NRPTSIAWDGLDPGK;VLTPTQVK;WSGPLSLQEVEERPQHALHVK;YREWHHFLVVNMK;YTGTEVDELGK;YVWLVYEQSGPLK				297	738;1090;2090;2091;2291;3116;3272;3413;3426;3441	True;True;True;True;True;True;True;True;True;True	757;758;1114;2132;2133;2354;3200;3360;3506;3520;3535	820;821;1210;1211;2314;2315;2573;2574;3503;3679;3849;3863;3881	938;939;1380;1381;1382;1383;2678;2679;2680;2990;2991;2992;4082;4279;4487;4503;4521;4522	938;1381;2679;2680;2992;4082;4279;4487;4503;4521		37		92	-1;-1;-1;-1;-1
J9P9G4;A0A5F4CZY7;A0A5F4DIX1;J9JHW4;J9P915;J9P348	J9P9G4;A0A5F4CZY7;A0A5F4DIX1;J9JHW4;J9P915;J9P348	2;2;2;1;1;1	2;2;2;1;1;1	2;2;2;1;1;1	tr|F1Q1R1|F1Q1R1_CANLF Malate dehydrogenase 1 OS=Canis lupus familiaris OX=9615 GN=MDH1 PE=4 SV=3;tr|A0A5F4CRJ6|A0A5F4CRJ6_CANLF Malate dehydrogenase OS=Canis lupus familiaris OX=9615 GN=MDH1 PE=3 SV=1;tr|E2QV08|E2QV08_CANLF Malate dehydrogenase OS=Canis l	6	2	2	2	7.2	7.2	7.2	29.334	263	263;263;267;263;266;308	0	11.496	2546200	2	IHQIEYAMEAVK;LLCNFMR				298	1390;1855	True;True	1418;1895	1542;2062	1782;2382	1782;2382					-1;-1;-1;-1;-1;-1
A0A5F4D002;F1P9P5	A0A5F4D002;F1P9P5	2;2	2;2	2;2	tr|A0A5F4CS83|A0A5F4CS83_CANLF Methionyl-tRNA synthetase OS=Canis lupus familiaris OX=9615 GN=MARS1 PE=3 SV=1;tr|F6XD28|F6XD28_CANLF Methionine--tRNA ligase, cytoplasmic OS=Canis lupus familiaris OX=9615 GN=MARS1 PE=3 SV=1	2	2	2	2	3.8	3.8	3.8	91.299	826	826;891	0	14.143	3813400	2	IFQNAPTDPTQDFSTQVAK;TMTELEIDMNQR				299	1360;2827	True;True	1388;2904	1510;3184	1740;3704	1740;3704					-1;-1
A0A5F4D0A6;E2RNQ8;A0A5F4D0U0	A0A5F4D0A6;E2RNQ8;A0A5F4D0U0	6;6;5	6;6;5	6;6;5	tr|F1Q0B0|F1Q0B0_CANLF Nucleolin OS=Canis lupus familiaris OX=9615 GN=NCL PE=4 SV=2;tr|A0A5F4CSC0|A0A5F4CSC0_CANLF Nucleolin OS=Canis lupus familiaris OX=9615 GN=NCL PE=4 SV=1	3	6	6	6	17.3	17.3	17.3	53.888	474	474;501;481	0	41.104	9982500	6	ESIVDVEGVVR;IGSCTQQDVELHVQK;IHDPQLLTER;LEYCEALAMLR;LPLQLDDAVRPEVEGEEEGR;YGVSSMIQSQDKPDR				300	696;1381;1386;1756;1938;3344	True;True;True;True;True;True	713;1409;1414;1796;1978;3432	774;1531;1536;1954;2148;3769	882;1766;1771;2255;2487;4399	882;1766;1771;2255;2487;4399					-1;-1;-1
A0A5F4D0H4;A0A5F4D5Q4	A0A5F4D0H4;A0A5F4D5Q4	13;12	13;12	0;0	tr|J9PAI4|J9PAI4_CANLF Chaperonin containing TCP1 subunit 5 OS=Canis lupus familiaris OX=9615 GN=CCT5 PE=3 SV=2;tr|A0A5F4CSG8|A0A5F4CSG8_CANLF CCT-epsilon OS=Canis lupus familiaris OX=9615 GN=CCT5 PE=3 SV=1;tr|A0A5F4D768|A0A5F4D768_CANLF CCT-epsilon OS=Can	2	13	13	0	43.3	43.3	0	44.034	395	395;395	0	103.01	79622000	16	AWMEQEGVTVK;AYEADYGSSLEEDIQADTSGYLER;DLTETLQSELSGK;EGVIIEILASR;FITILCTR;GIGTNEQAIIDVLTR;GSPHFNPEPDAEALYTAMK;ILVCLLQGSR;LMVALMYPPYR;NLHSYFAER;SEIDLNLIK;SETHGSLEEAMLTVVK;TLGSMIEGDTSGDYR				301	317;321;441;589;812;1031;1127;1452;1914;2248;2509;2521;2807	True;True;True;True;True;True;True;True;True;True;True;True;True	324;328;453;603;832;1054;1151;1152;1484;1954;2309;2576;2588;2589;2881	349;353;488;657;901;1147;1249;1250;1611;2123;2527;2816;2829;2830;3159	402;406;562;751;1025;1307;1434;1435;1856;2453;2454;2936;3261;3275;3276;3676	402;406;562;751;1025;1307;1435;1856;2453;2936;3261;3275;3676		13;14		93;303	-1;-1
A0A5F4D0Z3;A0A5S6CFZ3;B6V8E6	A0A5F4D0Z3;A0A5S6CFZ3;B6V8E6	8;8;8	6;6;6	6;6;6	tr|A0A5F4CSI9|A0A5F4CSI9_CANLF Filamin B OS=Canis lupus familiaris OX=9615 GN=FLNB PE=3 SV=1;tr|E2R0F2|E2R0F2_CANLF Filamin B OS=Canis lupus familiaris OX=9615 GN=FLNB PE=3 SV=2;tr|A0A5F4CA24|A0A5F4CA24_CANLF Filamin B OS=Canis lupus familiaris OX=9615 GN=	3	8	6	6	17.5	13.2	13.2	77.211	703	703;744;781	0	45.367	23775000	6	AAVSHWQQQSYLDSGIHSGATTTAPSLSGK;AGDREDITEPAICALR;LLNDEDQVVVNK;LVQLLVR;MEEIVEGCTGALHILAR;NLALCPANHAPLR;TSMGGTQQQFVEGVR;VAAGVLCELAQDK				302	27;85;1887;2058;2111;2239;2863;2915	True;True;True;True;False;True;True;False	27;86;1927;2100;2157;2158;2300;2940;2994	30;95;2096;2281;2339;2340;2515;3223;3286	36;109;2425;2639;2707;2708;2921;3748;3818	36;109;2425;2639;2708;2921;3748;3818		0		566	-1;-1;-1
A0A5F4D110;E2RM32	A0A5F4D110;E2RM32	7;7	7;7	7;7	tr|A0A5F4CT02|A0A5F4CT02_CANLF BUB3 mitotic checkpoint protein OS=Canis lupus familiaris OX=9615 GN=BUB3 PE=4 SV=1;tr|F1PNG1|F1PNG1_CANLF BUB3 mitotic checkpoint protein OS=Canis lupus familiaris OX=9615 GN=BUB3 PE=4 SV=3	2	7	7	7	10.9	10.9	10.9	108.67	974	974;1022	0	47.585	12051000	7	DLLLTGHEDGTVR;GGVSELQEDESFTLR;LIVSCHSDGSYCQWPVSSDAQQPEPLR;RPGPVMEHALLNDER;SAEDSFTGFVR;VGSFDPYSDDPR;VGVQNMELAPVQR				303	429;1018;1842;2441;2465;3019;3023	True;True;True;True;True;True;True	440;1041;1882;2507;2532;3099;3103	473;1133;2048;2745;2771;3398;3402	545;1292;2367;3187;3213;3967;3972	545;1292;2367;3187;3213;3967;3972					-1;-1
E2RFT3;A0A5F4D180	E2RFT3;A0A5F4D180	6;6	6;6	6;6	tr|A0A5F4CT18|A0A5F4CT18_CANLF Arginase OS=Canis lupus familiaris OX=9615 GN=ARG2 PE=3 SV=1;tr|J9P3P1|J9P3P1_CANLF Arginase OS=Canis lupus familiaris OX=9615 GN=ARG2 PE=3 SV=2;tr|E2R8N6|E2R8N6_CANLF Arginase OS=Canis lupus familiaris OX=9615 GN=ARG2 PE=3 S	2	6	6	6	14.2	14.2	14.2	59.77	528	528;577	0	50.669	12608000	6	DQEEEMDYAPDDVYDYK;FITYPFDQNR;GYEENYFFIFR;IDPNVLLDPADEK;LLEEEIQAPTSSK;YGISNEKPEVK				304	459;813;1177;1329;1865;3334	True;True;True;True;True;True	472;833;1203;1356;1905;3422	511;902;1310;1478;2072;3759	594;1026;1502;1703;2392;4389	594;1026;1502;1703;2392;4389					-1;-1
A0A5F4D1B4;Q9XSU3;J9P897;F2Z4P3	A0A5F4D1B4;Q9XSU3;J9P897;F2Z4P3	2;2;2;2	2;2;2;2	2;2;2;2	tr|A0A5F4CT62|A0A5F4CT62_CANLF 14-3-3 protein theta OS=Canis lupus familiaris OX=9615 GN=YWHAQ PE=3 SV=1;tr|F6Y478|F6Y478_CANLF 14_3_3 domain-containing protein OS=Canis lupus familiaris OX=9615 GN=YWHAQ PE=3 SV=2	4	2	2	2	28.9	28.9	28.9	13.055	121	121;140;140;140	0	20.678	7878800	2	ISLGLPVGAVINCADNTGAK;LPAAGVGDMVMATVK				305	1520;1929	True;True	1554;1969	1694;2139	1963;2475	1963;2475					-1;-1;-1;-1
A0A5F4D1K3;A0A5F4D3G3;E2R3I8;A0A5F4D4I0	A0A5F4D1K3;A0A5F4D3G3;E2R3I8	3;3;3;1	3;3;3;1	3;3;3;1	tr|A0A5F4CTD1|A0A5F4CTD1_CANLF ATP synthase subunit gamma OS=Canis lupus familiaris OX=9615 GN=ATP5F1C PE=3 SV=1;tr|E2RNY7|E2RNY7_CANLF ATP synthase subunit gamma OS=Canis lupus familiaris OX=9615 GN=ATP5F1C PE=2 SV=3	4	3	3	3	18.6	18.6	18.6	31.892	296	296;298;330;193	0	18.881	8014800	4	KPLLPYTPGSDVAGIIEAIGENVSTFK;VFEFGGPEVLK;VVQAHENIIHSSGAIGK				306	1633;2991;3232	True;True;True	1669;3071;3318	1819;3367;3635;3636	2103;3927;4232;4233	2103;3927;4233					-1;-1;-1;-1
A0A5F4D2Y4;E2RCF9;A0A5F4CLK0;E2RCG0;J9P8W8;A0A5F4BPR0	A0A5F4D2Y4;E2RCF9;A0A5F4CLK0;E2RCG0;J9P8W8	8;7;7;7;5;3	5;4;4;4;3;2	5;4;4;4;3;2	tr|J9P9V0|J9P9V0_CANLF 14_3_3 domain-containing protein OS=Canis lupus familiaris OX=9615 GN=YWHAE PE=3 SV=2;tr|A0A5F4CTR8|A0A5F4CTR8_CANLF 14_3_3 domain-containing protein OS=Canis lupus familiaris OX=9615 GN=YWHAE PE=3 SV=1;tr|A0A5F4BVY6|A0A5F4BVY6_CANLF	6	8	5	5	31.8	21.1	21.1	38.58	365	365;321;322;440;308;273	0	38.854	15812000	4	AFAMIIDK;AITIAGIPQSIIECVK;ESTGAQVQVAGDMLPNSTER;IANPVEGSTDR;IITLAGPTNAIFK;INISEGNCPER;LEEDISSSMTNSTAASRPPVTLR;PSSSPVIFAGGQDR				307	74;142;702;1306;1416;1472;1739;2348	False;True;False;True;True;False;True;True	74;144;719;720;1333;1445;1505;1779;2412	82;158;780;781;1455;1571;1632;1937;2635	95;182;888;889;890;1676;1813;1879;1880;2237;3056	95;182;890;1676;1813;1879;2237;3056		38		137	-1;-1;-1;-1;-1;-1
A0A5F4D2Z7;F1PLV2;A0A5F4CQ61	A0A5F4D2Z7;F1PLV2	5;4;1	5;4;1	5;4;1	tr|A0A5F4CU11|A0A5F4CU11_CANLF C2 calcium dependent domain containing 5 OS=Canis lupus familiaris OX=9615 GN=C2CD5 PE=4 SV=1;tr|A0A5F4D2X9|A0A5F4D2X9_CANLF C2 calcium dependent domain containing 5 OS=Canis lupus familiaris OX=9615 GN=C2CD5 PE=4 SV=1;tr|A0A	3	5	5	5	21.2	21.2	21.2	30.96	273	273;243;103	0	38.748	20124000	6	DFMIQGGDFTR;HYGPGWVSMANAGK;IEVEKPFAIAK;TVDNFVALATGEK;VLEGMEVVR				308	379;1292;1351;2887;3078	True;True;True;True;True	390;1319;1379;2964;3162	419;1439;1440;1501;3251;3465	484;1656;1657;1729;3778;4041	484;1657;1729;3778;4041					-1;-1;-1
A0A5F4D3A6	A0A5F4D3A6	4	1	1	tr|F1P8N6|F1P8N6_CANLF Endoplasmin OS=Canis lupus familiaris OX=9615 GN=HSP90B1 PE=3 SV=1;sp|P41148|ENPL_CANLF Endoplasmin OS=Canis lupus familiaris OX=9615 GN=HSP90B1 PE=1 SV=1;tr|A0A5F4CUB2|A0A5F4CUB2_CANLF Endoplasmin OS=Canis lupus familiaris OX=9615 G	1	4	1	1	22.6	6.5	6.5	19.211	168	168	0.0077519	6.0952	0	1	AGELTEDEVRR;IAFAITAIK;VITIMQNPR;VLNTNIDGR				309	87;1300;3054;3103	True;False;False;False	88;1327;3137;3187	97;1449;3440;3490	111;1668;4013;4069	111;1668;4013;4069					-1
A0A5F4D9C7;A0A5F4D3M9;F1PGD7	A0A5F4D9C7;A0A5F4D3M9;F1PGD7	4;4;4	4;4;4	4;4;4	tr|A0A5F4CV08|A0A5F4CV08_CANLF Myosin IC OS=Canis lupus familiaris OX=9615 GN=MYO1C PE=3 SV=1;tr|J9NUL0|J9NUL0_CANLF Myosin IC OS=Canis lupus familiaris OX=9615 GN=MYO1C PE=3 SV=2;tr|A0A5F4DI79|A0A5F4DI79_CANLF Myosin IC OS=Canis lupus familiaris OX=9615 G	3	4	4	4	33.1	33.1	33.1	14.329	121	121;144;157	0	25.858	12681000	5	AITGASLADIMAK;QINWTVLYR;VELCSFSGYK;VFQFLNAK				310	141;2382;2979;3001	True;True;True;True	143;2446;3058;3081	157;2673;3354;3377	181;3102;3913;3940;3941	181;3102;3913;3940					-1;-1;-1
A0A5F4D751;Q95168;F1PEE3;A0A5F4D4J3;J9P013;J9P749;A0A5F4CE85	A0A5F4D751;Q95168;F1PEE3;A0A5F4D4J3;J9P013;J9P749;A0A5F4CE85	5;5;5;5;5;5;4	5;5;5;5;5;5;4	5;5;5;5;5;5;4	tr|A0A5F4CV69|A0A5F4CV69_CANLF Phenylalanyl-tRNA synthetase OS=Canis lupus familiaris OX=9615 GN=FARS2 PE=3 SV=1;tr|E2RK98|E2RK98_CANLF Phenylalanyl-tRNA synthetase OS=Canis lupus familiaris OX=9615 GN=FARS2 PE=3 SV=3	7	5	5	5	5.2	5.2	5.2	127.88	1137	1137;1174;1197;1201;1220;1256;1087	0	30.735	4047600	5	AFEVMDEFDGR;GFGIAVSGGR;HALLDVTPK;MQELQEAQNAR;TFLRPSPEDEAIYGPNTK				311	77;992;1195;2157;2752	True;True;True;True;True	77;1015;1222;2213;2824	85;1104;1331;2401;3091	98;1259;1527;2779;3601	98;1259;1527;2779;3601					-1;-1;-1;-1;-1;-1;-1
A0A5F4D4L8	A0A5F4D4L8	1	1	1	tr|E2R9I0|E2R9I0_CANLF Polyadenylate-binding protein OS=Canis lupus familiaris OX=9615 GN=PABPC4 PE=3 SV=1;tr|A0A5F4CVP8|A0A5F4CVP8_CANLF Polyadenylate-binding protein OS=Canis lupus familiaris OX=9615 GN=PABPC4 PE=3 SV=1;tr|E2R9I1|E2R9I1_CANLF Polyadenyla	1	1	1	1	2.9	2.9	2.9	51.18	475	475	0	7.1206	3283500	1	GEFTGLQLLDILTR				312	962	TRUE	984	1066	1216	1216					-1
A0A5F4D4Q1;J9PAW4;E2RCQ3	A0A5F4D4Q1;J9PAW4;E2RCQ3	2;2;2	2;2;2	2;2;2	tr|A0A5F4CZ40|A0A5F4CZ40_CANLF SMAD family member 2 OS=Canis lupus familiaris OX=9615 GN=SMAD2 PE=4 SV=1;tr|A0A5F4CVU9|A0A5F4CVU9_CANLF Mothers against decapentaplegic homolog OS=Canis lupus familiaris OX=9615 GN=SMAD2 PE=3 SV=1;tr|E2RP23|E2RP23_CANLF Moth	3	2	2	2	2.5	2.5	2.5	95.393	847	847;848;866	0	11.327	2100500	2	ALRPGDPGFCAR;EWLSPLPDR				313	185;739	True;True	187;759	202;822	230;940	230;940					-1;-1;-1
A0A5F4D559;E2R9U8;A0A5F4DIT6;A0A5F4BYB0	A0A5F4D559;E2R9U8;A0A5F4DIT6;A0A5F4BYB0	2;2;2;1	2;2;2;1	2;2;2;1	tr|A0A5F4CVY4|A0A5F4CVY4_CANLF IST1 homolog OS=Canis lupus familiaris OX=9615 GN=IST1 PE=3 SV=1;tr|E2RPE3|E2RPE3_CANLF IST1 homolog OS=Canis lupus familiaris OX=9615 GN=IST1 PE=3 SV=1	4	2	2	2	5.3	5.3	5.3	74.36	683	683;714;785;761	0	16.33	4465700	2	GVVQDLQQAVSK;SLAGSSGPGASSGPSGDHSELAIR				314	1167;2573	True;True	1193;2644	1300;2885	1492;3342	1492;3342					-1;-1;-1;-1
A0A5F4DA68;A0A5F4DG91;A0A5F4D5Q3;F1PK99;J9P0S7;A0A5F4D4H4	A0A5F4DA68;A0A5F4DG91;A0A5F4D5Q3;F1PK99;J9P0S7;A0A5F4D4H4	2;2;2;2;2;1	2;2;2;2;2;1	2;2;2;2;2;1	tr|A0A5F4CW72|A0A5F4CW72_CANLF V-type proton ATPase subunit a OS=Canis lupus familiaris OX=9615 GN=ATP6V0A2 PE=3 SV=1;tr|E2R360|E2R360_CANLF V-type proton ATPase subunit a OS=Canis lupus familiaris OX=9615 GN=ATP6V0A2 PE=3 SV=1	6	2	2	2	1.4	1.4	1.4	155.04	1421	1421;1431;1434;1454;1499;1410	0	12.325	4914000	2	AIEAISPGQYR;YDPEIIGPR				315	123;3300	True;True	124;3388	137;3707	160;4308	160;4308					-1;-1;-1;-1;-1;-1
P60952;J9NYK5;A0A5F4D5V0;J9P730	P60952;J9NYK5;A0A5F4D5V0;J9P730	2;2;2;1	2;2;2;1	2;2;2;1	tr|A0A5F4CWC5|A0A5F4CWC5_CANLF ADP ribosylation factor GTPase activating protein 1 OS=Canis lupus familiaris OX=9615 GN=ARFGAP1 PE=4 SV=1;tr|A0A5F4DD62|A0A5F4DD62_CANLF ADP ribosylation factor GTPase activating protein 1 OS=Canis lupus familiaris OX=9615 G	4	2	2	2	11.5	11.5	11.5	21.258	191	191;191;191;206	0	12.901	5308700	2	TCLLISYTTNK;WVPEITHHCPK				316	2725;3277	True;True	2797;3365	3061;3684	3568;4284	3568;4284					-1;-1;-1;-1
A0A5F4DES8;A0A5F4D6D5;J9P7U3	A0A5F4DES8;A0A5F4D6D5;J9P7U3	1;1;1	1;1;1	1;1;1	tr|A0A5F4CWJ3|A0A5F4CWJ3_CANLF S-adenosylmethionine synthase OS=Canis lupus familiaris OX=9615 GN=MAT2A PE=3 SV=1;tr|E2R431|E2R431_CANLF S-adenosylmethionine synthase OS=Canis lupus familiaris OX=9615 GN=MAT2A PE=3 SV=2	3	1	1	1	2.3	2.3	2.3	34.294	307	307;309;330	0.0013587	6.3348	5270700	2	DLLSEKR				317	430	TRUE	441	474	546;547	546					-1;-1;-1
E2R830;A0A5F4D6H0;A0A5F4CX60	E2R830;A0A5F4D6H0;A0A5F4CX60	6;6;4	6;6;4	6;6;4	tr|A0A5F4CWL3|A0A5F4CWL3_CANLF Serine/threonine-protein phosphatase 2A activator OS=Canis lupus familiaris OX=9615 GN=PTPA PE=3 SV=1;tr|A0A5F4DGM9|A0A5F4DGM9_CANLF Serine/threonine-protein phosphatase 2A activator OS=Canis lupus familiaris OX=9615 GN=PTPA	3	6	6	6	6.3	6.3	6.3	152.93	1379	1379;1323;1131	0	35.443	7289300	6	AVIVLNEGIK;IVIVPSLNPDGR;LTAGLGPPPPDGNAGPDAAGPLLPGRPQVK;LVGNMHGDETVSR;SSSILALYR;YIGNMHGNEVVGR				318	297;1551;1998;2043;2662;3357	True;True;True;True;True;True	302;1585;2040;2085;2733;3447	327;1725;2216;2264;2985;3786	379;1996;2563;2616;3459;4417	379;1996;2563;2616;3459;4417					-1;-1;-1
A0A5F4D6L0;F1PHQ0;A0A5F4BWI0;A0A5F4C5Z1;F1PGV0;A0A5F4CFD0	A0A5F4D6L0;F1PHQ0	49;49;13;13;13;13	49;49;13;13;13;13	49;49;13;13;13;13	tr|A0A5F4D4F1|A0A5F4D4F1_CANLF Moesin OS=Canis lupus familiaris OX=9615 GN=MSN PE=4 SV=1;tr|A0A5F4CWP8|A0A5F4CWP8_CANLF Moesin OS=Canis lupus familiaris OX=9615 GN=MSN PE=4 SV=1;tr|A0A5F4BWZ6|A0A5F4BWZ6_CANLF Moesin OS=Canis lupus familiaris OX=9615 GN=MSN	6	49	49	49	38.2	38.2	38.2	192.06	1679	1679;1682;612;1583;1640;1673	0	323.31	361950000	65	AFMTADLPNELIELLEK;AHTMTDDVTFWK;ALEHFTDLYDIK;AVVHTHLLNPEWLVNYFGSLSVEDSLECLR;AYEFAER;DPELWGSVLLESNPYR;DPHLACVAYER;EDKLECSEELGDLVK;EHLELFWSR;EVCFACVDGK;FNALFAQGNYSEAAK;FQSVPAQPGQTSPLLQYFGILLDQGQLNK;GQFSTDELVAEVEK;HDVVFLITK;HELIEFR;HSSLAGCQIINYR;IAAYLFK;ISGETIFVTAPHEATAGIIGVNR;IVLDNSVFSEHR;IYIDSNNNPER;KDPELWGSVLLESNPYR;KFNALFAQGNYSEAAK;LAELEEFINGPNNAHIQQVGDR;LASTLVHLGEYQAAVDGAR;LECSEELGDLVK;LHIIEVGTP…				319	81;117;157;313;322;453;455;538;595;720;844;871;1112;1200;1204;1276;1296;1518;1552;1577;1587;1599;1670;1694;1736;1809;1884;1905;1948;2003;2250;2258;2273;2415;2442;2443;2691;2818;2929;2961;3011;3050;3126;3175;3217;3269;3346;3347;3355	True;True;True;True;True;True;True;True;True;True;True;True;True;True;True;True;True;True;True;True;True;True;True;True;True;True;True;True;True;True;True;True;True;True;True;True;True;True;True;True;True;True;True;True;True;True;True;True;True	81;118;159;320;329;466;468;552;609;738;865;893;1136;1227;1231;1303;1323;1552;1586;1611;1622;1634;1707;1731;1775;1849;1924;1945;1988;2045;2311;2319;2335;2480;2508;2509;2510;2762;2894;3008;3040;3091;3133;3210;3260;3303;3357;3434;3435;3445	89;130;131;173;174;345;354;504;506;601;602;664;801;936;967;1234;1336;1340;1422;1444;1445;1692;1726;1754;1766;1780;1860;1885;1886;1933;2012;2093;2114;2158;2221;2529;2537;2554;2710;2746;2747;2748;2749;3020;3173;3300;3335;3388;3389;3434;3435;3514;3571;3620;3676;3771;3772;3784	102;152;153;199;200;398;407;582;588;691;692;761;915;1065;1105;1415;1533;1534;1538;1539;1638;1661;1662;1663;1956;1957;1997;2031;2045;2061;2151;2152;2178;2179;2232;2325;2326;2422;2444;2497;2568;2938;2950;2968;3146;3188;3189;3190;3191;3519;3693;3834;3835;3894;3954;3955;4006;4007;4008;4096;4161;4216;4276;4401;4402;4414;4415	102;153;200;398;407;582;588;691;761;915;1065;1105;1415;1533;1538;1638;1663;1956;1997;2031;2045;2061;2151;2179;2232;2326;2422;2444;2497;2568;2938;2950;2968;3146;3189;3191;3519;3693;3834;3894;3954;4006;4096;4161;4216;4276;4401;4402;4414		39;40		73;1000	-1;-1;-1;-1;-1;-1
A0A5F4DAP1;A0A5F4D6L4;E2QYC7;E2QYC5	A0A5F4DAP1;A0A5F4D6L4;E2QYC7;E2QYC5	1;1;1;1	1;1;1;1	1;1;1;1	tr|A0A5F4CWR5|A0A5F4CWR5_CANLF Vimentin OS=Canis lupus familiaris OX=9615 GN=VIM PE=3 SV=1;tr|A0A5F4DGN4|A0A5F4DGN4_CANLF Vimentin OS=Canis lupus familiaris OX=9615 GN=VIM PE=3 SV=1;tr|A0A5F4BRV8|A0A5F4BRV8_CANLF Vimentin OS=Canis lupus familiaris OX=9615	4	1	1	1	1.8	1.8	1.8	87.32	766	766;802;856;887	0	11.024	2216900	1	FLEEGNIEEAEIQK				320	822	TRUE	842	911	1036	1036					-1;-1;-1;-1
A0A5F4D6S6;E2R8A2	A0A5F4D6S6;E2R8A2	3;3	3;3	3;3	tr|E2QXD1|E2QXD1_CANLF Annexin OS=Canis lupus familiaris OX=9615 GN=ANXA7 PE=3 SV=2;tr|A0A5F4CWV7|A0A5F4CWV7_CANLF Annexin OS=Canis lupus familiaris OX=9615 GN=ANXA7 PE=3 SV=1;tr|A0A5F4DJQ9|A0A5F4DJQ9_CANLF Annexin OS=Canis lupus familiaris OX=9615 GN=ANXA	2	3	3	3	19.8	19.8	19.8	20.495	182	182;186	0	25.142	9690700	4	GDFDENLNYPEQK;IQHILCTGNLCTK;TLAGDVHIVR				321	944;1496;2803	True;True;True	966;1529;2877	1046;1665;3155	1192;1193;1920;3672	1192;1920;3672					-1;-1
E2QSB5;A0A5F4D6Z2	E2QSB5;A0A5F4D6Z2	1;1	1;1	1;1	tr|A0A5F4CXL7|A0A5F4CXL7_CANLF Ribosomal_L16 domain-containing protein OS=Canis lupus familiaris OX=9615 GN=RPL10 PE=3 SV=1;tr|A0A5F4D1V8|A0A5F4D1V8_CANLF Ribosomal_L16 domain-containing protein OS=Canis lupus familiaris OX=9615 GN=RPL10 PE=3 SV=1;tr|J9PBD	2	1	1	1	4.1	4.1	4.1	34.699	317	317;377	0	6.801	1477000	1	APALSLSTLASPK				322	210	TRUE	214	233	271	271					-1;-1
A0A5F4D7L7;E2QT82	A0A5F4D7L7;E2QT82	2;2	2;2	2;2	tr|A0A5F4CXP4|A0A5F4CXP4_CANLF CSD domain-containing protein OS=Canis lupus familiaris OX=9615 GN=LOC479011 PE=4 SV=1;tr|E2R1A0|E2R1A0_CANLF CSD domain-containing protein OS=Canis lupus familiaris OX=9615 GN=YBX1 PE=4 SV=3;tr|J9P9A0|J9P9A0_CANLF CSD domain	2	2	2	2	9.1	9.1	9.1	28.87	263	263;271	0	19.804	5604300	2	ALIDPSSGLPNR;SELLPAEWNSNK				323	167;2516	True;True	169;2583	184;2823	210;3269	210;3269					-1;-1
A0A5F4D804;E2R948;A0A5F4CG77	A0A5F4D804;E2R948	9;6;2	9;6;2	9;6;2	tr|E2RGH5|E2RGH5_CANLF Ubiquitin-activating enzyme E1 OS=Canis lupus familiaris OX=9615 GN=UBA1 PE=3 SV=3;tr|A0A5F4CY33|A0A5F4CY33_CANLF Ubiquitin-activating enzyme E1 OS=Canis lupus familiaris OX=9615 GN=UBA1 PE=3 SV=1;tr|J9P920|J9P920_CANLF Ubiquitin-act	3	9	9	9	39.1	39.1	39.1	31.584	294	294;321;91	0	103.63	94932000	16	GFGFGLVK;LTFDTTFSPNTGK;LTLSALVDGK;NNFAVGYR;PMCVPPSYADLGK;SCSGVEFSTSGSSNTDTGK;VCEDLDTSVNLAWTSGTNCTR;WCEYGLTFTEK;YQLDPTASISAK				324	982;2006;2017;2272;2342;2486;2945;3258;3412	True;True;True;True;True;True;True;True;True	1005;2048;2059;2334;2406;2553;3024;3345;3505	1092;2226;2237;2238;2553;2628;2629;2792;3319;3664;3848	1245;1246;1247;2574;2575;2588;2589;2967;3049;3050;3234;3235;3875;4262;4485;4486	1245;2575;2588;2967;3049;3234;3875;4262;4486					-1;-1;-1
E2R7H9;A0A5F4D8A0	E2R7H9;A0A5F4D8A0	1;1	1;1	1;1	tr|A0A5F4CYA3|A0A5F4CYA3_CANLF ATP synthase subunit alpha OS=Canis lupus familiaris OX=9615 GN=ATP5F1A PE=3 SV=1;tr|E2RNG2|E2RNG2_CANLF ATP synthase subunit alpha OS=Canis lupus familiaris OX=9615 GN=ATP5F1A PE=3 SV=2	2	1	1	1	2.3	2.3	2.3	64.43	576	576;589	0	8.7957	1640500	1	VLAPSAEEEPLLR				325	3066	TRUE	3149	3452	4026	4026					-1;-1
E2QW54;A0A5F4D8A5	E2QW54;A0A5F4D8A5	11;11	11;11	11;11	tr|F1PY28|F1PY28_CANLF Branched-chain-amino-acid aminotransferase OS=Canis lupus familiaris OX=9615 GN=BCAT1 PE=3 SV=2;tr|A0A5F4CYI2|A0A5F4CYI2_CANLF Branched-chain-amino-acid aminotransferase OS=Canis lupus familiaris OX=9615 GN=BCAT1 PE=3 SV=1;tr|A0A5F4D	2	11	11	11	19.3	19.3	19.3	85.06	762	762;836	0	72.397	21845000	12	GWSMSEQSEEFMGGMTAER;HGSPPEALIQCPYPR;LFANQQVFHISCFR;LSLGTYASLHGR;QSSSTNAINDLR;SQDMGFWEGESVK;SRPFTVAASFR;SSAIVEIFSK;STNWSSFADNTSPK;VSAAENSLAVHSTPAEDDSR;YNVPLNR				326	1170;1223;1757;1986;2398;2638;2651;2652;2678;3168;3399	True;True;True;True;True;True;True;True;True;True;True	1196;1250;1797;2028;2463;2709;2722;2723;2749;3253;3491	1303;1364;1955;2203;2692;2956;2973;2974;3007;3562;3833	1495;1566;2256;2547;3123;3425;3446;3447;3505;4151;4152;4469	1495;1566;2256;2547;3123;3425;3446;3447;3505;4152;4469					-1;-1
A0A5F4D8F9;E2R1E6	A0A5F4D8F9;E2R1E6	8;8	8;8	8;8	tr|A0A5F4CYM9|A0A5F4CYM9_CANLF Annexin OS=Canis lupus familiaris OX=9615 GN=ANXA5 PE=3 SV=1;tr|E2RQ14|E2RQ14_CANLF Annexin OS=Canis lupus familiaris OX=9615 GN=ANXA5 PE=3 SV=3;tr|A0A5F4CI64|A0A5F4CI64_CANLF Annexin OS=Canis lupus familiaris OX=9615 GN=ANXA	2	8	8	8	13.6	13.6	13.6	67.031	647	647;711	0	53.01	15620000	8	ARPPSEAQFVDCFQK;GPAEGVLTLR;HSQTVLNQLR;ILYDFTAR;LAINLLAK;SEAIVSVDDAIR;SVTSPLLSR;VWTQEMLLQVNDQSLR				327	246;1098;1275;1456;1677;2498;2695;3249	True;True;True;True;True;True;True;True	250;1122;1302;1488;1714;2565;2766;3335	270;1220;1421;1615;1867;2805;3024;3653	313;1399;1637;1860;2159;3248;3523;4250	313;1399;1637;1860;2159;3248;3523;4250					-1;-1
F1PXQ9;J9NSW0;A0A5F4DBR8;A0A5F4D8I7	F1PXQ9;J9NSW0;A0A5F4DBR8;A0A5F4D8I7	1;1;1;1	1;1;1;1	1;1;1;1	tr|A0A5F4CYP2|A0A5F4CYP2_CANLF Small monomeric GTPase OS=Canis lupus familiaris OX=9615 GN=RALB PE=3 SV=1;tr|E2RLB2|E2RLB2_CANLF Small monomeric GTPase OS=Canis lupus familiaris OX=9615 GN=RALB PE=3 SV=1;tr|A0A5F4C1C2|A0A5F4C1C2_CANLF RAS like proto-onco B	4	1	1	1	2	2	2	73.702	647	647;832;842;877	0	6.8577	1245200	1	AQLLQPTLEINPR				328	233	TRUE	237	257	300	300					-1;-1;-1;-1
A0A5F4D8N5;A0A5F4DDP3;E2RQV7	A0A5F4D8N5;A0A5F4DDP3;E2RQV7	6;6;6	6;6;6	6;6;6	tr|E2RNT9|E2RNT9_CANLF Glycerol kinase OS=Canis lupus familiaris OX=9615 GN=GK PE=3 SV=3;tr|A0A5F4D0Q7|A0A5F4D0Q7_CANLF Glycerol kinase OS=Canis lupus familiaris OX=9615 GN=GK PE=3 SV=1;tr|A0A5F4DJM9|A0A5F4DJM9_CANLF Glycerol kinase OS=Canis lupus familiar	3	6	6	6	18.6	18.6	18.6	56.082	500	500;513;540	0	50.364	14124000	6	HAASTVQILGAEK;LIAHAGSLLNLAK;MMAIAPNVTVMVGELVGAR;TYDPSGDSTLPTCSK;YDAFGEDSSSAMGVENR;YGLIYHASLVGQTSPK				329	1192;1813;2151;2906;3290;3336	True;True;True;True;True;True	1219;1853;2206;2985;3378;3424	1328;2016;2394;3276;3697;3761	1523;2330;2771;3807;4298;4391	1523;2330;2771;3807;4298;4391					-1;-1;-1
F1PAM3;A0A5F4D8P8	F1PAM3;A0A5F4D8P8	6;6	6;6	6;6	tr|A0A5F4CZ54|A0A5F4CZ54_CANLF Annexin OS=Canis lupus familiaris OX=9615 GN=ANXA4 PE=3 SV=1;tr|F1PXG4|F1PXG4_CANLF Annexin OS=Canis lupus familiaris OX=9615 GN=ANXA4 PE=3 SV=3;sp|P50994|ANXA4_CANLF Annexin A4 OS=Canis lupus familiaris OX=9615 GN=ANXA4 PE=1	2	6	6	6	16	16	16	47.092	419	419;441	0	39.312	7853300	7	DQTNDQVTIDSALATQK;LDGNQDLIR;PVVEMDGDEMTR;TIEAEAAHGTVTR;VAKPVVEMDGDEMTR;VCVQTVESGAMTK				330	466;1713;2354;2782;2924;2952	True;True;True;True;True;True	479;1752;2418;2856;3003;3031	518;1909;2641;3130;3131;3295;3326	602;2203;3063;3642;3643;3827;3884	602;2203;3063;3642;3827;3884					-1;-1
A0A5F4D8Q7;F1PQ80;A0A5F4C729	A0A5F4D8Q7;F1PQ80;A0A5F4C729	3;3;2	3;3;2	3;3;2	tr|A0A5F4CZE2|A0A5F4CZE2_CANLF PTS1-BP OS=Canis lupus familiaris OX=9615 GN=PEX5 PE=3 SV=1;tr|A0A5F4D386|A0A5F4D386_CANLF PTS1-BP OS=Canis lupus familiaris OX=9615 GN=PEX5 PE=3 SV=1;tr|A0A5F4DBL1|A0A5F4DBL1_CANLF PTS1-BP OS=Canis lupus familiaris OX=9615 G	3	3	3	3	4.8	4.8	4.8	106.08	953	953;1005;975	0	18.129	3769400	3	FIPYTEEFSEK;SIIECVDDFR;VIVQFQPSSVPDEWGTTQDGQTRPR				331	808;2557;3057	True;True;True	828;2627;3140	896;2868;3443	1020;3319;4016	1020;3319;4016					-1;-1;-1
A0A5F4D8U5	A0A5F4D8U5	5	1	1	sp|Q3YIX4|PEBP1_CANLF Phosphatidylethanolamine-binding protein 1 OS=Canis lupus familiaris OX=9615 GN=PEBP1 PE=1 SV=1;tr|A0A5F4DJ82|A0A5F4DJ82_CANLF Phosphatidylethanolamine-binding protein 1 OS=Canis lupus familiaris OX=9615 GN=PEBP1 PE=3 SV=1;tr|F1P699|F	1	5	1	1	14.1	4.3	4.3	41.917	376	376	0	22.035	130970000	9	DLTDYLMK;HQGVMVGMGQK;IWHHTFYNELR;RGILTLK;SYELPDGQVITLGNER				332	440;1267;1568;2423;2702	False;False;False;False;True	452;1294;1602;2489;2773	486;487;1412;1743;1744;2720;3032;3033;3034;3035;3036	559;560;561;1628;2018;2019;2020;2021;3156;3533;3534;3535;3536;3537;3538;3539;3540;3541	560;1628;2018;3156;3538					-1
A0A5F4D8Z5;E2RPG9	A0A5F4D8Z5;E2RPG9	3;3	3;3	3;3	tr|J9P9G4|J9P9G4_CANLF Proteasome subunit alpha type OS=Canis lupus familiaris OX=9615 PE=3 SV=1;tr|A0A5F4CZY7|A0A5F4CZY7_CANLF Proteasome subunit alpha type OS=Canis lupus familiaris OX=9615 GN=PSMA1 PE=3 SV=1;tr|A0A5F4DIX1|A0A5F4DIX1_CANLF Proteasome sub	2	3	3	3	3.7	3.7	3.7	94.12	841	841;874	0	19.255	4156400	3	ILHLLGQEGPK;LFQSNDPTLR;VFNETPINPR				333	1432;1772;2998	True;True;True	1462;1812;3078	1588;1971;3374	1831;2276;3937	1831;2276;3937					-1;-1
F1PBJ3;J9NSW5;A0A5F4D968;A0A5F4CCE9;A0A5F4DGW2;A0A5F4C0H5	F1PBJ3;J9NSW5;A0A5F4D968;A0A5F4CCE9;A0A5F4DGW2;A0A5F4C0H5	10;10;10;9;9;9	10;10;10;9;9;9	10;10;10;9;9;9	tr|A0A5F4D002|A0A5F4D002_CANLF Ubiquitin carboxyl-terminal hydrolase OS=Canis lupus familiaris OX=9615 GN=USP5 PE=3 SV=1;tr|F1P9P5|F1P9P5_CANLF Ubiquitin carboxyl-terminal hydrolase OS=Canis lupus familiaris OX=9615 GN=USP5 PE=3 SV=3	6	10	10	10	17.7	17.7	17.7	82.767	751	751;759;785;615;635;764	0	78.76	37343000	11	AAYEAELGDAR;ASASSSGAQVGGSISSGSSASSVTVTR;IDSLSAQLSQLQK;LALDMEIHAYR;LAVYIDR;NSNLVGAAHEELQQSR;SSEDQSMGNWQIK;TALINSTGEEVAMR;TLEGELHDLR;VAVEEVDEEGK				334	28;248;1330;1680;1701;2294;2653;2715;2805;2938	True;True;True;True;True;True;True;True;True;True	28;252;1357;1717;1739;2358;2724;2787;2879;3017	31;272;1479;1871;1894;2578;2579;2975;3051;3157;3310	37;315;1704;2163;2188;2996;2997;3448;3557;3674;3862	37;315;1704;2163;2188;2996;3448;3557;3674;3862					-1;-1;-1;-1;-1;-1
A0A5F4DA28	A0A5F4DA28	2	1	1	tr|A0A5F4D0A6|A0A5F4D0A6_CANLF Aspartate--tRNA ligase, cytoplasmic OS=Canis lupus familiaris OX=9615 GN=DARS1 PE=3 SV=1;tr|E2RNQ8|E2RNQ8_CANLF Aspartate--tRNA ligase, cytoplasmic OS=Canis lupus familiaris OX=9615 GN=DARS1 PE=3 SV=1;tr|A0A5F4D0U0|A0A5F4D0U0	1	2	1	1	11	6	6	24.524	218	218	0	8.1091	1791200	1	NVLIVEDLIDTGK;VFIPHGLIMDR				335	2311;2995	True;False	2375;3075	2596;3371	3016;3931	3016;3931					-1
A0A5F4DBZ6;A0A5F4DAI7;E2QUR2;A0A5F4DBK1;A0A5F4C0H8	A0A5F4DBZ6;A0A5F4DAI7;E2QUR2;A0A5F4DBK1;A0A5F4C0H8	6;6;6;6;5	6;6;6;6;5	6;6;6;6;5	tr|A0A5F4D0H4|A0A5F4D0H4_CANLF Annexin OS=Canis lupus familiaris OX=9615 GN=ANXA8L1 PE=3 SV=1;tr|A0A5F4D5Q4|A0A5F4D5Q4_CANLF Annexin OS=Canis lupus familiaris OX=9615 GN=ANXA8L1 PE=3 SV=1	5	6	6	6	8.1	8.1	8.1	159.27	1413	1413;1460;1509;1516;1390	0	42.874	15206000	7	AIQGATSHHLGQNFSK;SVVNMEWDK;TELAEPIAVRPTSETVMYPAYAK;TGQEYKPGNPPAVVPNVSSTSSASIVESK;VYEELLAIPVVK;YNVYPTYDFACPIVDSIEGVTHALR				336	139;2697;2743;2767;3254;3400	True;True;True;True;True;True	141;2768;2815;2839;3340;3492	154;155;3026;3081;3109;3658;3834	178;179;3525;3591;3619;4255;4470	179;3525;3591;3619;4255;4470					-1;-1;-1;-1;-1
A0A5F4DDF8;E2RLS8;A0A5F4DAL0	A0A5F4DDF8;E2RLS8;A0A5F4DAL0	1;1;1	1;1;1	1;1;1	tr|A0A5F4D0Z3|A0A5F4D0Z3_CANLF Catenin beta-1 OS=Canis lupus familiaris OX=9615 GN=CTNNB1 PE=3 SV=1;tr|A0A5S6CFZ3|A0A5S6CFZ3_CANLF Catenin beta-1 OS=Canis lupus familiaris OX=9615 GN=CTNNB1 PE=3 SV=1;sp|B6V8E6|CTNB1_CANLF Catenin beta-1 OS=Canis lupus fami	3	1	1	1	0.9	0.9	0.9	120.53	1083	1083;1087;1120	0.0013736	6.382	1663500	1	FEGDTGLIVR				337	774	TRUE	794	859	980	980					-1;-1;-1
F1Q414;J9P1V7;J9P7B8;A0A5F4DBI9	F1Q414;J9P1V7;J9P7B8;A0A5F4DBI9	1;1;1;1	1;1;1;1	1;1;1;1	tr|A0A5F4D110|A0A5F4D110_CANLF LLGL scribble cell polarity complex component 2 OS=Canis lupus familiaris OX=9615 GN=LLGL2 PE=3 SV=1;tr|E2RM32|E2RM32_CANLF LLGL scribble cell polarity complex component 2 OS=Canis lupus familiaris OX=9615 GN=LLGL2 PE=3 SV=2	4	1	1	1	25	25	25	7.7752	68	68;104;116;145	0	7.304	2360200	1	ADALQAGASQFETSAAK				338	38	TRUE	38	42	50	50					-1;-1;-1;-1
J9NW00;A0A5F4DBM8	J9NW00;A0A5F4DBM8	1;1	1;1	1;1	tr|E2RFT3|E2RFT3_CANLF RNA polymerase II-associated factor 1 homolog OS=Canis lupus familiaris OX=9615 GN=PAF1 PE=3 SV=3;tr|A0A5F4D180|A0A5F4D180_CANLF RNA polymerase II-associated factor 1 homolog OS=Canis lupus familiaris OX=9615 GN=PAF1 PE=3 SV=1	2	1	1	1	2.6	2.6	2.6	45.77	419	419;461	0	6.4796	538700	1	GIEVVQLNLSR				339	1028	TRUE	1051	1144	1304	1304					-1;-1
A0A5F4DGA2;A0A5F4DCJ3;A0A5F4DBW9;F1PR93;A0A5F4DAY4	A0A5F4DGA2;A0A5F4DCJ3;A0A5F4DBW9;F1PR93;A0A5F4DAY4	2;2;2;2;1	2;2;2;2;1	2;2;2;2;1	tr|A0A5F4D1B4|A0A5F4D1B4_CANLF 60S ribosomal protein L23 OS=Canis lupus familiaris OX=9615 GN=RPL23 PE=3 SV=1;sp|Q9XSU3|RL23_CANLF 60S ribosomal protein L23 OS=Canis lupus familiaris OX=9615 GN=RPL23 PE=2 SV=1;tr|J9P897|J9P897_CANLF 60S ribosomal protein L	5	2	2	2	4.6	4.6	4.6	61.687	569	569;580;604;609;548	0	11.606	1564300	2	LYSILGTTLK;YAPSGFYIASGDVSGK				340	2089;3286	True;True	2131;3374	2313;3693	2677;4294	2677;4294					-1;-1;-1;-1;-1
F6XQE7;E2R5Q5;A0A5F4DC66;A0A5F4D406;A0A5F4CLX7;A0A5F4D3C6;A0A5F4C373;A0A5F4CZA6;F1Q2U8;E2R2H9;A0A5F4CE55	F6XQE7;E2R5Q5;A0A5F4DC66;A0A5F4D406	3;3;3;2;1;1;1;1;1;1;1	3;3;3;2;1;1;1;1;1;1;1	3;3;3;2;1;1;1;1;1;1;1	tr|A0A5F4D1K3|A0A5F4D1K3_CANLF Crystallin zeta OS=Canis lupus familiaris OX=9615 GN=CRYZ PE=3 SV=1;tr|A0A5F4D3G3|A0A5F4D3G3_CANLF PKS_ER domain-containing protein OS=Canis lupus familiaris OX=9615 PE=3 SV=1;tr|E2R3I8|E2R3I8_CANLF Crystallin zeta OS=Canis l	11	3	3	3	7.2	7.2	7.2	60.805	539	539;621;648;572;487;508;581;583;615;672;690	0	20.832	6059300	3	EISEGDEVEVYSR;KVPGVTAIELDEDTGTFR;LQIDEQLR				341	615;1649;1956	True;True;True	629;1686;1996	684;1837;2166	781;2125;2505	781;2125;2505					-1;-1;-1;-1;-1;-1;-1;-1;-1;-1;-1
A0A5F4DC86	A0A5F4DC86	23	2	0	tr|A0A5F4D2Y4|A0A5F4D2Y4_CANLF Uncharacterized protein OS=Canis lupus familiaris OX=9615 GN=PCBP2 PE=4 SV=1;tr|E2RCF9|E2RCF9_CANLF Uncharacterized protein OS=Canis lupus familiaris OX=9615 GN=PCBP2 PE=4 SV=3;tr|A0A5F4CLK0|A0A5F4CLK0_CANLF Uncharacterized p	1	23	2	0	40.9	4.2	0	79.988	692	692	0	12.5	8117100	2	ACLISLGYDVENDR;ASFNHFDKDHGGALGPEEFK;ASIHEAWTDGK;CQLEINFNTLQTK;DLLLDPAWEK;DYETATLSDIK;EAILAIHK;ELPPDQAEYCIAR;ETTDTDTADQVIASFK;GISQEQMQEFR;HEAFESDLAAHQDR;HTNYTMEHIR;ICDQWDALGSLTHSR;KHEAFESDLAAHQDR;LASDLLEWIR;LSGSNPYTTVTPQIINSK;LSNRPAFMPSEGK;MAPYQGPDAVPGALDYK;NFITAEELR;SFSTALYGESDL;TINEVENQILTR;TIPWLEDR;VLAVNQENEHLMEDYER				342	33;250;254;348;427;495;515;659;712;1044;1201;1279;1317;1609;1693;1981;1989;2100;2212;2530;2791;2793;3069	False;False;False;False;False;False;False;False;False;False;False;False;False;False;False;False;False;True;False;True;False;False;False	33;254;258;357;438;509;529;675;730;1068;1228;1306;1344;1644;1730;2023;2031;2143;2272;2598;2865;2867;3152;3153	36;274;279;280;384;471;552;572;732;792;1162;1337;1425;1466;1792;1793;1884;2196;2206;2325;2485;2839;3141;3143;3455;3456	43;317;323;324;441;543;640;662;836;837;904;905;1327;1535;1641;1689;2073;2074;2075;2177;2536;2537;2550;2692;2886;3286;3655;3656;3659;4029;4030;4031	43;317;323;441;543;640;662;836;905;1327;1535;1641;1689;2073;2177;2536;2550;2692;2886;3286;3655;3659;4030		18		76	-1
A0A5F4DCJ4;E2QRX1	A0A5F4DCJ4;E2QRX1	6;6	6;6	6;6	tr|A0A5F4D2Z7|A0A5F4D2Z7_CANLF Peptidyl-prolyl cis-trans isomerase OS=Canis lupus familiaris OX=9615 GN=CSNK1G1 PE=3 SV=1;tr|F1PLV2|F1PLV2_CANLF Peptidyl-prolyl cis-trans isomerase OS=Canis lupus familiaris OX=9615 GN=CSNK1G1 PE=3 SV=3	2	6	6	6	9.6	9.6	9.6	86.048	748	748;796	0	46.632	13985000	6	ACAELHQNVNVK;AELAELPLR;ILVGTNLVR;IREDLPNLESSEETEQINK;NYLLQCTR;SEDPDQQYLILNTAR				343	31;70;1453;1513;2320;2502	True;True;True;True;True;True	31;70;1485;1546;2384;2569	34;77;1612;1686;2606;2809	41;90;1857;1949;3026;3252	41;90;1857;1949;3026;3252					-1;-1
A0A5F4DCP5	A0A5F4DCP5	1	1	1	tr|A0A5F4D3A6|A0A5F4D3A6_CANLF 40S ribosomal protein S18 OS=Canis lupus familiaris OX=9615 GN=RPS18 PE=3 SV=1	1	1	1	1	9.9	9.9	9.9	19.549	182	182	0	6.7578	828560	1	VLHGVEVTVGHEQEEGGR				344	3087	TRUE	3171	3474	4051	4051					-1
A0A5F4DDF5;E2R4C1;A0A5F4BX14	A0A5F4DDF5;E2R4C1;A0A5F4BX14	3;3;2	3;3;2	3;3;2	tr|A0A5F4D9C7|A0A5F4D9C7_CANLF Ribosomal protein L24 OS=Canis lupus familiaris OX=9615 GN=RPL24 PE=3 SV=1;tr|A0A5F4D3M9|A0A5F4D3M9_CANLF Ribosomal protein L24 OS=Canis lupus familiaris OX=9615 GN=RPL24 PE=3 SV=1;tr|F1PGD7|F1PGD7_CANLF Ribosomal protein L24	3	3	3	3	8.3	8.3	8.3	45.009	411	411;396;192	0	19.982	3529900	3	AVVMISCNR;HTLADNFNPVSEER;TSGAGLVQINK				345	315;1278;2856	True;True;True	322;1305;2933	347;1424;3216	400;1640;3740	400;1640;3740					-1;-1;-1
F1Q2B1;A0A5F4DDH9	F1Q2B1;A0A5F4DDH9	1;1	1;1	1;1	tr|A0A5F4D751|A0A5F4D751_CANLF Tight junction protein ZO-2 OS=Canis lupus familiaris OX=9615 GN=TJP2 PE=4 SV=1;sp|Q95168|ZO2_CANLF Tight junction protein ZO-2 OS=Canis lupus familiaris OX=9615 GN=TJP2 PE=1 SV=1;tr|F1PEE3|F1PEE3_CANLF Tight junction protein	2	1	1	1	3.1	3.1	3.1	46.021	416	416;421	0.0013333	6.2762	1264300	1	SAVYGFGDQSNLK				346	2479	TRUE	2546	2785	3227	3227					-1;-1
F1P6G9;A0A5F4DEE0	F1P6G9;A0A5F4DEE0	31;31	31;31	31;31	tr|A0A5F4D4L8|A0A5F4D4L8_CANLF GBD/FH3 domain-containing protein OS=Canis lupus familiaris OX=9615 GN=LOC490877 PE=4 SV=1	2	31	31	31	33.4	33.4	33.4	130.79	1190	1190;1206	0	301.37	280400000	51	ACTELGIR;ADEAYLIGR;ADFAQACQDAGVR;AEAEAQAEELSFPR;AGTHILCIK;ALAISDLNR;ASPSPTDPVVPAVPIGPPPAGFR;AYVEANQMLGDLIK;DFTATFGPLDSLNTR;EGPEGFAR;ELIPNIPFQMLLR;ENNVDAVHPGYGFLSER;FIGPSPEVVR;FLYECPWR;GANAVGYTNYPDNVVFK;GLYAAFDCTATMK;GQIGAPMPGK;HYFIEVNSR;IAEEFEVELER;IAPYVAHNFSK;LDNASAFQGAVISPHYDSLLVK;LFLQGPK;LLHYLGHVMVNGPTTPIPVK;NHQGLLLMDTTFR;QVGYENAGTVEFLVDR;SLPDLGLR;TVAVYSEQDTGQMHR;VFDYSEYWEGAR;VVEIAPAAHLDPQLR;V…				347	36;39;41;55;104;147;260;335;381;583;646;677;804;839;925;1086;1114;1289;1298;1307;1717;1767;1874;2221;2406;2598;2885;2990;3214;3220;3420	True;True;True;True;True;True;True;True;True;True;True;True;True;True;True;True;True;True;True;True;True;True;True;True;True;True;True;True;True;True;True	36;39;41;55;105;149;264;343;344;392;597;662;694;824;859;947;1110;1138;1316;1325;1334;1756;1807;1914;2281;2282;2471;2669;2962;3070;3300;3306;3514	40;43;45;59;60;114;163;286;287;368;369;421;651;719;753;754;892;929;1026;1206;1236;1435;1447;1456;1913;1965;2082;2083;2495;2496;2700;2913;3248;3249;3366;3615;3616;3623;3857	48;51;53;54;70;71;72;133;187;188;330;331;332;424;425;486;487;745;823;859;860;1015;1016;1057;1058;1172;1375;1376;1417;1651;1652;1665;1666;1677;2209;2269;2402;2403;2898;2899;2900;3131;3374;3775;3776;3926;4211;4212;4219;4220;4497	48;51;53;71;133;187;332;424;486;745;823;860;1015;1057;1172;1375;1417;1652;1666;1677;2209;2269;2402;2899;3131;3374;3775;3926;4212;4220;4497		41;42		578;912	-1;-1
F1PHV7;F1PXZ9;A0A5F4DEI1;A0A5F4CDP2;J9P550	F1PHV7;F1PXZ9;A0A5F4DEI1;A0A5F4CDP2;J9P550	2;2;2;1;1	2;2;2;1;1	2;2;2;1;1	tr|A0A5F4D4Q1|A0A5F4D4Q1_CANLF Interacts with SUPT6H, CTD assembly factor 1 OS=Canis lupus familiaris OX=9615 GN=IWS1 PE=4 SV=1;tr|J9PAW4|J9PAW4_CANLF Interacts with SUPT6H, CTD assembly factor 1 OS=Canis lupus familiaris OX=9615 GN=IWS1 PE=4 SV=1;tr|E2RCQ	5	2	2	2	19.6	19.6	19.6	21.229	189	189;282;283;170;189	0	11.684	2122900	2	SALTIQLIQNHFVDEYDPTIEDSYR;SYGIPFIETSAK				348	2474;2703	True;True	2541;2774	2780;3037	3222;3542	3222;3542					-1;-1;-1;-1;-1
F1PI25;A0A5F4DEI4	F1PI25;A0A5F4DEI4	2;2	2;2	2;2	tr|A0A5F4D559|A0A5F4D559_CANLF Eukaryotic translation elongation factor 1 delta OS=Canis lupus familiaris OX=9615 GN=EEF1D PE=3 SV=1;tr|E2R9U8|E2R9U8_CANLF Eukaryotic translation elongation factor 1 delta OS=Canis lupus familiaris OX=9615 GN=EEF1D PE=3 SV=	2	2	2	2	7.5	7.5	7.5	35.714	322	322;324	0	16.442	4732900	2	ANHFFTVTDPR;NILLTNEQLENAR				349	207;2231	True;True	211;2292	229;2507	267;2911	267;2911					-1;-1
J9P1D0;E2R3D3;A0A5F4DEN8;A0A5F4C1H2;F1PI74;J9P5U8;J9P4F7;J9P101;J9NUV8;F1Q444;A0A5F4DCN4;A0A5F4D7R4;A0A5F4D9S8;A0A5F4BSH7;J9P774	J9P1D0;E2R3D3;A0A5F4DEN8;A0A5F4C1H2;F1PI74;J9P5U8;J9P4F7;J9P101;J9NUV8;F1Q444;A0A5F4DCN4;A0A5F4D7R4;A0A5F4D9S8	6;6;6;5;5;4;4;4;4;4;4;3;3;2;2	6;6;6;5;5;4;4;4;4;4;4;3;3;2;2	6;6;6;5;5;4;4;4;4;4;4;3;3;2;2	tr|A0A5F4DA68|A0A5F4DA68_CANLF P-type Cu(+) transporter OS=Canis lupus familiaris OX=9615 GN=ATP7A PE=3 SV=1;tr|A0A5F4DG91|A0A5F4DG91_CANLF P-type Cu(+) transporter OS=Canis lupus familiaris OX=9615 GN=ATP7A PE=3 SV=1;tr|A0A5F4D5Q3|A0A5F4D5Q3_CANLF P-type	15	6	6	6	32.1	32.1	32.1	21.337	184	184;184;195;174;219;173;174;174;174;184;185;120;189;98;183	0	41.729	21411000	7	EQIVPKPEEEVAQK;GLDVDSLVIEHIQVNK;KSAEFLLHMLK;QWGWTQGR;SAEFLLHMLK;YSLDPENPTK				350	688;1059;1640;2409;2466;3418	True;True;True;True;True;True	705;1083;1676;2474;2533;3512	766;1179;1826;2703;2772;3855	873;874;1345;2113;3134;3214;4494	874;1345;2113;3134;3214;4494					-1;-1;-1;-1;-1;-1;-1;-1;-1;-1;-1;-1;-1;-1;-1
E2RQG8;A0A5F4DEP2	E2RQG8;A0A5F4DEP2	1;1	1;1	1;1	sp|P60952|CDC42_CANLF Cell division control protein 42 homolog OS=Canis lupus familiaris OX=9615 GN=CDC42 PE=2 SV=2;tr|J9NYK5|J9NYK5_CANLF Cell division control protein 42 homolog OS=Canis lupus familiaris OX=9615 PE=3 SV=1;tr|A0A5F4D5V0|A0A5F4D5V0_CANLF C	2	1	1	1	10.1	10.1	10.1	23.038	208	208;367	0.0013569	6.3251	745680	1	TVATPLNQVANPNSAIFGGAR				351	2882	TRUE	2959	3245	3772	3772					-1;-1
A0A5F4DEW8;F1PUX4;A0A5F4D213;E2RLZ4;J9P5Q4	A0A5F4DEW8;F1PUX4;A0A5F4D213;E2RLZ4;J9P5Q4	2;2;1;1;1	2;2;1;1;1	2;2;1;1;1	tr|A0A5F4DES8|A0A5F4DES8_CANLF Olfactory receptor OS=Canis lupus familiaris OX=9615 GN=OR8S11 PE=3 SV=1;tr|A0A5F4D6D5|A0A5F4D6D5_CANLF Olfactory receptor OS=Canis lupus familiaris OX=9615 PE=3 SV=1;tr|J9P7U3|J9P7U3_CANLF Olfactory receptor OS=Canis lupus f	5	2	2	2	12.5	12.5	12.5	27.435	255	255;317;259;282;293	0	17.147	6128000	2	AGAIAPCEVTVPAQNTGLGPEK;IIQLLDDYPK				352	84;1411	True;True	85;1439	94;1565	108;1807	108;1807					-1;-1;-1;-1;-1
E2RNB6;A0A5F4DEX9	E2RNB6;A0A5F4DEX9	2;2	2;2	2;2	tr|E2R830|E2R830_CANLF Carboxypeptidase D OS=Canis lupus familiaris OX=9615 GN=CPD PE=3 SV=1;tr|A0A5F4D6H0|A0A5F4D6H0_CANLF Carboxypeptidase D OS=Canis lupus familiaris OX=9615 GN=CPD PE=3 SV=1;tr|A0A5F4CX60|A0A5F4CX60_CANLF Carboxypeptidase D OS=Canis lup	2	2	2	2	12	12	12	20.067	175	175;175	0	13.111	2376800	2	APSWIDTGLSEMR;HFSPEELK				353	223;1211	True;True	227;1238	246;1350	288;1549	288;1549					-1;-1
F1P9U4;A0A5F4DEZ3;E2RSE5	F1P9U4;A0A5F4DEZ3	5;5;1	5;5;1	5;5;1	tr|A0A5F4DAP1|A0A5F4DAP1_CANLF Oxysterol-binding protein OS=Canis lupus familiaris OX=9615 GN=OSBPL3 PE=3 SV=1;tr|A0A5F4D6L4|A0A5F4D6L4_CANLF Oxysterol-binding protein OS=Canis lupus familiaris OX=9615 GN=OSBPL3 PE=3 SV=1;tr|E2QYC7|E2QYC7_CANLF Oxysterol-b	3	5	5	5	10.6	10.6	10.6	73.59	677	677;572;560	0	33.526	9754600	4	GTVVYGEPITASLGTDGSHYWSK;IVLEDGTLHVTEGSGR;SAAEVIAQAR;SITIANQTNCPLYVTK;VFNLYPR				354	1140;1553;2460;2567;2999	True;True;True;True;True	1165;1587;2527;2638;3079	1264;1727;2766;2879;3375	1449;1998;3208;3336;3938	1449;1998;3208;3336;3938					-1;-1;-1
A0A5F4DKX0;A0A5F4DFB9;E2QU31	A0A5F4DKX0;A0A5F4DFB9;E2QU31	1;1;1	1;1;1	1;1;1	tr|E2QSB5|E2QSB5_CANLF Ephrin B1 OS=Canis lupus familiaris OX=9615 GN=EFNB1 PE=3 SV=1;tr|A0A5F4D6Z2|A0A5F4D6Z2_CANLF Ephrin B1 OS=Canis lupus familiaris OX=9615 GN=EFNB1 PE=4 SV=1	3	1	1	1	3	3	3	52.525	463	463;477;508	0	6.7724	812900	1	SLQALGEIIEAELR				355	2599	TRUE	2670	2914	3375	3375					-1;-1;-1
E2QSS3;A0A5F4DFC0	E2QSS3;A0A5F4DFC0	1;1	1;1	1;1	tr|A0A5F4D7L7|A0A5F4D7L7_CANLF Proteasome inhibitor PI31 subunit OS=Canis lupus familiaris OX=9615 GN=PSMF1 PE=3 SV=1;tr|E2QT82|E2QT82_CANLF Proteasome inhibitor PI31 subunit OS=Canis lupus familiaris OX=9615 GN=PSMF1 PE=3 SV=1	2	1	1	1	2.1	2.1	2.1	69.287	633	633;776	0.0013441	6.298	1346400	1	SNILLLGPTGSGK				356	2618	TRUE	2689	2936	3401	3401					-1;-1
E2R574;A0A5F4DFL8;J9PAV3;A0A5F4CMU5;J9NZS4;A0A5F4CU32	E2R574;A0A5F4DFL8;J9PAV3	5;5;4;2;1;1	5;5;4;2;1;1	5;5;4;2;1;1	tr|A0A5F4D804|A0A5F4D804_CANLF Voltage-dependent anion-selective channel protein 2 OS=Canis lupus familiaris OX=9615 GN=VDAC2 PE=3 SV=1;tr|E2R948|E2R948_CANLF Voltage-dependent anion-selective channel protein 2 OS=Canis lupus familiaris OX=9615 GN=VDAC2 PE	6	5	5	5	17.2	17.2	17.2	50.163	437	437;437;442;231;262;386	0	42.103	25491000	5	AAAPAPEEEMDECEQALAAEPK;ALIAAQYSGAQVR;LDPGSEETQTLVR;VLSAPPHFHFGQTNR;WFLTCINQPQFR				357	1;165;1719;3110;3262	True;True;True;True;True	1;167;1758;3194;3349	1;182;1915;3497;3668	1;208;2212;4076;4267	1;208;2212;4076;4267					-1;-1;-1;-1;-1;-1
A0A5F4DG05;E2R812	A0A5F4DG05;E2R812	2;2	2;2	2;2	tr|E2R7H9|E2R7H9_CANLF Ribonucleotide reductase regulatory subunit M2 OS=Canis lupus familiaris OX=9615 GN=RRM2 PE=3 SV=3;tr|A0A5F4D8A0|A0A5F4D8A0_CANLF Ribonucleotide reductase regulatory subunit M2 OS=Canis lupus familiaris OX=9615 GN=RRM2 PE=3 SV=1	2	2	2	2	9.3	9.3	9.3	26.932	236	236;250	0	13.03	5754200	2	DILQDYTHEFHK;FPAVNSLIQR				358	409;854	True;True	420;875	452;947	523;1076	523;1076					-1;-1
E2RJ54;A0A5F4DG78	E2RJ54;A0A5F4DG78	7;7	1;1	1;1	tr|E2QW54|E2QW54_CANLF LIM domain and actin binding 1 OS=Canis lupus familiaris OX=9615 GN=LIMA1 PE=4 SV=2;tr|A0A5F4D8A5|A0A5F4D8A5_CANLF LIM domain and actin binding 1 OS=Canis lupus familiaris OX=9615 GN=LIMA1 PE=4 SV=1	2	7	1	1	18	2.7	2.7	48.407	439	439;440	0	6.9502	1950600	1	GSDFDCELR;IDEPLEGSEDR;IILDLISESPIK;IIPTLEEYQHYK;LLIHQSLAGGIIGVK;NLPLPPPPPPR;NTDEMVELR				359	1121;1324;1399;1407;1875;2255;2299	False;False;False;True;False;False;False	1145;1351;1427;1435;1915;2316;2363	1243;1473;1552;1561;2084;2534;2584	1427;1696;1697;1792;1793;1803;2404;2405;2945;2946;2947;3003	1427;1697;1793;1803;2404;2945;3003					-1;-1
Q28923;F1PSB7;A0A5F4DGJ7	Q28923;F1PSB7;A0A5F4DGJ7	5;5;5	1;1;1	1;1;1	tr|A0A5F4D8F9|A0A5F4D8F9_CANLF EPS8 like 2 OS=Canis lupus familiaris OX=9615 GN=EPS8L2 PE=3 SV=1;tr|E2R1E6|E2R1E6_CANLF EPS8 like 2 OS=Canis lupus familiaris OX=9615 GN=EPS8L2 PE=3 SV=3	3	5	1	1	10.6	3.2	3.2	60.299	539	539;541;546	0	6.9285	0	1	AANILVGENLVCK;DAWEIPR;LTTVCPTVKPQTQGLAK;VPYPGMVNR;WTAPEAALYGR				360	15;366;2027;3157;3273	False;False;True;False;False	15;375;2069;3242;3361	16;402;2248;3550;3680	17;465;2599;4138;4280	17;465;2599;4138;4280					-1;-1;-1
F1PWR0;A0A5F4DGL1;A0A5F4C2U4;A0A5F4CZB4;J9NU71;A0A5F4BVX6	F1PWR0;A0A5F4DGL1;A0A5F4C2U4;A0A5F4CZB4;J9NU71;A0A5F4BVX6	3;3;2;2;2;2	3;3;2;2;2;2	3;3;2;2;2;2	tr|F1PXQ9|F1PXQ9_CANLF TNF receptor associated protein 1 OS=Canis lupus familiaris OX=9615 GN=TRAP1 PE=3 SV=3;tr|J9NSW0|J9NSW0_CANLF TNF receptor associated protein 1 OS=Canis lupus familiaris OX=9615 GN=TRAP1 PE=3 SV=2;tr|A0A5F4DBR8|A0A5F4DBR8_CANLF TNF r	6	3	3	3	13.1	13.1	13.1	36.527	329	329;367;303;332;335;350	0	17.363	3576700	3	IMRPDDANVAGNVHGGTILK;LMDEVAGIVAAR;VLEVPPVVYSR				361	1463;1908;3080	True;True;True	1496;1948;3164	1623;2117;3467	1870;2447;4044	1870;2447;4044					-1;-1;-1;-1;-1;-1
F6Y5Z5;A0A5F4DGZ4;A0A5F4CX64;A0A5F4DCT4;E2RDE0;E2QW87	F6Y5Z5;A0A5F4DGZ4;A0A5F4CX64	3;3;2;1;1;1	3;3;2;1;1;1	3;3;2;1;1;1	tr|A0A5F4D8N5|A0A5F4D8N5_CANLF NOP58 ribonucleoprotein OS=Canis lupus familiaris OX=9615 GN=NOP58 PE=3 SV=1;tr|A0A5F4DDP3|A0A5F4DDP3_CANLF NOP58 ribonucleoprotein OS=Canis lupus familiaris OX=9615 GN=NOP58 PE=3 SV=1;tr|E2RQV7|E2RQV7_CANLF NOP58 ribonucleop	6	3	3	3	16.4	16.4	16.4	30.037	268	268;268;268;265;281;316	0	17.281	5184100	2	AVNVYSTSVTSDNLSR;FFDANYDGK;NIELICQENEGENNPVLQR				362	305;780;2226	True;True;True	312;800;2287	337;865;2501	390;986;2905	390;986;2905					-1;-1;-1;-1;-1;-1
A0A5F4DH28;A4GT58	A0A5F4DH28;A4GT58	3;3	3;3	3;3	tr|F1PAM3|F1PAM3_CANLF Isocitrate dehydrogenase [NADP] OS=Canis lupus familiaris OX=9615 GN=IDH2 PE=3 SV=3;tr|A0A5F4D8P8|A0A5F4D8P8_CANLF Isocitrate dehydrogenase [NADP] OS=Canis lupus familiaris OX=9615 GN=IDH2 PE=3 SV=1	2	3	3	3	7.8	7.8	7.8	50.289	438	438;439	0	18.098	3230500	3	FLLDHQGELFR;NPEQDPIPLVLR;TLPEENYQVLR				363	828;2277;2815	True;True;True	848;2339;2891	917;2558;3170	1044;2973;3690	1044;2973;3690					-1;-1
A0A5F4DHB9;A0A5F4BQI2	A0A5F4DHB9;A0A5F4BQI2	2;1	2;1	2;1	tr|A0A5F4D8U5|A0A5F4D8U5_CANLF Actin beta like 2 OS=Canis lupus familiaris OX=9615 GN=ACTBL2 PE=3 SV=1	2	2	2	2	14.6	14.6	14.6	17.222	151	151;63	0	14.063	8841000	3	GLSQSALPYR;GLTPSQIGVILR				364	1080;1083	True;True	1104;1107	1200;1203	1368;1371;1372	1368;1371					-1;-1
A0A5F4DHG6;E2QXN8;A0A5F4CMH1;A0A5F4C3D8;A0A5F4CBY9;E2R0N3;A0A5F4BTV6;A0A5F4C3K4;A0A5F4BWD8	A0A5F4DHG6;E2QXN8;A0A5F4CMH1;A0A5F4C3D8;A0A5F4CBY9	12;12;11;11;8;1;1;1;1	12;12;11;11;8;1;1;1;1	12;12;11;11;8;1;1;1;1	tr|F1PBJ3|F1PBJ3_CANLF Lamin A/C OS=Canis lupus familiaris OX=9615 GN=LMNA PE=3 SV=2;tr|J9NSW5|J9NSW5_CANLF Lamin A/C OS=Canis lupus familiaris OX=9615 GN=LMNA PE=3 SV=1;tr|A0A5F4D968|A0A5F4D968_CANLF Lamin A/C OS=Canis lupus familiaris OX=9615 GN=LMNA PE=	9	12	12	12	28.5	28.5	28.5	58.55	529	529;660;590;713;694;323;395;419;451	0	212.76	460800000	26	AHLVAVFNEYQR;DAQELYAAGENR;DESTNVDMTLVQR;EMSGDLEQGMLAVVK;FNAILCSR;GAGTDEACLIEILASR;GFGTDEQAIIDCLGSR;GTITDAPGFDPLR;LLISLSQGNR;SEIDLLDIR;SLYHDISGDTSGDYQK;TPVLFDVYEIK				365	113;363;377;671;843;917;993;1135;1876;2508;2609;2845	True;True;True;True;True;True;True;True;True;True;True;True	114;372;387;388;687;688;864;939;1016;1160;1916;2575;2680;2922	124;125;399;415;416;417;745;746;747;935;1018;1105;1106;1259;2085;2815;2925;2926;3204	145;146;147;461;479;480;481;482;851;852;853;1064;1164;1260;1261;1262;1444;2406;2407;2408;3259;3260;3387;3388;3389;3727	145;461;481;853;1064;1164;1260;1444;2407;3260;3388;3727		43;44;45		378;438;446	-1;-1;-1;-1;-1;-1;-1;-1;-1
A0A5F4DHN5;E2RF27	A0A5F4DHN5;E2RF27	1;1	1;1	1;1	tr|A0A5F4DA28|A0A5F4DA28_CANLF Hypoxanthine phosphoribosyltransferase OS=Canis lupus familiaris OX=9615 PE=3 SV=1	2	1	1	1	3	3	3	52.465	473	473;507	0.0013774	6.3885	1791800	1	NVGLCETPPTSETK				366	2308	TRUE	2372	2593	3013	3013					-1;-1
F1Q332;A0A5F4DI49	F1Q332;A0A5F4DI49	2;2	2;2	2;2	tr|A0A5F4DBZ6|A0A5F4DBZ6_CANLF Glutamate--tRNA ligase OS=Canis lupus familiaris OX=9615 GN=EPRS1 PE=3 SV=1;tr|A0A5F4DAI7|A0A5F4DAI7_CANLF Glutamate--tRNA ligase OS=Canis lupus familiaris OX=9615 GN=EPRS1 PE=3 SV=1;tr|E2QUR2|E2QUR2_CANLF Glutamyl-prolyl-tRN	2	2	2	2	2.3	2.3	2.3	87.787	786	786;810	0	12.189	2777600	2	IYLYLTK;TVNVVQFEPSK				367	1579;2898	True;True	1613;2976	1756;3264	2033;3791	2033;3791					-1;-1
E2RCG1;A0A5F4DIU3	E2RCG1;A0A5F4DIU3	1;1	1;1	1;1	tr|A0A5F4DDF8|A0A5F4DDF8_CANLF Transcription elongation factor SPT5 OS=Canis lupus familiaris OX=9615 GN=SUPT5H PE=3 SV=1;tr|E2RLS8|E2RLS8_CANLF Transcription elongation factor SPT5 OS=Canis lupus familiaris OX=9615 GN=SUPT5H PE=3 SV=2;tr|A0A5F4DAL0|A0A5F4	2	1	1	1	4.6	4.6	4.6	54.698	505	505;524	0.0039062	6.1517	1858700	1	VTNVGSLLLTPQENESLFTFLGK				368	3195	TRUE	3280	3592	4184	4184					-1;-1
A0A5F4DIU9;E2RF16	A0A5F4DIU9;E2RF16	1;1	1;1	1;1	tr|J9NW00|J9NW00_CANLF Inositol 1,3,4-trisphosphate 5/6-kinase OS=Canis lupus familiaris OX=9615 GN=ITPK1 PE=3 SV=1;tr|A0A5F4DBM8|A0A5F4DBM8_CANLF Inositol-tetrakisphosphate 1-kinase OS=Canis lupus familiaris OX=9615 GN=ITPK1 PE=3 SV=1	2	1	1	1	4.7	4.7	4.7	41.316	361	361;561	0.0090323	6.0805	764620	1	HLDSSSNERPDISSIQR				369	1241	TRUE	1268	1383	1588	1588					-1;-1
E2RSP4;A0A5F4DIX8;A0A5F4C468	E2RSP4;A0A5F4DIX8;A0A5F4C468	4;4;3	4;4;3	4;4;3	tr|A0A5F4DGA2|A0A5F4DGA2_CANLF WD repeat domain 1 OS=Canis lupus familiaris OX=9615 GN=WDR1 PE=4 SV=1;tr|A0A5F4DCJ3|A0A5F4DCJ3_CANLF WD repeat domain 1 OS=Canis lupus familiaris OX=9615 GN=WDR1 PE=4 SV=1;tr|A0A5F4DBW9|A0A5F4DBW9_CANLF WD repeat domain 1 OS	3	4	4	4	9.1	9.1	9.1	71.508	625	625;597;564	0	26.065	5567500	4	EICNAYTELNDPVR;ISMVEELEK;VTMFLTDSNNIK;VTYHPDGPEGEAYEIDFTPPFR				370	601;1522;3192;3203	True;True;True;True	615;1556;3277;3288	670;1696;3589;3601	767;1965;4181;4193	767;1965;4181;4193					-1;-1;-1
F1PL93;A0A5F4DJ85	F1PL93;A0A5F4DJ85	2;2	2;2	2;2	tr|F6XQE7|F6XQE7_CANLF FMR1 autosomal homolog 1 OS=Canis lupus familiaris OX=9615 GN=FXR1 PE=3 SV=1;tr|E2R5Q5|E2R5Q5_CANLF FMR1 autosomal homolog 1 OS=Canis lupus familiaris OX=9615 GN=FXR1 PE=3 SV=2;tr|A0A5F4DC66|A0A5F4DC66_CANLF FMR1 autosomal homolog 1	2	2	2	2	20.6	20.6	20.6	18.359	160	160;281	0	12.977	3276100	1	SIQEIQELDKDDESLRK;VAVSADPNVPNVVVTR				371	2563;2942	True;True	2634;3021	2875;3316	3327;3872	3327;3872					-1;-1
A0A5F4DKH8;E2QXP3;A0A5F4CMG2	A0A5F4DKH8;E2QXP3;A0A5F4CMG2	10;10;8	10;10;8	10;10;8	tr|A0A5F4DC86|A0A5F4DC86_CANLF Actinin alpha 4 OS=Canis lupus familiaris OX=9615 GN=ACTN4 PE=4 SV=1	3	10	10	10	22.7	22.7	22.7	67.808	611	611;650;612	0	68.725	26259000	9	ALLQQHMEVTGEEHPLNK;EKPFVYTQGQAVLNR;FQVLLTYR;GLLPQGATELR;IEPGVDPDDTYNETPYEK;LDAHPCLEVTAATLR;PLHSAQAVDVASASNFR;RVDSIPGLEFDR;VGEGPGVCWLAPEQTAGK;YTLPLYR				372	174;622;872;1074;1343;1708;2338;2452;3010;3429	True;True;True;True;True;True;True;True;True;True	176;637;894;1098;1370;1747;2402;2519;3090;3523	191;694;968;1194;1492;1904;2624;2758;3387;3866	218;794;1106;1362;1718;2198;3045;3200;3953;4506	218;794;1106;1362;1718;2198;3045;3200;3953;4506					-1;-1;-1
A0A5F4DKK8;E2R985	A0A5F4DKK8;E2R985	1;1	1;1	1;1	tr|A0A5F4DCP5|A0A5F4DCP5_CANLF Uncharacterized protein OS=Canis lupus familiaris OX=9615 GN=GATD3A PE=4 SV=1	2	1	1	1	7.7	7.7	7.7	16.307	143	143;192	0	6.4617	806960	1	LIGNMALLPIR				373	1827	TRUE	1867	2031	2347	2347					-1;-1
A0A5F4DNF4;E2RSD0	A0A5F4DNF4;E2RSD0	2;2	2;2	2;2	tr|A0A5F4DDF5|A0A5F4DDF5_CANLF Mannose-6-phosphate receptor, cation dependent OS=Canis lupus familiaris OX=9615 GN=M6PR PE=4 SV=1;tr|E2R4C1|E2R4C1_CANLF Mannose-6-phosphate receptor, cation dependent OS=Canis lupus familiaris OX=9615 GN=M6PR PE=4 SV=1;tr|A	2	2	2	2	4.8	4.8	4.8	65.738	568	568;587	0	12.702	2588600	1	FKEDVMPATYCEIDLDK;YLDPSFFQHR				374	816;3368	True;True	836;3458	905;3798	1029;4430	1029;4430					-1;-1
A0A5K1U997;F1PF85	A0A5K1U997;F1PF85	2;2	2;2	2;2	tr|F1Q2B1|F1Q2B1_CANLF Saccharopine dehydrogenase (putative) OS=Canis lupus familiaris OX=9615 GN=SCCPDH PE=4 SV=2;tr|A0A5F4DDH9|A0A5F4DDH9_CANLF Saccharopine dehydrogenase (putative) OS=Canis lupus familiaris OX=9615 GN=SCCPDH PE=4 SV=1	2	2	2	2	12.1	12.1	12.1	24.41	199	199;210	0	12.458	4940200	2	LVAIVDVIDQNR;VAYVSFGPHAGK				375	2033;2943	True;True	2075;3022	2254;3317	2605;2606;3873	2605;3873					-1;-1
A0M8V0;A0A5S6CBX9;A0A5F4BXR5;A0A5F4CGQ0	A0M8V0;A0A5S6CBX9;A0A5F4BXR5;A0A5F4CGQ0	5;5;4;3	3;3;2;2	3;3;2;2	tr|F1P6G9|F1P6G9_CANLF Pyruvate carboxylase OS=Canis lupus familiaris OX=9615 GN=PC PE=4 SV=3;tr|A0A5F4DEE0|A0A5F4DEE0_CANLF Pyruvate carboxylase OS=Canis lupus familiaris OX=9615 GN=PC PE=4 SV=1	4	5	3	3	28	18.5	18.5	32.981	286	286;434;413;161	0	21.125	2794000	3	DIQDSLTVSNEVQTAK;EGAAHAFAQYNLDQFTPVK;FIIHAPPGEFNEVFNDVR;IQVHYYEDGNVQLVSHK;LLLNNDNLLR				376	410;573;805;1506;1882	True;True;True;False;False	421;587;825;1539;1922	453;641;893;1677;2091	524;735;1017;1934;2414	524;735;1017;1934;2414					-1;-1;-1;-1
J9PAU6;E2RKA8;E2R4E5;J9NRY1;A0A5S6CH73;J9NZA6;J9NTK5;J9P4R5;E2R456	J9PAU6;E2RKA8;E2R4E5;J9NRY1;A0A5S6CH73;J9NZA6;J9NTK5	3;3;3;3;3;2;2;1;1	3;3;3;3;3;2;2;1;1	3;3;3;3;3;2;2;1;1	tr|F1PHV7|F1PHV7_CANLF NRAS proto-onco, GTPase OS=Canis lupus familiaris OX=9615 GN=NRAS PE=4 SV=2;tr|F1PXZ9|F1PXZ9_CANLF KRAS proto-onco, GTPase OS=Canis lupus familiaris OX=9615 GN=KRAS PE=4 SV=2;tr|A0A5F4DEI1|A0A5F4DEI1_CANLF KRAS proto-onco, GTPase OS=	9	3	3	3	23	23	23	15.79	135	135;135;135;149;149;135;139;135;135	0	20.058	31602000	9	ELEVLLMCNK;HMLPSGFR;SYCAEIAHNVSSK				377	638;1256;2700	True;True;True	653;654;1283;2771	710;711;1399;3029;3030	811;812;813;1609;1610;3528;3529;3530;3531	812;1610;3530		46		90	-1;-1;-1;-1;-1;-1;-1;-1;-1
O97492;A0A5S6CLE1	O97492;A0A5S6CLE1	3;3	3;3	3;3	tr|F1PI25|F1PI25_CANLF Sidoreflexin OS=Canis lupus familiaris OX=9615 GN=SFXN1 PE=3 SV=2;tr|A0A5F4DEI4|A0A5F4DEI4_CANLF Sidoreflexin OS=Canis lupus familiaris OX=9615 GN=SFXN1 PE=3 SV=1	2	3	3	3	6.8	6.8	6.8	59.797	527	527;528	0	18.095	2237800	2	FNSANEDNVTQVR;LSHEDPDYGLR;NFSDVHPDYGAR				378	851;1983;2215	True;True;True	872;2025;2275	944;2198;2488	1073;2539;2889	1073;2539;2889					-1;-1
J9P396;A0A5S6CZU7;P49256	J9P396;A0A5S6CZU7;P49256	7;7;7	7;7;7	7;7;7	tr|J9P1D0|J9P1D0_CANLF 60S ribosomal protein L17 OS=Canis lupus familiaris OX=9615 GN=LOC106559787 PE=3 SV=1;tr|E2R3D3|E2R3D3_CANLF 60S ribosomal protein L17 OS=Canis lupus familiaris OX=9615 GN=RPL17 PE=3 SV=1;tr|A0A5F4DEN8|A0A5F4DEN8_CANLF 60S ribosomal	3	7	7	7	26.2	26.2	26.2	36.581	324	324;355;356	0	43.047	14060000	7	DWEMHVHFK;EGSIWNHQPCFLK;IEPSVNFLK;LFQLMVEHTPDEENIDWTK;LTVMTDLEDKNEWK;NCIDITGVR;WTELAGCTADFR				379	493;586;1346;1770;2029;2195;3274	True;True;True;True;True;True;True	507;600;1373;1810;2071;2255;3362	550;654;1495;1969;2250;2465;3681	638;748;1722;2274;2601;2863;4281	638;748;1722;2274;2601;2863;4281					-1;-1;-1
A0A5S6DAH6;F1PAA9	A0A5S6DAH6;F1PAA9	1;1	1;1	1;1	tr|E2RQG8|E2RQG8_CANLF Eukaryotic translation initiation factor 4H OS=Canis lupus familiaris OX=9615 GN=EIF4H PE=4 SV=3;tr|A0A5F4DEP2|A0A5F4DEP2_CANLF Eukaryotic translation initiation factor 4H OS=Canis lupus familiaris OX=9615 GN=EIF4H PE=4 SV=1	2	1	1	1	1.6	1.6	1.6	92.326	837	837;885	0	6.8193	1366500	1	VTDADVPDTPAWR				380	3181	TRUE	3266	3577	4167	4167					-1;-1
A0A5S6DBH8;P62872	A0A5S6DBH8;P62872	2;2	2;2	2;2	tr|A0A5F4DEW8|A0A5F4DEW8_CANLF Ribosomal protein lateral stalk subunit P0 OS=Canis lupus familiaris OX=9615 GN=RPLP0 PE=3 SV=1;tr|F1PUX4|F1PUX4_CANLF 60S acidic ribosomal protein P0 OS=Canis lupus familiaris OX=9615 GN=RPLP0 PE=3 SV=1;tr|A0A5F4D213|A0A5F4D	2	2	2	2	7.7	7.7	7.7	35.686	325	325;340	0	12.538	2773200	2	ELAGHTGYLSCCR;LFVSGACDASAK				381	630;1782	True;True	645;1822	702;1982	802;2289	802;2289					-1;-1
Q5WR10;A0A5S6DC42	Q5WR10;A0A5S6DC42	7;7	7;7	2;2	tr|E2RNB6|E2RNB6_CANLF Alpha(B)-crystallin OS=Canis lupus familiaris OX=9615 GN=CRYAB PE=3 SV=1;tr|A0A5F4DEX9|A0A5F4DEX9_CANLF Alpha(B)-crystallin OS=Canis lupus familiaris OX=9615 GN=CRYAB PE=3 SV=1	2	7	7	2	19.2	19.2	6.5	49.021	428	428;428	0	41.239	14480000	5	ELAFQISK;GLAITFVSDENDAK;GSYVSIHSSGFR;HFILDECDK;LTLHGLQQYYVK;MLEQLDMR;VNIAFNYDMPEDSDTYLHR				382	628;1054;1131;1210;2014;2141;3135	True;True;True;True;True;True;True	643;1078;1156;1237;2056;2193;3220	700;1173;1255;1349;2234;2377;3526	800;1338;1440;1548;2585;2749;4110	800;1338;1440;1548;2585;2749;4110					-1;-1
P25473;A0A5S6DEE6	P25473;A0A5S6DEE6	2;2	2;2	2;2	tr|F1P9U4|F1P9U4_CANLF Dihydropyrimidinase-related protein 2 OS=Canis lupus familiaris OX=9615 GN=DPYSL2 PE=3 SV=2;tr|A0A5F4DEZ3|A0A5F4DEZ3_CANLF Dihydropyrimidinase-related protein 2 OS=Canis lupus familiaris OX=9615 GN=DPYSL2 PE=3 SV=1	2	2	2	2	5.4	5.4	5.4	51.789	445	445;467	0	12.948	1084200	2	LYDELLQSYQEK;QELSNSLQIAEK				383	2079;2373	True;True	2121;2437	2303;2662	2666;3090	2666;3090					-1;-1
A0M8U6;F1PFX9;E2RDJ9	A0M8U6;F1PFX9;E2RDJ9	2;1;1	2;1;1	2;1;1	tr|A0A5F4DKX0|A0A5F4DKX0_CANLF Phenylalanine--tRNA ligase alpha subunit OS=Canis lupus familiaris OX=9615 GN=FARSA PE=3 SV=1;tr|A0A5F4DFB9|A0A5F4DFB9_CANLF Phenylalanine--tRNA ligase alpha subunit OS=Canis lupus familiaris OX=9615 GN=FARSA PE=3 SV=1;tr|E2Q	3	2	2	2	6.4	6.4	6.4	48.008	421	421;425;428	0	13.969	5475500	2	MGLGHEQGFGAPCLK;NVMILTNPVAAK				384	2127;2312	True;True	2177;2376	2361;2597	2731;3017	2731;3017					-1;-1;-1
CON__P00761;P06871;F1PCE8	CON__P00761	5;1;1	5;1;1	5;1;1	tr|E2QSS3|E2QSS3_CANLF Caseinolytic mitochondrial matrix peptidase chaperone subunit X OS=Canis lupus familiaris OX=9615 GN=CLPX PE=4 SV=1;tr|A0A5F4DFC0|A0A5F4DFC0_CANLF Caseinolytic mitochondrial matrix peptidase chaperone subunit X OS=Canis lupus familia	3	5	5	5	31.6	31.6	31.6	24.409	231	231;246;246	0	78.993	2274800000	24	IITHPNFNGNTLDNDIMLIK;LGEHNIDVLEGNEQFINAAK;LSSPATLNSR;VATVSLPR;VCNYVNWIQQTIAAN			+	385	1414;1788;1993;2936;2949	True;True;True;True;True	1442;1443;1828;2035;3015;3028	1568;1569;1988;1989;2211;3308;3323	1810;1811;2296;2297;2298;2299;2556;2557;2558;3848;3849;3850;3851;3852;3853;3854;3855;3856;3857;3858;3859;3860;3879;3880	1810;2297;2556;3852;3880		47		94	-1;-1;-1
CON__P01966	CON__P01966	4	4	4	tr|E2R574|E2R574_CANLF Elongation factor 1-gamma OS=Canis lupus familiaris OX=9615 GN=EEF1G PE=4 SV=1;tr|A0A5F4DFL8|A0A5F4DFL8_CANLF Elongation factor 1-gamma OS=Canis lupus familiaris OX=9615 PE=4 SV=1;tr|J9PAV3|J9PAV3_CANLF Elongation factor 1-gamma OS=C	1	4	4	4	36.6	36.6	36.6	15.184	142	142	0	35.968	43940000	6	FLANVSTVLTSK;MFLSFPTTK;TYFPHFDLSHGSAQVK;VGGHAAEYGAEALER			+	386	819;2123;2907;3013	True;True;True;True	839;2172;2986;3093	908;2355;3277;3391;3392	1033;2725;3808;3957;3958;3959	1033;2725;3808;3957					-1
CON__P02533;F1Q0R0;CON__Q6IFX2;A0A5F4DKN6;E2R8Q7	CON__P02533;F1Q0R0	11;7;5;5;5	6;4;2;2;2	2;1;1;1;1	tr|E2RJ54|E2RJ54_CANLF Heterogeneous nuclear ribonucleoprotein K OS=Canis lupus familiaris OX=9615 PE=4 SV=2;tr|A0A5F4DG78|A0A5F4DG78_CANLF Heterogeneous nuclear ribonucleoprotein K OS=Canis lupus familiaris OX=9615 PE=4 SV=1	5	11	6	2	29.4	19.9	7.6	51.621	472	472;531;452;513;522	0	57.083	22125000	6	ALEEANADLEVK;APSTYGGGLSVSSSR;ASLENSLEETK;EVATNSELVQSGK;GQVGGDVNVEMDAAPGVDLSR;LASYLDK;LEQEIATYR;LLEGEDAHLSSSQFSSGSQSSR;MSVEADINGLR;VLDELTLAR;VTMQNLNDR			+	387	155;221;256;719;1117;1695;1750;1866;2168;3073;3193	True;True;True;True;True;False;False;True;False;False;False	157;225;260;737;1141;1732;1790;1906;2226;2227;3157;3278	171;244;282;800;1239;1887;1948;2073;2414;2415;3460;3590	197;286;326;914;1420;2180;2249;2393;2793;2794;4035;4182	197;286;326;914;1420;2180;2249;2393;2793;4035;4182		48;49		212;272	-1;-1;-1;-1;-1
CON__P48668;CON__P02538;CON__P04259;L7N095;CON__P07744;E2R489;CON__P19013;CON__REFSEQ:XP_932229;CON__Q8N1N4-2;CON__Q7RTT2;CON__Q8VED5;A0A5F4DEP0;CON__Q9NSB2;CON__Q6ISB0;F1PNP2	CON__P48668;CON__P02538;CON__P04259;L7N095	8;8;7;6;3;2;2;1;1;1;1;1;1;1;1	3;3;2;1;0;0;0;0;0;0;0;0;0;0;0	2;2;1;0;0;0;0;0;0;0;0;0;0;0;0	sp|Q28923|YES_CANLF Tyrosine-protein kinase Yes OS=Canis lupus familiaris OX=9615 GN=YES1 PE=1 SV=3;tr|F1PSB7|F1PSB7_CANLF Tyrosine-protein kinase OS=Canis lupus familiaris OX=9615 GN=YES1 PE=3 SV=2;tr|A0A5F4DGJ7|A0A5F4DGJ7_CANLF Tyrosine-protein kinase OS	15	8	3	2	14.7	6.9	5.1	60.024	564	564;564;564;565;525;564;594;345;521;521;531;581;600;600;1143	0	19.703	7742900	3	ADTLTDEINFLR;AIGGGLSSVGGGSSTIK;AQYEEIAQR;EYQELMNVK;FASFIDK;LALDVEIATYR;LLEGEECR;WTLLQEQGTK			+	388	50;127;242;744;757;1681;1867;3275	True;True;False;False;False;False;False;True	50;128;246;764;777;1718;1907;3363	54;141;266;828;841;1872;2074;3682	65;164;309;947;948;961;2164;2394;4282	65;164;309;947;961;2164;2394;4282					-1;-1;-1;-1;-1;-1;-1;-1;-1;-1;-1;-1;-1;-1;-1
CON__P02584;F1Q3Y0	CON__P02584;F1Q3Y0	4;3	4;3	4;3	tr|F1PWR0|F1PWR0_CANLF Acyl-CoA thioesterase 7 OS=Canis lupus familiaris OX=9615 GN=ACOT7 PE=4 SV=3;tr|A0A5F4DGL1|A0A5F4DGL1_CANLF Acyl-CoA thioesterase 7 OS=Canis lupus familiaris OX=9615 GN=ACOT7 PE=4 SV=1;tr|A0A5F4C2U4|A0A5F4C2U4_CANLF Acyl-CoA thioeste	2	4	4	4	34.3	34.3	34.3	15.057	140	140;180	0	27.883	33234000	7	DSLLQDGEFTMDLR;DSPSVWAAVPGK;SSFFVNGLTLGGQK;TLVLLMGK			+	389	471;473;2654;2825	True;True;True;True	484;485;487;2725;2902	525;526;527;529;2976;3182	610;611;612;614;615;3449;3702	612;615;3449;3702		50		86	-1;-1
CON__P02769;CON__P02768-1;E2R4E7;A0A5F4CRM1;A0A5F4DFR9	CON__P02769	36;4;2;2;2	36;4;2;2;2	32;3;0;0;0	tr|F6Y5Z5|F6Y5Z5_CANLF APC-binding protein EB1 OS=Canis lupus familiaris OX=9615 GN=EFCAB8 PE=3 SV=2;tr|A0A5F4DGZ4|A0A5F4DGZ4_CANLF APC-binding protein EB1 OS=Canis lupus familiaris OX=9615 PE=3 SV=1;tr|A0A5F4CX64|A0A5F4CX64_CANLF APC-binding protein EB1 O	5	36	36	32	62.4	62.4	57.3	69.293	607	607;609;590;597;640	0	323.31	1271900000	81	AEFVEVTK;CCAADDKEACFAVEGPK;CCTESLVNR;DAFLGSFLYEYSR;DAIPENLPPLTADFAEDK;DAIPENLPPLTADFAEDKDVCK;DDPHACYSTVFDK;DLGEEHFK;EACFAVEGPK;ECCHGDLLECADDR;ETYGDMADCCEK;EYEATLEECCAK;FKDLGEEHFK;GLVLIAFSQYLQQCPFDEHVK;HLVDEPQNLIK;HPEYAVSVLLR;HPYFYAPELLYYANK;KQTALVELLK;KVPQVSTPTLVEVSR;LFTFHADICTLPDTEK;LKECCDKPLLEK;LKPDPNTLCDEFK;LVNELTEFAK;LVVSTQTALA;MPCTEDYLSLILNR;NECFLSHKDDSPDLPK;QTALVELLK;RHPEYAVSVLLR;RHPYFYAPEL…			+	390	66;336;338;355;359;360;371;424;507;528;717;740;815;1084;1254;1262;1266;1639;1650;1775;1844;1847;2052;2069;2156;2201;2402;2425;2426;2438;2588;2896;3152;3352;3390;3397	True;True;True;True;True;True;True;True;True;True;True;True;True;True;True;True;True;True;True;True;True;True;True;True;True;True;True;True;True;True;True;True;True;True;True;True	66;345;347;364;368;369;381;435;521;542;735;760;835;1108;1281;1289;1293;1675;1687;1815;1884;1887;2094;2111;2211;2212;2261;2467;2491;2492;2504;2659;2973;2974;3237;3442;3481;3488	73;370;371;373;391;395;396;408;409;468;564;586;587;588;797;823;904;1204;1396;1397;1406;1407;1411;1825;1838;1839;1974;1975;2050;2053;2275;2292;2399;2400;2472;2473;2696;2722;2723;2724;2725;2726;2741;2742;2901;2902;3260;3261;3262;3544;3781;3823;3830	86;426;427;429;449;450;455;456;457;458;471;472;473;540;654;676;677;678;911;941;942;1028;1373;1605;1606;1607;1618;1619;1620;1621;1626;1627;2112;2126;2127;2128;2129;2130;2279;2280;2281;2282;2369;2372;2373;2629;2630;2631;2653;2654;2776;2777;2778;2870;2871;2872;3127;3158;3159;3160;3161;3162;3163;3164;3165;3166;3181;3182;3183;3184;3359;3360;3787;3788;3789;4130;4131;4411;4456;4457;4465;4466	86;427;429;449;456;457;473;540;654;677;911;941;1028;1373;1606;1620;1627;2112;2127;2280;2369;2373;2630;2653;2778;2871;3127;3159;3164;3182;3359;3789;4131;4411;4457;4466		51;52		469;571	-1;-1;-1;-1;-1
CON__P04264;Q6EIY9	CON__P04264	21;7	21;7	15;3	tr|A0A5F4DH28|A0A5F4DH28_CANLF Rho GTPase activating protein 1 OS=Canis lupus familiaris OX=9615 GN=ARHGAP1 PE=4 SV=1;tr|A4GT58|A4GT58_CANLF Cdc42 GTPase-activating protein OS=Canis lupus familiaris OX=9615 GN=ARHGAP1 PE=2 SV=1	2	21	21	15	48.3	48.3	38.7	66.017	644	644;619	0	323.31	502990000	41	AEAESLYQSK;DYQELMNTK;FLEQQNQVLQTK;FSSCGGGGGSFGAGGGFGSR;GGGGGGYGSGGSSYGSGGGSYGSGGGGGGGR;GSYGSGGSSYGSGGGSYGSGGGGGGHGSYGSGSSSGGYR;IEISELNR;LALDLEIATYR;LNDLEDALQQAK;MSGECAPNVSVSVSTSHTTISGGGSR;NMQDMVEDYR;QISNLQQSISDAEQR;SGGGFSSGSAGIINYQR;SLDLDSIIAEVK;SLNNQFASFIDK;SLVNLGGSK;THNLEPYFESFINNLR;TLLEGEESR;TNAENEFVTIK;WELLQQVDTSTR;YEELQITAGR			+	391	56;501;824;880;1007;1130;1342;1679;1916;2166;2268;2383;2537;2575;2596;2606;2775;2811;2828;3259;3311	True;True;True;True;True;True;True;True;True;True;True;True;True;True;True;True;True;True;True;True;True	56;515;844;902;1030;1155;1369;1716;1956;2223;2224;2329;2330;2447;2605;2646;2667;2677;2848;2886;2905;3346;3399	61;558;913;976;1121;1122;1254;1491;1869;1870;2125;2411;2412;2548;2549;2674;2675;2846;2887;2911;2922;3121;3122;3165;3185;3665;3734	73;646;647;1038;1039;1040;1114;1115;1116;1117;1278;1279;1439;1717;2161;2162;2456;2457;2789;2790;2791;2961;2962;2963;3103;3104;3105;3295;3344;3371;3372;3384;3631;3632;3633;3683;3705;4263;4264;4362;4363	73;646;1039;1115;1278;1439;1717;2161;2456;2789;2963;3104;3295;3344;3372;3384;3632;3683;3705;4264;4362		53;54		262;493	-1;-1
CON__P05787;CON__H-INV:HIT000292931;CON__REFSEQ:XP_092267;A0A5F4D6N0	CON__P05787	7;3;1;1	5;2;1;1	3;1;1;0	tr|A0A5F4DHB9|A0A5F4DHB9_CANLF 40S ribosomal protein S13 OS=Canis lupus familiaris OX=9615 GN=RPS13 PE=3 SV=1;tr|A0A5F4BQI2|A0A5F4BQI2_CANLF Ribosomal_S13_N domain-containing protein OS=Canis lupus familiaris OX=9615 PE=4 SV=1	4	7	5	3	14.5	11.2	7.5	53.704	483	483;443;213;439	0	39.223	46466000	7	AQYEDIANR;DVDEAYMNK;EYQELMNVK;FASFIDK;LEGLTDEINFLR;LESGMQNMSIHTK;LVSESSDVLPK			+	392	240;484;744;757;1744;1754;2062	True;True;False;False;True;True;True	244;498;764;777;1784;1794;2104	264;541;828;841;1942;1952;2285	307;627;947;948;961;2242;2243;2253;2643;2644	307;627;947;961;2243;2253;2643					-1;-1;-1;-1
CON__P08727	CON__P08727	11	6	1	tr|A0A5F4DHG6|A0A5F4DHG6_CANLF Annexin OS=Canis lupus familiaris OX=9615 GN=ANXA11 PE=3 SV=1;tr|E2QXN8|E2QXN8_CANLF Annexin OS=Canis lupus familiaris OX=9615 GN=ANXA11 PE=3 SV=2;tr|A0A5F4CMH1|A0A5F4CMH1_CANLF Annexin OS=Canis lupus familiaris OX=9615 GN=AN	1	11	6	1	22.8	12	2.2	44.091	400	400	0	64.053	133430000	8	DAEAWFTSR;FETEQALR;IVLQIDNAR;LASYLDK;LEQEIATYR;LTMQNLNDR;MSVEADINGLR;SRLEQEIATYR;TKFETEQALR;TLQGLEIELQSQLSMK;VLDELTLAR			+	393	354;777;1556;1695;1750;2019;2168;2650;2801;2817;3073	False;True;True;False;False;True;True;False;True;False;True	363;797;1590;1732;1790;2061;2226;2227;2721;2875;2893;3157	390;862;1730;1887;1948;2240;2414;2415;2971;2972;3152;3153;3172;3460	448;983;2001;2002;2180;2249;2591;2793;2794;3444;3445;3669;3670;3692;4035	448;983;2001;2180;2249;2591;2793;3444;3670;3692;4035		49		177	-1
CON__P08729;CON__Q3KNV1;CON__Q9DCV7	CON__P08729;CON__Q3KNV1	6;6;2	5;5;1	2;2;0	tr|A0A5F4DHN5|A0A5F4DHN5_CANLF UBX domain protein 4 OS=Canis lupus familiaris OX=9615 GN=UBXN4 PE=4 SV=1;tr|E2RF27|E2RF27_CANLF UBX domain protein 4 OS=Canis lupus familiaris OX=9615 GN=UBXN4 PE=4 SV=2	3	6	5	2	13	11.5	4.9	51.417	469	469;469;457	0	34.774	16998000	4	AKLEAAIAEAEER;FASFIDK;FETLQAQAGK;LQAEIDNIK;QEELEAALQR;SLDLDGIIAEVK			+	394	144;757;778;1950;2370;2574	True;False;True;True;True;True	146;777;798;1990;2434;2645	160;841;863;2160;2659;2886	184;961;984;2499;3087;3343	184;961;984;2499;3087;3343					-1;-1;-1
CON__P08779;E2R7W6;CON__Q9Z2K1;CON__Q3ZAW8;A3RF35	CON__P08779;E2R7W6	8;4;3;3;2	2;0;0;0;0	2;0;0;0;0	tr|F1Q332|F1Q332_CANLF Diadenosine tetraphosphate synthetase OS=Canis lupus familiaris OX=9615 GN=GARS1 PE=3 SV=3;tr|A0A5F4DI49|A0A5F4DI49_CANLF Diadenosine tetraphosphate synthetase OS=Canis lupus familiaris OX=9615 GN=GARS1 PE=3 SV=1	5	8	2	2	17.1	5.1	5.1	51.267	473	473;427;469;474;507	0	11.9	4440300	2	ALEEANADLEVK;APSTYGGGLSVSSR;ASLENSLEETK;LASYLDK;LEQEIATYR;TKYEHELALR;VLDELTLAR;VTMQNLNDR			+	395	155;220;256;1695;1750;2802;3073;3193	False;True;False;False;False;True;False;False	157;224;260;1732;1790;2876;3157;3278	171;243;282;1887;1948;3154;3460;3590	197;285;326;2180;2249;3671;4035;4182	197;285;326;2180;2249;3671;4035;4182					-1;-1;-1;-1;-1
CON__P13645;Q6EIZ0;F1PYU9;CON__P02535-1;E2R170;E2QS80;CON__Q7Z3Z0;CON__Q7Z3Y8;E2R1Z3;CON__Q148H6;CON__Q7Z3Y7;CON__Q2M2I5	CON__P13645;Q6EIZ0;F1PYU9	23;15;15;8;2;2;2;2;2;2;2;1	23;15;15;8;2;2;2;2;2;2;2;1	20;12;12;6;1;1;1;1;1;1;1;0	tr|E2RCG1|E2RCG1_CANLF WASP like actin nucleation promoting factor OS=Canis lupus familiaris OX=9615 GN=WASL PE=4 SV=1;tr|A0A5F4DIU3|A0A5F4DIU3_CANLF WASP like actin nucleation promoting factor OS=Canis lupus familiaris OX=9615 GN=WASL PE=4 SV=1	12	23	23	20	44.7	44.7	40.1	59.51	593	593;568;568;570;446;450;450;459;464;464;486;525	0	211.56	289350000	32	ADLEMQIESLTEELAYLK;AETECQNTEYQQLLDIK;ALEESNYELEGK;DAEAWFNEK;ELTTEIDNNIEQISSYK;GSLGGGFSSGGFSGGSFSR;GSSGGGCFGGSSGGYGGLGGFGGGSFR;IKEWYEK;IRLENEIQTYR;LASYLDK;LENEIQTYR;LKYENEVALR;NQILNLTTDNANILLQIDNAR;NVSTGDVNVEMNAAPGVDLTQLLNNMR;QSLEASLAETEGR;QSVEADINGLR;RVLDELTLTK;SEITELR;SEITELRR;SQYEQLAEQNR;SQYEQLAEQNRK;VLDELTLTK;VTMQNLNDR			+	396	47;72;156;353;666;1125;1128;1419;1514;1695;1749;1850;2287;2315;2397;2399;2456;2514;2515;2647;2648;3074;3193	True;True;True;True;True;True;True;True;True;True;True;True;True;True;True;True;True;True;True;True;True;True;True	47;72;158;362;682;1149;1153;1448;1547;1732;1789;1890;2349;2379;2462;2464;2523;2581;2582;2718;2719;3158;3278	51;79;80;172;389;739;740;1247;1251;1252;1574;1687;1887;1947;2056;2057;2568;2601;2691;2693;2762;2821;2822;2967;2968;2969;3461;3590	60;92;93;198;446;447;844;845;846;1431;1432;1436;1437;1817;1950;2180;2248;2376;2377;2983;3021;3122;3124;3204;3267;3268;3439;3440;3441;3442;4036;4037;4182	60;92;198;446;846;1431;1436;1817;1950;2180;2248;2376;2983;3021;3122;3124;3204;3267;3268;3439;3442;4037;4182					-1;-1;-1;-1;-1;-1;-1;-1;-1;-1;-1;-1
CON__P13647	CON__P13647	8	3	2	tr|A0A5F4DIU9|A0A5F4DIU9_CANLF Uncharacterized protein OS=Canis lupus familiaris OX=9615 PE=3 SV=1;tr|E2RF16|E2RF16_CANLF 5-nucleotidase, cytosolic II OS=Canis lupus familiaris OX=9615 GN=NT5C2 PE=3 SV=2	1	8	3	2	12.9	5.1	3.2	62.378	590	590	0	18.816	9428300	3	AQYEEIANR;FASFIDK;LAELEEALQK;LALDVEIATYR;LLEGEECR;NMQDLVEDFK;TTAENEFVMLK;WTLLQEQGTK			+	397	241;757;1669;1681;1867;2267;2869;3275	True;False;True;False;False;False;True;False	245;777;1706;1718;1907;2328;2946;3363	265;841;1859;1872;2074;2547;3229;3682	308;961;2150;2164;2394;2960;3754;4282	308;961;2150;2164;2394;2960;3754;4282					-1
CON__P35527	CON__P35527	14	13	13	tr|E2RSP4|E2RSP4_CANLF Lysine--tRNA ligase OS=Canis lupus familiaris OX=9615 GN=KARS1 PE=3 SV=1;tr|A0A5F4DIX8|A0A5F4DIX8_CANLF Lysine--tRNA ligase OS=Canis lupus familiaris OX=9615 GN=KARS1 PE=3 SV=1;tr|A0A5F4C468|A0A5F4C468_CANLF Lysine--tRNA ligase OS=Ca	1	14	13	13	34.2	33.1	33.1	62.129	623	623	0	114.59	67254000	16	DIENQYETQITQIEHEVSSSGQEVQSSAK;DQIVDLTVGNNK;EIETYHNLLEGGQEDFESSGAGK;GGGGSFGYSYGGGSGGGFSASSLGGGFGGGSR;HGVQELEIELQSQLSK;IKFEMEQNLR;IQDWYDK;LASYLDK;MTLDDFR;NYSPYYNTIDDLKDQIVDLTVGNNK;QEYEQLIAK;QGVDADINGLR;VQALEEANNDLENK;YCGQLQMIQEQISNLEAQITDVR			+	398	401;460;603;1008;1225;1420;1493;1695;2172;2322;2375;2380;3158;3289	True;True;True;True;True;True;True;False;True;True;True;True;True;True	412;473;617;1031;1252;1449;1450;1526;1732;2231;2386;2439;2444;3243;3377	443;512;672;1123;1366;1575;1576;1662;1887;2419;2608;2666;2671;3551;3552;3696	512;595;769;1280;1568;1818;1819;1916;2180;2798;3028;3095;3100;4139;4140;4141;4297	512;595;769;1280;1568;1819;1916;2180;2798;3028;3095;3100;4139;4297		55;56		245;411	-1
CON__P35908v2;CON__P35908;Q6EIZ1;CON__Q01546;CON__Q5XKE5;CON__Q6NXH9;CON__P12035;CON__Q9R0H5;CON__Q6IFZ6;CON__Q7Z794	CON__P35908v2;CON__P35908	20;19;7;4;3;3;3;2;2;2	18;17;6;4;3;2;3;1;1;1	12;11;2;1;1;0;1;0;0;0	tr|F1PL93|F1PL93_CANLF Rho GDP dissociation inhibitor alpha OS=Canis lupus familiaris OX=9615 GN=ARHGDIA PE=3 SV=3;tr|A0A5F4DJ85|A0A5F4DJ85_CANLF Rho GDP dissociation inhibitor alpha OS=Canis lupus familiaris OX=9615 GN=ARHGDIA PE=3 SV=1	10	20	18	12	39.7	36.6	27.2	65.432	639	639;645;633;638;535;539;629;524;572;578	0	156.04	137250000	21	AQYEEIAQR;DYQELMNVK;FASFIDK;FLEQQNQVLQTK;GFSSGSAVVSGGSR;GGGFGGGSSFGGGSGFSGGGFGGGGFGGGR;HGGGGGGFGGGGFGSR;IEISELNR;LALDVEIATYR;LLEGEECR;LNDLEEALQQAK;PINLEPIFQGYIDSLK;SISISVAGGGGGFGAAGGFGGR;SLVGLGGTK;STSSFSCLSR;TAAENDFVTLK;TSQNSELNNMQDLVEDYKK;VDLLNQEIEFLK;YEELQVTVGR;YLDGLTAER			+	399	242;502;757;824;1000;1006;1218;1342;1681;1867;1917;2336;2566;2605;2680;2708;2864;2962;3313;3367	True;True;True;False;True;True;True;False;True;True;True;True;True;True;True;True;True;True;True;True	246;516;777;844;1023;1029;1245;1369;1718;1907;1957;2400;2637;2676;2751;2780;2941;3041;3401;3457	266;559;841;913;1114;1120;1358;1491;1872;2074;2126;2622;2878;2921;3009;3044;3224;3336;3736;3797	309;648;961;1038;1039;1040;1271;1277;1558;1717;2164;2394;2458;2459;3043;3334;3335;3383;3507;3549;3550;3749;3895;4365;4429	309;648;961;1039;1271;1277;1558;1717;2164;2394;2458;3043;3334;3383;3507;3550;3749;3895;4365;4429					-1;-1;-1;-1;-1;-1;-1;-1;-1;-1
E2R484;CON__P78386	E2R484;CON__P78386	1;1	1;1	1;1	tr|A0A5F4DKH8|A0A5F4DKH8_CANLF Arginyl aminopeptidase OS=Canis lupus familiaris OX=9615 GN=RNPEP PE=3 SV=1;tr|E2QXP3|E2QXP3_CANLF Arginyl aminopeptidase OS=Canis lupus familiaris OX=9615 GN=RNPEP PE=3 SV=2;tr|A0A5F4CMG2|A0A5F4CMG2_CANLF Arginyl aminopeptid	2	1	1	1	2.2	2.2	2.2	55.82	507	507;507	0	7.4347	10554000	1	ATAENEFVVLK			+	400	263	TRUE	267	290	336	336					-1;-1
CON__Q7RTS7;CON__Q32MB2;CON__Q14CN4-1;CON__Q6IME9;CON__Q3SY84	CON__Q7RTS7;CON__Q32MB2;CON__Q14CN4-1;CON__Q6IME9;CON__Q3SY84	3;3;2;2;2	1;1;1;1;1	1;1;1;1;1	tr|A0A5F4DKK8|A0A5F4DKK8_CANLF Actin-related protein 2/3 complex subunit 3 OS=Canis lupus familiaris OX=9615 PE=3 SV=1;tr|E2R985|E2R985_CANLF Actin-related protein 2/3 complex subunit 3 OS=Canis lupus familiaris OX=9615 GN=ARPC3 PE=3 SV=3	5	3	1	1	5.1	2.3	2.3	57.865	529	529;540;511;520;523	0	6.9738	2091500	1	FASFIDK;FLEQQNQVLETK;LLEGEECR			+	401	757;823;1867	False;True;False	777;843;1907	841;912;2074	961;1037;2394	961;1037;2394					-1;-1;-1;-1;-1
CON__Q3SX09	CON__Q3SX09	3	3	3	tr|A0A5F4DNF4|A0A5F4DNF4_CANLF Transmembrane 9 superfamily member OS=Canis lupus familiaris OX=9615 GN=TM9SF3 PE=3 SV=1;tr|E2RSD0|E2RSD0_CANLF Transmembrane 9 superfamily member OS=Canis lupus familiaris OX=9615 GN=TM9SF3 PE=3 SV=1	1	3	3	3	19.9	19.9	19.9	22.06	201	201	0	20.973	7414600	3	FGSEFSPELQASFQK;GAFASLSELHCDK;VVTGVANALAHR			+	402	795;914;3236	True;True;True	815;936;3322	882;1015;3640	1005;1161;4237	1005;1161;4237					-1
CON__Q3ZBS7;A0A5F4C7K2;F1PUM6	CON__Q3ZBS7	5;1;1	5;1;1	5;1;1	tr|A0A5K1U997|A0A5K1U997_CANLF 60S ribosomal protein L14 OS=Canis lupus familiaris OX=9615 PE=3 SV=1;tr|F1PF85|F1PF85_CANLF 60S ribosomal protein L14 OS=Canis lupus familiaris OX=9615 GN=RPL14 PE=3 SV=2	3	5	5	5	11	11	11	54.099	484	484;483;524	0	29.013	6718400	5	DVWGIEGPIDAAFTR;FQDGVLEPDFPR;HFALMQR;NWFGLPGR;RVDAVIPPYPR			+	403	492;862;1208;2318;2451	True;True;True;True;True	506;883;1235;2382;2518	549;956;1346;2604;2757	637;1093;1094;1545;3024;3199	637;1094;1545;3024;3199					-1;-1;-1
CON__Q9H552	CON__Q9H552	3	1	1	sp|A0M8V0|CAZA2_CANLF F-actin-capping protein subunit alpha-2 OS=Canis lupus familiaris OX=9615 GN=CAPZA2 PE=3 SV=1;tr|A0A5S6CBX9|A0A5S6CBX9_CANLF F-actin-capping protein subunit alpha-2 OS=Canis lupus familiaris OX=9615 GN=CAPZA2 PE=3 SV=1;tr|A0A5F4BXR5|A	1	3	1	1	5.2	2	2	55.151	499	499	0	12.437	26273000	1	DVDEAYMNK;FASFIDK;YEELQTLAGK			+	404	484;757;3312	False;False;True	498;777;3400	541;841;3735	627;961;4364	627;961;4364					-1
CON__Streptavidin	CON__Streptavidin	8	8	8	tr|J9PAU6|J9PAU6_CANLF Uncharacterized protein OS=Canis lupus familiaris OX=9615 PE=3 SV=1;sp|E2RKA8|RL32_CANLF 60S ribosomal protein L32 OS=Canis lupus familiaris OX=9615 GN=RPL32 PE=1 SV=1;tr|E2R4E5|E2R4E5_CANLF Uncharacterized protein OS=Canis lupus fam	1	8	8	8	50.6	50.6	50.6	16.622	160	160	0	243.71	22921000000	127	INTQWLLTSGTTEANAWK;NAHSATTWSGQYVGGAEAR;NNYRNAHSATTWSGQYVGGAEAR;STLVGHDTFTK;STLVGHDTFTKVK;YDSAPATDGSGTALGWTVAWK;YDSAPATDGSGTALGWTVAWKNNYR;YVLTGRYDSAPATDGSGTALGWTVAWK			+	405	1475;2184;2274;2676;2677;3303;3304;3438	True;True;True;True;True;True;True;True	1508;2244;2336;2747;2748;3391;3392;3532	1635;1636;1637;1638;1639;1640;1641;1642;1643;1644;2433;2434;2435;2436;2437;2438;2439;2440;2441;2442;2443;2444;2445;2446;2447;2448;2449;2450;2451;2452;2453;2454;2555;3000;3001;3002;3003;3004;3005;3006;3710;3711;3712;3713;3714;3715;3716;3717;3718;3719;3720;3721;3722;3723;3724;3725;3726;3727;3878	1883;1884;1885;1886;1887;1888;1889;1890;1891;1892;1893;1894;1895;1896;1897;2812;2813;2814;2815;2816;2817;2818;2819;2820;2821;2822;2823;2824;2825;2826;2827;2828;2829;2830;2831;2832;2833;2834;2835;2836;2837;2838;2839;2840;2841;2842;2843;2844;2845;2846;2847;2848;2849;2850;2851;2969;3479;3480;3481;3482;3483;3484;3485;3486;3487;3488;3489;3490;3491;3492;3493;3494;3495;3496;3497;3498;3499;3500;3501;3502…	1893;2828;2969;3482;3504;4325;4354;4518					-1
J9P440;E2QRR5	J9P440;E2QRR5	3;3	3;3	3;3	sp|O97492|CATA_CANLF Catalase OS=Canis lupus familiaris OX=9615 GN=CAT PE=1 SV=3;tr|A0A5S6CLE1|A0A5S6CLE1_CANLF Catalase OS=Canis lupus familiaris OX=9615 GN=CAT PE=3 SV=1	2	3	3	3	6.9	6.9	6.9	68.562	597	597;660	0	19.611	4486700	2	LANINEEMLQK;SDGGYTYDTSDLAALK;VEIAGPGFINVHLR				406	1684;2490;2976	True;True;True	1721;2557;3055	1875;2797;3351	2167;3240;3910	2167;3240;3910					-1;-1
E2QSF4;A0A5F4C551;CON__ENSEMBL:ENSBTAP00000025008;J9P716;A0A5F4D3V5	E2QSF4	13;3;2;2;2	4;0;0;0;0	3;0;0;0;0	tr|A0A5S6DAH6|A0A5S6DAH6_CANLF Cadherin-1 OS=Canis lupus familiaris OX=9615 GN=CDH1 PE=4 SV=1;sp|F1PAA9|CADH1_CANLF Cadherin-1 OS=Canis lupus familiaris OX=9615 GN=CDH1 PE=1 SV=2	5	13	4	3	38.5	13.3	9.9	49.67	444	444;406;536;596;601	0	37.825	38084000	7	AILVDLEPGTMDSVR;ALTVPELTQQVFDAK;EVDEQMLNVQNK;FPGQLNADLR;IMNTFSVVPSPK;ISEQFTAMFR;ISVYYNEATGGK;LAVNMVPFPR;MAVTFIGNSTAIQELFK;NSSYFVEWIPNNVK;SGPFGQIFRPDNFVFGQSGAGNNWAK;TAVCDIPPR;YLTVAAVFR				407	133;193;725;857;1460;1517;1528;1700;2101;2297;2541;2721;3389	True;True;False;False;False;False;True;False;True;False;False;False;False	134;135;195;743;744;878;1493;1550;1551;1562;1737;1738;2144;2361;2609;2793;3480	147;148;210;806;807;950;1620;1690;1691;1702;1892;1893;2326;2582;2850;3057;3822	170;171;172;240;241;921;922;923;1079;1080;1081;1082;1083;1084;1085;1866;1867;1953;1954;1955;1971;1972;2185;2186;2187;2693;3000;3299;3563;4454;4455	170;241;923;1082;1866;1955;1971;2187;2693;3000;3299;3563;4455		57;58;59;60		73;257;330;388	-1;-1;-1;-1;-1
E2QTQ9;E2RNQ2;A0A5F4D8G0	E2QTQ9;E2RNQ2;A0A5F4D8G0	16;16;15	1;1;1	1;1;1	tr|A0A5S6DBH8|A0A5S6DBH8_CANLF Guanine nucleotide-binding protein G(I)/G(S)/G(T) subunit beta-1 OS=Canis lupus familiaris OX=9615 GN=GNB1 PE=3 SV=1;sp|P62872|GBB1_CANLF Guanine nucleotide-binding protein G(I)/G(S)/G(T) subunit beta-1 OS=Canis lupus familia	3	16	1	1	59.3	5.4	5.4	49.211	442	442;449;462	0	7.828	5335200	1	AFVHWYVGEGMEEGEFSEAR;AVCMLSNTTAIAEAWAR;AVFVDLEPTVIDEVR;AYHEQLTVAEITNACFEPANQMVK;DVNAAIATIK;FDGALNVDLTEFQTNLVPYPR;FDLMYAK;IHFPLATYAPVISAEK;LADQCTGLQGFLVFHSFGGGTGSGFTSLLMER;LISQIVSSITASLR;NLDIERPTYTNLNR;QLFHPEQLITGK;SIQFVDWCPTGFK;TIGGGDDSFNTFFSETGAGK;VGINYQPPTVVPGGDLAK;YMACCLLYR				408	82;282;292;328;488;764;765;1387;1668;1836;2241;2387;2564;2786;3015;3394	False;False;False;True;False;False;False;False;False;False;False;False;False;False;False;False	82;83;286;287;297;336;502;784;785;1415;1705;1876;2302;2451;2635;2860;3095;3485	90;91;92;309;310;321;322;361;545;848;849;850;1537;1538;1858;2040;2041;2517;2518;2679;2680;2876;3136;3394;3827	103;104;105;106;357;358;359;373;374;416;631;632;968;969;970;1772;1773;1774;1775;1776;1777;1778;2149;2356;2357;2923;2924;2925;2926;3109;3110;3111;3328;3329;3330;3648;3649;3650;3961;3962;3963;4461;4462	105;359;374;416;631;969;970;1776;2149;2356;2924;3110;3328;3649;3963;4462		4;5		370;406	-1;-1;-1
E2QTS3;F6UQI5;F6UQJ5;A0A5F4CBU1;A0A5F4BYM4	E2QTS3;F6UQI5;F6UQJ5;A0A5F4CBU1;A0A5F4BYM4	4;3;3;3;2	4;3;3;3;2	4;3;3;3;2	sp|Q5WR10|DX39B_CANLF Spliceosome RNA helicase DDX39B OS=Canis lupus familiaris OX=9615 GN=DDX39B PE=3 SV=1;tr|A0A5S6DC42|A0A5S6DC42_CANLF RNA helicase OS=Canis lupus familiaris OX=9615 GN=DDX39B PE=4 SV=1	5	4	4	4	14.5	14.5	14.5	46.522	392	392;389;391;408;364	0	31.506	10553000	4	AMLDQLMGTSR;LAETQEEISAEVAAK;SHLLNCCPHDVLSGTR;VEQLGAEGNVEESQK				409	202;1674;2549;2982	True;True;True;True	206;1711;2618;3061	223;1864;2859;3357	261;2156;3308;3916	261;2156;3308;3916					-1;-1;-1;-1;-1
E2QU96	E2QU96	1	1	1	sp|P25473|CLUS_CANLF Clusterin OS=Canis lupus familiaris OX=9615 GN=CLU PE=2 SV=1;tr|A0A5S6DEE6|A0A5S6DEE6_CANLF Clusterin OS=Canis lupus familiaris OX=9615 GN=CLU PE=3 SV=1	1	1	1	1	3.2	3.2	3.2	37.476	312	312	0.0013193	6.2342	1869400	1	YLEPLYNDYR				410	3374	TRUE	3464	3804	4436	4436					-1
E2QUU5	E2QUU5	2	2	2	sp|A0M8U6|TES_CANLF Testin OS=Canis lupus familiaris OX=9615 GN=TES PE=3 SV=1;tr|F1PFX9|F1PFX9_CANLF Testin OS=Canis lupus familiaris OX=9615 GN=TES PE=3 SV=2;tr|E2RDJ9|E2RDJ9_CANLF Testin OS=Canis lupus familiaris OX=9615 GN=TES PE=3 SV=2	1	2	2	2	5.9	5.9	5.9	60.995	573	573	0	15.342	1727300	2	LVQDVANNTNEEAGDGTTTATVLAR;VGLQVVAVK				411	2057;3016	True;True	2099;3096	2280;3395	2638;3964	2638;3964					-1
E2QUY7	E2QUY7	2	2	2		1	2	2	2	5.4	5.4	5.4	60.966	534	534	0	16.006	3820000	2	LQLDSPEDAEFIVAK;SVFPEQANNNEWAR				412	1960;2686	True;True	2000;2757	2170;3015	2509;3514	2509;3514					-1
E2QV97	E2QV97	7	7	7		1	7	7	7	17.4	17.4	17.4	64.222	559	559	0	45.821	10887000	7	EDGTFYEFGEDIPEAPER;EGIDPTPYYWYTDQR;EPFPTIYIDSQK;IWDSEEILAGYK;LEDLVCDVVDR;LMTDSINEPILLCR;YGTCPHGGYGLGLER				413	535;575;682;1567;1737;1913;3341	True;True;True;True;True;True;True	549;589;699;1601;1776;1953;3429	596;643;760;1742;1934;2122;3766	686;737;866;2017;2233;2452;4396	686;737;866;2017;2233;2452;4396					-1
E2QW27	E2QW27	1	1	1	;tr|F1Q0R0|F1Q0R0_CANLF Keratin 14 OS=Canis lupus familiaris OX=9615 GN=KRT14 PE=3 SV=3	1	1	1	1	2.5	2.5	2.5	64.831	567	567	0	8.4127	2320700	1	AIEFLNNPPEEAPR				414	125	TRUE	126	139	162	162					-1
E2QW69	E2QW69	4	1	1	;;;tr|L7N095|L7N095_CANLF Keratin 75 OS=Canis lupus familiaris OX=9615 GN=KRT75 PE=3 SV=2	1	4	1	1	23.7	8.8	8.8	23.707	215	215	0	12.461	1698500	2	FEIWDTAGQER;GAQAAIVVYDITNQETFAR;LVLLGESAVGK;YHSLAPMYYR				415	776;927;2048;3348	False;True;False;False	796;949;2090;3436;3437	861;1028;1029;2270;3773;3774;3775	982;1174;1175;2624;4403;4404;4405	982;1175;2624;4404		61		88	-1
E2QWF5;A0A5F4C3Q3	E2QWF5;A0A5F4C3Q3	13;12	13;12	13;12	;tr|F1Q3Y0|F1Q3Y0_CANLF Profilin OS=Canis lupus familiaris OX=9615 GN=PFN1 PE=3 SV=2	2	13	13	13	37.7	37.7	37.7	51.518	459	459;447	0	91.775	48554000	15	AAESGAQSAPLPLEGVDVSPK;AWDIAVGTMK;DKFQIPPNAELK;DKFSFDLGK;EGTGTEMPMIGDR;FEVGEGESLDLPCGLEK;GEAHLAVNDFDLAR;GEDLTEEEDGGIIR;GEHSIVYLKPSYAFGSVGK;LQAFSAAVESCNK;LYANMFER;VFVHYTGWLLDGTK;VLQLYPSNK				416	5;316;415;416;588;779;957;959;964;1951;2077;3008;3108	True;True;True;True;True;True;True;True;True;True;True;True;True	5;323;426;427;602;799;979;981;986;1991;2119;3088;3192	5;6;348;458;459;656;864;1060;1062;1068;1069;2161;2301;3385;3495	5;6;401;529;530;750;985;1209;1211;1218;1219;2500;2664;3951;4074	5;401;529;530;750;985;1209;1211;1219;2500;2664;3951;4074					-1;-1
E2QWR3	E2QWR3	3	3	3		1	3	3	3	5.6	5.6	5.6	54.264	501	501	0	16.835	1346500	3	AVQDLCGWR;KLPEYNPR;VFSWGFGGYGR				417	307;1622;3006	True;True;True	314;1657;3086	339;1806;3383	392;2089;3948	392;2089;3948					-1
E2QXN9;J9P469	E2QXN9;J9P469	8;8	8;8	8;8		2	8	8	8	24.1	24.1	24.1	57.807	532	532;549	0	61.406	30315000	9	ALGAEIVR;FDSPESHVGVAWR;IIGVDPEGSILAEPEELNQSEQTAYEVEGIGYDFIPTVLDR;ILPDILK;LWIRPDAPSR;PSETPQAEAGSAGCPHLSGASLEK;SNDEEAFAFAR;VVTAIDLLNFVAAR				418	164;767;1396;1439;2073;2346;2617;3235	True;True;True;True;True;True;True;True	166;787;1424;1469;2115;2410;2688;3321	181;852;1549;1595;2296;2633;2935;3639	207;972;973;1789;1840;2659;3054;3400;4236	207;972;1789;1840;2659;3054;3400;4236					-1;-1
E2QXS7	E2QXS7	2	2	2		1	2	2	2	6.6	6.6	6.6	46.816	425	425	0	13.373	3167600	2	GISEETTTGVHNLYK;KLDEAVAEAHLGK				419	1041;1614	True;True	1065;1649	1159;1798	1324;2080	1324;2080					-1
E2QXY7;A0A5F4CEA0	E2QXY7;A0A5F4CEA0	6;5	6;5	6;5		2	6	6	6	20.1	20.1	20.1	44.76	394	394;399	0	43.952	22066000	5	DLMVGDEASELR;GYAFNHSADFETVR;HIVLSGGSTMYPGLPSR;HLWDYTFGPEK;ILLTEPPMNPTK;LCYVGYNIEQEQK				420	433;1173;1236;1255;1436;1707	True;True;True;True;True;True	444;1199;1263;1282;1466;1746	477;1306;1378;1398;1592;1903	550;1498;1583;1608;1836;2197	550;1498;1583;1608;1836;2197					-1;-1
J9P388;E2QY31;A0A5F4BTY2	J9P388;E2QY31;A0A5F4BTY2	2;2;1	2;2;1	2;2;1	;	3	2	2	2	8.8	8.8	8.8	46.256	407	407;410;445	0	16.406	7768300	2	MVRPNQDGTLIASCSNDQTVR;TAPYVVTGSVDQTVK				421	2178;2718	True;True	2237;2790	2426;3054	2805;3560	2805;3560					-1;-1;-1
E2QY42;E2RG82	E2QY42;E2RG82	2;2	2;2	2;2	;tr|E2R7W6|E2R7W6_CANLF IF rod domain-containing protein OS=Canis lupus familiaris OX=9615 GN=KRT42 PE=3 SV=2	2	2	2	2	4.3	4.3	4.3	52.33	460	460;467	0	11.855	1180700	1	LIEYYQQLAQK;VLYLVQGEK				422	1824;3125	True;True	1864;3209	2028;3513	2344;4095	2344;4095					-1;-1
E2QY46	E2QY46	3	3	3	;sp|Q6EIZ0|K1C10_CANLF Keratin, type I cytoskeletal 10 OS=Canis lupus familiaris OX=9615 GN=KRT10 PE=2 SV=1;tr|F1PYU9|F1PYU9_CANLF Keratin, type I cytoskeletal 10 OS=Canis lupus familiaris OX=9615 GN=KRT10 PE=3 SV=2	1	3	3	3	16.4	16.4	16.4	23.945	226	226	0	19.663	3788800	3	AIIQVSQIVAR;GAPGSIVNISSQASQR;TQADLDSLVR				423	131;926;2849	True;True;True	132;948;2926	145;1027;3208	168;1173;3731	168;1173;3731					-1
E2QYC2;A0A5F4BPS3;A0A5F4C5J8	E2QYC2;A0A5F4BPS3	10;9;2	4;3;2	4;3;2		3	10	4	4	27.8	12.1	12.1	49.867	446	446;829;105	0	28.376	10689000	4	AALVDLEPGTMDSVR;ALTVPELTQQMFDAK;EIVHIQAGQCGNQIGTK;EVDEQMLAIQNK;FPGQLNADLR;IMNTFSVMPSPK;ISEQFSAMFR;LAVNMVPFPR;NSSYFVEWIPNNVK;YLTVAAVFR				424	14;192;618;724;857;1459;1516;1700;2297;3389	True;False;True;True;False;False;True;False;False;False	14;194;633;742;878;1492;1549;1737;1738;2361;3480	15;209;689;805;950;1619;1689;1892;1893;2582;3822	16;237;238;239;788;920;1079;1080;1081;1082;1083;1084;1085;1864;1865;1952;2185;2186;2187;3000;4454;4455	16;238;788;920;1082;1865;1952;2187;3000;4455		60		257	-1;-1;-1
E2QYG6	E2QYG6	14	14	14		1	14	14	14	29.3	29.3	29.3	68.401	618	618	0	111.68	39257000	15	ADYAQLLEDMQNAFR;DFPELTMEVDGK;EHMGEILYK;FSMVQVWPVR;GNEMSEVLR;GVNVSALSR;HFTEFVPLR;LAEMPADSGYPAYLGAR;LPANHPLLTGQR;PLSDISSQTQSIYIPR;TALVANTSNMPVAAR;VGHSELVGEIIR;VGSHITGGDIYGIVNENSLIK;YSNSDVIIYVGCGER				425	52;380;596;875;1092;1154;1213;1671;1930;2340;2716;3014;3021;3422	True;True;True;True;True;True;True;True;True;True;True;True;True;True	52;391;610;897;1116;1180;1240;1708;1970;2404;2788;3094;3101;3516	56;420;665;971;1214;1282;1353;1861;2140;2626;3052;3393;3400;3859	67;485;762;1109;1393;1470;1552;2153;2476;2477;3047;3558;3960;3970;4499	67;485;762;1109;1393;1470;1552;2153;2476;3047;3558;3960;3970;4499					-1
E2QYQ0	E2QYQ0	2	2	2	;	1	2	2	2	14.4	14.4	14.4	19.691	180	180	0	14.001	1779200	2	ASIQLLASHLR;VVVVDDLLATGGTMR				426	255;3241	True;True	259;3327	281;3645	325;4242	325;4242					-1
E2QYZ0	E2QYZ0	3	3	3	tr|E2R484|E2R484_CANLF Keratin 85 OS=Canis lupus familiaris OX=9615 GN=KRT85 PE=3 SV=3;	1	3	3	3	4.8	4.8	4.8	87.25	795	795	0	19.126	2670400	3	GQDHVVSDFSEHGSLK;LNSLAIGLR;VSGHVITDIVEGK				427	1110;1926;3171	True;True;True	1134;1966;3256	1232;2136;3565	1413;2472;4155	1413;2472;4155					-1
E2QZ50;A0A5F4D0B6;A0A5F4DER2	E2QZ50	4;1;1	4;1;1	4;1;1	;;;;	3	4	4	4	15.4	15.4	15.4	51.453	475	475;99;363	0	31.294	8831200	5	ALLVTASQCQQPAGNK;LEAVSHASDMHCGYGDSAPK;LSDLLAPISEQIQEVITYR;VENQENVSNLVIDDTELK				428	176;1734;1979;2980	True;True;True;True	178;1773;2021;3059	193;1931;2193;2194;3355	221;2230;2533;2534;3914	221;2230;2533;3914					-1;-1;-1
F6XF47;J9P608;J9PAG2;J9NZX1;E2QZG2;J9P168;J9NZS5;J9P9J8;J9P9Q1;F1PN68;E2RMH5;A0A5F4BW19;J9P1I4;A0A5F4CVN4;J9JHH2	F6XF47;J9P608;J9PAG2;J9NZX1;E2QZG2;J9P168;J9NZS5;J9P9J8;J9P9Q1;F1PN68;E2RMH5;A0A5F4BW19;J9P1I4	4;4;4;4;4;4;3;3;3;3;3;2;2;1;1	4;4;4;4;4;4;3;3;3;3;3;2;2;1;1	4;4;4;4;4;4;3;3;3;3;3;2;2;1;1		15	4	4	4	47.1	47.1	47.1	7.9232	70	70;155;156;156;156;184;121;144;155;155;169;129;156;87;121	0	28.854	54903000	6	KLYDIDVAK;LAPDYDALDVANK;LYDIDVAK;VNTLIRPDGEK				429	1624;1686;2080;3144	True;True;True;True	1659;1723;2122;3229	1808;1877;2304;3535;3536	2091;2169;2170;2667;4121;4122	2091;2169;2667;4122					-1;-1;-1;-1;-1;-1;-1;-1;-1;-1;-1;-1;-1;-1;-1
E2R0K3;E2QZQ6;F1P6N1;A0A5F4C9J6;F1PHV5;F1P6M8;A0A5F4CV31;A0A5F4C9P2;E2RNP3;F1PWZ8;E2R4K8;A0A5F4CWS1;F1PNZ5;F1Q409;A0A5F4C190;A0A5F4D0E4;A0A5F4C8J7;A0A5F4CVD2;A0A5F4BT78	E2R0K3;E2QZQ6	6;6;1;1;1;1;1;1;1;1;1;1;1;1;1;1;1;1;1	6;6;1;1;1;1;1;1;1;1;1;1;1;1;1;1;1;1;1	6;6;1;1;1;1;1;1;1;1;1;1;1;1;1;1;1;1;1		19	6	6	6	15.6	15.6	15.6	56.9	508	508;555;574;615;610;608;596;593;577;575;557;509;553;548;533;532;523;514;651	0	38.152	13926000	6	DIVQFVPFR;LYGPTNFSPIINHVAR;NSPVEFECINEK;SDPYLEFHK;VECYDYDNDGSHDLIGTFQTTMTK;VVLFEMEAR				430	413;2085;2295;2493;2973;3223	True;True;True;True;True;True	424;2127;2359;2560;3052;3309	456;2309;2580;2800;3348;3626	527;2673;2998;3243;3907;4223	527;2673;2998;3243;3907;4223					-1;-1;-1;-1;-1;-1;-1;-1;-1;-1;-1;-1;-1;-1;-1;-1;-1;-1;-1
E2R020	E2R020	2	2	2		1	2	2	2	15.7	15.7	15.7	21.294	191	191	0	15.633	939490	2	TVNLNLWDTAGQEEYDR;YLECSALQQDGVK				431	2897;3370	True;True	2975;3460	3263;3800	3790;4432	3790;4432					-1
E2R0B6	E2R0B6	1	1	1		1	1	1	1	4.6	4.6	4.6	25.474	239	239	0	6.8157	1459600	1	LAAIAESGVER				432	1662	TRUE	1699	1852	2143	2143					-1
E2R0D1	E2R0D1	7	7	7	tr|J9P440|J9P440_CANLF Arginine--tRNA ligase, cytoplasmic OS=Canis lupus familiaris OX=9615 GN=RARS1 PE=3 SV=2;tr|E2QRR5|E2QRR5_CANLF Arginine--tRNA ligase, cytoplasmic OS=Canis lupus familiaris OX=9615 GN=RARS1 PE=3 SV=1	1	7	7	7	6.8	6.8	6.8	133.54	1173	1173	0	44.217	10502000	6	EHPNYVDCYLR;GSIEIPLR;IIMYDQNHLLGR;ILGSLYAASEDQEKR;LYEAMCEFHEAEK;NILMFTGETEATK;YFLASLDR				433	597;1124;1402;1431;2081;2232;3320	True;True;True;True;True;True;True	611;1148;1430;1461;2123;2293;3408	666;1246;1555;1587;2305;2508;3744	763;1430;1796;1830;2668;2912;4374	763;1430;1796;1830;2668;2912;4374					-1
E2R0G3	E2R0G3	2	2	2	tr|E2QTS3|E2QTS3_CANLF LUC7-like 2 (S. cerevisiae) OS=Canis lupus familiaris OX=9615 GN=LUC7L2 PE=3 SV=1;tr|F6UQI5|F6UQI5_CANLF LUC7-like 2 (S. cerevisiae) OS=Canis lupus familiaris OX=9615 GN=LUC7L2 PE=3 SV=2;tr|F6UQJ5|F6UQJ5_CANLF LUC7-like 2 (S. cerevis	1	2	2	2	8.2	8.2	8.2	53.5	475	475	0	11.462	6848000	2	LGGLTQAPGNPVLAVQINQDK;SIEIPRPVDGVEVPGCGK				434	1793;2554	True;True	1833;2623	1995;1996;2864	2307;2308;3314	2308;3314					-1
E2R0I9;J9P9E9;A0A5F4BUK0;A0A5F4CLC1	E2R0I9;J9P9E9;A0A5F4BUK0;A0A5F4CLC1	20;18;16;16	20;18;16;16	20;18;16;16	tr|E2QU96|E2QU96_CANLF Pre-mRNA-splicing factor 38A OS=Canis lupus familiaris OX=9615 GN=PRPF38A PE=3 SV=2	4	20	20	20	41.7	41.7	41.7	70.405	624	624;596;592;602	0	151.94	126450000	24	CISEVQADNVVLGQYVGNPSGEGESTK;DGLLPEDTYVVGFAR;DVAGDIFQQQCK;EELYQGNAFHQSDTHIFIIMGASGDLAK;EKPQPIPYVYGSR;EMVQNLMVLR;ETCMSHTGWNR;GGYFDEFGIIR;GPPEADELMK;IFGPIWNR;IFTPLLHK;KPGMFFNPEESELDLTYGNR;LFYLALPPTVYEAVTK;LILDVFCGNQMHFVR;LSNHISSLFR;NSYVAGQYDDVASYER;RVGFQYEGTYK;VGFQYEGTYK;VIVEKPFGR;VQPNEAVYTK				435	343;390;481;556;623;673;707;1019;1107;1357;1361;1629;1784;1833;1987;2298;2454;3012;3055;3161	True;True;True;True;True;True;True;True;True;True;True;True;True;True;True;True;True;True;True;True	352;401;495;570;638;690;725;1042;1131;1385;1389;1664;1665;1824;1873;2029;2362;2521;3092;3138;3246	378;432;537;624;695;749;787;1134;1229;1507;1511;1814;1815;1984;2037;2204;2583;2760;3390;3441;3555	435;499;623;716;795;855;899;1293;1410;1736;1737;1741;2097;2098;2099;2291;2353;2548;3001;3002;3202;3956;4014;4144	435;499;623;716;795;855;899;1293;1410;1737;1741;2098;2291;2353;2548;3002;3202;3956;4014;4144		62		451	-1;-1;-1;-1
J9P0L7;E2R0J6	J9P0L7;E2R0J6	1;1	1;1	1;1	tr|E2QUU5|E2QUU5_CANLF 60 kDa chaperonin OS=Canis lupus familiaris OX=9615 GN=HSPD1 PE=3 SV=2	2	1	1	1	2.7	2.7	2.7	51.691	447	447;457	0	8.0253	1767000	1	NAAQFLLSTNDK				436	2181	TRUE	2241	2430	2809	2809					-1;-1
E2R0K4	E2R0K4	6	6	6	tr|E2QUY7|E2QUY7_CANLF Proteasome 26S subunit, non-ATPase 3 OS=Canis lupus familiaris OX=9615 GN=PSMD3 PE=3 SV=2	1	6	6	6	36.7	36.7	36.7	23.897	215	215	0	51.544	12898000	5	FMADCPHTIGVEFGTR;GAAGALMVYDITR;NLTNPNTVIILIGNK;SCLLHQFTEK;STYNHLSSWLTDAR;YIIIGDMGVGK				437	840;910;2263;2484;2683;3359	True;True;True;True;True;True	860;932;2324;2551;2754;3449	930;1011;2542;2790;3012;3788	1059;1155;2955;3232;3511;4419	1059;1155;2955;3232;3511;4419					-1
E2R0L9;A0A5F4CPF2	E2R0L9;A0A5F4CPF2	10;9	10;9	10;9	tr|E2QV97|E2QV97_CANLF Asparagine--tRNA ligase OS=Canis lupus familiaris OX=9615 GN=NARS1 PE=4 SV=1	2	10	10	10	21.6	21.6	21.6	60.253	556	556;433	0	63.71	22993000	10	EQLAIAEFAR;EVGDGTTSVVIIAAELLK;IACLDFSLQK;IHPTSVISGYR;LGVQVVITDPEK;SLHDALCVVK;SQNVMAAASIANIVK;TSASIILR;VLCELADLQDK;YISENLIINTDELGR				438	690;728;1297;1389;1806;2587;2645;2854;3071;3360	True;True;True;True;True;True;True;True;True;True	707;747;1324;1417;1846;2658;2716;2931;3155;3450	768;810;1446;1540;1541;2009;2900;2965;3214;3458;3789	876;926;1664;1780;1781;2322;3358;3437;3738;4033;4420	876;926;1664;1780;2322;3358;3437;3738;4033;4420					-1;-1
E2R0S8;J9P862	E2R0S8;J9P862	7;4	7;4	7;4	tr|E2QW27|E2QW27_CANLF La ribonucleoprotein domain family member 7 OS=Canis lupus familiaris OX=9615 GN=LARP7 PE=3 SV=2	2	7	7	7	18.4	18.4	18.4	55.734	499	499;627	0	48.899	18683000	7	AAEESAQEMMEEEEEIPKPK;DIHFMPCSGLTGANLK;HFTILDAPGHK;HLIVLINK;KEHVNVVFIGHVDAGK;KGEFETGFEK;TAGTICLETFK				439	4;403;1214;1248;1593;1603;2712	True;True;True;True;True;True;True	4;414;1241;1275;1628;1638;2784	4;445;1354;1390;1773;1785;3048	4;514;1553;1596;2053;2066;3554	4;514;1553;1596;2053;2066;3554		63		50	-1;-1
E2R0T6;A0A5F4DBN0;H9GW49;A0A5F4DDK1;A0A5F4CYA7;E2QX84	E2R0T6;A0A5F4DBN0;H9GW49	18;16;16;8;6;6	18;16;16;8;6;6	15;13;13;7;6;3	tr|E2QWF5|E2QWF5_CANLF Peptidylprolyl isomerase OS=Canis lupus familiaris OX=9615 GN=FKBP4 PE=2 SV=2;tr|A0A5F4C3Q3|A0A5F4C3Q3_CANLF Peptidylprolyl isomerase OS=Canis lupus familiaris OX=9615 GN=FKBP4 PE=4 SV=1	6	18	18	15	34.4	34.4	28.2	70.897	646	646;493;646;488;575;637	0	163.83	234400000	35	CNEIINWLDK;DAGTIAGLNVLR;EIAEAYLGK;FDDAVVQSDMK;FEELNADLFR;GPAVGIDLGTTYSCVGVFQHGK;IINEPTAAAIAYGLDK;LLQDFFNGK;MVNHFIAEFK;NQVAMNPTNTVFDAK;NSLESYAFNMK;RFDDAVVQSDMK;SFYPEEVSSMVLTK;SQIHDIVLVGGSTR;STAGDTHLGGEDFDNR;TTPSYVAFTDTER;TVTNAVVTVPAYFNDSQR;VEIIANDQGNR				440	347;358;599;762;773;1100;1404;1891;2176;2290;2292;2417;2532;2643;2665;2876;2903;2978	True;True;True;True;True;True;True;True;True;True;True;True;True;True;True;True;True;True	356;367;613;782;793;1124;1432;1931;2235;2352;2353;2355;2482;2600;2714;2736;2953;2982;3057	383;394;668;846;858;1222;1557;1558;2100;2423;2424;2571;2572;2575;2712;2713;2841;2962;2963;2988;2989;3238;3272;3273;3353	440;453;454;765;966;979;1401;1402;1798;1799;1800;2429;2430;2802;2803;2986;2987;2988;2989;2993;3148;3149;3288;3289;3433;3434;3435;3462;3463;3763;3764;3802;3803;3804;3912	440;453;765;966;979;1402;1798;2429;2802;2989;2993;3148;3289;3433;3462;3764;3804;3912		64		61	-1;-1;-1;-1;-1;-1
E2R0Y5	E2R0Y5	1	1	1	tr|E2QWR3|E2QWR3_CANLF Regulator of chromosome condensation 2 OS=Canis lupus familiaris OX=9615 GN=RCC2 PE=4 SV=3	1	1	1	1	4.6	4.6	4.6	36.109	346	346	0	7.5931	3730900	1	LIGPNCPGIINPGECK				441	1828	TRUE	1868	2032	2348	2348					-1
E2R125	E2R125	2	2	2	tr|E2QXN9|E2QXN9_CANLF CBS domain-containing protein OS=Canis lupus familiaris OX=9615 GN=CBS PE=4 SV=3;tr|J9P469|J9P469_CANLF Cystathionine beta-synthase OS=Canis lupus familiaris OX=9615 GN=CBS PE=3 SV=2	1	2	2	2	8	8	8	43.458	401	401	0	14.355	4660200	2	SEEWVDNHLPMTDAELAR;SVVTSGVQSVMGSR				442	2506;2698	True;True	2573;2769	2813;3027	3257;3526	3257;3526					-1
E2R149;A0A5F4CNJ0;J9P1E5	E2R149;A0A5F4CNJ0	6;5;1	6;5;1	6;5;1	tr|E2QXS7|E2QXS7_CANLF Adenosylhomocysteinase OS=Canis lupus familiaris OX=9615 GN=AHCY PE=3 SV=3	3	6	6	6	42.7	42.7	42.7	21.863	192	192;220;196	0	37.89	12253000	6	DELILEGNDIELVSNSAALIQQATTVK;FLDGIYVSEK;KFLDGIYVSEK;MRPGVACSVSQAQK;TICSHVQNMIK;TILSNQTVDIPENVDITLK				443	374;820;1598;2162;2780;2790	True;True;True;True;True;True	384;840;1633;2219;2853;2854;2864	412;909;1779;2407;3127;3128;3140	476;1034;2060;2785;3639;3640;3654	476;1034;2060;2785;3640;3654		65		80	-1;-1;-1
E2RAC6;E2R1W5	E2RAC6;E2R1W5	2;2	2;2	2;2	tr|E2QXY7|E2QXY7_CANLF Actin related protein 2 OS=Canis lupus familiaris OX=9615 GN=ACTR2 PE=3 SV=3;tr|A0A5F4CEA0|A0A5F4CEA0_CANLF Actin related protein 2 OS=Canis lupus familiaris OX=9615 GN=ACTR2 PE=3 SV=1	2	2	2	2	5.9	5.9	5.9	56.578	511	511;531	0	12.723	6964000	2	IPIFSAAGLPHNEIAAQICR;TPVSEDMLGR				444	1484;2847	True;True	1517;2924	1653;3206	1906;3729	1906;3729					-1;-1
E2R222	E2R222	1	1	1	tr|J9P388|J9P388_CANLF Platelet-activating factor acetylhydrolase IB subunit alpha OS=Canis lupus familiaris OX=9615 GN=PAFAH1B1 PE=3 SV=2;tr|E2QY31|E2QY31_CANLF Platelet-activating factor acetylhydrolase IB subunit alpha OS=Canis lupus familiaris OX=9615	1	1	1	1	3.7	3.7	3.7	48.434	432	432	0	8.3737	1346100	1	SHLLDYVMTTLLFSDK				445	2548	TRUE	2617	2858	3307	3307					-1
E2R2G0	E2R2G0	1	1	1	tr|E2QY42|E2QY42_CANLF Dynactin subunit 4 OS=Canis lupus familiaris OX=9615 GN=DCTN4 PE=4 SV=3;tr|E2RG82|E2RG82_CANLF Dynactin subunit 4 OS=Canis lupus familiaris OX=9615 GN=DCTN4 PE=4 SV=1	1	1	1	1	2.9	2.9	2.9	61.148	596	596	0	6.9791	1262300	1	RPDPALTLQESSIPGLR				446	2439	TRUE	2505	2743	3185	3185					-1
E2R2U3	E2R2U3	8	8	8	tr|E2QY46|E2QY46_CANLF Dicarbonyl and L-xylulose reductase OS=Canis lupus familiaris OX=9615 GN=DCXR PE=4 SV=2	1	8	8	8	13.1	13.1	13.1	91.034	795	795	0	52.75	9109000	7	EVDDLGPEVGDIK;FTDILVR;HQSFVLVGETGSGK;LGIDDLVHFDFMDPPAPETLMR;SNLGSVVLQLK;THPVEIFYTPEPER;VESLLVTAISK;YGVIILDEAHER				447	723;886;1268;1796;2619;2776;2983;3342	True;True;True;True;True;True;True;True	741;908;1295;1836;2690;2849;3062;3430	804;984;1413;1999;2937;3123;3358;3767	919;1127;1629;2312;3402;3634;3917;4397	919;1127;1629;2312;3402;3634;3917;4397					-1
E2R329	E2R329	5	5	5	tr|E2QYG6|E2QYG6_CANLF H(+)-transporting two-sector ATPase OS=Canis lupus familiaris OX=9615 GN=ATP6V1A PE=3 SV=1	1	5	5	5	9.4	9.4	9.4	60.393	543	543	0	41.709	5339700	4	ELVALLAR;MDFNYGLTIKPK;NFSNFVLR;RVLEGHVLAETR;VQEELDQVVGR				448	667;2107;2216;2457;3159	True;True;True;True;True	683;2151;2276;2524;3244	741;2333;2489;2763;3553	847;2700;2890;3205;4142	847;2700;2890;3205;4142					-1
E2R3J1;A0A5F4C5W8;A0A5F4C9W2	E2R3J1;A0A5F4C5W8;A0A5F4C9W2	9;8;8	2;1;1	2;1;1	tr|E2QYQ0|E2QYQ0_CANLF Adenine phosphoribosyltransferase OS=Canis lupus familiaris OX=9615 GN=APRT PE=3 SV=1	3	9	2	2	25.6	6.9	6.9	46.402	407	407;362;402	0	14.109	5405600	2	GIYAYGFEKPSAIQQR;GVAINFVTEEDKR;GYDVIAQAQSGTGK;KVDWLTEK;LQAEAPHIVVGTPGR;MFVLDEADEMLSR;QFYINVER;VFDMLNR;VLITTDLLAR				449	1051;1141;1176;1645;1949;2124;2377;2989;3094	False;True;False;False;True;False;False;False;False	1075;1166;1202;1682;1989;2173;2174;2441;3069;3178	1170;1265;1309;1833;2159;2356;2357;2358;2668;3365;3481	1335;1450;1501;2121;2498;2726;2727;2728;3097;3925;4059;4060	1335;1450;1501;2121;2498;2728;3097;3925;4060		66;67		179;188	-1;-1;-1
E2R3V7	E2R3V7	1	1	1	tr|E2QYZ0|E2QYZ0_CANLF Delta-1-pyrroline-5-carboxylate synthase OS=Canis lupus familiaris OX=9615 GN=ALDH18A1 PE=3 SV=1	1	1	1	1	3.7	3.7	3.7	54.541	520	520	0	9.4125	3372000	1	IQVVQDPSADLLEHNPGPR				450	1510	TRUE	1543	1683	1946	1946					-1
F1P6R6;E2R3Y5	F1P6R6;E2R3Y5	2;2	2;2	2;2	tr|E2QZ50|E2QZ50_CANLF Adenylyl cyclase-associated protein OS=Canis lupus familiaris OX=9615 GN=CAP1 PE=3 SV=1	2	2	2	2	3.1	3.1	3.1	85.751	743	743;1117	0	11.768	1308200	1	HLEEIVHVEQGR;MVQGVVHVYTR				451	1242;2177	True;True	1269;2236	1384;2425	1589;2804	1589;2804					-1;-1
E2R413;A0A5F4C5Z9;A0A5F4DI13	E2R413;A0A5F4C5Z9;A0A5F4DI13	6;5;5	6;5;5	6;5;5	tr|F6XF47|F6XF47_CANLF Uncharacterized protein OS=Canis lupus familiaris OX=9615 GN=RPL23A PE=3 SV=2;tr|J9P608|J9P608_CANLF Ribosomal_L23eN domain-containing protein OS=Canis lupus familiaris OX=9615 PE=3 SV=1;tr|J9PAG2|J9PAG2_CANLF Ribosomal_L23eN domain-	3	6	6	6	18.3	18.3	18.3	46.641	420	420;450;521	0	46.386	27744000	8	EGNPEEDLTADR;EVQGNESDLFMSYFPR;QAALQVAEDFISR;TNAQAAALYK;VSDATGQMNLTK;YAPNTQVEILPQGR				452	582;733;2361;2829;3169;3284	True;True;True;True;True;True	596;752;2425;2906;3254;3372	650;815;2649;3186;3563;3691	744;931;932;3075;3706;4153;4291;4292	744;932;3075;3706;4153;4292					-1;-1;-1
E2R4F5;A0A5F4CP26	E2R4F5;A0A5F4CP26	3;2	3;2	3;2	tr|E2R0K3|E2R0K3_CANLF Copine 3 OS=Canis lupus familiaris OX=9615 GN=CPNE3 PE=3 SV=2;tr|E2QZQ6|E2QZQ6_CANLF Copine 3 OS=Canis lupus familiaris OX=9615 GN=CPNE3 PE=3 SV=2	2	3	3	3	15.2	15.2	15.2	24.289	211	211;164	0	19.059	2430600	3	GFSLEELR;LATQLTGPVMPIR;STESLQANVQR				453	999;1697;2668	True;True;True	1022;1734;2739	1113;1889;2992	1270;2182;3471	1270;2182;3471					-1;-1
E2R4R8	E2R4R8	1	1	1	tr|E2R020|E2R020_CANLF Ras homolog family member G OS=Canis lupus familiaris OX=9615 GN=RHOG PE=4 SV=3	1	1	1	1	3.5	3.5	3.5	47.332	433	433	0	6.5371	1584300	1	VIVLGTPAEEEGGGK				454	3056	TRUE	3139	3442	4015	4015					-1
J9NTS7;E2R4W7	J9NTS7;E2R4W7	3;3	3;3	3;3	tr|E2R0B6|E2R0B6_CANLF Proteasome subunit beta OS=Canis lupus familiaris OX=9615 GN=PSMB6 PE=3 SV=1	2	3	3	3	4	4	4	84.078	725	725;748	0	19.92	3639300	3	FLTYFPGR;IEEGTYGVVYR;SVEEFQCLNR				455	838;1337;2685	True;True;True	858;1364;2756	928;1486;3014	1056;1712;3513	1056;1712;3513					-1;-1
E2R4Y4;E2RB53	E2R4Y4;E2RB53	1;1	1;1	1;1	tr|E2R0D1|E2R0D1_CANLF CTR9 homolog, Paf1/RNA polymerase II complex component OS=Canis lupus familiaris OX=9615 GN=CTR9 PE=4 SV=2	2	1	1	1	5.7	5.7	5.7	46.714	420	420;433	0.0039113	6.1524	1692200	1	VTTVVATPGQGPDRPQEVSYTDTK				456	3199	TRUE	3284	3597	4189	4189					-1;-1
E2R513	E2R513	4	4	4	tr|E2R0G3|E2R0G3_CANLF Splicing factor U2AF subunit OS=Canis lupus familiaris OX=9615 GN=U2AF2 PE=3 SV=3	1	4	4	4	17.4	17.4	17.4	35.914	316	316	0	31.451	8687800	4	DHPAFAPLYFPTELHR;GALEGSSCPFR;SAELETSEAVDESEKR;YMGDLSGGQVLK				457	399;923;2467;3395	True;True;True;True	410;945;2534;3486	441;1024;2773;3828	510;1170;3215;4463	510;1170;3215;4463					-1
E2R580;J9PA22	E2R580;J9PA22	2;2	2;2	1;1	tr|E2R0I9|E2R0I9_CANLF Glucose-6-phosphate 1-dehydrogenase OS=Canis lupus familiaris OX=9615 GN=G6PD PE=3 SV=3;tr|J9P9E9|J9P9E9_CANLF Glucose-6-phosphate 1-dehydrogenase OS=Canis lupus familiaris OX=9615 GN=G6PD PE=3 SV=2;tr|A0A5F4BUK0|A0A5F4BUK0_CANLF Glu	2	2	2	1	9.6	9.6	4.8	27.845	249	249;294	0	11.984	3619500	2	GPFTDVVTTNLK;PHSVSLNDTETR				458	1102;2335	True;True	1126;2399	1224;2621	1404;3042	1404;3042					-1;-1
E2R594	E2R594	1	1	1	tr|J9P0L7|J9P0L7_CANLF Serine/threonine-protein phosphatase 2A 55 kDa regulatory subunit B OS=Canis lupus familiaris OX=9615 GN=PPP2R2A PE=3 SV=1;tr|E2R0J6|E2R0J6_CANLF Serine/threonine-protein phosphatase 2A 55 kDa regulatory subunit B OS=Canis lupus fami	1	1	1	1	6.2	6.2	6.2	14.14	130	130	1	-2	10281000	1	ALFVYEKG	+			459	163	TRUE	165	180	206	206	1		127		-1
E2R5G6;A0A5F4D3Z5;A0A5F4BU39;F1P9Z4	E2R5G6;A0A5F4D3Z5;A0A5F4BU39	4;2;2;1	4;2;2;1	4;2;2;1	tr|E2R0L9|E2R0L9_CANLF CCT-alpha OS=Canis lupus familiaris OX=9615 GN=TCP1 PE=3 SV=1;tr|A0A5F4CPF2|A0A5F4CPF2_CANLF CCT-alpha OS=Canis lupus familiaris OX=9615 GN=TCP1 PE=3 SV=1	4	4	4	4	27.1	27.1	27.1	23.566	218	218;277;293;193	0	25.211	7199600	3	KYQEQELPPSPPSAPR;LDILDTAGQEEFGAMR;LFTQILR;SEASAFGASHHVAYFEASAK				460	1657;1716;1776;2499	True;True;True;True	1694;1755;1816;2566	1846;1912;1976;2806	2137;2208;2283;3249	2137;2208;2283;3249					-1;-1;-1;-1
E2R5J1;J9NTA0;F6XFN1	E2R5J1;J9NTA0;F6XFN1	1;1;1	1;1;1	1;1;1	tr|E2R0S8|E2R0S8_CANLF G1 to S phase transition 1 OS=Canis lupus familiaris OX=9615 GN=GSPT1 PE=3 SV=3;tr|J9P862|J9P862_CANLF G1 to S phase transition 2 OS=Canis lupus familiaris OX=9615 GN=GSPT2 PE=3 SV=2	3	1	1	1	4	4	4	45.043	421	421;438;451	0	6.8655	1840800	1	SGQVYSFGCNDEGALGR				461	2544	TRUE	2612	2853	3302	3302					-1;-1;-1
E2R5Z5	E2R5Z5	4	4	4	tr|E2R0T6|E2R0T6_CANLF Heat shock protein family A (Hsp70) member 8 OS=Canis lupus familiaris OX=9615 GN=HSPA8 PE=3 SV=1;tr|A0A5F4DBN0|A0A5F4DBN0_CANLF Heat shock protein family A (Hsp70) member 8 OS=Canis lupus familiaris OX=9615 GN=HSPA8 PE=3 SV=1;tr|H9G	1	4	4	4	7.6	7.6	7.6	75.641	662	662	0	27.196	5367000	4	AEIELFVNR;DACVINSEFHER;FCNPGFPIGCYITDK;RPSENLGQVLFGER				462	69;352;760;2448	True;True;True;True	69;361;780;2515	76;388;844;2754	89;445;964;3196	89;445;964;3196					-1
E2R667	E2R667	9	9	9	tr|E2R0Y5|E2R0Y5_CANLF Succinate--CoA ligase [ADP/GDP-forming] subunit alpha, mitochondrial OS=Canis lupus familiaris OX=9615 GN=SUCLG1 PE=3 SV=1	1	9	9	9	16.7	16.7	16.7	102.39	906	906	0	58.52	15031000	9	EAFVVEEWVK;GSNNVALGYDEGSIIVK;GVNCIDYYSGGDKPYLISGADDR;LPEAAFLAR;SFGSAQEFAWAHDSSEYAIR;TCVQTLEGHAQNVSCASFHPELPIIITGSEDGTVR;TFEVCDLPVR;VFNYNTLER;VWQLGSSSPNFTLEGHEK				463	509;1126;1149;1934;2526;2728;2750;3000;3246	True;True;True;True;True;True;True;True;True	523;1150;1175;1974;2594;2800;2822;3080;3332	566;1248;1277;2144;2835;3065;3089;3376;3650	656;1433;1464;2482;3282;3573;3599;3939;4247	656;1433;1464;2482;3282;3573;3599;3939;4247					-1
E2R6K5;J9P371;F1PQZ0	E2R6K5;J9P371	5;3;1	1;0;0	1;0;0	tr|E2R125|E2R125_CANLF Perilipin OS=Canis lupus familiaris OX=9615 GN=PLIN3 PE=3 SV=2	3	5	1	1	49.3	23.5	23.5	15.328	136	136;136;125	0	20.558	10508000	1	EIAQDFK;FQSAAIGALQEASEAYLVGLFEDTNLCAIHAK;STELLIR;VTIMPKDIQLAR;YRPGTVALR				464	600;866;2667;3187;3414	False;True;False;False;False	614;887;2738;3272;3507	669;960;2991;3584;3850	766;1098;3466;3467;3468;3469;3470;4175;4488;4489	766;1098;3467;4175;4489					-1;-1;-1
E2R702	E2R702	2	2	2	tr|E2R149|E2R149_CANLF 60S ribosomal protein L9 OS=Canis lupus familiaris OX=9615 GN=RPL9 PE=3 SV=1;tr|A0A5F4CNJ0|A0A5F4CNJ0_CANLF 60S ribosomal protein L9 OS=Canis lupus familiaris OX=9615 GN=RPL9 PE=3 SV=1	1	2	2	2	20	20	20	15.292	135	135	0	11.759	2117600	2	HNELTGDNVGPLILK;LPVPESITGFAR				465	1258;1946	True;True	1285;1986	1401;2156	1612;2495	1612;2495					-1
E2R761;J9NT18;J9P3N9;A0A5F4CDM1;A0A5F4D316;J9JHZ0;J9NVM0;A0A5F4C8X3;J9NSR4;A0A5F4CFT3	E2R761;J9NT18;J9P3N9;A0A5F4CDM1	10;9;8;6;4;4;4;2;2;2	9;8;7;5;4;4;3;2;2;2	9;8;7;5;4;4;3;2;2;2	tr|E2RAC6|E2RAC6_CANLF Vacuolar proton pump subunit B OS=Canis lupus familiaris OX=9615 GN=ATP6V1B2 PE=3 SV=2;tr|E2R1W5|E2R1W5_CANLF Vacuolar proton pump subunit B OS=Canis lupus familiaris OX=9615 GN=ATP6V1B1 PE=3 SV=3	10	10	9	9	36.5	32.9	32.9	36.622	334	334;334;334;279;170;194;329;104;183;226	0	67.641	76906000	11	FIIPQIVK;GEMMDLQHGSLFLQTPK;IVADKDYSVTANSK;IVVVTAGVR;LIAPVAEEEAAIPNNK;LKDDEVAQLK;MVVESAYEVIK;SADTLWDIQK;SLADELALVDVLEDK;VIGSGCNLDSAR				466	807;967;1541;1564;1814;1843;2180;2463;2571;3043	True;True;True;True;True;True;True;True;True;False	827;989;1575;1598;1854;1883;2239;2240;2530;2642;3124	895;1072;1715;1739;2017;2049;2428;2429;2769;2883;3424	1019;1222;1986;2013;2014;2331;2332;2368;2807;2808;3211;3340;3994	1019;1222;1986;2013;2331;2368;2808;3211;3340;3994		68		234	-1;-1;-1;-1;-1;-1;-1;-1;-1;-1
E2R7R9	E2R7R9	1	1	1	sp|E2R222|PCH2_CANLF Pachytene checkpoint protein 2 homolog OS=Canis lupus familiaris OX=9615 GN=TRIP13 PE=3 SV=1	1	1	1	1	3.4	3.4	3.4	39.605	357	357	0.001321	6.2356	1418400	0	VVEAPAWAGTAR				467	3212	TRUE	3298	3613	4208	4208					-1
J9NS00;J9P252;J9NTH4;E2R8G3;J9P9X7;A0A5F4DHB4;J9PBI6;A0A5F4CXD8;J9P080;J9PA41;J9P5Y4;J9NZY0;J9P618;J9P8A1;J9NSI9;A0A5F4CHD8	J9NS00;J9P252;J9NTH4;E2R8G3;J9P9X7;A0A5F4DHB4;J9PBI6;A0A5F4CXD8;J9P080;J9PA41;J9P5Y4;J9NZY0;J9P618	4;4;4;4;3;3;3;3;2;2;2;2;2;1;1;1	4;4;4;4;3;3;3;3;2;2;2;2;2;1;1;1	4;4;4;4;3;3;3;3;2;2;2;2;2;1;1;1	tr|E2R2G0|E2R2G0_CANLF Chromosome 7 C1orf116 homolog OS=Canis lupus familiaris OX=9615 GN=C7H1orf116 PE=4 SV=3	16	4	4	4	33.1	33.1	33.1	14.241	124	124;125;125;125;119;119;125;129;86;111;116;125;125;116;125;126	0	24.028	12632000	5	EYTINIHK;LYTLVTYVPVTTFK;NLQTVNVDEN;SAINEVVTR				468	745;2092;2259;2470	True;True;True;True	765;2134;2320;2537	829;2316;2538;2776	949;2681;2682;2951;3218	949;2682;2951;3218					-1;-1;-1;-1;-1;-1;-1;-1;-1;-1;-1;-1;-1;-1;-1;-1
E2R8P1	E2R8P1	5	5	5	tr|E2R2U3|E2R2U3_CANLF RNA helicase OS=Canis lupus familiaris OX=9615 GN=DHX15 PE=3 SV=1	1	5	5	5	8	8	8	90.208	792	792	0	30.722	7112800	5	EHGPYETYEGSPVSR;GLWNEEMK;IIDINYYPVPEACLSNK;STLDIVLANK;YPFESPEAQLLNK				469	592;1085;1392;2672;3404	True;True;True;True;True	606;1109;1420;2743;3496	661;1205;1544;2996;3838	756;757;1374;1784;3475;4474	757;1374;1784;3475;4474					-1
E2R8T8;J9NZQ1	E2R8T8;J9NZQ1	10;10	10;10	10;10	tr|E2R329|E2R329_CANLF Cytochrome P450 family 1 subfamily B member 1 OS=Canis lupus familiaris OX=9615 GN=CYP1B1 PE=3 SV=2	2	10	10	10	18.3	18.3	18.3	84.669	738	738;768	0	94.118	31396000	11	DPEEADYCIQTLDGR;DPSGEPDSFGQQPADTPYEWDLDKK;EMAFEEPIDEK;GWEAFLNAPEANR;HPDGVASVSFR;KAEPGWFHVEEDR;LLDEDEIR;MQELYGDAK;SGNNLDGNDEFDEQLR;TEDGGEFEGDASEK				470	451;457;670;1169;1261;1580;1858;2158;2540;2739	True;True;True;True;True;True;True;True;True;True	464;470;686;1195;1288;1614;1898;2214;2608;2811	502;508;744;1302;1405;1757;2065;2402;2849;3077	580;590;850;1494;1616;1617;2034;2385;2780;3298;3587	580;590;850;1494;1617;2034;2385;2780;3298;3587					-1;-1
F1PAD0;E2R8W5	F1PAD0;E2R8W5	1;1	1;1	1;1	tr|E2R3J1|E2R3J1_CANLF RNA helicase OS=Canis lupus familiaris OX=9615 GN=EIF4A2 PE=3 SV=1;tr|A0A5F4C5W8|A0A5F4C5W8_CANLF RNA helicase OS=Canis lupus familiaris OX=9615 GN=EIF4A2 PE=3 SV=1;tr|A0A5F4C9W2|A0A5F4C9W2_CANLF RNA helicase OS=Canis lupus familiari	2	1	1	1	3	3	3	57.762	525	525;546	0	8.6648	2361500	1	LGLQYSQGLVSGSNAR				471	1800	TRUE	1840	2003	2316	2316					-1;-1
E2R944	E2R944	7	7	7	tr|E2R3V7|E2R3V7_CANLF Mitochondrial antiviral signaling protein OS=Canis lupus familiaris OX=9615 GN=MAVS PE=4 SV=2	1	7	7	7	26.2	26.2	26.2	64.075	588	588	0	56.485	21776000	7	ASLNGADIYSGCCTLK;IQHPSNVLHFFNAPLEVTEENFFEICDELGVK;NDQDTWDYTNPNLSGQGDPGSNPNKR;SDALETLGFLNHYQMK;SKPGAAMVEMADGYAVDR;SSSGLLEWESK;YGPQYGHPPPPPPPPEYGPHADSPVLMVYGLDQSK				472	257;1497;2200;2488;2569;2661;3338	True;True;True;True;True;True;True	261;1530;2260;2555;2640;2732;3426	283;1666;2471;2795;2881;2984;3763	327;1921;2869;3238;3338;3458;4393	327;1921;2869;3238;3338;3458;4393					-1
E2R9A2	E2R9A2	6	6	6	tr|F1P6R6|F1P6R6_CANLF AMP deaminase OS=Canis lupus familiaris OX=9615 GN=AMPD2 PE=3 SV=3;tr|E2R3Y5|E2R3Y5_CANLF AMP deaminase OS=Canis lupus familiaris OX=9615 GN=AMPD2 PE=3 SV=2	1	6	6	6	8.6	8.6	8.6	107.18	953	953	0	37.341	12265000	5	CIYNLLQSSSPAVK;EAGELKPEEEITVGPVQK;FVLPLQDHTIK;NAVLAIYTIYR;NVTVQPDDPISFMQLTAK;VLSTPDLEVR				473	344;512;901;2193;2317;3113	True;True;True;True;True;True	353;526;923;2253;2381;3197	379;569;1001;2463;2603;3500	436;659;1145;2861;3023;4079	436;659;1145;2861;3023;4079					-1
E2R9F5;A0A5F4BP05	E2R9F5;A0A5F4BP05	3;2	3;2	3;2	tr|E2R413|E2R413_CANLF Macrophage-capping protein OS=Canis lupus familiaris OX=9615 GN=CAPG PE=3 SV=3;tr|A0A5F4C5Z9|A0A5F4C5Z9_CANLF Macrophage-capping protein OS=Canis lupus familiaris OX=9615 GN=CAPG PE=3 SV=1;tr|A0A5F4DI13|A0A5F4DI13_CANLF Macrophage-ca	2	3	3	3	15.3	15.3	15.3	27.155	261	261;169	0	22.474	3265200	3	LVAGEMGQNEPDQGGQR;NFLASQVPFPNR;NQAHTLEDFQR				474	2032;2213;2285	True;True;True	2074;2273;2347	2253;2486;2566	2604;2887;2981	2604;2887;2981					-1;-1
E2R9K4	E2R9K4	1	1	1	tr|E2R4F5|E2R4F5_CANLF 60S ribosomal protein L13 OS=Canis lupus familiaris OX=9615 GN=RPL13 PE=3 SV=1;tr|A0A5F4CP26|A0A5F4CP26_CANLF 60S ribosomal protein L13 OS=Canis lupus familiaris OX=9615 GN=RPL13 PE=3 SV=1	1	1	1	1	1.8	1.8	1.8	123.14	1071	1071	0	7.8238	1835600	1	MAKPEEVLVVENDQGEVVR				475	2098	TRUE	2141	2323	2690	2690					-1
E2R9N5	E2R9N5	5	5	5	tr|E2R4R8|E2R4R8_CANLF Xaa-Arg dipeptidase OS=Canis lupus familiaris OX=9615 GN=PM20D2 PE=3 SV=2	1	5	5	5	18.1	18.1	18.1	59.844	542	542	0	32.421	8862500	6	DIVQFVPYR;DSHVVTMEVEAR;LYGPTNFAPIINHVAR;SDPLCVLLQDVGGGSWAELGR;TPELGDDDFLGGAECSLGQIVSSHIITLPLMLKPGKPAGR				476	414;470;2084;2491;2838	True;True;True;True;True	425;483;2126;2558;2915	457;523;524;2308;2798;3196	528;608;609;2672;3241;3719	528;609;2672;3241;3719					-1
E2R9S7;A0A5F4CJZ9;A0A5F4DHY4;F1Q015;A0A5F4D2C2;J9NXR7;A0A5F4CYE0	E2R9S7;A0A5F4CJZ9	5;4;1;1;1;1;1	5;4;1;1;1;1;1	5;4;1;1;1;1;1	tr|J9NTS7|J9NTS7_CANLF Protein kinase domain-containing protein OS=Canis lupus familiaris OX=9615 GN=LOC489591 PE=3 SV=2;tr|E2R4W7|E2R4W7_CANLF Protein kinase domain-containing protein OS=Canis lupus familiaris OX=9615 GN=LOC489591 PE=3 SV=3	7	5	5	5	8.9	8.9	8.9	100.12	906	906;918;569;578;860;905;953	0	41.37	12328000	5	AVMDHVSDSFLETNVPLLVLIEAAK;NAGTEQDLGIQYK;TAAGEFADDPCSSVK;TSVHTGNINFK;TSVQTEDDQLIAGQSAR				477	302;2183;2709;2867;2868	True;True;True;True;True	309;2243;2781;2944;2945	334;2432;3045;3227;3228	387;2811;3551;3752;3753	387;2811;3551;3752;3753					-1;-1;-1;-1;-1;-1;-1
E2R9T6	E2R9T6	6	6	6	tr|E2R4Y4|E2R4Y4_CANLF Glycogen synthase kinase-3 beta OS=Canis lupus familiaris OX=9615 GN=GSK3B PE=3 SV=1;tr|E2RB53|E2RB53_CANLF Glycogen synthase kinase-3 beta OS=Canis lupus familiaris OX=9615 GN=GSK3B PE=3 SV=1	1	6	6	6	19	19	19	43.062	390	390	0	38.701	21876000	7	ILITTVPPNLR;ILPTLEAVAALGNK;KLDPELHLDIK;VKPAPDETSFSEALLK;VLQSALAAIR;WFEENASQSTVK				478	1435;1441;1615;3060;3109;3261	True;True;True;True;True;True	1465;1471;1650;3143;3193;3348	1591;1597;1799;3446;3496;3667	1835;1842;2081;4019;4020;4075;4266	1835;1842;2081;4020;4075;4266					-1
E2R9V0;A0A5F4C0N8;A0A5F4BW60	E2R9V0;A0A5F4C0N8	8;7;1	8;7;1	8;7;1	tr|E2R513|E2R513_CANLF Heme oxygenase (biliverdin-producing) OS=Canis lupus familiaris OX=9615 GN=HMOX2 PE=3 SV=1	3	8	8	8	39.2	39.2	39.2	24.831	217	217;207;69	0	79.38	66401000	12	AVDIPHMDIEALK;AVDIPHMDIEALKK;DTLYEAVR;FPSLLTHNENMVAK;FSVCVLGDQQHCDEAK;ILGPGLNK;KVLCLAVAVGHVK;YDAFLASESLIK				479	283;284;479;859;883;1430;1648;3291	True;True;True;True;True;True;True;True	288;289;493;880;905;1460;1685;3379	311;312;535;952;953;979;980;1586;1836;3698	360;361;621;1087;1088;1089;1090;1121;1122;1829;2124;4299	360;361;621;1089;1122;1829;2124;4299					-1;-1;-1
E2RA50;J9P8J3	E2RA50;J9P8J3	12;12	12;12	6;6	tr|E2R580|E2R580_CANLF VAMP associated protein A OS=Canis lupus familiaris OX=9615 GN=VAPA PE=4 SV=1;tr|J9PA22|J9PA22_CANLF VAMP associated protein A OS=Canis lupus familiaris OX=9615 GN=VAPA PE=4 SV=2	2	12	12	6	32.8	32.8	18.4	50.838	463	463;464	0	98.232	91449000	20	GSDFDCELR;GSYGDLGGPIITTQVTIPK;IDEPLEGSEDR;IILDLISESPIK;IITITGTQDQIQNAQYLLQNSVK;LFQECCPHSTDR;LLIHQSLAGGIIGVK;NLPLPPPPPPR;NTDEMVELR;RPAEDMEEEQAFK;RPAEDMEEEQAFKR;TDYNASVSVPDSSGPER				480	1121;1129;1324;1399;1415;1769;1875;2255;2299;2435;2436;2738	True;True;True;True;True;True;True;True;True;True;True;True	1145;1154;1351;1427;1444;1809;1915;2316;2363;2501;2502;2810	1243;1253;1473;1552;1570;1967;1968;2084;2534;2584;2737;2738;2739;3076	1427;1438;1696;1697;1792;1793;1812;2272;2273;2404;2405;2945;2946;2947;3003;3177;3178;3179;3585;3586	1427;1438;1697;1793;1812;2272;2404;2945;3003;3177;3179;3586					-1;-1
E2RAE8;E2RIF3;J9P974	E2RAE8;E2RIF3;J9P974	8;8;8	8;8;8	8;8;8	tr|E2R594|E2R594_CANLF RING-type E3 ubiquitin transferase OS=Canis lupus familiaris OX=9615 GN=RNF167 PE=4 SV=3	3	8	8	8	46.3	46.3	46.3	22.605	201	201;222;325	0	54.026	13576000	8	EFTESQLQEGK;HVIGLQMGSNR;KYDEELEER;LVEWIVMQCGSDVGRPDR;LVNSLYPDGSK;QMEQVAQFLK;TLMALGSLAVTK;VPENPPSMVFK				481	571;1284;1654;2040;2053;2393;2813;3146	True;True;True;True;True;True;True;True	585;1311;1691;2082;2095;2458;2888;3231	639;1430;1843;2261;2276;2687;3167;3538	732;1646;2134;2613;2632;3118;3685;4124	732;1646;2134;2613;2632;3118;3685;4124					-1;-1;-1
J9P5F5;E2RAZ8	J9P5F5;E2RAZ8	2;2	2;2	2;2	tr|E2R5G6|E2R5G6_CANLF RAS related OS=Canis lupus familiaris OX=9615 GN=RRAS PE=4 SV=1;tr|A0A5F4D3Z5|A0A5F4D3Z5_CANLF RAS related OS=Canis lupus familiaris OX=9615 GN=RRAS PE=4 SV=1;tr|A0A5F4BU39|A0A5F4BU39_CANLF RAS related OS=Canis lupus familiaris OX=96	2	2	2	2	3.7	3.7	3.7	78.849	706	706;713	0	12.149	4001200	2	GFITIVDVQR;LVGAIVYYDGQHNDAR				482	996;2042	True;True	1019;2084	1110;2263	1266;2615	1266;2615					-1;-1
E2RB79;F1PDX9;A0A5F4BR02	E2RB79;F1PDX9;A0A5F4BR02	10;10;9	10;10;9	10;10;9	tr|E2R5J1|E2R5J1_CANLF Regulator of chromosome condensation 1 OS=Canis lupus familiaris OX=9615 GN=RCC1 PE=4 SV=3;tr|J9NTA0|J9NTA0_CANLF Regulator of chromosome condensation 1 OS=Canis lupus familiaris OX=9615 GN=RCC1 PE=4 SV=2;tr|F6XFN1|F6XFN1_CANLF Regul	3	10	10	10	21.3	21.3	21.3	60.627	545	545;525;507	0	73.822	22181000	10	ALDDMISTLK;AVAQALEVIPR;ELGIWEPLAVK;EVLSEVER;IPGGIIEDSCVLR;IVLLDSSLEYK;IVSRPEELREDDVGTGAGVLEIK;KGESQTDIEITR;NLQDAMQVCR;TIADIIR				483	150;281;641;732;1482;1555;1562;1604;2256;2777	True;True;True;True;True;True;True;True;True;True	152;285;657;751;1515;1589;1596;1639;2317;2850	166;308;714;814;1651;1729;1737;1786;2535;3124	191;356;817;930;1904;2000;2011;2067;2948;3635	191;356;817;930;1904;2000;2011;2067;2948;3635					-1;-1;-1
E2RB90	E2RB90	5	3	3	tr|E2R5Z5|E2R5Z5_CANLF Transmembrane 9 superfamily member OS=Canis lupus familiaris OX=9615 GN=TM9SF2 PE=3 SV=2	1	5	3	3	16.2	9.7	9.7	45.634	414	414	0	18.82	6478000	4	ATENDIYNFFSPLNPVR;DLSYCLSGMYDHR;TEMDWVLK;VHIEIGPDGR;YGDGEFTVQSTTGHCVHMR				484	267;439;2744;3024;3327	False;True;True;False;True	271;451;2816;3104;3415	294;485;3082;3403;3751;3752	341;342;558;3592;3973;4381;4382	341;558;3592;3973;4382					-1
E2RB98	E2RB98	7	7	7	tr|E2R6K5|E2R6K5_CANLF Histone H3 OS=Canis lupus familiaris OX=9615 GN=H3-3A PE=3 SV=1;tr|J9P371|J9P371_CANLF Histone H3 OS=Canis lupus familiaris OX=9615 GN=LOC612779 PE=3 SV=1	1	7	7	7	21.4	21.4	21.4	57.4	510	510	0	53.444	15767000	8	EYFQSWGESGEK;IDDILQTLLDSTYK;LAVGHLAPLPAGAK;LYEFDLIDGYFPTVNYTTMIHTPENPVIR;NEDLNAEDVYSR;SPIEFLENAYEK;TVCGEDLPPLTYDQLK				485	742;1323;1698;2082;2202;2626;2886	True;True;True;True;True;True;True	762;1350;1735;2124;2262;2697;2963	825;1472;1890;2306;2474;2944;3250	944;1695;2183;2669;2670;2873;3411;3777	944;1695;2183;2669;2873;3411;3777					-1
E2RBB4	E2RBB4	5	5	5	tr|E2R702|E2R702_CANLF CDGSH iron sulfur domain 2 OS=Canis lupus familiaris OX=9615 GN=CISD2 PE=4 SV=1	1	5	5	5	5.8	5.8	5.8	115.74	1025	1025	0	28.615	4916100	4	ESLQDTQPVGVLVDCCK;IAVHPDYQGMGYGSR;LFSEVQER;NMDLSQYIIR;SLFVVVGDR				486	698;1313;1774;2265;2582	True;True;True;True;True	715;1340;1814;2326;2653	776;1462;1973;2544;2894	884;1685;2278;2957;3351	884;1685;2278;2957;3351					-1
E2RBC3	E2RBC3	14	2	2	tr|E2R761|E2R761_CANLF L-lactate dehydrogenase OS=Canis lupus familiaris OX=9615 GN=LDHB PE=3 SV=1;tr|J9NT18|J9NT18_CANLF L-lactate dehydrogenase OS=Canis lupus familiaris OX=9615 PE=3 SV=1;tr|J9P3N9|J9P3N9_CANLF L-lactate dehydrogenase OS=Canis lupus fami	1	14	2	2	47.4	5.7	5.7	46.832	420	420	0	12.639	9989900	2	AVCMLSNTTAIAEAWAR;AVFVDLEPTVIDEIR;AYHEQLSVAEITNACFEPANQMVK;DVNAAIAAIK;EIIDPVLDR;FDGALNVDLTEFQTNLVPYPR;FDLMYAK;IHFPLATYAPVISAEK;LISQIVSSITASLR;NLDIERPTYTNLNR;QLFHPEQLITGK;SIQFVDWCPTGFK;VGINYQPPTVVPGGDLAK;YMACCLLYR				487	282;291;327;487;608;764;765;1387;1836;2241;2387;2564;3015;3394	False;True;False;False;True;False;False;False;False;False;False;False;False;False	286;287;296;334;335;501;622;784;785;1415;1876;2302;2451;2635;3095;3485	309;310;320;359;360;544;677;848;849;850;1537;1538;2040;2041;2517;2518;2679;2680;2876;3394;3827	357;358;359;372;412;413;414;415;630;774;968;969;970;1772;1773;1774;1775;1776;1777;1778;2356;2357;2923;2924;2925;2926;3109;3110;3111;3328;3329;3330;3961;3962;3963;4461;4462	359;372;414;630;774;969;970;1776;2356;2924;3110;3328;3963;4462		5;6		302;377	-1
J9P581;E2RBM3	J9P581;E2RBM3	2;2	2;2	2;2	tr|E2R7R9|E2R7R9_CANLF PGAM family member 5, mitochondrial serine/threonine protein phosphatase OS=Canis lupus familiaris OX=9615 GN=PGAM5 PE=4 SV=3	2	2	2	2	6.1	6.1	6.1	44.383	396	396;437	0	11.96	1453100	2	FGATLEIVTDK;LSVLGAITSVQQR				488	787;1996	True;True	807;2038	873;2214	994;2561	994;2561					-1;-1
E2RBV8	E2RBV8	3	3	3	tr|J9NS00|J9NS00_CANLF 60S ribosomal protein L31 OS=Canis lupus familiaris OX=9615 PE=3 SV=1;tr|J9P252|J9P252_CANLF Uncharacterized protein OS=Canis lupus familiaris OX=9615 PE=3 SV=1;tr|J9NTH4|J9NTH4_CANLF Uncharacterized protein OS=Canis lupus familiaris	1	3	3	3	16.5	16.5	16.5	31.069	310	310	0	24.803	6907000	3	GDVAEGDLIEHFSQFGTVEK;GFGFVYFQNHDAADK;LFIGGLNVQTSESGLR				489	953;991;1764	True;True;True	975;1014;1804	1056;1103;1962	1205;1258;2266	1205;1258;2266					-1
E2RC10	E2RC10	1	1	1	tr|E2R8P1|E2R8P1_CANLF Ribonucleoside-diphosphate reductase OS=Canis lupus familiaris OX=9615 GN=RRM1 PE=3 SV=1	1	1	1	1	5.1	5.1	5.1	23.619	217	217	0	6.4569	539550	1	TITAAFAYPFR				490	2796	TRUE	2870	3146	3662	3662					-1
E2RCD6;J9NZZ4	E2RCD6	4;1	4;1	4;1	tr|E2R8T8|E2R8T8_CANLF HIV-1 Tat specific factor 1 OS=Canis lupus familiaris OX=9615 GN=HTATSF1 PE=3 SV=3;tr|J9NZQ1|J9NZQ1_CANLF HIV-1 Tat specific factor 1 OS=Canis lupus familiaris OX=9615 GN=HTATSF1 PE=3 SV=1	2	4	4	4	9.1	9.1	9.1	55.183	505	505;505	0	23.285	7750600	4	LADMGIAIR;LVMEEAPESYK;NLDFQDVLDK;NVTDVVNTCHDAGISK				491	1667;2051;2240;2316	True;True;True;True	1704;2093;2301;2380	1857;2274;2516;2602	2148;2628;2922;3022	2148;2628;2922;3022					-1;-1
E2RCH6	E2RCH6	1	1	1	tr|F1PAD0|F1PAD0_CANLF Eukaryotic translation initiation factor 2B subunit delta OS=Canis lupus familiaris OX=9615 GN=EIF2B4 PE=3 SV=2;tr|E2R8W5|E2R8W5_CANLF Eukaryotic translation initiation factor 2B subunit delta OS=Canis lupus familiaris OX=9615 GN=EIF	1	1	1	1	1.8	1.8	1.8	90.217	818	818	0.0013812	6.4048	1917800	1	VLLDAPCSGTGVISK				492	3095	TRUE	3179	3482	4061	4061					-1
E2RCZ7;E2RCZ6;A0A5F4CD55;A0A5F4C8H1;A0A5F4DGF1;E2RQX0	E2RCZ7;E2RCZ6;A0A5F4CD55;A0A5F4C8H1	13;12;11;7;6;2	13;12;11;7;6;2	13;12;11;7;6;2	tr|E2R944|E2R944_CANLF Heteroous nuclear ribonucleoprotein L OS=Canis lupus familiaris OX=9615 GN=HNRNPL PE=4 SV=2	6	13	13	13	43.3	43.3	43.3	39.617	372	372;369;337;200;222;372	0	121.63	135870000	26	AASADSTTEGTPADGFTVLSTK;AGVIFPVGR;DDLGNTLEK;EFVEAVLELR;FVIHCNSPVWGADK;FVIHCNSPVWGADKCEELLEK;GKLEAIITPPPAK;GVTIASGGVLPNIHPELLAK;HILLAVANDEELNQLLK;LEAIITPPPAK;NGPLEVAGAAVSAGHGLPAK;QTAAQLILK;SIAFPSIGSGR				493	20;107;370;572;896;897;1052;1159;1234;1731;2219;2401;2551	True;True;True;True;True;True;True;True;True;True;True;True;True	20;108;380;586;918;919;1076;1185;1261;1770;2279;2466;2620	21;22;117;407;640;995;996;997;1171;1287;1288;1376;1927;2492;2493;2695;2861	23;24;25;136;137;470;733;734;1138;1139;1140;1141;1336;1476;1477;1478;1581;2225;2226;2893;2894;2895;2896;3126;3310;3311	24;136;470;734;1140;1141;1336;1476;1581;2226;2894;3126;3311					-1;-1;-1;-1;-1;-1
E2RD86	E2RD86	7	7	7	tr|E2R9F5|E2R9F5_CANLF Hydroxysteroid 17-beta dehydrogenase 10 OS=Canis lupus familiaris OX=9615 GN=HSD17B10 PE=3 SV=1;tr|A0A5F4BP05|A0A5F4BP05_CANLF Hydroxysteroid 17-beta dehydrogenase 10 OS=Canis lupus familiaris OX=9615 GN=HSD17B10 PE=4 SV=1	1	7	7	7	16.2	16.2	16.2	56.75	505	505	0	44.999	13206000	7	FAHTNVESLVNK;FLQDYFDGNLK;FVMQEEFSR;GFPTIYFSPANK;VVVAENFDEIVNDENK;YDDDGEGITLFR;YGVSGYPTLK				494	753;834;903;997;3238;3292;3343	True;True;True;True;True;True;True	773;854;925;1020;3324;3380;3431	837;924;1003;1111;3642;3699;3768	957;1051;1147;1267;4239;4300;4398	957;1051;1147;1267;4239;4300;4398					-1
E2RD95;A0A5F4CVC3;E2R2S8	E2RD95;A0A5F4CVC3;E2R2S8	2;1;1	2;1;1	2;1;1	tr|E2R9K4|E2R9K4_CANLF Exportin 1 OS=Canis lupus familiaris OX=9615 GN=XPO1 PE=3 SV=2	3	2	2	2	7.4	7.4	7.4	37.331	340	340;307;340	0	12.442	2472600	1	ELPGHTGYLSCCR;TFVSGACDASIK				495	658;2758	True;True	674;2830	731;3098	835;3608	835;3608					-1;-1;-1
E2RE13	E2RE13	1	1	1	tr|E2R9N5|E2R9N5_CANLF RNA binding motif protein 12 OS=Canis lupus familiaris OX=9615 GN=RBM12 PE=3 SV=2	1	1	1	1	4.8	4.8	4.8	21.539	186	186	0	7.1293	3247400	1	MNLSAIQDR				496	2153	TRUE	2208	2396	2773	2773					-1
E2RE36;A0A5F4CFZ1	E2RE36;A0A5F4CFZ1	10;8	10;8	6;4	tr|E2R9S7|E2R9S7_CANLF Catenin alpha 1 OS=Canis lupus familiaris OX=9615 GN=CTNNA1 PE=3 SV=1;tr|A0A5F4CJZ9|A0A5F4CJZ9_CANLF Catenin alpha 1 OS=Canis lupus familiaris OX=9615 GN=CTNNA1 PE=3 SV=1	2	10	10	6	17.7	17.7	12	70.942	633	633;595	0	59.977	26428000	11	AGPIWDLR;ENILEEFSK;GFCFLEYEDHK;GYAFITFCGK;KYGGPPPDSVYSGVQPGIGTEVFVGK;LFVGSIPK;SAFLCGVMK;STAYEDYYYHPPPR;VTEGLVDVILYHQPDDK;YGGPPPDSVYSGVQPGIGTEVFVGK				497	100;676;977;1172;1656;1781;2468;2666;3183;3331	True;True;True;True;True;True;True;True;True;True	101;693;1000;1198;1693;1821;2535;2737;3268;3419	110;752;1087;1305;1845;1981;2774;2990;3579;3756	129;858;1240;1497;2136;2288;3216;3464;3465;4169;4386	129;858;1240;1497;2136;2288;3216;3464;4169;4386					-1;-1
E2REK3	E2REK3	1	1	1	tr|E2R9T6|E2R9T6_CANLF Interleukin enhancer binding factor 2 OS=Canis lupus familiaris OX=9615 GN=ILF2 PE=4 SV=3	1	1	1	1	1.8	1.8	1.8	63.932	548	548	0	6.6719	797810	1	LGDDIDLIVR				498	1786	TRUE	1826	1986	2293	2293					-1
E2REU6	E2REU6	11	10	6	tr|E2R9V0|E2R9V0_CANLF Ribosomal protein OS=Canis lupus familiaris OX=9615 GN=RPL10A PE=3 SV=3;tr|A0A5F4C0N8|A0A5F4C0N8_CANLF Uncharacterized protein OS=Canis lupus familiaris OX=9615 PE=3 SV=1	1	11	10	6	35.7	33.6	22.5	48.237	431	431	0	106.59	88048000	10	AQIFASAVDNAR;AQYDELAQK;GLQNQIANSGLTVELDAPK;IVLQIDNAR;LQLETEIEALKEELLFMK;QSVESDIHGLR;TAQSLEINLDSMR;VKLEAEIATYR;VRPISSSAASVYAGAGGSGSR;YAMQMEQLNGVLLHLESELSQTR;YETELAMR				499	230;239;1077;1556;1961;2400;2719;3059;3167;3283;3317	True;True;True;False;True;True;True;True;True;True;True	234;243;1101;1590;2001;2465;2791;3142;3252;3371;3405	254;263;1197;1730;2171;2694;3055;3445;3561;3690;3741	297;306;1365;2001;2002;2510;3125;3561;4018;4150;4290;4370	297;306;1365;2001;2510;3125;3561;4018;4150;4290;4370					-1
E2REU7	E2REU7	2	2	2	tr|E2RA50|E2RA50_CANLF Heterogeneous nuclear ribonucleoprotein K OS=Canis lupus familiaris OX=9615 GN=HNRNPK PE=4 SV=3;tr|J9P8J3|J9P8J3_CANLF Heterogeneous nuclear ribonucleoprotein K OS=Canis lupus familiaris OX=9615 GN=HNRNPK PE=4 SV=2	1	2	2	2	2.1	2.1	2.1	119.96	1047	1047	0	11.825	1354900	2	EELEFEVPFR;INFYCPGSALGR				500	552;1471	True;True	566;1504	620;1631	712;1878	712;1878					-1
E2RF42	E2RF42	1	1	1	tr|E2RAE8|E2RAE8_CANLF Transgelin OS=Canis lupus familiaris OX=9615 GN=TAGLN PE=3 SV=3;tr|E2RIF3|E2RIF3_CANLF Transgelin OS=Canis lupus familiaris OX=9615 GN=TAGLN PE=3 SV=2;tr|J9P974|J9P974_CANLF Transgelin OS=Canis lupus familiaris OX=9615 GN=TAGLN PE=3	1	1	1	1	3.7	3.7	3.7	57.179	517	517	0	6.5383	1130500	1	GQESAGIVTSDGNSVPTFK				501	1111	TRUE	1135	1233	1414	1414					-1
E2RF46	E2RF46	1	1	1	tr|J9P5F5|J9P5F5_CANLF Glycerol-3-phosphate dehydrogenase OS=Canis lupus familiaris OX=9615 GN=GPD2 PE=3 SV=2;tr|E2RAZ8|E2RAZ8_CANLF Glycerol-3-phosphate dehydrogenase OS=Canis lupus familiaris OX=9615 GN=GPD2 PE=3 SV=3	1	1	1	1	2.7	2.7	2.7	64.422	561	561	0	6.7205	1402900	1	AMTEDGFLAVCSEAK				502	204	TRUE	208	226	264	264					-1
E2RFR0	E2RFR0	3	3	3	tr|E2RB79|E2RB79_CANLF T-complex protein 1 subunit gamma OS=Canis lupus familiaris OX=9615 GN=CCT3 PE=3 SV=3;tr|F1PDX9|F1PDX9_CANLF T-complex protein 1 subunit gamma OS=Canis lupus familiaris OX=9615 GN=CCT3 PE=3 SV=3;tr|A0A5F4BR02|A0A5F4BR02_CANLF T-compl	1	3	3	3	18.8	18.8	18.8	24.205	208	208	0	60.32	11649000	3	ISSLLEEQFQQGK;LDVGNFSWGSECCTR;LTPEEEEILNK				503	1526;1723;2020	True;True;True	1560;1762;2062	1700;1919;2241	1969;2216;2592	1969;2216;2592					-1
E2RFV7	E2RFV7	12	12	2	tr|E2RB90|E2RB90_CANLF Heteroous nuclear ribonucleoprotein F OS=Canis lupus familiaris OX=9615 GN=HNRNPF PE=4 SV=1	1	12	12	2	35.7	35.7	7.9	39.594	378	378	0	132.03	140910000	18	EDSVKPGAHLTVK;EDTEEYNLR;GEEGHDPKEPEQLR;GFAFVTFDDHDTVDK;IETIEVMEDR;IFVGGIKEDTEEYNLR;KLFIGGLSFETTDDSLR;LFIGGLSFETTDDSLR;MEVKPPPGRPQPDSGR;RGFAFVTFDDHDTVDK;SSGSPYGGGYGSGGGSGGYGSR;WGTLTDCVVMR				504	540;541;960;974;1348;1362;1620;1765;2118;2420;2658;3264	True;True;True;True;True;True;True;True;True;True;True;True	554;555;982;997;1375;1376;1390;1655;1805;2167;2486;2729;3351;3352	605;606;1063;1083;1084;1497;1498;1512;1804;1963;2350;2717;2980;3670;3671	695;696;1212;1213;1234;1235;1236;1724;1725;1726;1742;2087;2267;2718;2719;2720;3153;3454;4269;4270	695;696;1213;1234;1724;1742;2087;2267;2719;3153;3454;4269		19;21		67;158	-1
E2RG67;A0A5F4D4W1;A0A5F4C993	E2RG67;A0A5F4D4W1	5;4;2	5;4;2	5;4;2	tr|E2RB98|E2RB98_CANLF Cytochrome P450 family 51 subfamily A member 1 OS=Canis lupus familiaris OX=9615 GN=CYP51A1 PE=3 SV=3	3	5	5	5	26	26	26	20.427	181	181;135;170	0	33.368	17468000	7	AILVVFANK;FQVWDLGGQTSIR;ILILGLDGAGK;SELVAMLEEEELR;SELVAMLEEEELRK				505	135;873;1434;2517;2518	True;True;True;True;True	137;895;1464;2584;2585	150;969;1590;2824;2825;2826	174;1107;1833;1834;3270;3271;3272	174;1107;1833;3270;3272					-1;-1;-1
E2RGG6	E2RGG6	2	2	2	tr|E2RBB4|E2RBB4_CANLF RNA cytidine acetyltransferase OS=Canis lupus familiaris OX=9615 GN=NAT10 PE=3 SV=1	1	2	2	2	8.4	8.4	8.4	35.567	320	320	0	12.473	4270700	2	ELAEQLGLSTGEK;LPGELEPVQAAQNK				506	626;1935	True;True	641;1975	698;2145	798;2483	798;2483					-1
E2RGG9	E2RGG9	2	2	2	tr|J9P581|J9P581_CANLF Eukaryotic peptide chain release factor subunit 1 OS=Canis lupus familiaris OX=9615 PE=3 SV=1;tr|E2RBM3|E2RBM3_CANLF Eukaryotic peptide chain release factor subunit 1 OS=Canis lupus familiaris OX=9615 GN=ETF1 PE=3 SV=1	1	2	2	2	6.2	6.2	6.2	54.588	482	482	0	13.804	2085200	2	GIFGFTDSDSIGK;MSASDPNSSIFLTDTAK				507	1030;2164	True;True	1053;2221	1146;2409	1306;2787	1306;2787					-1
E2RGJ9;A0A5F4BX87;J9NYW8;E2RS72;E2RG46;J9NVS7;A0A5F4CYZ0;J9NWT0;E2QV02;F1PBY2;E2RDF8;J9PB02;A0A5F4CYT0;J9P768;J9P287;A0A5F4CY56;A0A5F4CYQ6;A0A5F4C2B4;A0A5F4CP32;E2RPT8;E2QUY0;A0A5F4D4H3;A0A5F4CZJ9;A0A5F4D716;E2RLM4;A0A5F4CLV7;J9NWG1;J9P1S6;A0A5F4CTH3;A0A5F4BS56;E2QW70;E2RGN2;A0A5F4BUT0;A0A5F4CCB1;E2R9H9	E2RGJ9;A0A5F4BX87;J9NYW8;E2RS72;E2RG46;J9NVS7;A0A5F4CYZ0;J9NWT0;E2QV02;F1PBY2;E2RDF8;J9PB02;A0A5F4CYT0;J9P768;J9P287;A0A5F4CY56;A0A5F4CYQ6;A0A5F4C2B4;A0A5F4CP32;E2RPT8;E2QUY0;A0A5F4D4H3;A0A5F4CZJ9;A0A5F4D716;E2RLM4;A0A5F4CLV7;J9NWG1;J9P1S6;A0A5F4CTH3;A0A5F4BS56;E2QW70;E2RGN2;A0A5F4BUT0;A0A5F4CCB1;E2R9H9	2;1;1;1;1;1;1;1;1;1;1;1;1;1;1;1;1;1;1;1;1;1;1;1;1;1;1;1;1;1;1;1;1;1;1	2;1;1;1;1;1;1;1;1;1;1;1;1;1;1;1;1;1;1;1;1;1;1;1;1;1;1;1;1;1;1;1;1;1;1	2;1;1;1;1;1;1;1;1;1;1;1;1;1;1;1;1;1;1;1;1;1;1;1;1;1;1;1;1;1;1;1;1;1;1	tr|E2RBV8|E2RBV8_CANLF Heteroous nuclear ribonucleoprotein A0 OS=Canis lupus familiaris OX=9615 GN=HNRNPA0 PE=4 SV=1	35	2	2	2	7.4	7.4	7.4	34.065	297	297;238;418;438;447;451;469;489;522;436;603;1302;1372;1400;1415;1431;1484;678;403;304;303;346;340;335;326;323;311;240;390;303;298;286;264;253;1490	0	12.034	2451600	2	LADFGLAR;LESEEEGVPSTAIR				508	1666;1753	True;True	1703;1793	1856;1951	2147;2252	2147;2252					-1;-1;-1;-1;-1;-1;-1;-1;-1;-1;-1;-1;-1;-1;-1;-1;-1;-1;-1;-1;-1;-1;-1;-1;-1;-1;-1;-1;-1;-1;-1;-1;-1;-1;-1
E2RGN6;A0A5F4BWJ0;A0A5F4DJ40;A0A5F4C968;A0A5F4BX82	E2RGN6;A0A5F4BWJ0;A0A5F4DJ40;A0A5F4C968	9;8;8;8;2	9;8;8;8;2	9;8;8;8;2	tr|E2RC10|E2RC10_CANLF Synaptophysin like 1 OS=Canis lupus familiaris OX=9615 GN=SYPL1 PE=3 SV=3	5	9	9	9	35.5	35.5	35.5	33.373	299	299;261;267;319;87	0	76.229	43940000	11	AQVSLLIR;DLQMVNISLR;ESVFTVEGGHR;FNASQLITQR;IGGVQQDTILAEGLHFR;IVQAEGEAEAAR;IYLTADNLVLNLQDESFTR;LGLDYEER;VLPSIVNEVLK				509	237;436;704;845;1375;1559;1578;1798;3104	True;True;True;True;True;True;True;True;True	241;447;448;722;866;1403;1593;1612;1838;3188	261;481;482;783;784;937;1525;1733;1755;2001;3491	304;554;555;892;893;1066;1760;2005;2032;2314;4070	304;554;893;1066;1760;2005;2032;2314;4070		69		101	-1;-1;-1;-1;-1
J9NZ77;E2RGP2	J9NZ77;E2RGP2	7;7	7;7	7;7	tr|E2RCD6|E2RCD6_CANLF RNA-splicing ligase RtcB homolog OS=Canis lupus familiaris OX=9615 GN=RTCB PE=3 SV=1	2	7	7	7	27.7	27.7	27.7	42.082	376	376;379	0	45.514	28282000	8	AVLCSLGMTDAFEQSK;FKLEEEYDMK;FTEWTRPDMLDEEEVEVFLPR;GNTAAQMSQTLSLSK;ILVLPYVGR;SGGGGDVHQGFQALLNEVNSAEAR;TCGFLSSFK				510	299;817;887;1097;1454;2538;2724	True;True;True;True;True;True;True	304;305;837;909;1121;1486;2606;2796	329;330;906;985;1219;1613;2847;3060	381;382;1030;1128;1398;1858;3296;3567	382;1030;1128;1398;1858;3296;3567		70		290	-1;-1
E2RGP6;A0A5F4DKE2	E2RGP6;A0A5F4DKE2	2;1	2;1	2;1	tr|E2RCH6|E2RCH6_CANLF NOP2 nucleolar protein OS=Canis lupus familiaris OX=9615 GN=NOP2 PE=3 SV=3	2	2	2	2	5.1	5.1	5.1	44.092	391	391;357	0	11.179	2924600	1	ETVNVITLYK;LDQEVAEVDK				511	714;1720	True;True	732;1759	794;1916	907;2213	907;2213					-1;-1
J9NVU2;E2RGQ5;F1PZ77;A0A5F4D7U6	J9NVU2;E2RGQ5;F1PZ77;A0A5F4D7U6	2;2;1;1	2;2;1;1	2;2;1;1	tr|E2RCZ7|E2RCZ7_CANLF Core histone macro-H2A OS=Canis lupus familiaris OX=9615 GN=MACROH2A1 PE=4 SV=1;tr|E2RCZ6|E2RCZ6_CANLF Core histone macro-H2A OS=Canis lupus familiaris OX=9615 GN=MACROH2A1 PE=4 SV=3;tr|A0A5F4CD55|A0A5F4CD55_CANLF MacroH2A.1 histone	4	2	2	2	17.6	17.6	17.6	18.814	165	165;165;146;361	0	17.017	15103000	2	AEAGAGSATEFQFR;DYLHLPPEIVPATLR				512	57;498	True;True	57;512	62;555	74;643	74;643					-1;-1;-1;-1
E2RGR9	E2RGR9	1	1	1	tr|E2RD86|E2RD86_CANLF Protein disulfide-isomerase OS=Canis lupus familiaris OX=9615 GN=PDIA3 PE=3 SV=1	1	1	1	1	3.5	3.5	3.5	54.451	508	508	0	11.727	1503500	1	IYELAAGGTAVGTGLNTR				513	1571	TRUE	1605	1747	2024	2024					-1
E2RH47	E2RH47	10	10	10	tr|E2RD95|E2RD95_CANLF G protein subunit beta 2 OS=Canis lupus familiaris OX=9615 GN=GNB2 PE=3 SV=1;tr|A0A5F4CVC3|A0A5F4CVC3_CANLF G protein subunit beta 4 OS=Canis lupus familiaris OX=9615 GN=GNB4 PE=3 SV=1;tr|E2R2S8|E2R2S8_CANLF G protein subunit beta 4	1	10	10	10	52.3	52.3	52.3	26.674	243	243	0	74.74	75562000	15	ACYGVLR;DEILPTTPISEQK;ELAEDGYSGVEVR;FGFPEGSVELYAEK;FVADGIFK;FVDGLMIHSGDPVNYYVDTAVR;GGKPEPPAMPQPVPTA;GLCAIAQAESLR;KPLPDHVSIVEPK;TEIIILATR				514	37;373;625;789;891;893;1013;1056;1634;2742	True;True;True;True;True;True;True;True;True;True	37;383;640;809;913;915;1036;1080;1670;2814	41;411;697;876;990;992;1128;1175;1820;3080	49;475;797;998;1133;1135;1285;1286;1340;1341;2104;2105;2106;2107;3590	49;475;797;998;1133;1135;1285;1340;2107;3590					-1
E2RH91;A0A5F4C0H2;A0A5F4DNH6;A0A5F4BW93;A0A5F4C137;A0A5F4DEH7	E2RH91;A0A5F4C0H2;A0A5F4DNH6;A0A5F4BW93;A0A5F4C137;A0A5F4DEH7	10;9;9;9;9;8	10;9;9;9;9;8	10;9;9;9;9;8	tr|E2RE13|E2RE13_CANLF ADP ribosylation factor like GTPase 8B OS=Canis lupus familiaris OX=9615 GN=ARL8B PE=3 SV=1	6	10	10	10	13	13	13	111.24	995	995;844;847;848;853;842	0	70.415	22402000	10	EGLVMVEVR;EVCFTIENK;FVDGEWYR;HFVDSHHQKPVNAIIEHVR;NDIASHPPVEGSYAPR;SSHYDELLAAEAR;VITEYLNAQESAK;VMQVLNADAIVVK;VNVTVDYIR;VWAHYEEQPVEEVVPVLEEK				515	581;721;892;1215;2197;2659;3053;3129;3145;3243	True;True;True;True;True;True;True;True;True;True	595;739;914;1242;2257;2730;3136;3213;3230;3329	649;802;991;1355;2468;2981;2982;3439;3517;3537;3647	743;916;1134;1554;2866;3455;3456;4012;4099;4123;4244	743;916;1134;1554;2866;3455;4012;4099;4123;4244					-1;-1;-1;-1;-1;-1
F1PZD9;E2RHF5	F1PZD9;E2RHF5	1;1	1;1	1;1	tr|E2RE36|E2RE36_CANLF Heteroous nuclear ribonucleoprotein R OS=Canis lupus familiaris OX=9615 GN=HNRNPR PE=4 SV=2;tr|A0A5F4CFZ1|A0A5F4CFZ1_CANLF Heteroous nuclear ribonucleoprotein R OS=Canis lupus familiaris OX=9615 GN=HNRNPR PE=4 SV=1	2	1	1	1	18.6	18.6	18.6	18.524	172	172;251	0	8.7949	4097700	1	AQAAAATPAPAPAPAPAPAPAPASTPAAQAPK				516	226	TRUE	230	249	291	291					-1;-1
E2RHL4	E2RHL4	2	2	2	tr|E2REK3|E2REK3_CANLF Eukaryotic translation initiation factor 3 subunit D OS=Canis lupus familiaris OX=9615 GN=EIF3D PE=3 SV=2	1	2	2	2	19.6	19.6	19.6	17.073	148	148	0	13.678	4788000	2	FNVWDVGGQDK;HYYTGTQGLIFVVDCADR				517	853;1295	True;True	874;1322	946;1443	1075;1660	1075;1660					-1
E2RHY0;A0A5F4D999	E2RHY0;A0A5F4D999	4;3	4;3	4;3	tr|E2REU6|E2REU6_CANLF Keratin 18 OS=Canis lupus familiaris OX=9615 GN=KRT18 PE=3 SV=3	2	4	4	4	6.5	6.5	6.5	92.733	836	836;876	0	24.322	4756200	3	AVSMLDADHTPPPR;ENCLTLGPASGQIR;IMTISSGDVYASNK;SLVPLQAAGQNR				518	308;675;1464;2607	True;True;True;True	315;692;1497;2678	340;751;1624;2923	393;857;1871;3385	393;857;1871;3385					-1;-1
E2RHY7	E2RHY7	2	2	2	tr|E2REU7|E2REU7_CANLF FACT complex subunit OS=Canis lupus familiaris OX=9615 GN=SUPT16H PE=3 SV=1	1	2	2	2	5.3	5.3	5.3	46.582	418	418	0	13.082	3896400	3	GVVEVTHDLQK;LQIVEMPLAHK				519	1163;1957	True;True	1189;1997	1293;1294;2167	1484;1485;2506	1485;2506					-1
E2RI17;J9P758	E2RI17;J9P758	1;1	1;1	1;1	tr|E2RF42|E2RF42_CANLF Amidophosphoribosyltransferase OS=Canis lupus familiaris OX=9615 GN=PPAT PE=3 SV=1	2	1	1	1	5.5	5.5	5.5	23.872	219	219;348	0.0013717	6.3787	737080	1	ITFDDYIACCVK				520	1531	TRUE	1565	1705	1975	1975					-1;-1
E2RI34;A0A5F4CYR4;A0A5F4CIS2;F1PWI8;A0A5F4BQK1	E2RI34;A0A5F4CYR4;A0A5F4CIS2	3;2;2;1;1	3;2;2;1;1	3;2;2;1;1	tr|E2RF46|E2RF46_CANLF Asparagine synthetase [glutamine-hydrolyzing] OS=Canis lupus familiaris OX=9615 GN=ASNS PE=4 SV=2	5	3	3	3	22.3	22.3	22.3	16.577	148	148;108;109;151;161	0	31.5	31229000	3	LWTLVSEQTR;NQSFCPTVNLDK;TGAAPIIDVVR				521	2076;2288;2759	True;True;True	2118;2350;2831	2300;2569;3099	2663;2984;3609	2663;2984;3609					-1;-1;-1;-1;-1
E2RIA8	E2RIA8	2	2	2	tr|E2RFR0|E2RFR0_CANLF 40S ribosomal protein S8 OS=Canis lupus familiaris OX=9615 GN=RPS8 PE=3 SV=1	1	2	2	2	10.5	10.5	10.5	28.024	257	257	0	17.036	17677000	3	ASGNYATVISHNPETK;AVVGVVAGGGR				522	251;312	True;True	255;319	275;276;344	318;319;397	319;397					-1
E2RIQ2;A0A5F4CP38;A0A5F4C9N4;A0A5F4DCU8;A0A5F4CFJ2;A0A5F4C3A9;A0A5F4CIB4;A0A5F4DIM6;A0A5F4CCC0	E2RIQ2;A0A5F4CP38;A0A5F4C9N4;A0A5F4DCU8;A0A5F4CFJ2;A0A5F4C3A9;A0A5F4CIB4;A0A5F4DIM6;A0A5F4CCC0	11;10;10;9;9;9;9;8;8	11;10;10;9;9;9;9;8;8	11;10;10;9;9;9;9;8;8	tr|E2RFV7|E2RFV7_CANLF Heteroous nuclear ribonucleoprotein A3 OS=Canis lupus familiaris OX=9615 GN=HNRNPA3 PE=4 SV=2	9	11	11	11	20.5	20.5	20.5	72.279	648	648;505;747;604;641;646;678;641;641	0	82.206	50084000	13	ANFENLAK;ASAGHAVSITQDDGGADDWETDPDFVNDVSEK;ENVFQEHQTLK;FGVQVDR;LRENVFQEHQTLK;NASTFEDVAQVAPAYQK;SAVGFDYQGK;SAVGFEYQGK;TVPVEAVNSR;VDQSAVGFEYQGK;YGLFPANYVELRP				523	206;247;679;797;1976;2190;2477;2478;2899;2967;3335	True;True;True;True;True;True;True;True;True;True;True	210;251;696;817;2018;2250;2544;2545;2977;3046;3423	228;271;756;757;884;2190;2460;2783;2784;3265;3341;3760	266;314;862;863;1007;2530;2857;2858;3225;3226;3792;3900;4390	266;314;863;1007;2530;2857;3225;3226;3792;3900;4390					-1;-1;-1;-1;-1;-1;-1;-1;-1
E2RJ79;A0A5F4CRR8	E2RJ79;A0A5F4CRR8	2;1	2;1	2;1	tr|E2RG67|E2RG67_CANLF ADP ribosylation factor like GTPase 1 OS=Canis lupus familiaris OX=9615 GN=ARL1 PE=3 SV=2;tr|A0A5F4D4W1|A0A5F4D4W1_CANLF ADP ribosylation factor like GTPase 1 OS=Canis lupus familiaris OX=9615 GN=ARL1 PE=4 SV=1	2	2	2	2	9	9	9	34.388	312	312;276	0	14.187	4214400	2	KPTLDKPSAETYVK;TVAVDFASEDIYDK				524	1637;2883	True;True	1673;2960	1823;3246	2110;3773	2110;3773					-1;-1
E2RJF7	E2RJF7	2	2	2	tr|E2RGG6|E2RGG6_CANLF Eukaryotic translation initiation factor 3 subunit G OS=Canis lupus familiaris OX=9615 GN=EIF3G PE=3 SV=1	1	2	2	2	11.8	11.8	11.8	31.977	288	288	0	13.749	2899200	2	LGVGAATHVVVYDASDQGLYAAPR;TVSLLDGGLR				525	1805;2901	True;True	1845;2979	2008;3267	2321;3794	2321;3794					-1
E2RJH5	E2RJH5	6	1	1	tr|E2RGG9|E2RGG9_CANLF Tryptophan--tRNA ligase, cytoplasmic OS=Canis lupus familiaris OX=9615 GN=WARS1 PE=3 SV=2	1	6	1	1	18.9	2.9	2.9	49.279	449	449	0.0013755	6.3867	1776600	1	DLNYCFSGMSDHR;GLPWSCSADEVMR;HTGPNSPDTANDGFVR;PSGEAFVELESEDEVK;STGEAFVQFASQEIAEK;VHIEIGPDGR				526	434;1075;1277;2347;2670;3024	False;True;False;False;False;False	445;1099;1304;2411;2741;3104	478;479;1195;1423;2634;2994;3403	551;552;1363;1639;3055;3473;3973	551;1363;1639;3055;3473;3973					-1
J9P070;E2RJJ0	J9P070;E2RJJ0	1;1	1;1	1;1	tr|E2RGJ9|E2RGJ9_CANLF Cyclin dependent kinase 1 OS=Canis lupus familiaris OX=9615 GN=CDK1 PE=3 SV=1;tr|A0A5F4BX87|A0A5F4BX87_CANLF Cyclin dependent kinase 2 OS=Canis lupus familiaris OX=9615 GN=CDK2 PE=3 SV=1;tr|J9NYW8|J9NYW8_CANLF Cyclin dependent kinase	2	1	1	1	1.3	1.3	1.3	87.348	792	792;815	0.0039267	6.1778	3427000	0	IQVKRCETMR				527	1507	TRUE	1540	1678	1935	1935		71		539	-1;-1
E2RJW3	E2RJW3	1	1	1	tr|E2RGN6|E2RGN6_CANLF Prohibitin OS=Canis lupus familiaris OX=9615 GN=PHB2 PE=3 SV=3;tr|A0A5F4BWJ0|A0A5F4BWJ0_CANLF Prohibitin OS=Canis lupus familiaris OX=9615 GN=PHB2 PE=3 SV=1;tr|A0A5F4DJ40|A0A5F4DJ40_CANLF Prohibitin OS=Canis lupus familiaris OX=9615	1	1	1	1	2.9	2.9	2.9	52.437	443	443	1	-2	2219000	1	KWNQIMYSADLWR	+			528	1652	TRUE	1689	1841	2132	2132	2		51		-1
E2RJZ5	E2RJZ5	3	3	3	tr|J9NZ77|J9NZ77_CANLF Serpin family B member 6 OS=Canis lupus familiaris OX=9615 GN=SERPINB6 PE=3 SV=2;tr|E2RGP2|E2RGP2_CANLF Serpin family B member 6 OS=Canis lupus familiaris OX=9615 GN=SERPINB6 PE=3 SV=3	1	3	3	3	7.1	7.1	7.1	48.267	422	422	0	17.515	6622400	3	EIESILQNK;IVNLFPQCVK;NISNQLSITTK				529	602;1558;2234	True;True;True	616;1592;2295	671;1732;2510	768;2004;2915	768;2004;2915					-1
E2RK60	E2RK60	1	1	1	tr|E2RGP6|E2RGP6_CANLF Tumor susceptibility 101 OS=Canis lupus familiaris OX=9615 GN=TSG101 PE=3 SV=2;tr|A0A5F4DKE2|A0A5F4DKE2_CANLF Tumor susceptibility 101 OS=Canis lupus familiaris OX=9615 GN=TSG101 PE=3 SV=1	1	1	1	1	2.1	2.1	2.1	63.597	565	565	0	7.0852	4269700	1	GLLLYGPPGTGK				530	1071	TRUE	1095	1191	1359	1359					-1
E2RK67	E2RK67	1	1	1	tr|J9NVU2|J9NVU2_CANLF S10_plectin domain-containing protein OS=Canis lupus familiaris OX=9615 PE=3 SV=1;tr|E2RGQ5|E2RGQ5_CANLF Ribosomal protein S10 OS=Canis lupus familiaris OX=9615 GN=RPS10 PE=3 SV=1;tr|F1PZ77|F1PZ77_CANLF S10_plectin domain-containing	1	1	1	1	4.3	4.3	4.3	31.515	278	278	0.0013245	6.2524	503090	0	VDVTEQPGLSGR				531	2971	TRUE	3050	3346	3905	3905					-1
E2RKJ6;A0A5F4BW22;A0A5F4CK66;A0A5F4D6Z9;E2RAP8;J9PAU8;F1PIV3;A0A5F4BZT8;J9P6C3	E2RKJ6	3;1;1;1;1;1;1;1;1	3;1;1;1;1;1;1;1;1	3;1;1;1;1;1;1;1;1	tr|E2RGR9|E2RGR9_CANLF Fumarate hydratase, mitochondrial OS=Canis lupus familiaris OX=9615 GN=FH PE=3 SV=1	9	3	3	3	9.5	9.5	9.5	42.817	378	378;242;256;297;368;374;374;405;426	0	19.082	3415800	4	FQSLNADINKR;IPELLAAGTVDSMTK;LVLVNAIYFK				532	868;1480;2050	True;True;True	889;1513;2092	962;963;1649;2273	1100;1101;1902;2627	1101;1902;2627					-1;-1;-1;-1;-1;-1;-1;-1;-1
E2RKR4	E2RKR4	1	1	1	sp|E2RH47|RS3_CANLF 40S ribosomal protein S3 OS=Canis lupus familiaris OX=9615 GN=RPS3 PE=1 SV=1	1	1	1	1	4.9	4.9	4.9	27.386	246	246	0.0051813	6.1129	0	1	AVENSSTAIGIR				533	286	TRUE	291	314	363	363					-1
E2RKV3;A0A5F4C994;J9NW75;A0A5F4CU75	E2RKV3;A0A5F4C994;J9NW75	3;2;2;1	3;2;2;1	3;2;2;1	tr|E2RH91|E2RH91_CANLF Staphylococcal nuclease domain-containing protein OS=Canis lupus familiaris OX=9615 GN=SND1 PE=4 SV=3;tr|A0A5F4C0H2|A0A5F4C0H2_CANLF 100 kDa coactivator OS=Canis lupus familiaris OX=9615 GN=SND1 PE=4 SV=1;tr|A0A5F4DNH6|A0A5F4DNH6_CAN	4	3	3	3	8.7	8.7	8.7	52.8	473	473;430;466;446	0	34.461	10329000	3	LLQEIVNHCMDR;VVGESLSPAFHLQLK;VVVTVEQTDEELER				534	1892;3219;3240	True;True;True	1932;3305;3326	2101;3622;3644	2431;4218;4241	2431;4218;4241					-1;-1;-1;-1
E2RL17	E2RL17	8	8	8	tr|F1PZD9|F1PZD9_CANLF 60S ribosomal protein L29 OS=Canis lupus familiaris OX=9615 GN=RPL29 PE=3 SV=3;tr|E2RHF5|E2RHF5_CANLF 60S ribosomal protein L29 OS=Canis lupus familiaris OX=9615 GN=RPL29 PE=3 SV=2	1	8	8	8	29.8	29.8	29.8	36.108	315	315	0	49.27	9650900	8	ADIEVACYGYEGIDAVK;AGLNCSTETMPIK;DEQLESLFQR;ENAEVDGDDDAEEMEAK;EVLINNINR;HVAEVLEYTK;INLIAPPR;YVMTTTTLER				535	44;94;376;674;731;1281;1473;3439	True;True;True;True;True;True;True;True	44;95;386;691;750;1308;1506;3533	48;104;414;750;813;1427;1633;3879	57;119;478;856;929;1643;1881;4519	57;119;478;856;929;1643;1881;4519					-1
E2RL20	E2RL20	1	1	1	tr|E2RHL4|E2RHL4_CANLF ADP ribosylation factor 6 OS=Canis lupus familiaris OX=9615 GN=ARF6 PE=3 SV=2	1	1	1	1	1.8	1.8	1.8	67.374	605	605	1	-2	11531000	1	ISSNCPKAMRR	+			536	1527	TRUE	1561	1701	1970	1970		72		541	-1
J9NVM6;E2RL34	J9NVM6;E2RL34	2;2	2;2	2;2	tr|E2RHY0|E2RHY0_CANLF Plakophilin 2 OS=Canis lupus familiaris OX=9615 GN=PKP2 PE=3 SV=1;tr|A0A5F4D999|A0A5F4D999_CANLF Plakophilin 2 OS=Canis lupus familiaris OX=9615 GN=PKP2 PE=3 SV=1	2	2	2	2	20	20	20	15.916	135	135;176	0	17.991	9358700	2	DLTTAGAVTQCYR;SSGEIVYCGQVFEK				537	444;2655	True;True	456;2726	491;2977	566;3450	566;3450					-1;-1
E2RL81	E2RL81	2	2	2	tr|E2RHY7|E2RHY7_CANLF Collagen-binding protein OS=Canis lupus familiaris OX=9615 GN=SERPINH1 PE=1 SV=1	1	2	2	2	1.9	1.9	1.9	124.46	1130	1130	0	11.155	1315000	1	EAIIPGSVYDR;VLVEGPLNNLR				538	514;3121	True;True	528;3205	571;3508	661;4087	661;4087					-1
E2RLN5	E2RLN5	2	2	2	tr|E2RI17|E2RI17_CANLF Sorcin OS=Canis lupus familiaris OX=9615 GN=SRI PE=4 SV=3;tr|J9P758|J9P758_CANLF Sorcin OS=Canis lupus familiaris OX=9615 GN=SRI PE=4 SV=2	1	2	2	2	15.8	15.8	15.8	18.733	158	158	0	21.866	2142000	2	AIEQADLLQEEDESPR;ELMQVVLAR				539	126;654	True;True	127;670	140;727	163;831	163;831					-1
E2RLQ9	E2RLQ9	11	11	11	tr|E2RI34|E2RI34_CANLF 60S ribosomal protein L27a OS=Canis lupus familiaris OX=9615 GN=RPL27A PE=3 SV=1;tr|A0A5F4CYR4|A0A5F4CYR4_CANLF Ribosomal_L18e/L15P domain-containing protein OS=Canis lupus familiaris OX=9615 PE=4 SV=1;tr|A0A5F4CIS2|A0A5F4CIS2_CANLF	1	11	11	11	17.7	17.7	17.7	89.302	806	806	0	76.662	23983000	10	AIANECQANFISIK;EDEEESLNEVGYDDIGGCR;ELQELVQYPVEHPDK;EMVELPLR;EVDIGIPDATGR;KYEMFAQTLQQSR;LAGESESNLR;LDQLIYIPLPDEK;MDELQLFR;VHLGDVISIQPCPDVK;VINQILTEMDGMSTK				540	122;532;660;672;726;1655;1675;1721;2106;3026;3048	True;True;True;True;True;True;True;True;True;True;True	123;546;676;689;745;1692;1712;1760;2150;3107;3131	136;592;733;748;808;1844;1865;1917;2332;3407;3432	159;682;838;854;924;2135;2157;2214;2699;3977;4004	159;682;838;854;924;2135;2157;2214;2699;3977;4004					-1
E2RLS3;A0A5F4D4F6;A0A5F4DB33	E2RLS3	20;8;2	20;8;2	12;1;0	tr|E2RIA8|E2RIA8_CANLF 60S ribosomal protein L8 OS=Canis lupus familiaris OX=9615 GN=RPL8 PE=3 SV=1	3	20	20	12	32.3	32.3	21	83.236	724	724;669;511	0	183.52	193110000	33	ADLINNLGTIAK;ALLFIPR;EGLELPEDEEEK;EGLELPEDEEEKKK;ELISNASDALDK;EQVANSAFVER;GFEVVYMTEPIDEYCVQQLK;GVVDSEDLPLNISR;HFSVEGQLEFR;HLEINPDHPIVETLR;IDIIPNPQER;KHLEINPDHPIVETLR;NPDDITQEEYGEFYK;RAPFDLFENK;SLTNDWEDHLAVK;TLTLVDTGIGMTK;VFIMDSCDELIPEYLNFIR;YESLTDPSK;YHTSQSGDEMTSLSEYVSR;YIDQEELNK				541	48;172;578;579;647;694;978;1162;1212;1244;1326;1610;2276;2412;2603;2823;2994;3316;3350;3354	True;True;True;True;True;True;True;True;True;True;True;True;True;True;True;True;True;True;True;True	48;174;592;593;663;711;1001;1188;1239;1271;1353;1645;2338;2477;2674;2899;2900;3074;3404;3439;3440;3444	52;189;646;647;720;772;1088;1291;1292;1351;1352;1386;1475;1794;2557;2707;2918;2919;3178;3179;3180;3370;3740;3777;3778;3779;3783	61;62;216;740;741;824;880;1241;1481;1482;1483;1550;1551;1591;1699;1700;2076;2972;3141;3142;3143;3379;3380;3381;3698;3699;3700;3930;4369;4407;4408;4409;4413	61;216;740;741;824;880;1241;1481;1550;1591;1699;2076;2972;3142;3379;3699;3930;4369;4408;4413		73;74		93;466	-1;-1;-1
E2RM43	E2RM43	2	2	2	tr|E2RIQ2|E2RIQ2_CANLF Cortactin OS=Canis lupus familiaris OX=9615 GN=CTTN PE=4 SV=3;tr|A0A5F4CP38|A0A5F4CP38_CANLF Cortactin OS=Canis lupus familiaris OX=9615 GN=CTTN PE=4 SV=1;tr|A0A5F4C9N4|A0A5F4C9N4_CANLF Cortactin OS=Canis lupus familiaris OX=9615 GN=	1	2	2	2	9	9	9	37.88	333	333	0	12.827	2622900	1	ALEQKPDDAQYYCQR;LFQQIYSDGSDEVKR				542	161;1771	True;True	163;1811	178;1970	204;2275	204;2275					-1
E2RMK6;A0A5F4C399	E2RMK6;A0A5F4C399	8;7	8;7	8;7	tr|E2RJ79|E2RJ79_CANLF Hydroxysteroid 17-beta dehydrogenase 12 OS=Canis lupus familiaris OX=9615 GN=HSD17B12 PE=3 SV=1;tr|A0A5F4CRR8|A0A5F4CRR8_CANLF Hydroxysteroid 17-beta dehydrogenase 12 OS=Canis lupus familiaris OX=9615 GN=HSD17B12 PE=4 SV=1	2	8	8	8	21.6	21.6	21.6	51.079	472	472;638	0	74.48	27947000	8	AGGEAGVTLGQPHLSR;HILILQNK;IVLTNPVCTEVGEK;LDDPSCPRPECYR;LIGWGQIR;LTPLSHEVISR;SCGSSTPDEFPTDIPGTK;VGQEIEVRPGIVSK				543	90;1233;1557;1711;1829;2023;2483;3018	True;True;True;True;True;True;True;True	91;1260;1591;1750;1869;2065;2550;3098	100;1375;1731;1907;2033;2244;2789;3397	115;1580;2003;2201;2349;2595;3231;3966	115;1580;2003;2201;2349;2595;3231;3966					-1;-1
E2RMN6	E2RMN6	2	2	2	tr|E2RJF7|E2RJF7_CANLF Mercaptopyruvate sulfurtransferase OS=Canis lupus familiaris OX=9615 GN=MPST PE=4 SV=2	1	2	2	2	7.6	7.6	7.6	44.771	407	407	0	16.361	6118700	2	PGHLQEGFGCVVTNR;SEEAHAEDSVMDHHFR				544	2332;2503	True;True	2396;2570	2618;2810	3039;3253	3039;3253					-1
E2RMX7;J9P9J4;A0A5F4CYD1;A0A5F4D4W4;E2R543;A0A5F4BTH6;A0A5F4C663;A0A5F4D1P4;F1PGT3;E2RHQ0;A0A5F4C455;A0A5F4CV20;F1PBJ8	E2RMX7;J9P9J4	21;20;3;3;3;2;2;2;2;2;2;2;2	21;20;3;3;3;2;2;2;2;2;2;2;2	21;20;3;3;3;2;2;2;2;2;2;2;2	tr|E2RJH5|E2RJH5_CANLF Heteroous nuclear ribonucleoprotein H2 OS=Canis lupus familiaris OX=9615 GN=HNRNPH2 PE=4 SV=2	13	21	21	21	44.3	44.3	44.3	54.944	501	501;484;405;448;512;480;489;517;518;520;520;555;972	0	164.47	108860000	26	ANNTHYGLAAGIFTK;EEIFGPVQQIMK;ELGEYGLQEYTEVK;FPVFNPATEEK;GFFIQPTVFSNVTDEMR;ICEVEEGDKEDIDK;IFINNEWHNSVSGK;IGPALCCGNTVVVK;ILDLIESGK;KFPVFNPATEEK;KYVLGNPLTPGVSQGPQIDK;LECGGGPWGNK;LFVEESIYDEFVR;LLLATMESINGGK;QAFQIGSPWR;RVTLELGGK;TIPVDGNFFGYTR;VAFTGSTEVGK;VTLELGGK;YVLGNPLTPGVSQGPQIDK;YVLGNPLTPGVSQGPQIDKK				545	209;548;639;860;981;1319;1359;1379;1423;1600;1658;1735;1778;1878;2363;2458;2792;2920;3188;3436;3437	True;True;True;True;True;True;True;True;True;True;True;True;True;True;True;True;True;True;True;True;True	213;562;655;881;1004;1346;1387;1407;1453;1635;1695;1774;1818;1918;2427;2525;2866;2999;3273;3530;3531	231;232;613;712;954;1091;1468;1509;1529;1579;1781;1782;1847;1932;1978;2087;2651;2764;3142;3291;3585;3875;3876;3877	269;270;703;704;814;815;1091;1244;1691;1739;1764;1822;2062;2063;2138;2231;2285;2410;3077;3206;3657;3658;3823;4176;4515;4516;4517	269;704;814;1091;1244;1691;1739;1764;1822;2062;2138;2231;2285;2410;3077;3206;3657;3823;4176;4515;4517					-1;-1;-1;-1;-1;-1;-1;-1;-1;-1;-1;-1;-1
E2RMX9;J9NVL3;J9P5F3;A0A5F4C2W1	E2RMX9;J9NVL3;J9P5F3;A0A5F4C2W1	5;5;5;4	5;5;5;4	5;5;5;4	tr|J9P070|J9P070_CANLF C3H1-type domain-containing protein OS=Canis lupus familiaris OX=9615 GN=ZC3H11A PE=4 SV=2;tr|E2RJJ0|E2RJJ0_CANLF C3H1-type domain-containing protein OS=Canis lupus familiaris OX=9615 GN=ZC3H11A PE=4 SV=3	4	5	5	5	9.3	9.3	9.3	94.102	850	850;863;901;866	0	33.649	6938500	5	IETVNESWNALAAPSDK;SNLVGMGVIPLEYLPGETADTLGLTGR;TSLSPGSGVVTYYLR;VLLEAAIR;YTIIIPDNLTPR				546	1349;2620;2862;3096;3427	True;True;True;True;True	1377;2691;2939;3180;3521	1499;2938;3222;3483;3864	1727;3403;3747;4062;4504	1727;3403;3747;4062;4504					-1;-1;-1;-1
E2RNC2;E2RBN4;L7N0I6	E2RNC2;E2RBN4;L7N0I6	2;1;1	2;1;1	1;0;0	tr|E2RJW3|E2RJW3_CANLF F-box protein 39 OS=Canis lupus familiaris OX=9615 GN=FBXO39 PE=4 SV=1	3	2	2	1	13.3	13.3	5.7	22.091	210	210;217;221	0	13.668	9897500	2	DFYNPLVVSGQK;VYDSLLALPQDLQAAR				547	385;3253	True;True	396;3339	426;3657	492;4254	492;4254					-1;-1;-1
E2RND8	E2RND8	2	2	2	tr|E2RJZ5|E2RJZ5_CANLF Secernin 3 OS=Canis lupus familiaris OX=9615 GN=SCRN3 PE=3 SV=2	1	2	2	2	21.8	21.8	21.8	19.178	179	179	0	11.401	1734800	2	SSVSETDTETGSEASILGESGEYK;TVLGIGPGPADLIDK				548	2664;2895	True;True	2735;2972	2987;3259	3461;3786	3461;3786					-1
E2RNE1	E2RNE1	1	1	1	tr|E2RK60|E2RK60_CANLF Katanin p60 ATPase-containing subunit A-like 2 OS=Canis lupus familiaris OX=9615 GN=KATNAL2 PE=3 SV=3	1	1	1	1	1.9	1.9	1.9	46.909	414	414	0.0051948	6.1386	10278000	2	VVDVSLPR				549	3211	TRUE	3297	3612	4206;4207	4207					-1
E2RNT3	E2RNT3	2	2	2	tr|E2RK67|E2RK67_CANLF Thioredoxin related transmembrane protein 1 OS=Canis lupus familiaris OX=9615 GN=TMX1 PE=4 SV=2	1	2	2	2	2	2	2	141.26	1276	1276	0	14.92	2296000	2	GISHVIVDEIHER;HLEMNPDFGSHR				550	1042;1246	True;True	1066;1273	1160;1388	1325;1594	1325;1594					-1
E2RP67	E2RP67	1	1	1	tr|E2RKJ6|E2RKJ6_CANLF Serpin family B member 1 OS=Canis lupus familiaris OX=9615 GN=SERPINB1 PE=3 SV=1	1	1	1	1	2.9	2.9	2.9	49.991	446	446	0	6.6472	1859000	0	LQQQLTQAQEALR				551	1967	TRUE	2007	2179	2519	2519					-1
E2RQ08	E2RQ08	4	4	4	tr|E2RKR4|E2RKR4_CANLF Proteasome subunit alpha type OS=Canis lupus familiaris OX=9615 GN=PSMA3 PE=3 SV=2	1	4	4	4	9.7	9.7	9.7	68.576	607	607	0	27.363	7205300	4	ALTSEIASLQSR;TILPAAAQDVYYR;VHYENNSPFLTITSMTR;VTAEVVLAHPGGGSTAR				552	190;2788;3033;3180	True;True;True;True	192;2862;3114;3265	207;3138;3414;3576	235;3652;3984;4166	235;3652;3984;4166					-1
E2RQ15	E2RQ15	1	1	1	tr|E2RKV3|E2RKV3_CANLF Serine palmitoyltransferase long chain base subunit 1 OS=Canis lupus familiaris OX=9615 GN=SPTLC1 PE=4 SV=3;tr|A0A5F4C994|A0A5F4C994_CANLF Serine palmitoyltransferase long chain base subunit 1 OS=Canis lupus familiaris OX=9615 GN=SPT	1	1	1	1	5.2	5.2	5.2	23.619	213	213	0	6.5897	1413500	1	AQIWDTAGLER				553	232	TRUE	236	256	299	299					-1
J9P8R0;E2RQ80	J9P8R0;E2RQ80	2;2	2;2	2;2	tr|E2RL17|E2RL17_CANLF Eukaryotic translation initiation factor 2 subunit 1 OS=Canis lupus familiaris OX=9615 GN=EIF2S1 PE=3 SV=1	2	2	2	2	23.8	23.8	23.8	13.944	126	126;126	0	14.695	15905000	1	LIEAEDNMNCQMSNITVTYR;VAQLEQVYIR				554	1821;2933	True;True	1861;3012	2025;3305	2341;3845	2341;3845					-1;-1
E2RQR4	E2RQR4	2	2	2	tr|E2RL20|E2RL20_CANLF Non-specific serine/threonine protein kinase OS=Canis lupus familiaris OX=9615 GN=ARAF PE=3 SV=2	1	2	2	2	5	5	5	45.44	399	399	0	13.754	4170100	2	ELLQQMER;SLAESYFDCAGR				555	652;2572	True;True	668;2643	725;2884	829;3341	829;3341					-1
E2RQS7;A0A5F4CCM1;E2RQC6	E2RQS7;A0A5F4CCM1;E2RQC6	4;2;2	4;2;2	4;2;2	tr|J9NVM6|J9NVM6_CANLF 60S ribosomal protein L18a OS=Canis lupus familiaris OX=9615 PE=3 SV=2;tr|E2RL34|E2RL34_CANLF 60S ribosomal protein L18a OS=Canis lupus familiaris OX=9615 GN=RPL18A PE=3 SV=1	3	4	4	4	20.1	20.1	20.1	25.207	224	224;187;224	0	27.534	14307000	5	AWTVEQLR;FLQDHGSDSFLAEHK;GWDEALLTMSK;LEIEPEWAYGK				556	318;833;1168;1745	True;True;True;True	325;853;1194;1785	350;922;923;1301;1943	403;1049;1050;1493;2244	403;1050;1493;2244					-1;-1;-1
E2RR01	E2RR01	3	3	3	tr|E2RL81|E2RL81_CANLF UPF1 RNA helicase and ATPase OS=Canis lupus familiaris OX=9615 GN=UPF1 PE=3 SV=2	1	3	3	3	9.9	9.9	9.9	54.402	483	483	0	17.033	5416100	2	GPVKPSGGPGGGGTQTQQQMNQLK;LDDTVHVVIATPGR;NLVCTDLFTR				557	1109;1712;2264	True;True;True	1133;1751;2325	1231;1908;2543	1412;2202;2956	1412;2202;2956					-1
E2RR58;A0A5F4C273;A0A5F4C9E5	E2RR58;A0A5F4C273;A0A5F4C9E5	3;2;2	3;2;2	3;2;2	tr|E2RLQ9|E2RLQ9_CANLF 15S Mg(2+)-ATPase p97 subunit OS=Canis lupus familiaris OX=9615 GN=VCP PE=3 SV=3	3	3	3	3	26.7	26.7	26.7	17.818	165	165;132;191	0	43.789	36431000	3	EILGTAQSVGCNVDGR;HPHDIIDDINSGAVECPAS;IGPLGLSPK				558	612;1264;1380	True;True;True	626;1291;1408	681;1409;1530	778;1624;1765	778;1624;1765					-1;-1;-1
E2RR68	E2RR68	4	4	4	tr|E2RLS3|E2RLS3_CANLF Heat shock protein 90 alpha family class B member 1 OS=Canis lupus familiaris OX=9615 GN=HSP90AB1 PE=3 SV=2	1	4	4	4	8.7	8.7	8.7	84.324	745	745	0	28.983	7576600	4	FDVSSTSVFK;ILTEFLR;ILTSVDQYLELVSNSLPGITSK;NHVQPYIPSILEALMVPTSQGFTEVR				559	770;1448;1450;2222	True;True;True;True	790;1480;1482;2283	855;1607;1609;2497	976;1852;1854;2901	976;1852;1854;2901					-1
E2RRC9;A0A5F4DBZ0;A0A5F4CAH7;A0A5F4C6L9;A0A5F4D7S2	E2RRC9;A0A5F4DBZ0	12;11;4;4;4	12;11;4;4;4	12;11;4;4;4	tr|E2RM43|E2RM43_CANLF SGT1 homolog, MIS12 kinetochore complex assembly cochaperone OS=Canis lupus familiaris OX=9615 GN=SUGT1 PE=3 SV=3	5	12	12	12	44.4	44.4	44.4	44.462	417	417;406;419;429;448	0	79.275	73891000	20	ACADPAAGSVILLENLR;ALECPERPFLAILGGAK;ALMDEVVK;GCITIIGGGDTATCCAK;ITLPVDFVTAEK;LGDVYVNDAFGTAHR;SVVLMSHLGRPDGVPMPDK;TGQATVASGIPAGWMGLDCGPESSK;VDFNVPMK;VLNNMEIGTSLFDEEGAK;VSHVSTGGGASLELLEGK;YSLGPVAVELK				560	30;154;178;938;1534;1787;2696;2765;2956;3102;3172;3419	True;True;True;True;True;True;True;True;True;True;True;True	30;156;180;960;1568;1827;2767;2837;3035;3186;3257;3513	33;170;195;1040;1708;1987;3025;3106;3107;3330;3489;3566;3567;3856	39;40;195;196;223;1186;1978;1979;2294;2295;3524;3616;3617;3888;3889;4068;4156;4157;4495;4496	39;196;223;1186;1978;2294;3524;3617;3888;4068;4157;4495		75		251	-1;-1;-1;-1;-1
E2RRN2	E2RRN2	2	2	2	tr|E2RMK6|E2RMK6_CANLF Protein-synthesizing GTPase OS=Canis lupus familiaris OX=9615 GN=EIF2S3 PE=4 SV=1;tr|A0A5F4C399|A0A5F4C399_CANLF Protein-synthesizing GTPase OS=Canis lupus familiaris OX=9615 GN=EIF2S3 PE=4 SV=1	1	2	2	2	2.1	2.1	2.1	93.795	838	838	0	11.347	1417800	2	MLLSWDGGESR;NTILFLR				561	2146;2301	True;True	2201;2365	2389;2586	2766;3006	2766;3006					-1
E2RS49;A0A5F4D7P8	E2RS49;A0A5F4D7P8	4;2	4;2	4;2	tr|E2RMN6|E2RMN6_CANLF SERPINE1 mRNA binding protein 1 OS=Canis lupus familiaris OX=9615 GN=SERBP1 PE=4 SV=2	2	4	4	4	24	24	24	13.742	125	125;89	0	29.361	61199000	8	AALQELLSK;DKLNNLVLFDK;LITPAVVSER;LNNLVLFDK				562	12;417;1838;1923	True;True;True;True	12;428;1878;1963	13;460;2044;2133	13;14;531;532;2362;2363;2467;2468	13;531;2363;2467					-1;-1
E2RSI6;A0A5F4D4K9;A0A5F4DF75;E2RRC6;A0A5F4DAI5;A0A5F4CS60	E2RSI6	26;11;11;11;6;4	26;11;11;11;6;4	17;2;2;2;0;2	tr|E2RMX7|E2RMX7_CANLF Aldehyde dehydrogenase 1 family member A1 OS=Canis lupus familiaris OX=9615 GN=ALDH1A1 PE=3 SV=3;tr|J9P9J4|J9P9J4_CANLF Aldehyde dehydrogenase 1 family member A1 OS=Canis lupus familiaris OX=9615 GN=ALDH1A1 PE=3 SV=1	6	26	26	17	42.3	42.3	29.7	69.422	586	586;383;593;604;447;200	0	261.12	392830000	48	ALQLEEER;APDFVFYAPR;DSAMLEYLK;EDEVEEWQHR;EGILSDEIYCPPETAVLLGSYAVQAK;ELSDQIQR;ENPLQFK;EVWYFGLQYVDNK;FVIKPIDK;FYPEDVSEELIQDITQK;GFPTWLK;IALLEEAR;IAQDLEMYGINYFEIK;IGFPWSEIR;ILQLCMGNHELYMR;KAPDFVFYAPR;KEDEVEEWQHR;KENPLQFK;KPDTIEVQQMK;LFFLQVK;QLFDQVVK;QLMTLTSELSQAR;RKEDEVEEWQHR;RKPDTIEVQQMK;SQEQLAAELAEYTAK;VTTMDAELEFAIQPNTTGK				563	184;213;469;533;577;662;678;735;898;907;998;1302;1308;1372;1445;1581;1589;1594;1628;1761;2386;2390;2431;2432;2640;3198	True;True;True;True;True;True;True;True;True;True;True;True;True;True;True;True;True;True;True;True;True;True;True;True;True;True	186;217;482;547;591;678;695;754;920;929;1021;1329;1335;1400;1475;1476;1477;1615;1624;1629;1663;1801;2450;2454;2455;2497;2498;2711;3283	201;236;521;522;593;594;645;735;755;817;998;1007;1008;1112;1451;1457;1522;1601;1602;1603;1604;1758;1759;1768;1769;1774;1812;1813;1959;2678;2683;2684;2733;2734;2958;2959;3595;3596	229;276;277;278;605;606;607;683;684;739;840;861;934;935;1142;1151;1152;1268;1269;1670;1671;1672;1678;1679;1755;1846;1847;1848;1849;2035;2036;2047;2048;2054;2095;2096;2260;2261;3108;3114;3115;3173;3174;3427;3428;3429;3430;4187;4188	229;277;606;684;739;840;861;934;1142;1152;1269;1671;1679;1755;1849;2036;2047;2054;2095;2260;3108;3115;3173;3174;3428;4187		76;77;78		285;292;532	-1;-1;-1;-1;-1;-1
E2RSJ3	E2RSJ3	5	5	5	tr|E2RMX9|E2RMX9_CANLF Citrate hydro-lyase OS=Canis lupus familiaris OX=9615 GN=ACO1 PE=3 SV=3;tr|J9NVL3|J9NVL3_CANLF Citrate hydro-lyase OS=Canis lupus familiaris OX=9615 GN=ACO1 PE=3 SV=2;tr|J9P5F3|J9P5F3_CANLF Citrate hydro-lyase OS=Canis lupus familiar	1	5	5	5	13.5	13.5	13.5	65.855	615	615	0	34.245	7777500	5	METTHAFGTPSISVSTQQPPK;MLYDMENPPADEYFGR;MVIPNQPPLTATK;TYITDPVSAPCASPLQQK;YYEASCPAGPGYGGK				564	2117;2150;2175;2908;3444	True;True;True;True;True	2166;2205;2234;2987;3538	2349;2393;2422;3278;3884	2717;2770;2801;3809;4525	2717;2770;2801;3809;4525					-1
E2RSR1;F1PJE1	E2RSR1	3;1	3;1	3;1	tr|E2RNC2|E2RNC2_CANLF Claudin OS=Canis lupus familiaris OX=9615 GN=CLDN4 PE=3 SV=1;tr|E2RBN4|E2RBN4_CANLF Claudin OS=Canis lupus familiaris OX=9615 GN=CLDN9 PE=3 SV=1;tr|L7N0I6|L7N0I6_CANLF Claudin OS=Canis lupus familiaris OX=9615 GN=CLDN6 PE=3 SV=1	2	3	3	3	8.2	8.2	8.2	62.721	562	562;610	0	23.634	5790900	3	AYLYLDEAHSIGALGPSGR;DNWNRPICSVPGAR;VLEEYGVGVCSTR				565	332;450;3077	True;True;True	340;463;3161	365;501;3464	420;579;4040	420;579;4040					-1;-1
E2RSR4	E2RSR4	1	1	1	tr|E2RND8|E2RND8_CANLF Aminoacyl-tRNA hydrolase OS=Canis lupus familiaris OX=9615 GN=PTRH2 PE=4 SV=1	1	1	1	1	7.7	7.7	7.7	25.053	220	220	0.001368	6.3676	823210	1	LDCSQGYTEENTIFAPR				566	1709	TRUE	1748	1905	2199	2199					-1
E2RSU3	E2RSU3	8	8	8	tr|E2RNE1|E2RNE1_CANLF Serpin family A member 12 OS=Canis lupus familiaris OX=9615 GN=SERPINA12 PE=3 SV=1	1	8	8	8	22.2	22.2	22.2	49.739	455	455	0	54.586	11849000	7	ELLTEFGYK;GITINAAHVEYSTAAR;GTVVTGTLER;KGDECEFLGHSK;LLDAVDTYIPVPTR;TIGTGLVTETPAMTEEDK;TVVTGIEMFHK;YEEIDNAPEER				567	653;1045;1139;1601;1857;2787;2904;3310	True;True;True;True;True;True;True;True	669;1069;1164;1636;1897;2861;2983;3398	726;1163;1263;1783;2064;3137;3274;3733	830;1328;1448;2064;2384;3651;3805;4361	830;1328;1448;2064;2384;3651;3805;4361					-1
E2RT65	E2RT65	1	1	1	tr|E2RNT3|E2RNT3_CANLF DEAH box protein 9 OS=Canis lupus familiaris OX=9615 GN=DHX9 PE=3 SV=1	1	1	1	1	6.3	6.3	6.3	28.822	254	254	0	7.2724	2309100	1	YADLTEDQLPSCESLK				568	3280	TRUE	3368	3687	4287	4287					-1
E2RT94;J9P210;A0A5F4BXE1	E2RT94;J9P210;A0A5F4BXE1	7;7;4	7;7;4	7;7;4	tr|E2RP67|E2RP67_CANLF Transducin beta like 2 OS=Canis lupus familiaris OX=9615 GN=TBL2 PE=4 SV=1	3	7	7	7	20.2	20.2	20.2	50.375	461	461;453;406	0	76.569	40276000	11	EAVTILSQQR;EDHEGLGISITGGK;EHGVPILISEIHPGQPADR;HIAVLQAEVYGAR;LWNQLEAEIHLHR;LYLDELEGGSNPGVGCK;WLEVLEK				569	525;536;593;1229;2074;2087;3268	True;True;True;True;True;True;True	539;550;607;1256;2116;2129;3356	582;597;598;662;1370;1371;2297;2298;2311;3675	672;687;688;758;759;1574;1575;2660;2661;2675;4275	672;687;759;1574;2660;2675;4275					-1;-1;-1
E2RTJ9	E2RTJ9	1	1	1	sp|E2RQ08|RPN1_CANLF Dolichyl-diphosphooligosaccharide--protein glycosyltransferase subunit 1 OS=Canis lupus familiaris OX=9615 GN=RPN1 PE=1 SV=1	1	1	1	1	2.5	2.5	2.5	54.174	483	483	0.0013316	6.2677	715750	1	VLEEFDVEEQPK				570	3076	TRUE	3160	3463	4039	4039					-1
E2RTL6	E2RTL6	6	6	6	sp|E2RQ15|RAB25_CANLF Ras-related protein Rab-25 OS=Canis lupus familiaris OX=9615 GN=RAB25 PE=3 SV=1	1	6	6	6	10.3	10.3	10.3	96.098	824	824	0	34.921	9444100	6	IEESDQGPYAIILAPTR;ILEHMPVSNQKPDTDEAEDPEK;LIDVLENR;MIDMGFEPDVQK;RPAVVYIGSAGKPHER;TVAVIGGISR				571	1338;1426;1820;2135;2437;2884	True;True;True;True;True;True	1365;1456;1860;2185;2503;2961	1487;1582;2024;2369;2740;3247	1713;1825;2340;2739;3180;3774	1713;1825;2340;2739;3180;3774					-1
F1P6B7	F1P6B7	8	8	8	tr|J9P8R0|J9P8R0_CANLF Small nuclear ribonucleoprotein Sm D3 OS=Canis lupus familiaris OX=9615 GN=SNRPD3 PE=3 SV=1;tr|E2RQ80|E2RQ80_CANLF Small nuclear ribonucleoprotein Sm D3 OS=Canis lupus familiaris OX=9615 GN=SNRPD3 PE=3 SV=1	1	8	8	8	25.5	25.5	25.5	38.626	345	345	0	58.398	47808000	8	ALYEAGER;GLGTDEDTLDEILASR;GVDEATIIDILTK;NALLSLAK;PMFFAEK;SEDFGVNDDLADTDAR;SEIDMNDIK;TPAQFDADELR				572	197;1068;1144;2188;2343;2501;2511;2836	True;True;True;True;True;True;True;True	199;1092;1169;2248;2407;2568;2578;2913	214;1188;1269;2458;2630;2808;2818;3194	245;1356;1454;2855;3051;3251;3264;3715	245;1356;1454;2855;3051;3251;3264;3715					-1
F1P6Q0;F1P977;A0A5F4BSA6;E2RLG2;Q28300;E2R4I7;E2R3I0	F1P6Q0;F1P977;A0A5F4BSA6	6;3;3;2;1;1;1	2;0;0;0;0;0;0	2;0;0;0;0;0;0	tr|E2RQR4|E2RQR4_CANLF LanC like 1 OS=Canis lupus familiaris OX=9615 GN=LANCL1 PE=3 SV=1	7	6	2	2	20.6	7.9	7.9	40.562	354	354;337;354;354;350;354;354	0	13.455	7761800	2	EIYTHFTCATDTK;IIHEDGYSEEECK;ISQTNYIPTQQDVLR;LFDSICNNK;LLLLGAGESGK;TTGIVETHFTFK				573	620;1397;1525;1759;1880;2872	False;True;True;False;False;False	635;1425;1559;1799;1920;2949	692;1550;1699;1957;2089;3232;3233	792;1790;1968;2258;2412;3757;3758	792;1790;1968;2258;2412;3758					-1;-1;-1;-1;-1;-1;-1
F1P719	F1P719	2	2	2	tr|E2RQS7|E2RQS7_CANLF Peptidylprolyl isomerase OS=Canis lupus familiaris OX=9615 GN=FKBP3 PE=4 SV=1;tr|A0A5F4CCM1|A0A5F4CCM1_CANLF Peptidylprolyl isomerase OS=Canis lupus familiaris OX=9615 PE=4 SV=1;tr|E2RQC6|E2RQC6_CANLF Peptidylprolyl isomerase OS=Cani	1	2	2	2	5	5	5	61.228	541	541	0	14.249	1629100	2	AGGADAVQTVTGGLR;LIEAVDNMLSSK				574	89;1822	True;True	90;1862	99;2026	114;2342	114;2342					-1
F1PTZ9;F1P7C9;F1PFN3;A0A5F4DA52;J9P443;A0A5F4D0Q5;A0A5F4D839;J9P5N8	F1PTZ9;F1P7C9;F1PFN3;A0A5F4DA52;J9P443;A0A5F4D0Q5;A0A5F4D839	12;12;8;7;6;6;6;5	12;12;8;7;6;6;6;5	0;0;0;0;0;0;0;0	tr|E2RR01|E2RR01_CANLF RNA helicase OS=Canis lupus familiaris OX=9615 GN=DDX6 PE=3 SV=1	8	12	12	0	50.8	50.8	0	35.821	333	333;333;368;333;237;260;280;287	0	146.18	788220000	33	GAAQNIIPASTGAAK;GILGYTEDQVVSCDFNSDTHSSTFDAGAGIALNDHFVK;IVSNASCTTNCLAPLAK;LISWYDNEFGYSNR;RVIISAPSADAPMFVMGVNHEK;SISIFQER;VIISAPSADAPMFVMGVNHEK;VIPELNGK;VPTPNVSVVDLTCR;VVDLMVHMASK;VVDLMVHMASKE;WGDAGAEYVVESTGVFTTMEK				575	912;1034;1561;1837;2455;2565;3044;3049;3154;3209;3210;3263	True;True;True;True;True;True;True;True;True;True;True;True	934;1057;1595;1877;2522;2636;3125;3126;3127;3132;3239;3294;3295;3296;3350	1013;1151;1735;1736;2042;2043;2761;2877;3425;3426;3427;3428;3433;3546;3547;3608;3609;3610;3611;3669	1157;1158;1159;1313;2007;2008;2009;2010;2358;2359;2360;2361;3203;3331;3332;3333;3995;3996;3997;3998;3999;4000;4005;4133;4134;4135;4200;4201;4202;4203;4204;4205;4268	1158;1313;2008;2359;3203;3331;3999;4005;4134;4203;4205;4268		79;80;81		128;131;329	-1;-1;-1;-1;-1;-1;-1;-1
F1P7J0	F1P7J0	5	4	4	sp|E2RR58|RL12_CANLF 60S ribosomal protein L12 OS=Canis lupus familiaris OX=9615 GN=RPL12 PE=1 SV=1;tr|A0A5F4C273|A0A5F4C273_CANLF 60S ribosomal protein L12 OS=Canis lupus familiaris OX=9615 GN=RPL12 PE=3 SV=1;tr|A0A5F4C9E5|A0A5F4C9E5_CANLF 60S ribosomal p	1	5	4	4	11.1	10	10	70.823	702	702	0	24.082	6540300	4	AVVIVDDR;FATHAAALSVR;LFVGNLPADITEDEFKR;MGGGGAMNMGDPYGSGGQK;NLSPYVSNELLEEAFSQFGPIER				576	314;758;1780;2126;2262	False;True;True;True;True	321;778;1820;2176;2323	346;842;1980;2360;2541	399;962;2287;2730;2954	399;962;2287;2730;2954					-1
F1P7L2	F1P7L2	1	1	1	tr|E2RR68|E2RR68_CANLF Niban apoptosis regulator 2 OS=Canis lupus familiaris OX=9615 GN=NIBAN2 PE=3 SV=1	1	1	1	1	4.4	4.4	4.4	55.618	500	500	0	8.381	3592900	1	ISLTQAGLEALFESNLLDDLKR				577	1521	TRUE	1555	1695	1964	1964					-1
F1P7M0	F1P7M0	8	8	8	tr|E2RRC9|E2RRC9_CANLF Phosphoglycerate kinase OS=Canis lupus familiaris OX=9615 GN=PGK1 PE=3 SV=1;tr|A0A5F4DBZ0|A0A5F4DBZ0_CANLF Phosphoglycerate kinase OS=Canis lupus familiaris OX=9615 GN=PGK1 PE=3 SV=1	1	8	8	8	12.4	12.4	12.4	96.979	860	860	0	56.722	17671000	7	AFFESHPAPSAER;LNLGTVGFYR;LSVEGFAVDK;NAATEDLWESLENASGKPIAAVMNTWTK;SPVYLTVLK;VALSNMNVIDR;VLGATLSPELIQK;YAAVTQFEATDAR				578	78;1922;1995;2182;2634;2927;3082;3278	True;True;True;True;True;True;True;True	78;1962;2037;2242;2705;3006;3166;3366	86;2132;2213;2431;2952;3298;3469;3685	99;2466;2560;2810;3421;3831;4046;4285	99;2466;2560;2810;3421;3831;4046;4285					-1
F1P7P3;J9NWK5	F1P7P3;J9NWK5	5;3	5;3	3;2	tr|E2RRN2|E2RRN2_CANLF Family with sequence similarity 91 member A1 OS=Canis lupus familiaris OX=9615 GN=FAM91A1 PE=3 SV=3	2	5	5	3	30.4	30.4	21	32.984	286	286;219	0	38.443	10626000	5	DVQDSVTVSNEVQTAK;FITHAPPGEFNEVFNDVR;IIEHAENEYQTAISENYQTMSDTTFK;IQVHYYEDGNVQLVSHK;LLLNNDNLLR				579	489;811;1394;1506;1882	True;True;True;True;True	503;831;1422;1539;1922	546;900;1547;1677;2091	633;1024;1787;1934;2414	633;1024;1787;1934;2414					-1;-1
F1P895;J9NY67;J9NU36;A0A5F4CQL3;A0A5F4D0E6	F1P895;J9NY67;J9NU36	16;16;13;2;1	16;16;13;2;1	7;7;5;1;0	tr|E2RS49|E2RS49_CANLF 40S ribosomal protein S25 OS=Canis lupus familiaris OX=9615 GN=RPS25 PE=3 SV=3;tr|A0A5F4D7P8|A0A5F4D7P8_CANLF 40S ribosomal protein S25 OS=Canis lupus familiaris OX=9615 PE=3 SV=1	5	16	16	7	43	43	21.5	45.561	400	400;406;352;178;647	0	150.22	106460000	21	ATQALVLAPTR;DFTVSAMHGDMDQK;DQIYDIFQK;EELTLEGIR;GIYAYGFEKPSAIQQR;GVAINMVTEEDKR;GYDVIAQAQSGTGK;KEELTLEGIR;KGVAINMVTEEDKR;KVDWLTEK;LQMEAPHIIVGTPGR;MFVLDEADEMLSR;QFYINVER;VFDMLNR;VLITTDLLAR;VVMALGDYMGASCHACIGGTNVR				580	275;382;461;555;1051;1142;1176;1592;1606;1645;1963;2124;2377;2989;3094;3228	True;True;True;True;True;True;True;True;True;True;True;True;True;True;True;True	279;393;474;569;1075;1167;1202;1627;1641;1682;2003;2173;2174;2441;3069;3178;3314	302;422;423;513;623;1170;1266;1267;1309;1772;1788;1833;2174;2175;2356;2357;2358;2668;3365;3481;3631	350;488;489;596;715;1335;1451;1452;1501;2052;2069;2121;2514;2515;2726;2727;2728;3097;3925;4059;4060;4228	350;488;596;715;1335;1451;1501;2052;2069;2121;2515;2728;3097;3925;4060;4228		66;67		172;181	-1;-1;-1;-1;-1
J9PAB2;F1P8B4;P24643;J9NUT1	J9PAB2;F1P8B4;P24643;J9NUT1	4;4;4;3	4;4;4;3	4;4;4;3	tr|E2RSI6|E2RSI6_CANLF Ezrin OS=Canis lupus familiaris OX=9615 GN=EZR PE=4 SV=1	4	4	4	4	8.7	8.7	8.7	65.116	573	573;591;593;562	0	29.304	6235900	4	APVPTGEVYFADSFDR;PMIDNPNYK;TPELNLDQFHDK;VVDDWANDGWGLK				581	225;2344;2839;3207	True;True;True;True	229;2408;2916;3292	248;2631;3197;3606	290;3052;3720;4198	290;3052;3720;4198					-1;-1;-1;-1
F1P8D3	F1P8D3	1	1	1	tr|E2RSJ3|E2RSJ3_CANLF LIM domain containing preferred translocation partner in lipoma OS=Canis lupus familiaris OX=9615 GN=LPP PE=4 SV=3	1	1	1	1	3.5	3.5	3.5	36.926	346	346	0.0039216	6.1719	1582600	1	STGEAFVQFASK				582	2669	TRUE	2740	2993	3472	3472					-1
F1P8K1	F1P8K1	3	3	3	tr|E2RSR1|E2RSR1_CANLF Serine palmitoyltransferase long chain base subunit 2 OS=Canis lupus familiaris OX=9615 GN=SPTLC2 PE=3 SV=2	1	3	3	3	4.9	4.9	4.9	85.134	748	748	0	25.824	3643500	3	DLLVQQASQCLSK;NFILDQCNVYNSGQR;NYYGYQGYR				583	431;2209;2325	True;True;True	442;2269;2389	475;2481;2611	548;2881;3031	548;2881;3031					-1
F1P8L7;O97556;A0A5F4DIU6;A0A5F4C2K9;O97555;F1PWQ0	F1P8L7;O97556;A0A5F4DIU6;A0A5F4C2K9	12;11;8;6;3;3	12;11;8;6;3;3	12;11;8;6;3;3	tr|E2RSR4|E2RSR4_CANLF Polysacc_synt_4 domain-containing protein OS=Canis lupus familiaris OX=9615 GN=PBDC1 PE=4 SV=2	6	12	12	12	35.1	35.1	35.1	48.803	430	430;445;385;365;447;447	0	79.927	36996000	11	FLMANGQLVK;MLLYTEVTR;MTGSEFDFEEMK;MTGSEFDFEEMKR;NPYYGGESASITPLEDLYK;NTNDANSCQIIIPQNQVNR;TDDYLDQPCCETINR;TYDATTHFETTCDDIK;VICILSHPIK;VPSTEAEALASSLMGLFEK;VTEGSFVYK;YIAIVSTTVETK				584	830;2147;2170;2171;2284;2302;2731;2905;3036;3153;3184;3351	True;True;True;True;True;True;True;True;True;True;True;True	850;2202;2229;2230;2346;2366;2803;2984;3117;3238;3269;3441	919;2390;2417;2418;2565;2587;3069;3275;3417;3545;3580;3780	1046;2767;2796;2797;2980;3007;3578;3806;3987;4132;4170;4410	1046;2767;2796;2797;2980;3007;3578;3806;3987;4132;4170;4410					-1;-1;-1;-1;-1;-1
F1P969	F1P969	3	3	3	tr|E2RSU3|E2RSU3_CANLF Elongation factor Tu OS=Canis lupus familiaris OX=9615 GN=TUFM PE=3 SV=2	1	3	3	3	6.2	6.2	6.2	92.006	813	813	0	17.077	2616700	2	DRPQEADGIDSVIVVDNVPQVGPDR;FSHQGVQLIDFSPCER;VTLMQLPTR				585	468;874;3189	True;True;True	481;896;3274	520;970;3586	604;1108;4177	604;1108;4177					-1
F1PMS4;F1P975	F1PMS4;F1P975	9;9	9;9	9;9	tr|E2RT65|E2RT65_CANLF Phosphoglycerate mutase OS=Canis lupus familiaris OX=9615 GN=PI4K2A PE=3 SV=2	2	9	9	9	17.5	17.5	17.5	72.878	636	636;666	0	69.653	35072000	10	FADDELIIDFDNFVR;GCTFLVGLIQK;GHAYSVTGAEEVESGGSLQK;LPCQLHQVIVAR;NFFLTHR;NPWGEVEWTGK;SDTFINLR;SGTMNSYEMR;VEICNLTPDTLTSESYK				586	749;940;1021;1933;2206;2283;2494;2545;2977	True;True;True;True;True;True;True;True;True	769;962;1044;1973;2266;2345;2561;2613;3056	833;1042;1136;2143;2478;2564;2801;2854;3352	953;1188;1295;2480;2481;2877;2979;3244;3303;3911	953;1188;1295;2481;2877;2979;3244;3303;3911					-1;-1
F1P9J9	F1P9J9	1	1	1	tr|E2RT94|E2RT94_CANLF Golgi associated PDZ and coiled-coil motif containing OS=Canis lupus familiaris OX=9615 GN=GOPC PE=4 SV=2;tr|J9P210|J9P210_CANLF Golgi associated PDZ and coiled-coil motif containing OS=Canis lupus familiaris OX=9615 GN=GOPC PE=4 SV=	1	1	1	1	4	4	4	36.025	325	325	0.0013793	6.3947	991150	1	NLLLSGAQLEASR				587	2252	TRUE	2313	2531	2940	2940					-1
F1PA19	F1PA19	1	1	1	tr|E2RTJ9|E2RTJ9_CANLF Pyridine nucleotide-disulphide oxidoreductase domain 1 OS=Canis lupus familiaris OX=9615 GN=PYROXD1 PE=4 SV=3	1	1	1	1	8.1	8.1	8.1	19.585	173	173	0.0013423	6.2943	7668900	2	IFVGGLNPEATEEK				588	1363	TRUE	1391	1513	1743;1744	1743					-1
F1PAF7	F1PAF7	1	1	1	tr|E2RTL6|E2RTL6_CANLF RNA helicase OS=Canis lupus familiaris OX=9615 GN=DDX23 PE=4 SV=2	1	1	1	1	3.3	3.3	3.3	43.835	389	389	0	8.1938	833630	1	TEGDFDDWCQQVR				589	2741	TRUE	2813	3079	3589	3589					-1
F1PAG5	F1PAG5	7	7	7	tr|F1P6B7|F1P6B7_CANLF Annexin OS=Canis lupus familiaris OX=9615 GN=ANXA1 PE=3 SV=1	1	7	7	7	30	30	30	42.543	400	400	0	54.905	25741000	11	AEAAGDTQPPATSEGAAAASPPPLR;EAAEAATVVAAAEAGAGEDAHSQPPK;GVDIVMDPLGGSDTAK;PGGPPAPGPGQLTLR;TVENVTVFGTASASK;VLLVPGPEK;VVTYGMANLLTGPK				590	53;504;1146;2331;2889;3101;3237	True;True;True;True;True;True;True	53;518;1171;1172;2395;2966;3185;3323	57;561;1272;1273;2617;3253;3488;3641	68;650;651;1458;1459;1460;3037;3038;3780;4067;4238	68;651;1460;3037;3780;4067;4238		82		268	-1
F1PAJ8	F1PAJ8	3	3	3	tr|F1P6Q0|F1P6Q0_CANLF G protein subunit alpha i3 OS=Canis lupus familiaris OX=9615 GN=GNAI3 PE=4 SV=2;tr|F1P977|F1P977_CANLF G protein subunit alpha i1 OS=Canis lupus familiaris OX=9615 GN=GNAI1 PE=4 SV=3;tr|A0A5F4BSA6|A0A5F4BSA6_CANLF G protein subunit a	1	3	3	3	14.7	14.7	14.7	27.592	245	245	0	21.787	3282100	3	GYQVYYEQYSER;LPTHHILEVYR;SEEDAALCADALR				591	1189;1945;2504	True;True;True	1215;1985;2571	1323;2155;2811	1515;2494;3254	1515;2494;3254					-1
F1PAP9	F1PAP9	2	2	2	tr|F1P719|F1P719_CANLF EH domain containing 4 OS=Canis lupus familiaris OX=9615 GN=EHD4 PE=4 SV=2	1	2	2	2	5	5	5	51.142	463	463	0	14.232	3697700	2	GLGLDDALEPR;LLIVSTSPYSEK				592	1065;1877	True;True	1089;1917	1185;2086	1352;2409	1352;2409					-1
F1PAR8;J9P0Q7;A0A5F4D907	F1PAR8;J9P0Q7;A0A5F4D907	3;3;2	3;3;2	3;3;2	tr|F1PTZ9|F1PTZ9_CANLF Glyceraldehyde-3-phosphate dehydrogenase OS=Canis lupus familiaris OX=9615 GN=GAPDH PE=3 SV=3;tr|F1P7C9|F1P7C9_CANLF Glyceraldehyde-3-phosphate dehydrogenase OS=Canis lupus familiaris OX=9615 GN=LOC100688969 PE=3 SV=2;tr|F1PFN3|F1PFN	3	3	3	3	12.2	12.2	12.2	28.868	262	262;160;136	0	23.012	9263700	3	DLQNVNITLR;FDAGELITQR;ILFRPVASQLPR				593	437;761;1427	True;True;True	449;781;1457	483;845;1583	556;965;1826	556;965;1826					-1;-1;-1
F1PBJ4	F1PBJ4	5	5	3	tr|F1P7J0|F1P7J0_CANLF Splicing factor proline and glutamine rich OS=Canis lupus familiaris OX=9615 GN=SFPQ PE=4 SV=3	1	5	5	3	11.8	11.8	10	52.712	518	518	0	29.557	17421000	5	AAIDWFDGK;APKPDGPGGGPGGSHMGGNYGDDR;GEATVSFDDPPSAK;LKGEATVSFDDPPSAK;TGQPMINLYTDR				594	9;218;958;1846;2768	True;True;True;True;True	9;222;980;1886;2840	10;241;1061;2052;3110	10;283;1210;2371;3620	10;283;1210;2371;3620					-1
F1PBL1;J9PAA1;A0A5F4C3H7;J9P069;A0A5F4CNB6;E2QZT7	F1PBL1;J9PAA1	10;8;4;3;2;2	10;8;4;3;2;2	8;6;2;1;1;1	tr|F1P7L2|F1P7L2_CANLF 26S proteasome non-ATPase regulatory subunit 5 OS=Canis lupus familiaris OX=9615 GN=PSMD5 PE=3 SV=2	6	10	10	8	47	47	39.4	26.966	236	236;252;234;237;131;173	0	70.143	53888000	12	DSTLIMQLLR;FLIPNASQAESK;GIVDQSQQAYQEAFEISK;MDKNELVQK;NLLSVAYK;SVTEQGAELSNEER;TAFDEAIAELDTLSEESYK;YDDMAACMK;YLAEVAAGDDK;YLAEVAAGDDKK				595	474;826;1046;2108;2253;2693;2711;3293;3362;3363	True;True;True;True;True;True;True;True;True;True	488;846;1070;2152;2314;2764;2783;3381;3452;3453	530;915;1164;2334;2532;3022;3047;3700;3791;3792;3793	616;1042;1329;2701;2941;2942;3521;3553;4301;4423;4424;4425	616;1042;1329;2701;2942;3521;3553;4301;4423;4425					-1;-1;-1;-1;-1;-1
F1PBT3;A0A5F4CVX0;A0A5F4CUZ1	F1PBT3	10;1;1	10;1;1	2;1;1	tr|F1P7M0|F1P7M0_CANLF Aminopeptidase OS=Canis lupus familiaris OX=9615 GN=NPEPPS PE=3 SV=2	3	10	10	2	34.6	34.6	7.9	45.188	416	416;335;338	0	81.984	54197000	14	ALANSLACQGK;GVVPLAGTNGETTTQGLDGLSER;IGEHTPSALAIMENANVLAR;LQSIGTENTEENR;LQSIGTENTEENRR;QLLLTADDR;TDDGRPFPQVIK;VNPCIGGVILFHETLYQK;YSHEEIAMATVTALR;YTPSGQAGAAASESLFISNHAY				596	148;1166;1370;1970;1971;2389;2730;3140;3417;3430	True;True;True;True;True;True;True;True;True;True	150;1192;1398;2010;2011;2453;2802;3225;3510;3511;3524	164;1299;1520;2182;2183;2682;3067;3068;3531;3853;3854;3867	189;1491;1752;1753;2522;2523;3113;3575;3576;3577;4115;4492;4493;4507	189;1491;1753;2522;2523;3113;3577;4115;4493;4507		83		303	-1;-1;-1
F1PC58;J9JHD4	F1PC58;J9JHD4	4;4	4;4	4;4	tr|F1P7P3|F1P7P3_CANLF F-actin-capping protein subunit alpha OS=Canis lupus familiaris OX=9615 GN=CAPZA1 PE=3 SV=2;tr|J9NWK5|J9NWK5_CANLF F-actin-capping protein subunit alpha OS=Canis lupus familiaris OX=9615 GN=LOC612266 PE=3 SV=2	2	4	4	4	14.7	14.7	14.7	42.003	395	395;433	0	32.265	10112000	4	EAYMGNVLQGGEGQAPTR;FGSEVIPVTVTTK;GKPDVLVTEDEEYKR;LGSIAIQGVIEK				597	526;796;1053;1802	True;True;True;True	540;816;1077;1842	583;883;1172;2005	673;1006;1337;2318	673;1006;1337;2318					-1;-1
F1PCG4	F1PCG4	3	2	2	tr|F1P895|F1P895_CANLF RNA helicase OS=Canis lupus familiaris OX=9615 GN=EIF4A1 PE=3 SV=3;tr|J9NY67|J9NY67_CANLF RNA helicase OS=Canis lupus familiaris OX=9615 PE=3 SV=1;tr|J9NU36|J9NU36_CANLF RNA helicase OS=Canis lupus familiaris OX=9615 PE=3 SV=2	1	3	2	2	13.1	7.6	7.6	21.898	198	198	0	11.891	2562000	2	GLFIIDGK;QITVNDLPVGR;SVDEVLR				598	1063;2385;2684	True;False;True	1087;2449;2755	1183;2677;3013	1350;3107;3512	1350;3107;3512					-1
F1PCH3	F1PCH3	7	2	1	tr|J9PAB2|J9PAB2_CANLF Calnexin OS=Canis lupus familiaris OX=9615 GN=CANX PE=3 SV=2;tr|F1P8B4|F1P8B4_CANLF Calnexin OS=Canis lupus familiaris OX=9615 GN=CANX PE=3 SV=2;sp|P24643|CALX_CANLF Calnexin OS=Canis lupus familiaris OX=9615 GN=CANX PE=1 SV=3;tr|J9N	1	7	2	1	58.6	15.2	7.9	21.181	191	191	0	29.756	41266000	3	DYPVVSIEDPFDQDDWEAWQK;FTASAGIQVVGDDLTVTNPK;LAQSNGWGVMVSHR;SCNCLLLK;SGETEDTFIADLVVGLCTGQIK;VNQIGSVTESLQACK;YITPDQLADLYK				599	500;885;1692;2485;2536;3141;3361	False;False;True;False;False;True;False	514;907;1729;2552;2604;3226;3451	557;982;983;1883;2791;2845;3532;3790	645;1124;1125;1126;2176;3233;3294;4116;4117;4421;4422	645;1125;2176;3233;3294;4117;4422					-1
J9P5T5;F1PCJ7	J9P5T5;F1PCJ7	1;1	1;1	1;1	tr|F1P8D3|F1P8D3_CANLF Heteroous nuclear ribonucleoprotein H3 OS=Canis lupus familiaris OX=9615 GN=HNRNPH3 PE=4 SV=2	2	1	1	1	3	3	3	57.149	531	531;586	0.0013298	6.2618	2708400	1	LSLDGQNIYNACCTLR				600	1984	TRUE	2026	2199	2540	2540					-1;-1
F1PCR0;E2RP74	F1PCR0;E2RP74	5;3	5;3	5;3	tr|F1P8K1|F1P8K1_CANLF Uncharacterized protein OS=Canis lupus familiaris OX=9615 GN=HNRNPUL2 PE=4 SV=2	2	5	5	5	49.3	49.3	49.3	16.54	152	152;144	0	51.332	131240000	10	AHQNTLEVYPPFLFFLAVGGVYHPR;IASGLGLAWIVGR;VEYPTMYSTDPENGHLFNCIQR;VLYAYGYYTGEPSK;VLYAYGYYTGEPSKR				601	115;1310;2986;3123;3124	True;True;True;True;True	116;1337;3066;3207;3208	128;1459;3362;3510;3511;3512	150;1681;1682;3922;4089;4090;4091;4092;4093;4094	150;1682;3922;4090;4093					-1;-1
F1PE09	F1PE09	13	13	13	tr|F1P8L7|F1P8L7_CANLF Rab GDP dissociation inhibitor OS=Canis lupus familiaris OX=9615 GN=GDI2 PE=3 SV=1;sp|O97556|GDIB_CANLF Rab GDP dissociation inhibitor beta OS=Canis lupus familiaris OX=9615 GN=GDI2 PE=2 SV=1;tr|A0A5F4DIU6|A0A5F4DIU6_CANLF Rab GDP di	1	13	13	13	38.1	38.1	38.1	52.764	480	480	0	120.05	156010000	18	AFLEDIRK;AGQAVDDFIGK;DYFGAHTYELLAK;GILFVGSGVSGGEEGAR;HEMLPANLIQAQR;LVPLLNTGDIIIDGGNSEYR;NPQLQNLLLDDFFK;PGQFIHTNWTGHGGSVSSSSYNA;SAVENCQDSWR;TIFQGIAAK;VDDFLANEAK;VGSGEPCCDWVGDEGAGHFVK;VVGAHSLEEMVSK				602	80;101;497;1033;1207;2055;2280;2333;2476;2785;2953;3020;3216	True;True;True;True;True;True;True;True;True;True;True;True;True	80;102;511;1056;1234;2097;2342;2397;2543;2859;3032;3100;3302	88;111;554;1150;1344;1345;2278;2561;2619;2782;3135;3327;3399;3618;3619	101;130;642;1310;1311;1312;1543;1544;2635;2976;3040;3224;3647;3885;3968;3969;4214;4215	101;130;642;1310;1544;2635;2976;3040;3224;3647;3885;3968;4214					-1
F1PEK5	F1PEK5	2	2	2	tr|F1P969|F1P969_CANLF Eukaryotic translation initiation factor 3 subunit B OS=Canis lupus familiaris OX=9615 GN=EIF3B PE=3 SV=2	1	2	2	2	7.5	7.5	7.5	41.549	361	361	0	17.547	2002000	2	ILDEIEEHNIK;LTVVDTPGYGDAINCR				603	1422;2030	True;True	1452;2072	1578;2251	1821;2602	1821;2602					-1
F1PEW1	F1PEW1	1	1	1	tr|F1PMS4|F1PMS4_CANLF Calcium-activated neutral proteinase 2 OS=Canis lupus familiaris OX=9615 GN=CAPN2 PE=3 SV=3;tr|F1P975|F1P975_CANLF Calcium-activated neutral proteinase 2 OS=Canis lupus familiaris OX=9615 GN=CAPN2 PE=3 SV=2	1	1	1	1	2.6	2.6	2.6	57.535	536	536	0.0013661	6.3536	1066100	1	SINQQSGAHVELQR				604	2560	TRUE	2631	2872	3324	3324					-1
F1PEZ4;A0A5F4C3M6;P63050;A0A5F4D927;F1PDG4;A0A5F4DJJ0;A0A5F4C972	F1PEZ4;A0A5F4C3M6;P63050;A0A5F4D927;F1PDG4;A0A5F4DJJ0;A0A5F4C972	4;3;3;3;3;2;2	4;3;3;3;3;2;2	4;3;3;3;3;2;2	tr|F1P9J9|F1P9J9_CANLF Sidoreflexin OS=Canis lupus familiaris OX=9615 GN=SFXN3 PE=3 SV=3	7	4	4	4	34	34	34	17.965	156	156;98;128;174;229;77;151	0	51.285	57835000	6	ECPSDECGAGVFMASHFDR;ESTLHLVLR;TITLEVEPSDTIENVK;TLSDYNIQK				605	530;703;2797;2820	True;True;True;True	544;721;2871;2896	590;782;3147;3148;3175	680;891;3663;3664;3665;3695	680;891;3663;3695					-1;-1;-1;-1;-1;-1;-1
F1PFB3;A0A5F4CW56	F1PFB3;A0A5F4CW56	5;3	5;3	5;3	tr|F1PA19|F1PA19_CANLF Heteroous nuclear ribonucleoprotein A/B OS=Canis lupus familiaris OX=9615 GN=HNRNPAB PE=4 SV=3	2	5	5	5	20.4	20.4	20.4	37.304	333	333;315	0	47.032	19530000	7	ELEASDELDTICPK;GELVGGLDIVK;HNIQFSSFDIFSDEEVR;LEAEAVPEVSEK;TYSNWPTYPQLYVK				606	634;966;1260;1729;2911	True;True;True;True;True	649;988;1287;1768;2990	706;1071;1404;1925;3282	806;807;1221;1615;2222;2223;3813	807;1221;1615;2222;3813					-1;-1
F1PFI5	F1PFI5	1	1	1	tr|F1PAF7|F1PAF7_CANLF Cysteine protease OS=Canis lupus familiaris OX=9615 GN=ATG4B PE=3 SV=3	1	1	1	1	5.7	5.7	5.7	26.141	228	228	0	7.9143	2174800	1	LSVNSVTAGDYSR				607	1997	TRUE	2039	2215	2562	2562					-1
F1PFJ0;A0A5F4C8W9;A0A5F4D8V1;J9P1I0;F1PYG5	F1PFJ0	4;1;1;1;1	4;1;1;1;1	4;1;1;1;1	tr|F1PAG5|F1PAG5_CANLF Vesicle amine transport 1 OS=Canis lupus familiaris OX=9615 GN=VAT1 PE=3 SV=3	5	4	4	4	10.4	10.4	10.4	47.54	425	425;351;370;423;434	0	26.105	5032300	4	EEVEGRPPIGVK;ILQEYITQQGNK;TVEVFSEYFK;VFLSGMPELR				608	559;1443;2890;2997	True;True;True;True	573;1473;2967;3077	627;1599;3254;3373	719;1844;3781;3936	719;1844;3781;3936					-1;-1;-1;-1;-1
F1PFK0	F1PFK0	4	4	1	tr|F1PAJ8|F1PAJ8_CANLF Potassium channel tetramerization domain containing 14 OS=Canis lupus familiaris OX=9615 GN=KCTD14 PE=4 SV=3	1	4	4	1	14.3	14.3	3.6	40.84	357	357	0	42.604	9381900	5	EFGGGHIKDEVFGTVK;HQTLQGVAFPISR;SHQTGIQASEDVK;SPLLEIVER				609	565;1270;2550;2630	True;True;True;True	579;1297;2619;2701	633;1415;2860;2948	726;1631;3309;3416;3417	726;1631;3309;3416					-1
F1PGB6;A0A5F4BQ51;A0A5F4CBN2;A0A5F4CFL7;A0A5F4CJU3;E2RC52	F1PGB6;A0A5F4BQ51	19;17;4;4;4;4	19;17;4;4;4;4	19;17;4;4;4;4	tr|F1PAP9|F1PAP9_CANLF RuvB-like helicase OS=Canis lupus familiaris OX=9615 GN=RUVBL2 PE=3 SV=3	6	19	19	19	29.7	29.7	29.7	96.025	900	900;706;595;648;649;672	0	156.84	88313000	25	AYAALAALEK;EATDAIGHLDR;EDITQSAQHALR;FVMEVEVDGQK;GYNHGQGNYSSYSNSYSSPGGGGGSDYSYESK;IFVNDDR;LAAFGQLHK;LFPDAPLALEANK;LNQLKPGLQYK;NPVMELNEK;PSYGSGYQSHQGQQQSYNQGQYSNYGPPQGK;SIGTANRPMGAGEALR;VADNLAIQLAAVTEDKYEILQSVDDAAIVIK;VLAGETLSVNDPPDVLDR;VLGMDPLPSK;VLQDMGLPTGAEGR;VPTWGPLR;YELISETGGSHDK;YELISETGGSHDKR				610	319;522;537;902;1188;1365;1661;1768;1925;2282;2349;2555;2918;3061;3083;3105;3155;3314;3315	True;True;True;True;True;True;True;True;True;True;True;True;True;True;True;True;True;True;True	326;536;551;924;1214;1393;1698;1808;1965;2344;2413;2624;2625;2997;3144;3167;3189;3240;3402;3403	351;579;599;600;1002;1322;1515;1851;1966;2135;2563;2636;2865;2866;3289;3447;3470;3492;3548;3737;3738;3739	404;669;689;690;1146;1514;1747;2142;2270;2271;2470;2471;2978;3057;3315;3316;3317;3821;4021;4047;4071;4136;4366;4367;4368	404;669;690;1146;1514;1747;2142;2271;2471;2978;3057;3315;3821;4021;4047;4071;4136;4366;4368		84		266	-1;-1;-1;-1;-1;-1
F1PGI1;P55745;A0A5F4C3H0	F1PGI1;P55745;A0A5F4C3H0	2;2;1	2;2;1	2;2;1	tr|F1PAR8|F1PAR8_CANLF Prohibitin OS=Canis lupus familiaris OX=9615 GN=PHB PE=3 SV=2;tr|J9P0Q7|J9P0Q7_CANLF Prohibitin OS=Canis lupus familiaris OX=9615 PE=3 SV=1;tr|A0A5F4D907|A0A5F4D907_CANLF Prohibitin OS=Canis lupus familiaris OX=9615 PE=3 SV=1	3	2	2	2	11.2	11.2	11.2	23.531	214	214;223;456	0	11.807	1705200	2	VNLAIWDTAGQER;VVLLGEGCVGK				611	3137;3225	True;True	3222;3311	3528;3628	4112;4225	4112;4225					-1;-1;-1
F1PGS8	F1PGS8	1	1	1	tr|F1PBJ4|F1PBJ4_CANLF FUS RNA binding protein OS=Canis lupus familiaris OX=9615 GN=FUS PE=3 SV=3	1	1	1	1	1.6	1.6	1.6	50.255	440	440	0	6.4314	6959600	1	EALLELK				612	518	TRUE	532	575	665	665					-1
F1PGY1;A0A5F4D567	F1PGY1	16;6	10;1	10;1	tr|F1PBL1|F1PBL1_CANLF 14_3_3 domain-containing protein OS=Canis lupus familiaris OX=9615 GN=YWHAZ PE=3 SV=3;tr|J9PAA1|J9PAA1_CANLF 14_3_3 domain-containing protein OS=Canis lupus familiaris OX=9615 PE=3 SV=2	2	16	10	10	35.4	24.2	24.2	63.641	542	542;319	0	102.47	53262000	13	ALLFVPR;APFDLFENR;EGLELPEDEEEK;EGLELPEDEEEKKK;FYEQFSK;GVVDSEDLPLNISR;HFSVEGQLEFR;HIYYITGETK;HLEINPDHSIIETLR;LGLGIDEDDPTADDSSAAVSEEMPPLEGDDDTSR;NPDDITNEEYGEFYK;RAPFDLFENR;SLTNDWEDHLAVK;VFIMDNCEELIPEYLNFIR;YIDQEELNK;YYTSASGDEMVSLK				613	173;214;578;579;906;1162;1212;1237;1245;1799;2275;2413;2603;2993;3354;3445	True;True;False;False;True;False;False;True;True;True;True;True;False;True;False;True	175;218;592;593;928;1188;1239;1264;1272;1839;2337;2478;2674;3073;3444;3539	190;237;646;647;1006;1291;1292;1351;1352;1379;1387;2002;2556;2708;2918;2919;3369;3783;3885	217;279;740;741;1150;1481;1482;1483;1550;1551;1584;1592;1593;2315;2970;2971;3144;3379;3380;3381;3929;4413;4526;4527	217;279;740;741;1150;1481;1550;1584;1592;2315;2971;3144;3379;3929;4413;4526					-1;-1
J9P3X7;F1PHR6;A0A5F4CGT6;A0A5F4CJV0;J9P0W2;A0A5F4C5A7;A0A5F4CXT8	J9P3X7;F1PHR6;A0A5F4CGT6;A0A5F4CJV0;J9P0W2;A0A5F4C5A7;A0A5F4CXT8	9;9;8;8;8;7;6	9;9;8;8;8;7;6	9;9;8;8;8;7;6	tr|F1PBT3|F1PBT3_CANLF Fructose-bisphosphate aldolase OS=Canis lupus familiaris OX=9615 GN=ALDOA PE=3 SV=3	7	9	9	9	18.8	18.8	18.8	60.983	516	516;606;455;460;466;398;466	0	58.804	14985000	9	GDPQVYEELFSYSCPK;IDESIHLQLR;IQLLVFK;KSEEEIDFLR;LAGFLDLTEQEFR;LYTTMPVAK;TVSDLIDQK;VFSDEVQQQAQLSTIR;YGDFFIR				614	950;1325;1499;1641;1676;2093;2900;3003;3326	True;True;True;True;True;True;True;True;True	972;1352;1532;1677;1713;2135;2978;3083;3414	1053;1474;1668;1827;1866;2317;3266;3379;3380;3750	1202;1698;1925;2114;2158;2683;3793;3943;3944;4380	1202;1698;1925;2114;2158;2683;3793;3943;4380					-1;-1;-1;-1;-1;-1;-1
Q9XSU0;F1PI16	Q9XSU0;F1PI16	1;1	1;1	1;1	tr|F1PC58|F1PC58_CANLF Acetyl-CoA acetyltransferase 1 OS=Canis lupus familiaris OX=9615 GN=ACAT1 PE=3 SV=3;tr|J9JHD4|J9JHD4_CANLF Acetyl-CoA acetyltransferase 1 OS=Canis lupus familiaris OX=9615 GN=ACAT1 PE=3 SV=1	2	1	1	1	5.4	5.4	5.4	23.499	203	203;203	0	7.7822	5047200	1	YQAVTATLEEK				615	3407	TRUE	3500	3843	4480	4480					-1;-1
J9NT20;F1PI87;A0A5F4CNW9	J9NT20;F1PI87;A0A5F4CNW9	3;3;2	3;3;2	3;3;2	tr|F1PCG4|F1PCG4_CANLF Peroxiredoxin 2 OS=Canis lupus familiaris OX=9615 GN=PRDX2 PE=3 SV=2	3	3	3	3	11	11	11	47.178	420	420;415;278	0	24.724	10359000	3	AFEDDDITHVEGSVDPIR;IPAFLNVVDIAGLVK;YLEANMTQSALPK				616	75;1479;3369	True;True;True	75;1512;3459	83;1648;3799	96;1901;4431	96;1901;4431					-1;-1;-1
F1PI88	F1PI88	1	1	1	tr|F1PCH3|F1PCH3_CANLF 2-phospho-D-glycerate hydro-lyase OS=Canis lupus familiaris OX=9615 GN=ENO1 PE=3 SV=3	1	1	1	1	3.8	3.8	3.8	40.023	364	364	0	7.4465	2476500	1	AVGESVQKPLDYYR				617	294	TRUE	299	324	376	376					-1
F1PIC7	F1PIC7	5	3	3	tr|J9P5T5|J9P5T5_CANLF Polypyrimidine tract-binding protein 1 OS=Canis lupus familiaris OX=9615 GN=PTBP1 PE=4 SV=2;tr|F1PCJ7|F1PCJ7_CANLF Polypyrimidine tract-binding protein 1 OS=Canis lupus familiaris OX=9615 GN=PTBP1 PE=4 SV=2	1	5	3	3	10.7	6.6	6.6	72.282	654	654	0	19.717	4901900	3	ELEEIVQPIISK;IINEPTAAAIAYGLDK;ITPSYVAFTPEGER;SQIFSTASDNQPTVTIK;VEIIANDQGNR				618	635;1404;1537;2642;2978	True;False;True;True;False	650;1432;1571;2713;3057	707;1557;1558;1711;2961;3353	808;1798;1799;1800;1982;3432;3912	808;1798;1982;3432;3912					-1
F1PID8;E2RJ60	F1PID8;E2RJ60	9;7	9;7	6;4	tr|F1PCR0|F1PCR0_CANLF Microsomal glutathione S-transferase 3 OS=Canis lupus familiaris OX=9615 GN=MGST3 PE=4 SV=2;tr|E2RP74|E2RP74_CANLF Microsomal glutathione S-transferase 3 OS=Canis lupus familiaris OX=9615 GN=MGST3 PE=4 SV=3	2	9	9	6	15.8	15.8	10.8	80.31	729	729;418	0	62.158	19645000	10	APILIATDVASR;DWVLNEFR;ELAQQVQQVADDYGK;FVINYDYPNSSEDYVHR;GDGPICLVLAPTR;LIDFLESGK;LTPYEVDELRR;MLDMGFEPQIR;TTSSANNPNLMYQDECDRR				619	216;494;631;899;945;1817;2024;2140;2877	True;True;True;True;True;True;True;True;True	220;508;646;921;967;1857;2066;2191;2192;2954	239;551;703;999;1047;2020;2245;2375;2376;3239	281;639;803;1143;1194;2335;2596;2746;2747;2748;3765	281;639;803;1143;1194;2335;2596;2746;3765		15;16		330;333	-1;-1
F1PIJ6;J9P5Y0;A0A5F4D5L5	F1PIJ6;J9P5Y0;A0A5F4D5L5	3;3;2	3;3;2	3;3;2	tr|F1PE09|F1PE09_CANLF 6-phosphogluconate dehydrogenase, decarboxylating OS=Canis lupus familiaris OX=9615 GN=PGD PE=3 SV=3	3	3	3	3	18.4	18.4	18.4	32.088	283	283;285;298	0	19.316	4083900	3	GISCMNTTVSESPFK;GQYISPFHDVPIYADK;VIAINVDDPDAANYNDINDVK				620	1040;1119;3035	True;True;True	1064;1143;3116	1158;1241;3416	1323;1425;3986	1323;1425;3986					-1;-1;-1
F1PIP0	F1PIP0	9	9	9	tr|F1PEK5|F1PEK5_CANLF Septin OS=Canis lupus familiaris OX=9615 GN=SEPTIN2 PE=3 SV=3	1	9	9	9	16.8	16.8	16.8	82.934	762	762	0	55.855	18274000	8	ALMGLYHGQVLCK;FVDLYGAQK;ILQEGVEPK;KLDSLTTSFGFPVGAATLVDEVGVDVAK;MGLVDQLVEPLGPGLKPPEER;MQLLEIITTDK;TGIEQGNDAGYLSESQK;THINFGVK;VIGMHYFSPVDK				621	179;894;1442;1616;2128;2159;2764;2772;3041	True;True;True;True;True;True;True;True;True	181;916;1472;1651;2178;2215;2836;2845;3122	196;993;1598;1800;2362;2403;3105;3117;3422	224;1136;1843;2082;2732;2781;3615;3627;3992	224;1136;1843;2082;2732;2781;3615;3627;3992					-1
O18735;F1PIQ9;A0A5F4CMD5;A0A5F4DGC1;A0A5F4D104;F1PF03;A0A5F4CWU5;A0A5F4CNL1;A0A5F4D8Q5;F1PQ05;A0A5F4DIS9;A0A5F4BXE2;A0A5F4BW02;A0A5F4BQY4;A0A5F4C1W1	O18735;F1PIQ9;A0A5F4CMD5;A0A5F4DGC1	3;3;2;2;1;1;1;1;1;1;1;1;1;1;1	3;3;2;2;1;1;1;1;1;1;1;1;1;1;1	3;3;2;2;1;1;1;1;1;1;1;1;1;1;1	tr|F1PEW1|F1PEW1_CANLF Far upstream element binding protein 3 OS=Canis lupus familiaris OX=9615 GN=FUBP3 PE=4 SV=3	15	3	3	3	3.2	3.2	3.2	137.99	1259	1259;1263;984;1055;1138;1141;1194;1224;1248;1281;1282;1299;1308;1309;1324	0	17.586	4124200	2	GLQSLPSQDPSPLQR;LPASPETHLDMLR;VLGSGAFGTVYK				622	1078;1931;3084	True;True;True	1102;1971;3168	1198;2141;3471	1366;2478;4048	1366;2478;4048					-1;-1;-1;-1;-1;-1;-1;-1;-1;-1;-1;-1;-1;-1;-1
F1PJ65;A0A5F4DMJ9;A0A5F4D3T4;A0A5F4C5R0;A0A5F4CL96	F1PJ65;A0A5F4DMJ9;A0A5F4D3T4;A0A5F4C5R0;A0A5F4CL96	16;15;14;12;11	16;15;14;12;11	16;15;14;12;11	tr|F1PEZ4|F1PEZ4_CANLF Ubiquitin carboxyl extension protein 80 OS=Canis lupus familiaris OX=9615 GN=RPS27A PE=3 SV=2;tr|A0A5F4C3M6|A0A5F4C3M6_CANLF Ubiquitin B OS=Canis lupus familiaris OX=9615 GN=UBB PE=4 SV=1;sp|P63050|RL40_CANLF Ubiquitin-60S ribosomal	5	16	16	16	12.4	12.4	12.4	189.16	1657	1657;1551;1548;1085;1191	0	110.56	23991000	14	ATFYGEQVDYYK;EEIQSSISGVTAAYNR;EELQSGVDAANITAQQYQR;EEYLLLR;EQLWLANEGLITR;FDVPGDENAEMDAR;FFQTACDVPELQDK;IFYPETTDIYDR;ITLQDVVSHSK;LAAVAAINAAIQK;LIVDVIR;MREEVITLIR;NVIFEISPTEEVGDFEVK;SAADEVDGLGVAR;SWVNQMESQTGEASK;VDFTEEEINNMK				623	270;550;554;560;691;769;784;1366;1535;1665;1840;2161;2310;2459;2699;2957	True;True;True;True;True;True;True;True;True;True;True;True;True;True;True;True	274;564;568;574;708;789;804;1394;1569;1702;1880;2218;2374;2526;2770;3036	297;617;622;628;769;854;870;1516;1709;1855;2046;2406;2595;2765;3028;3331	345;709;714;720;877;975;991;1748;1980;2146;2365;2784;3015;3207;3527;3890	345;709;714;720;877;975;991;1748;1980;2146;2365;2784;3015;3207;3527;3890					-1;-1;-1;-1;-1
F1PK29	F1PK29	4	4	4	tr|F1PFB3|F1PFB3_CANLF Glutaredoxin 3 OS=Canis lupus familiaris OX=9615 GN=GLRX3 PE=4 SV=2;tr|A0A5F4CW56|A0A5F4CW56_CANLF Glutaredoxin 3 OS=Canis lupus familiaris OX=9615 GN=GLRX3 PE=4 SV=1	1	4	4	4	27.9	27.9	27.9	27.893	262	262	0	26.532	9888500	4	ELAVSNNEIGEAGVR;ESLEELSLACNALGDEGAQLLCESLLEPGSR;LDDCGLTEVR;VLCQGLVESACQLETLK				624	633;697;1710;3072	True;True;True;True	648;714;1749;3156	705;775;1906;3459	805;883;2200;4034	805;883;2200;4034					-1
J9NV93;F1PK62;A0A5F4CU57;E2RKD3;A0A5F4D4C5	J9NV93;F1PK62;A0A5F4CU57;E2RKD3;A0A5F4D4C5	2;2;1;1;1	2;2;1;1;1	2;2;1;1;1	tr|F1PFI5|F1PFI5_CANLF Component 3 of promoter of RISC OS=Canis lupus familiaris OX=9615 GN=TSN PE=3 SV=3	5	2	2	2	23.5	23.5	23.5	11.178	98	98;156;136;161;234	0	11.808	2232800	2	IIPGFMCQGGDFTR;VSFELFADK				625	1406;3170	True;True	1434;3255	1560;3564	1802;4154	1802;4154					-1;-1;-1;-1;-1
F1PKI4;F1PTB9;A0A5F4DAI8;A0A5F4CMF0	F1PKI4;F1PTB9;A0A5F4DAI8;A0A5F4CMF0	4;3;3;3	4;3;3;3	4;3;3;3	tr|F1PGB6|F1PGB6_CANLF Interleukin enhancer binding factor 3 OS=Canis lupus familiaris OX=9615 GN=ILF3 PE=4 SV=3;tr|A0A5F4BQ51|A0A5F4BQ51_CANLF Interleukin enhancer binding factor 3 OS=Canis lupus familiaris OX=9615 GN=ILF3 PE=4 SV=1	4	4	4	4	27.4	27.4	27.4	27.02	241	241;205;240;241	0	33.855	14496000	4	GVTFNVTTVDTK;LAALNPESNTAGLDIFAK;LHIVQVVCK;VLDNYLTSPLPEEVDETSAEDEGISQR				626	1157;1664;1810;3075	True;True;True;True	1183;1701;1850;3159	1285;1854;2013;3462	1474;2145;2327;4038	1474;2145;2327;4038					-1;-1;-1;-1
F1PKN7	F1PKN7	2	2	2	tr|F1PGS8|F1PGS8_CANLF L-gulonolactone oxidase OS=Canis lupus familiaris OX=9615 GN=LOC486100 PE=3 SV=2	1	2	2	2	6.3	6.3	6.3	67.339	623	623	0	14.976	3351000	2	GGQLDTDVCQFHEETTVR;VTVFDLPDVLEHVACFQPGGR				627	1016;3200	True;True	1039;3285	1131;3598	1290;4190	1290;4190					-1
J9P4F3;F1PKR3	J9P4F3;F1PKR3	21;21	21;21	21;21	tr|F1PGY1|F1PGY1_CANLF Heat shock protein 90 alpha family class A member 1 OS=Canis lupus familiaris OX=9615 GN=HSP90AA1 PE=3 SV=3	2	21	21	21	26.7	26.7	26.7	117.36	1079	1079;1147	0	179.21	100970000	23	ALASQLQDSLK;AQQVSQGLDVLTAK;AVAGNISDPGLQK;DPSASPGDAGEQAIR;ETVQTTEDQILK;GILSGTSDLLLTFDEAEVR;KIDAAQNWLADPNGGPEGEEQIR;LLAVAATAPPDAPSR;LLAVAATAPPDAPSREEVFDER;MALLMAEMSR;MLGQMTDQVAELR;MSAEINEIIR;MTGLVDEAIDTK;NPGNQAAYEHFETMK;NQGIEEALK;SLGEISALTSK;STVEGIQASVK;TIESILEPVAQQISHLVIMHEEGEVDGK;VDQLTAQLADLAAR;VLQLTSWDEDAWASK;VMLVNSMNTVK				628	149;236;279;456;715;1036;1611;1853;1854;2099;2142;2163;2169;2278;2286;2583;2681;2784;2966;3107;3127	True;True;True;True;True;True;True;True;True;True;True;True;True;True;True;True;True;True;True;True;True	151;240;283;469;733;1059;1646;1893;1894;2142;2194;2195;2220;2228;2340;2348;2654;2752;2858;3045;3191;3211	165;260;306;507;795;1153;1795;2060;2061;2324;2378;2379;2408;2416;2559;2567;2895;3010;3133;3134;3340;3494;3515	190;303;354;589;908;1315;2077;2380;2381;2691;2750;2751;2786;2795;2974;2982;3352;3508;3645;3646;3899;4073;4097	190;303;354;589;908;1315;2077;2380;2381;2691;2750;2786;2795;2974;2982;3352;3508;3646;3899;4073;4097		85		327	-1;-1
F1PKR6;A0A5F4D0F4	F1PKR6;A0A5F4D0F4	8;5	8;5	8;5	tr|J9P3X7|J9P3X7_CANLF Eukaryotic translation initiation factor 3 subunit L OS=Canis lupus familiaris OX=9615 GN=EIF3L PE=3 SV=1;tr|F1PHR6|F1PHR6_CANLF Eukaryotic translation initiation factor 3 subunit L OS=Canis lupus familiaris OX=9615 GN=EIF3L PE=3 SV=	2	8	8	8	46.6	46.6	46.6	16.445	146	146;100	0	61.367	43004000	9	ALVAYYQK;DILIQYDR;EIKDILIQYDR;GGGHVAQIYAIR;GPLQSVQVFGR;LLEPVLLLGK;PLEMIEPR;TLLVADPR				629	194;407;609;1009;1106;1869;2337;2812	True;True;True;True;True;True;True;True	196;418;623;1032;1130;1909;2401;2887	211;450;678;1124;1228;2076;2623;3166	242;520;521;775;1281;1408;1409;2396;3044;3684	242;520;775;1281;1409;2396;3044;3684					-1;-1
F1PKT8	F1PKT8	2	2	2	sp|Q9XSU0|RL13A_CANLF 60S ribosomal protein L13a OS=Canis lupus familiaris OX=9615 GN=RPL13A PE=1 SV=2;tr|F1PI16|F1PI16_CANLF 60S ribosomal protein L13a OS=Canis lupus familiaris OX=9615 GN=RPL13A PE=3 SV=1	1	2	2	2	6.3	6.3	6.3	57.804	510	510	0	13.191	3405500	1	EVVGVVPPGQVPQQK;LIQQYQVVLAPETGEVK				630	734;1834	True;True	753;1874	816;2038	933;2354	933;2354					-1
F1PKW7;J9NRH5	F1PKW7;J9NRH5	4;2	2;0	2;0	tr|J9NT20|J9NT20_CANLF Obg-like ATPase 1 OS=Canis lupus familiaris OX=9615 GN=OLA1 PE=3 SV=2;tr|F1PI87|F1PI87_CANLF Obg-like ATPase 1 OS=Canis lupus familiaris OX=9615 GN=OLA1 PE=3 SV=3;tr|A0A5F4CNW9|A0A5F4CNW9_CANLF Obg like ATPase 1 OS=Canis lupus famili	2	4	2	2	17.9	10.6	10.6	28.052	246	246;245	0	13.266	4604800	2	AVTEQGHELSNEER;DSTLIMQLLR;NLLSVAYK;YLIPNATQPESK				631	311;474;2253;3378	True;False;False;True	318;488;2314;3468	343;530;2532;3808	396;616;2941;2942;4440	396;616;2942;4440					-1;-1
F1PS82;F1PL63	F1PS82;F1PL63	2;2	2;2	2;2	tr|F1PI88|F1PI88_CANLF UDP-glucose 4-epimerase OS=Canis lupus familiaris OX=9615 GN=GALE PE=3 SV=3	2	2	2	2	11.3	11.3	11.3	36.181	336	336;364	0	17.514	13631000	5	GQQDNAGAATEEFIK;GVVPLAGTDGETTTQGLDGLSER				632	1116;1165	True;True	1140;1191	1238;1296;1297;1298	1419;1487;1488;1489;1490	1419;1487					-1;-1
F1PL92	F1PL92	3	3	3	tr|F1PIC7|F1PIC7_CANLF 78 kDa glucose-regulated protein OS=Canis lupus familiaris OX=9615 GN=HSPA5 PE=3 SV=2	1	3	3	3	16.7	16.7	16.7	27.523	263	263	0	24.562	11799000	5	PMNIQLVTSQIDTQR;QQLSAEELDAQLDAYNAR;SLGTADVHFER				633	2345;2396;2584	True;True;True	2409;2461;2655	2632;2690;2896;2897	3053;3121;3353;3354;3355	3053;3121;3353					-1
J9NRH2;F1PLD5;A0A5F4CHI3;E2QWN2;A0A5F4CTN9	J9NRH2;F1PLD5;A0A5F4CHI3;E2QWN2;A0A5F4CTN9	2;2;1;1;1	2;2;1;1;1	2;2;1;1;1	tr|F1PID8|F1PID8_CANLF RNA helicase OS=Canis lupus familiaris OX=9615 GN=DDX17 PE=3 SV=3;tr|E2RJ60|E2RJ60_CANLF RNA helicase OS=Canis lupus familiaris OX=9615 GN=DDX17 PE=3 SV=3	5	2	2	2	5.9	5.9	5.9	42.668	393	393;432;342;349;406	0	12.783	4493900	2	KDDEENYLDLFSHK;YLPELMAEK				634	1583;3382	True;True	1617;3472	1761;3813	2038;4445	2038;4445					-1;-1;-1;-1;-1
F1PLH5	F1PLH5	2	2	2	tr|F1PIJ6|F1PIJ6_CANLF Inorganic diphosphatase OS=Canis lupus familiaris OX=9615 GN=PPA1 PE=3 SV=3;tr|J9P5Y0|J9P5Y0_CANLF Inorganic diphosphatase OS=Canis lupus familiaris OX=9615 GN=PPA1 PE=3 SV=2;tr|A0A5F4D5L5|A0A5F4D5L5_CANLF Inorganic diphosphatase OS=	1	2	2	2	7.3	7.3	7.3	51.999	506	506	0	14.391	4908900	2	SLLGDSAPALHLNK;SSSADFGTFNTSQSHQTASAVSK				635	2593;2660	True;True	2664;2731	2908;2983	3368;3457	3368;3457					-1
J9P9V8;F1PLP3	J9P9V8;F1PLP3	1;1	1;1	1;1	tr|F1PIP0|F1PIP0_CANLF Enoyl-CoA hydratase OS=Canis lupus familiaris OX=9615 GN=HADHA PE=3 SV=3	2	1	1	1	5.3	5.3	5.3	27.301	243	243;268	0	6.5065	0	1	LQEAWDYVQAQVR				636	1954	TRUE	1994	2164	2503	2503					-1;-1
F1PLR0;A0A5F4C1Q9;A0A5F4DCY8;A0A5F4DBT4;A0A5F4D8K6	F1PLR0;A0A5F4C1Q9;A0A5F4DCY8	11;8;8;2;1	11;8;8;2;1	11;8;8;2;1	sp|O18735|ERBB2_CANLF Receptor tyrosine-protein kinase erbB-2 OS=Canis lupus familiaris OX=9615 GN=ERBB2 PE=2 SV=1;tr|F1PIQ9|F1PIQ9_CANLF Receptor protein-tyrosine kinase OS=Canis lupus familiaris OX=9615 GN=ERBB2 PE=4 SV=3;tr|A0A5F4CMD5|A0A5F4CMD5_CANLF R	5	11	11	11	46.7	46.7	46.7	35.076	317	317;233;269;143;86	0	90.487	75980000	14	DETNYGIPQR;DGQAMLWDLNEGK;FSPNSSNPIIVSCGWDK;IIVDELKQEVISTSSK;LWDLTTGTTTR;LWNTLGVCK;TNHIGHTGYLNTVTVSPDGSLCASGGK;VWNLANCK;VWQVTIGTR;YTVQDESHSEWVSCVR;YWLCAATGPSIK				637	378;393;879;1418;2072;2075;2830;3245;3247;3432;3442	True;True;True;True;True;True;True;True;True;True;True	389;404;901;1447;2114;2117;2907;3331;3333;3526;3536	418;435;975;1573;2295;2299;3187;3188;3649;3651;3869;3870;3882	483;503;1113;1816;2657;2658;2662;3707;3708;4246;4248;4509;4510;4523	483;503;1113;1816;2658;2662;3707;4246;4248;4509;4523					-1;-1;-1;-1;-1
F1PLS0	F1PLS0	1	1	1	tr|F1PJ65|F1PJ65_CANLF IQ motif containing GTPase activating protein 1 OS=Canis lupus familiaris OX=9615 GN=IQGAP1 PE=4 SV=2;tr|A0A5F4DMJ9|A0A5F4DMJ9_CANLF IQ motif containing GTPase activating protein 1 OS=Canis lupus familiaris OX=9615 GN=IQGAP1 PE=4 SV=	1	1	1	1	2.2	2.2	2.2	72.402	641	641	0.0052016	6.1399	1592800	0	VMNTGSQFVMEGVK				638	3128	TRUE	3212	3516	4098	4098					-1
F1Q1M9;F1PM51	F1Q1M9;F1PM51	1;1	1;1	1;1	tr|F1PK29|F1PK29_CANLF Ribonuclease inhibitor OS=Canis lupus familiaris OX=9615 GN=RNH1 PE=4 SV=3	2	1	1	1	7.3	7.3	7.3	32.572	288	288;293	0	8.1508	10072000	1	ARPEGAFQNNDGLYDPDCDEK				639	244	TRUE	248	268	311	311					-1;-1
F1PM53;J9NXT1;F1PE21;A0A5F4BV49;A0A5F4D7P9	F1PM53;J9NXT1;F1PE21;A0A5F4BV49	15;12;12;8;5	1;1;1;1;1	0;0;0;0;0	tr|J9NV93|J9NV93_CANLF Peptidyl-prolyl cis-trans isomerase OS=Canis lupus familiaris OX=9615 PE=3 SV=2;tr|F1PK62|F1PK62_CANLF Peptidyl-prolyl cis-trans isomerase OS=Canis lupus familiaris OX=9615 PE=3 SV=2;tr|A0A5F4CU57|A0A5F4CU57_CANLF Peptidyl-prolyl cis	5	15	1	0	55	2.9	0	50.135	451	451;450;450;302;301	1	-2	5156100	1	AFVHWYVGEGMEEGEFSEAR;AVCMLSNTTAIAEAWAR;AVFVDLEPTVIDEVR;AYHEQLSVAEITNACFEPANQMVK;DVNAAIATIK;FDGALNVDLTEFQTNLVPYPR;FDLMYAK;IHFPLATYAPVISAEK;LADQCTGLQGFLVFHSFGGGTGSGFTSLLMER;NLDIERPTYTNLNR;QLFHPEQLITGK;TIGGGDDSFNTFFSETGAGK;TIQFVDWCPTGFK;VGINYQPPTVVPGGDLAK;YMACCLLYR	+			640	82;282;292;327;488;764;765;1387;1668;2241;2387;2786;2794;3015;3394	False;False;False;False;False;False;False;False;False;False;False;False;True;False;False	82;83;286;287;297;334;335;502;784;785;1415;1705;2302;2451;2860;2868;3095;3485	90;91;92;309;310;321;322;359;360;545;848;849;850;1537;1538;1858;2517;2518;2679;2680;3136;3144;3394;3827	103;104;105;106;357;358;359;373;374;412;413;414;415;631;632;968;969;970;1772;1773;1774;1775;1776;1777;1778;2149;2923;2924;2925;2926;3109;3110;3111;3648;3649;3650;3660;3961;3962;3963;4461;4462	105;359;374;414;631;969;970;1776;2149;2924;3110;3649;3660;3963;4462		4;5;6		302;377;413	-1;-1;-1;-1;-1
J9P504;F1PMA6	J9P504;F1PMA6	3;3	3;3	3;3	tr|F1PKI4|F1PKI4_CANLF Chloride intracellular channel protein OS=Canis lupus familiaris OX=9615 GN=CLIC1 PE=3 SV=2;tr|F1PTB9|F1PTB9_CANLF Chloride intracellular channel protein OS=Canis lupus familiaris OX=9615 PE=3 SV=2;tr|A0A5F4DAI8|A0A5F4DAI8_CANLF Chlo	2	3	3	3	3.7	3.7	3.7	138.77	1220	1220;1298	0	20.178	4220300	3	APVICVLGHVDTGK;IPGMLIIDTPGHESFSNLR;LLQAQGVEVPSK				641	224;1483;1890	True;True;True	228;1516;1930	247;1652;2099	289;1905;2428	289;1905;2428					-1;-1
F1PMB5;A0A5F4CWJ4;A0A5F4D282;E2QYJ3;A0A5F4CWL4	F1PMB5	3;1;1;1;1	3;1;1;1;1	3;1;1;1;1	tr|F1PKN7|F1PKN7_CANLF Acetylserotonin O-methyltransferase like OS=Canis lupus familiaris OX=9615 GN=ASMTL PE=3 SV=3	5	3	3	3	7.9	7.9	7.9	58.368	519	519;456;473;521;563	0	20.658	3918600	3	ALSQLAEVEEK;AVNTQALSGAGILR;SAAMLGNSEDHTALSR				642	187;304;2461	True;True;True	189;311;2528	204;336;2767	232;389;3209	232;389;3209					-1;-1;-1;-1;-1
F1PMM1	F1PMM1	1	1	1	tr|J9P4F3|J9P4F3_CANLF Metavinculin OS=Canis lupus familiaris OX=9615 GN=VCL PE=3 SV=2;tr|F1PKR3|F1PKR3_CANLF Metavinculin OS=Canis lupus familiaris OX=9615 GN=VCL PE=3 SV=3	1	1	1	1	4	4	4	41.422	373	373	0	6.4232	1276300	0	LHAVNAEENSVLQER				643	1808	TRUE	1848	2011	2324	2324					-1
F1PNH6;A0A5F4D1K0	F1PNH6;A0A5F4D1K0	5;4	5;4	5;4	tr|F1PKR6|F1PKR6_CANLF Dual specificity tyrosine phosphorylation regulated kinase 1B OS=Canis lupus familiaris OX=9615 GN=DYRK1B PE=3 SV=3;tr|A0A5F4D0F4|A0A5F4D0F4_CANLF Dual specificity tyrosine phosphorylation regulated kinase 1B OS=Canis lupus familiari	2	5	5	5	14.6	14.6	14.6	52.31	472	472;410	0	32.824	9627000	6	FLHNPDAAQGFVGCALSSTIQR;GGPVQVLEDQELK;LNPNFLVDFGK;LTGQLFLGGSIVK;SPQYCQVIHR				644	825;1015;1924;2008;2632	True;True;True;True;True	845;1038;1964;2050;2703	914;1130;2134;2228;2950	1041;1288;1289;2469;2578;3419	1041;1288;2469;2578;3419					-1;-1
J9NXM8;F1PNX1	J9NXM8;F1PNX1	1;1	1;1	1;1	tr|F1PKT8|F1PKT8_CANLF Cytochrome P450 family 27 subfamily A member 1 OS=Canis lupus familiaris OX=9615 GN=CYP27A1 PE=3 SV=3	2	1	1	1	2.6	2.6	2.6	64.958	583	583;615	0	15.71	2483300	1	HVDNIMFENHTVADR				645	1282	TRUE	1309	1428	1644	1644					-1;-1
F1PP40;A0A5F4DCS6;A0A5F4BSY1	F1PP40;A0A5F4DCS6;A0A5F4BSY1	4;2;2	4;2;2	4;2;2	tr|F1PKW7|F1PKW7_CANLF Tyrosine 3-monooxygenase/tryptophan 5-monooxygenase activation protein beta OS=Canis lupus familiaris OX=9615 GN=YWHAB PE=3 SV=3;tr|J9NRH5|J9NRH5_CANLF Tyrosine 3-monooxygenase/tryptophan 5-monooxygenase activation protein gamma OS=C	3	4	4	4	32.2	32.2	32.2	22.565	208	208;495;733	0	36.704	22126000	5	ASSVTTFTGEPNMCPR;GVNIGGAGSYIYDKPSAEGPQVTGPIEVPVVR;GVNTGAVGSYIYDR;GVNTGAVGSYIYDRDPEGK				646	261;1150;1152;1153	True;True;True;True	265;1176;1178;1179	288;1278;1280;1281	333;334;1465;1468;1469	334;1465;1468;1469					-1;-1;-1
F1PP71;A0A5F4C8A3;A0A5F4C421	F1PP71;A0A5F4C8A3;A0A5F4C421	2;1;1	2;1;1	2;1;1	tr|F1PS82|F1PS82_CANLF Fructose-bisphosphate aldolase OS=Canis lupus familiaris OX=9615 GN=ALDOC PE=3 SV=3;tr|F1PL63|F1PL63_CANLF Fructose-bisphosphate aldolase OS=Canis lupus familiaris OX=9615 GN=ALDOC PE=3 SV=1	3	2	2	2	13.4	13.4	13.4	30.82	284	284;228;257	0	12.147	2245700	2	FAQGDITSLVCYNNK;LIVLVPPSKPTVNIPSSATIGNR				647	755;1841	True;True	775;1881	839;2047	959;2366	959;2366					-1;-1;-1
J9P4M5;F1PP87	J9P4M5;F1PP87	1;1	1;1	1;1	tr|F1PL92|F1PL92_CANLF Aly/REF export factor OS=Canis lupus familiaris OX=9615 GN=ALYREF PE=4 SV=3	2	1	1	1	3.5	3.5	3.5	79.438	707	707;757	0	8.4543	1607600	1	VLLEAGEGLVTVTPTTGADGRPDAR				648	3097	TRUE	3181	3484	4063	4063					-1;-1
F1PPH7	F1PPH7	2	2	2	tr|J9NRH2|J9NRH2_CANLF KH RNA binding domain containing, signal transduction associated 1 OS=Canis lupus familiaris OX=9615 GN=KHDRBS1 PE=4 SV=2;tr|F1PLD5|F1PLD5_CANLF KH RNA binding domain containing, signal transduction associated 1 OS=Canis lupus famili	1	2	2	2	4.6	4.6	4.6	48.633	433	433	0	10.676	2178200	2	ALDEGDIALLK;VIGSELVQK				649	151;3042	True;True	153;3123	167;3423	192;3993	192;3993					-1
F1Q370;F1PPY7	F1Q370;F1PPY7	1;1	1;1	1;1	tr|F1PLH5|F1PLH5_CANLF ArfGAP with FG repeats 1 OS=Canis lupus familiaris OX=9615 GN=AGFG1 PE=4 SV=3	2	1	1	1	1.6	1.6	1.6	78.843	697	697;716	0	6.431	155690000	4	EEINVACIEAK				650	549	TRUE	563	614;615;616	705;706;707;708	705					-1;-1
F1PPZ7	F1PPZ7	1	1	1	tr|J9P9V8|J9P9V8_CANLF Tetraspanin OS=Canis lupus familiaris OX=9615 GN=CD82 PE=3 SV=2;tr|F1PLP3|F1PLP3_CANLF Tetraspanin OS=Canis lupus familiaris OX=9615 GN=CD82 PE=3 SV=3	1	1	1	1	5.1	5.1	5.1	40.615	371	371	0	7.0298	1660700	1	ALQAAYGSSAPSMTSAALR				651	182	TRUE	184	199	227	227					-1
F1PQ68;E2RFJ7	F1PQ68;E2RFJ7	12;11	3;2	2;1	tr|F1PLR0|F1PLR0_CANLF Guanine nucleotide-binding protein subunit beta-2-like 1 OS=Canis lupus familiaris OX=9615 GN=RACK1 PE=3 SV=2;tr|A0A5F4C1Q9|A0A5F4C1Q9_CANLF Guanine nucleotide-binding protein subunit beta-2-like 1 OS=Canis lupus familiaris OX=9615 G	2	12	3	2	36.4	7.7	4.9	48.256	429	429;448	0	19.262	4899200	3	AILVDLEPGTMDSVR;EVDEQMLNVQNK;FPGQLNADLR;IMNTFSVMPSPK;INVYYNEAAGNK;ISEQFTAMFR;LAVNMVPFPR;MSATFIGNSTAIQELFK;NSSYFVEWIPNNVK;SGPFGQIFRPDNFVFGQSGAGNNWAK;TAVCDIPPR;YLTVAAIFR				652	133;725;857;1459;1477;1517;1700;2165;2297;2541;2721;3388	False;False;False;True;True;False;False;False;False;False;False;True	134;135;743;744;878;1492;1510;1550;1551;1737;1738;2222;2361;2609;2793;3479	147;148;806;807;950;1619;1646;1690;1691;1892;1893;2410;2582;2850;3057;3821	170;171;172;921;922;923;1079;1080;1081;1082;1083;1084;1085;1864;1865;1899;1953;1954;1955;2185;2186;2187;2788;3000;3299;3563;4453	170;923;1082;1865;1899;1955;2187;2788;3000;3299;3563;4453		57;58;59;60		57;241;314;372	-1;-1
F1PQ93	F1PQ93	5	3	3	tr|F1PLS0|F1PLS0_CANLF Sec1 family domain containing 1 OS=Canis lupus familiaris OX=9615 GN=SCFD1 PE=3 SV=3	1	5	3	3	19.8	12.5	12.5	27.833	248	248	0	18.22	6635500	2	DSTLIMQLLR;NLLSVAYK;SAYQEAMDISK;YEDMAAFMK;YLAEVATGDDK				653	474;2253;2482;3308;3366	False;False;True;True;True	488;2314;2549;3396;3456	530;2532;2788;3731;3796	616;2941;2942;3230;4359;4428	616;2942;3230;4359;4428					-1
F1PQM1;A0A5F4DDK9	F1PQM1;A0A5F4DDK9	13;12	13;12	13;12	tr|F1Q1M9|F1Q1M9_CANLF Epithelial cell adhesion molecule OS=Canis lupus familiaris OX=9615 GN=EPCAM PE=3 SV=3;tr|F1PM51|F1PM51_CANLF Epithelial cell adhesion molecule OS=Canis lupus familiaris OX=9615 GN=EPCAM PE=3 SV=3	2	13	13	13	58.1	58.1	58.1	32.302	289	289;288	0	112.02	78162000	20	DHINLPGFSGWNPLQGPNDER;EFEVGDIMLIR;FHMYEGYSLSK;FLAMSDAYDR;HRPQVAVICGSGLGNLADR;KLEQFVSLLMTSIPPPSK;LTEAQSFDYSEIPNFPR;LVFGFLNGK;MESGFTYEDYQNTAK;VCVMMQGR;VFGFSLITNK;VILDYETR;VNHEEVLEAGK				654	398;563;798;818;1274;1618;2004;2041;2115;2951;2992;3045;3134	True;True;True;True;True;True;True;True;True;True;True;True;True	409;577;818;838;1301;1653;2046;2083;2163;2164;3030;3072;3128;3219	440;631;885;886;907;1419;1420;1802;2222;2223;2262;2345;2346;3325;3368;3429;3525	508;509;724;1008;1009;1031;1032;1635;1636;2084;2569;2570;2571;2614;2713;2714;3883;3928;4001;4109	509;724;1008;1031;1636;2084;2570;2614;2713;3883;3928;4001;4109		86		1	-1;-1
F1PQN3;A0A5F4CTW8	F1PQN3	5;1	5;1	5;1	tr|J9P504|J9P504_CANLF Eukaryotic translation initiation factor 5B OS=Canis lupus familiaris OX=9615 GN=EIF5B PE=4 SV=2;tr|F1PMA6|F1PMA6_CANLF Eukaryotic translation initiation factor 5B OS=Canis lupus familiaris OX=9615 GN=EIF5B PE=4 SV=3	2	5	5	5	20.8	20.8	20.8	33.318	313	313;345	0	44.588	14761000	7	DHAVVVGVYRPPPK;HEGVFICR;IVALNAHTFLR;LAAAILGGVDQIHIKPGAK;VSISEGDDKIEYR				655	397;1203;1543;1660;3173	True;True;True;True;True	408;1230;1577;1697;3258	439;1339;1717;1849;1850;3568;3569	507;1537;1988;2140;2141;4158;4159	507;1537;1988;2140;4158					-1;-1
[truncated: 134 more rows]
