# Supplementary material for: Regulation of the apico-basolateral trafficking polarity of the homologous copper-ATPases ATP7A and ATP7B
Source: J Cell Sci. 2023 Nov 30;137(5):jcs261258. doi: 10.1242/jcs.261258 (PMC10729821; doi:10.1242/jcs.261258)
Supplement: Table S2. [file joces-137-261258-Dataset2.xlsx]

## Sheet: Sheet1
Protein IDs	Majority protein IDs	Peptide counts (all)	Peptide counts (razor+unique)	Peptide counts (unique)	Fasta headers	Number of proteins	Peptides	Razor + unique peptides	Unique peptides	Sequence coverage [%]	Unique + razor sequence coverage [%]	Unique sequence coverage [%]	Mol. weight [kDa]	Sequence length	Sequence lengths	Q-value	Score	Intensity	MS/MS count	Peptide sequences	Only identified by site	Reverse	Potential contaminant	id	Peptide IDs	Peptide is razor	Mod. peptide IDs	Evidence IDs	MS/MS IDs	Best MS/MS	Biotin-Tyramide site IDs	Oxidation (M) site IDs	Biotin-Tyramide site positions	Oxidation (M) site positions	Taxonomy IDs
F1PAJ4;P63273;A0A0A0MPE1	F1PAJ4;P63273;A0A0A0MPE1	1;1;1	1;1;1	1;1;1	tr|A0A5F4C5Z5|A0A5F4C5Z5_CANLF Bet1 golgi vesicular membrane trafficking protein OS=Canis lupus familiaris OX=9615 GN=BET1 PE=4 SV=1;tr|A0A5F4CWC1|A0A5F4CWC1_CANLF Bet1 golgi vesicular membrane trafficking protein OS=Canis lupus familiaris OX=9615 GN=BET1	3	1	1	1	8.5	8.5	8.5	14.837	129	129;135;150	0	8.6966	3396800	1	VCEEIAIIPSK				0	3438	TRUE	3508	3802	4388	4388					-1;-1;-1
A0A140T8E0	A0A140T8E0	2	2	2	tr|E2QYC2|E2QYC2_CANLF Tubulin beta chain OS=Canis lupus familiaris OX=9615 GN=TUBB6 PE=3 SV=1;tr|A0A5F4BPS3|A0A5F4BPS3_CANLF Tubulin beta 6 class V OS=Canis lupus familiaris OX=9615 GN=TUBB6 PE=3 SV=1	1	2	2	2	3.2	3.2	3.2	78.806	717	717	0	12.905	3142000	2	LNQDQLDAVSK;YQEVTNNLEFAK				1	2227;3945	True;True	2264;4024	2439;4371	2779;5033	2779;5033					-1
A0A140T8E6	A0A140T8E6	18	18	15	tr|A0A5S6DDS9|A0A5S6DDS9_CANLF Ras-related protein Rab-7a OS=Canis lupus familiaris OX=9615 GN=RAB7A PE=4 SV=1;sp|P18067|RAB7A_CANLF Ras-related protein Rab-7a OS=Canis lupus familiaris OX=9615 GN=RAB7A PE=1 SV=1;tr|A0A5F4BPT0|A0A5F4BPT0_CANLF Ras-related	1	18	18	15	33.1	33.1	28.1	81.758	744	744	0	139.3	42529000	20	AAMIVNQLSK;ALMGSPQLVAAVVR;CTTSILHNLSHHR;GIMEEDEACGR;HVAAGTQQPYTDGVR;LAEPSQLLK;LLNDEDPVVVTK;LLNQPNQWPLVK;LLWTTSR;LVQLLVK;MEEIVEGCTGALHILAR;NEGTATYAAAVLFR;NLALCPANHAPLQEAAVIPR;SGGIPALVR;TMQNTSDLDTAR;VAAGVLCELAQDK;VLSVCPSNKPAIVEAGGMQALGK;VTEWQQTYTYDSGIHSGANTCVPSVSSK				2	21;212;398;1198;1505;1954;2186;2189;2206;2385;2444;2560;2608;2962;3302;3404;3616;3706	True;True;True;True;True;True;True;True;True;True;True;True;True;True;True;True;True;True	21;216;406;1221;1531;1986;2223;2226;2243;2424;2487;2611;2659;3024;3369;3474;3688;3778	21;233;436;1310;1653;2141;2394;2397;2414;2611;2676;2816;2869;3263;3647;3762;3991;4091	22;267;505;1498;1884;2447;2725;2726;2729;2730;2748;2974;3043;3208;3269;3730;4193;4324;4600;4716	22;267;505;1498;1884;2447;2725;2729;2748;2974;3043;3208;3269;3730;4193;4324;4600;4716					-1
A0A1W2NCW3;F1PCT7;A0A5F4C374;A0A5F4C4C7;A0A5F4BZ39;A0A5F4D0J5;A0A5F4D7H5	A0A1W2NCW3;F1PCT7;A0A5F4C374;A0A5F4C4C7;A0A5F4BZ39;A0A5F4D0J5;A0A5F4D7H5	2;2;2;2;2;2;2	2;2;2;2;2;2;2	2;2;2;2;2;2;2	tr|E2RNJ1|E2RNJ1_CANLF Lysosomal associated membrane protein 2 OS=Canis lupus familiaris OX=9615 GN=LAMP2 PE=3 SV=2;tr|E2RNJ3|E2RNJ3_CANLF Lysosomal associated membrane protein 2 OS=Canis lupus familiaris OX=9615 GN=LAMP2 PE=3 SV=1;tr|A0A5F4D7F5|A0A5F4D7F5	7	2	2	2	4.1	4.1	4.1	67.56	615	615;631;644;659;664;668;705	0	14.532	2861800	2	FSSGYYDFSVK;TGQEVVFVAEPDSK				3	1052;3229	True;True	1073;3294	1156;3561	1323;4089	1323;4089					-1;-1;-1;-1;-1;-1;-1
A0A5F4BTC4;A0A5F4D5Z3;A0A5F4BNV6;F1PZP6;A0A5F4BT21;A0A5F4CU85;A0A5F4BW49;A0A5F4CTT0	A0A5F4BTC4;A0A5F4D5Z3;A0A5F4BNV6;F1PZP6;A0A5F4BT21;A0A5F4CU85;A0A5F4BW49;A0A5F4CTT0	1;1;1;1;1;1;1;1	1;1;1;1;1;1;1;1	1;1;1;1;1;1;1;1	tr|A0A5F4C1L5|A0A5F4C1L5_CANLF Protein transport protein SEC23 OS=Canis lupus familiaris OX=9615 GN=SEC23A PE=3 SV=1;tr|A0A5F4BQP0|A0A5F4BQP0_CANLF Protein transport protein SEC23 OS=Canis lupus familiaris OX=9615 GN=SEC23A PE=3 SV=1;tr|F6V2R0|F6V2R0_CANLF	8	1	1	1	1.4	1.4	1.4	125.44	1097	1097;1111;1144;1175;1177;1187;1195;1224	0	8.5428	1199100	1	VFEVDASNLENQTGK				4	3492	TRUE	3562	3856	4449	4449					-1;-1;-1;-1;-1;-1;-1;-1
A0A5F4CSK0;A0A5F4BNW9;E2RB38;A0A5F4D721;A0A5F4C743	A0A5F4CSK0;A0A5F4BNW9;E2RB38;A0A5F4D721;A0A5F4C743	2;2;2;2;2	2;2;2;2;2	2;2;2;2;2	tr|A0A5F4BRI8|A0A5F4BRI8_CANLF Protein transport protein SEC23 OS=Canis lupus familiaris OX=9615 GN=SEC23B PE=3 SV=1;tr|A0A5F4DEC3|A0A5F4DEC3_CANLF Protein transport protein SEC23 OS=Canis lupus familiaris OX=9615 GN=SEC23B PE=3 SV=1;tr|A0A5F4C8A8|A0A5F4C8	5	2	2	2	11.5	11.5	11.5	26.42	227	227;247;248;248;248	0	21.692	6503500	2	EQAEAEVASLNR;IQVLQQQADDAEER				5	825;1757	True;True	838;1788	904;1922	1027;2192	1027;2192					-1;-1;-1;-1;-1
A0A5F4C7T8;A0A5F4BP06;E2R4L0;A0A5F4DKI1;F6XHX3;J9P448	A0A5F4C7T8;A0A5F4BP06;E2R4L0	8;8;8;2;2;2	8;8;8;2;2;2	8;8;8;2;2;2	tr|F1PNX5|F1PNX5_CANLF Reticulon OS=Canis lupus familiaris OX=9615 GN=RTN1 PE=4 SV=2;tr|A0A5F4CM33|A0A5F4CM33_CANLF Reticulon OS=Canis lupus familiaris OX=9615 GN=RTN1 PE=4 SV=1;tr|A0A5F4CGK8|A0A5F4CGK8_CANLF Reticulon OS=Canis lupus familiaris OX=9615 GN=	6	8	8	8	20.5	20.5	20.5	57.089	508	508;519;530;411;429;445	0	58.29	13137000	9	ALEQLNGFELAGR;GYGFITFSDSECAK;HGGVIHIYVDK;IESIQLMMDSETGR;TDASSASSFLDSDELER;TGIDLGTTGR;TVFCMQLAAR;VLGVPIIVQASQAEK				6	195;1391;1431;1578;3182;3223;3378;3590	True;True;True;True;True;True;True;True	199;1416;1457;1604;3247;3288;3446;3662	216;1518;1566;1728;3511;3555;3730;3965	246;1730;1783;1967;4035;4083;4290;4291;4572	246;1730;1783;1967;4035;4083;4291;4572					-1;-1;-1;-1;-1;-1
A0A5F4BP23;A0A5F4D836;E2R7F2;J9JHD9	A0A5F4BP23;A0A5F4D836;E2R7F2;J9JHD9	3;3;3;3	3;3;3;3	3;3;3;3	tr|A0A5F4CS96|A0A5F4CS96_CANLF Tubulin alpha chain OS=Canis lupus familiaris OX=9615 GN=TUBA1B PE=3 SV=1;tr|A0A5F4BT09|A0A5F4BT09_CANLF Tubulin alpha chain OS=Canis lupus familiaris OX=9615 GN=TUBA1B PE=3 SV=1;tr|L7N0B2|L7N0B2_CANLF Tubulin alpha chain OS=	4	3	3	3	10.7	10.7	10.7	48.871	420	420;430;436;456	0	18.922	3394400	3	AIYDTPCIQAESEK;GSLESPATDVFGSTEEGER;MEVDYSATVDQR				7	173;1316;2452	True;True;True	177;1341;2495	193;1435;2685	220;1639;3052	220;1639;3052					-1;-1;-1;-1
A0A5F4C5N5;F6XZH6;A0A5F4CVD9;A0A5F4BP80;A0A5F4CT77;A0A5F4BWS2;A0A5F4D701	A0A5F4C5N5;F6XZH6;A0A5F4CVD9;A0A5F4BP80;A0A5F4CT77;A0A5F4BWS2;A0A5F4D701	4;4;4;4;4;4;4	4;4;4;4;4;4;4	4;4;4;4;4;4;4	tr|F1PDT7|F1PDT7_CANLF AP-2 complex subunit alpha OS=Canis lupus familiaris OX=9615 GN=AP2A2 PE=3 SV=3;tr|A0A5F4BTD6|A0A5F4BTD6_CANLF AP-2 complex subunit alpha OS=Canis lupus familiaris OX=9615 GN=AP2A2 PE=3 SV=1	7	4	4	4	11.3	11.3	11.3	52.415	485	485;486;501;518;524;531;545	0	26.015	4286800	4	AEFFVAPVGVASK;ALPDESPPSSAEQGEQR;LPSVEEAEVPKPR;TLSSATDDEAPR				8	80;213;2249;3292	True;True;True;True	81;217;2286;3358	85;234;2462;3634	99;268;2804;4177	99;268;2804;4177					-1;-1;-1;-1;-1;-1;-1
A0A5F4BPC3;F1P9W2;J9P766;A0A5F4BW82;A0A5F4C965	A0A5F4BPC3;F1P9W2;J9P766;A0A5F4BW82;A0A5F4C965	9;9;9;9;8	9;9;9;9;8	9;9;9;9;8	tr|A0A5F4CWA7|A0A5F4CWA7_CANLF Adaptor related protein complex 1 subunit beta 1 OS=Canis lupus familiaris OX=9615 GN=AP1B1 PE=3 SV=1;tr|A0A5F4D2Z2|A0A5F4D2Z2_CANLF AP complex subunit beta OS=Canis lupus familiaris OX=9615 GN=AP2B1 PE=3 SV=1;tr|A0A5F4CXG2|A	5	9	9	9	44.1	44.1	44.1	34.371	311	311;313;370;378;264	0	87.09	42018000	15	CASQAGMTAYGTR;DGIILCELINK;GASQAGMLAPGTR;GFHTTIDIGVK;GMSVYGLGR;LTLQPVDNSTISLQMGTNK;MQTDKPFDQTTISLQMGTNK;PHDIFEANDLFENGNMTQVQTTLVALAGLAK;YDHQAEEDLR				9	378;451;1098;1159;1259;2332;2502;2726;3829	True;True;True;True;True;True;True;True;True	385;460;1119;1181;1283;2371;2548;2549;2782;3905	413;492;1203;1267;1376;2556;2557;2742;2743;3003;4230;4231;4232	480;568;1377;1378;1450;1567;2912;2913;3117;3118;3119;3427;4868;4869;4870	480;568;1377;1450;1567;2912;3119;3427;4868		0		175	-1;-1;-1;-1;-1
A0A5F4BPI9;A0A5F4C3P5;E2RSI5	A0A5F4BPI9;A0A5F4C3P5;E2RSI5	3;3;3	3;3;3	3;3;3	tr|A0A5F4CUP1|A0A5F4CUP1_CANLF VPS26, retromer complex component A OS=Canis lupus familiaris OX=9615 GN=VPS26A PE=3 SV=1;tr|A0A5F4BUH2|A0A5F4BUH2_CANLF VPS26, retromer complex component A OS=Canis lupus familiaris OX=9615 GN=VPS26A PE=3 SV=1;tr|A0A5F4DCX6|	3	3	3	3	9.1	9.1	9.1	51.794	473	473;597;605	0	22.4	4508400	3	LCTSATESEVLR;MVLAAAGGVEHR;NALVSHLDGTTPVCEDIGR				10	1985;2521;2535	True;True;True	2019;2570;2585	2179;2764;2787	2489;3143;3179	2489;3143;3179					-1;-1;-1
A0A5F4CVR0;A0A5F4D4A5;A0A5F4DHF4;A0A5F4BXS9;A0A5F4CBY4;A0A5F4BPK6;O97592;F1P7G4	A0A5F4CVR0;A0A5F4D4A5;A0A5F4DHF4;A0A5F4BXS9;A0A5F4CBY4;A0A5F4BPK6;O97592;F1P7G4	1;1;1;1;1;1;1;1	1;1;1;1;1;1;1;1	1;1;1;1;1;1;1;1	tr|A0A5F4BV51|A0A5F4BV51_CANLF Secretory carrier-associated membrane protein OS=Canis lupus familiaris OX=9615 GN=SCAMP3 PE=3 SV=1;tr|A0A5F4CI04|A0A5F4CI04_CANLF Secretory carrier-associated membrane protein OS=Canis lupus familiaris OX=9615 GN=SCAMP3 PE=3	8	1	1	1	1.4	1.4	1.4	128.91	1115	1115;1208;1221;1230;1243;3676;3680;3680	0	7.0727	4708700	1	IQSQWDEVQEHLQNRR				11	1754	TRUE	1785	1918	2188	2188					-1;-1;-1;-1;-1;-1;-1;-1
A0A5F4BPN0;E2RDZ4;A0A5F4D0E6	A0A5F4BPN0;E2RDZ4	13;13;2	9;9;0	9;9;0	tr|A0A5F4C0Q1|A0A5F4C0Q1_CANLF Syntaxin 7 OS=Canis lupus familiaris OX=9615 GN=STX7 PE=3 SV=1;tr|A0A5F4BX44|A0A5F4BX44_CANLF Syntaxin 7 OS=Canis lupus familiaris OX=9615 GN=STX7 PE=3 SV=1;tr|A0A5F4DCB9|A0A5F4DCB9_CANLF Syntaxin 7 OS=Canis lupus familiaris	3	13	9	9	32.6	26.4	26.4	44.451	390	390;411;647	0	58.21	19523000	7	AAAATMATSGSAR;EANFTVSSMHGDMPQK;EQIYDVYR;FMTDPIR;GIYAYGFEK;GIYAYGFEKPSAIQQR;KGVAINFVK;KLDYGQHVVAGTPGR;KVDWLTEK;LDYGQHVVAGTPGR;VDWLTEK;VLISTDVWAR;YLPPATQVVLISATLPHEILEMTNK				12	1;627;829;1011;1213;1214;1886;1898;1928;2011;3467;3600;3909	True;True;True;True;False;False;True;True;False;True;False;True;True	1;638;842;1030;1237;1238;1918;1930;1960;2045;3537;3672;3985	1;688;909;1110;1328;1329;2065;2079;2113;2207;3831;3975;4328	1;789;1034;1258;1517;1518;2361;2377;2415;2519;4420;4583;4982	1;789;1034;1258;1517;1518;2361;2377;2415;2519;4420;4583;4982					-1;-1;-1
A0A5F4CST7;A0A5F4CCJ9;A0A5F4BZB0;A0A5F4BPP4;J9NS22	A0A5F4CST7;A0A5F4CCJ9;A0A5F4BZB0;A0A5F4BPP4;J9NS22	1;1;1;1;1	1;1;1;1;1	1;1;1;1;1	tr|A0A5F4CIT9|A0A5F4CIT9_CANLF Myosin heavy chain 14 OS=Canis lupus familiaris OX=9615 GN=MYH14 PE=3 SV=1;tr|J9NU82|J9NU82_CANLF Myosin heavy chain 14 OS=Canis lupus familiaris OX=9615 GN=MYH14 PE=3 SV=1;tr|A0A5F4BZ15|A0A5F4BZ15_CANLF Myosin heavy chain 14	5	1	1	1	17.9	17.9	17.9	15.006	134	134;139;145;146;147	0.0012626	6.4048	3626600	1	VLLSICSLLCDPNPDDPLVPEIAR				13	3604	TRUE	3676	3979	4587	4587					-1;-1;-1;-1;-1
A0A5F4BPQ9;E2REK5	A0A5F4BPQ9;E2REK5	2;2	2;2	2;2	tr|A0A5F4BZC7|A0A5F4BZC7_CANLF Twinfilin actin binding protein 2 OS=Canis lupus familiaris OX=9615 GN=TWF2 PE=3 SV=1;tr|E2RGD3|E2RGD3_CANLF Twinfilin actin binding protein 2 OS=Canis lupus familiaris OX=9615 GN=TWF2 PE=3 SV=2	2	2	2	2	3	3	3	97.371	859	859;957	0	12.792	874640	2	IVCTPGQGLGDLR;LLALLFEVLQQDK				14	1807;2141	True;True	1839;2178	1977;2346	2262;2672	2262;2672					-1;-1
E2QYC2;A0A5F4BPS3;CON__ENSEMBL:ENSBTAP00000025008;A0A5F4C5J8	E2QYC2;A0A5F4BPS3	10;10;2;1	3;3;0;1	3;3;0;1	tr|A0A5F4CXX0|A0A5F4CXX0_CANLF Reticulon OS=Canis lupus familiaris OX=9615 GN=RTN3 PE=4 SV=1;tr|A0A5F4BZF5|A0A5F4BZF5_CANLF Reticulon OS=Canis lupus familiaris OX=9615 GN=RTN3 PE=4 SV=1;tr|F1PVP5|F1PVP5_CANLF Reticulon OS=Canis lupus familiaris OX=9615 GN=	4	10	3	3	26	8.3	8.3	49.867	446	446;829;536;105	0	25.244	9151200	3	AALVDLEPGTMDSVR;ALTVPELTQQMFDAK;EVDEQMLAIQNK;FPGQLNADLR;IMNTFSVMPSPK;ISEQFSAMFR;LAVNMVPFPR;NMMAACDPR;NSSYFVEWIPNNVK;YLTVAAVFR				15	20;222;874;1026;1700;1766;1982;2644;2680;3917	True;False;True;False;False;True;False;False;False;False	20;226;888;1045;1730;1797;2015;2016;2695;2736;3993	20;243;959;1126;1861;1934;2175;2176;2909;2954;4337	21;278;279;280;1092;1277;1278;1279;1280;1281;1282;1283;1284;2121;2122;2212;2484;2485;2486;3321;3375;4991;4992	21;279;1092;1280;2122;2212;2486;3321;3375;4992		1		257	-1;-1;-1;-1
A0A5S6DDS9;P18067;A0A5F4BPT0;A0A5F4CAY6;A0A5F4CIN0	A0A5S6DDS9;P18067;A0A5F4BPT0;A0A5F4CAY6	4;4;4;2;1	4;4;4;2;1	4;4;4;2;1	tr|A0A5F4BZJ6|A0A5F4BZJ6_CANLF Ras-related protein Rab-2A OS=Canis lupus familiaris OX=9615 GN=RAB2A PE=4 SV=1;tr|J9NWA7|J9NWA7_CANLF Ras-related protein Rab-2A OS=Canis lupus familiaris OX=9615 GN=RAB2A PE=4 SV=2;sp|P61105|RAB2A_CANLF Ras-related protein	5	4	4	4	22.2	22.2	22.2	22.602	198	198;207;228;155;91	0	33.588	14106000	4	DEFLIQASPR;DPENFPFVVLGNK;NNIPYFETSAK;TSLMNQYVNK				16	428;531;2653;3340	True;True;True;True	436;541;2707;3407	467;583;2923;3688	542;672;3339;4245	542;672;3339;4245					-1;-1;-1;-1;-1
A0A5F4BPV2;A0A5F4CVA6;F1Q3G7;E2QYP1;L7N0C2;E2RJS6;E2RF37;E2R5N6;F1Q2T4;F1PP12;F1PQB0;E2RJS4	A0A5F4BPV2;A0A5F4CVA6;F1Q3G7;E2QYP1;L7N0C2	7;7;7;7;5;3;3;3;2;2;2;1	7;7;7;7;5;3;3;3;2;2;2;1	7;7;7;7;5;3;3;3;2;2;2;1	tr|A0A5F4CPV7|A0A5F4CPV7_CANLF SEC31 homolog A, COPII coat complex component OS=Canis lupus familiaris OX=9615 GN=SEC31A PE=3 SV=1;tr|A0A5F4C0P2|A0A5F4C0P2_CANLF SEC31 homolog A, COPII coat complex component OS=Canis lupus familiaris OX=9615 GN=SEC31A PE=3	12	7	7	7	36.3	36.3	36.3	29.386	267	267;300;320;373;297;167;247;300;229;235;310;159	0	68.016	25838000	11	DYFEQYGK;GFAFVTFDDHDSVDK;IEVIEIMTDR;LFIGGLSFETTDESLR;NQGGYGGSSSSSSYGSGR;SHFEQWGTLTDCVVMR;SSGPYGGGGQYFAK				17	597;1147;1585;2058;2666;2974;3094	True;True;True;True;True;True;True	608;1169;1611;1612;2093;2720;3036;3037;3158	656;1254;1735;1736;2256;2936;3275;3276;3409	754;755;1436;1975;1976;1977;2571;3354;3744;3745;3896	754;1436;1977;2571;3354;3745;3896		2;3		46;137	-1;-1;-1;-1;-1;-1;-1;-1;-1;-1;-1;-1
A0A5F4BQ17;E2QU53	A0A5F4BQ17;E2QU53	9;9	9;9	9;9	tr|A0A5F4D7W9|A0A5F4D7W9_CANLF Myosin-9 OS=Canis lupus familiaris OX=9615 GN=MYH9 PE=3 SV=1;tr|A0A5F4C7K4|A0A5F4C7K4_CANLF Myosin-9 OS=Canis lupus familiaris OX=9615 GN=MYH9 PE=3 SV=1;tr|A0A5F4C2H3|A0A5F4C2H3_CANLF Myosin-9 OS=Canis lupus familiaris OX=961	2	9	9	9	19.6	19.6	19.6	62.218	560	560;597	0	80.427	25487000	8	GLTDLSACK;IINDNATYCR;LAALALASSENSSTPEEYEETQSERPK;LAQFIGNR;LEELTMDGAK;LHFHNLVK;VDNMIIQSISLLDQLDK;VVSLSEYR;YPASTVQILGAEK				18	1248;1637;1945;1969;2031;2096;3460;3760;3933	True;True;True;True;True;True;True;True;True	1272;1664;1977;2001;2066;2133;3530;3834;4011	1365;1792;2132;2159;2228;2297;3824;4152;4355	1555;2041;2438;2467;2540;2617;4412;4784;5013	1555;2041;2438;2467;2540;2617;4412;4784;5013					-1;-1
A0A5F4BQ52;A0A5F4DBV8;E2RB45;F1PAW9	A0A5F4BQ52;A0A5F4DBV8;E2RB45	3;3;2;1	3;3;2;1	3;3;2;1	tr|A0A5F4C861|A0A5F4C861_CANLF Dynamin GTPase OS=Canis lupus familiaris OX=9615 GN=DNM2 PE=3 SV=1;tr|A0A5F4DCW9|A0A5F4DCW9_CANLF Dynamin GTPase OS=Canis lupus familiaris OX=9615 GN=DNM2 PE=3 SV=1;tr|A0A5F4CW08|A0A5F4CW08_CANLF Dynamin GTPase OS=Canis lupus	4	3	3	3	6.1	6.1	6.1	61.936	556	556;569;484;440	0	19.106	1648500	3	GQILNLTQALK;IYQGSSGSYFVK;NEEPYGHLNPK				19	1302;1849;2559	True;True;True	1327;1881;2610	1421;2022;2815	1623;2315;3207	1623;2315;3207					-1;-1;-1;-1
A0A5F4BQ75;A0A5F4CB59;F1PTU4;A0A5F4BXV2;A0A5F4CBH5;A0A5F4DE94;A0A5F4D4D9;A0A5F4CUK7;A0A5F4CKT5	A0A5F4BQ75;A0A5F4CB59;F1PTU4;A0A5F4BXV2;A0A5F4CBH5;A0A5F4DE94;A0A5F4D4D9;A0A5F4CUK7;A0A5F4CKT5	15;15;15;15;15;14;14;14;13	15;15;15;15;15;14;14;14;13	15;15;15;15;15;14;14;14;13	tr|A0A5F4CIL8|A0A5F4CIL8_CANLF Protein YIF1 OS=Canis lupus familiaris OX=9615 GN=YIF1B PE=3 SV=1;tr|A0A5F4C8N7|A0A5F4C8N7_CANLF Protein YIF1 OS=Canis lupus familiaris OX=9615 GN=YIF1B PE=3 SV=1;tr|F1PW85|F1PW85_CANLF Protein YIF1 OS=Canis lupus familiaris	9	15	15	15	36.6	36.6	36.6	54.166	497	497;516;520;588;590;460;517;521;516	0	123.82	44836000	14	AFENDVDALCNLR;AYGGAYDVMSSK;DLDVLASK;DTSYLFITGPDVVK;EFFNYLPLSNQDPAPICECHDPSDR;FANPFPAAVR;FPGDSVVTGR;GAVEIIFK;GFVDDIIQPSSTR;ISLLLDPGSFVESDMFVEHR;NIIVGFAR;NKFPGDSVVTGR;SVTNEDVTQEELGGAR;TVGIVGNQPK;VASGCLDINSSVK				20	97;370;490;566;685;917;1025;1103;1164;1773;2592;2606;3140;3381;3426	True;True;True;True;True;True;True;True;True;True;True;True;True;True;True	98;376;499;577;697;933;1044;1124;1186;1804;2643;2657;3204;3449;3496	103;404;537;623;751;1006;1125;1208;1272;1941;2852;2866;3458;3733;3786	118;469;619;718;856;1143;1276;1383;1456;2224;3250;3266;3969;4294;4356	118;469;619;718;856;1143;1276;1383;1456;2224;3250;3266;3969;4294;4356					-1;-1;-1;-1;-1;-1;-1;-1;-1
A0A5F4BQ87;E2RFA4;A0A5F4CMZ5	A0A5F4BQ87;E2RFA4;A0A5F4CMZ5	3;3;2	3;3;2	3;3;2	tr|E2RM92|E2RM92_CANLF Dynein cytoplasmic 1 intermediate chain 2 OS=Canis lupus familiaris OX=9615 GN=DYNC1I2 PE=3 SV=3;tr|E2RMA7|E2RMA7_CANLF Dynein cytoplasmic 1 intermediate chain 2 OS=Canis lupus familiaris OX=9615 GN=DYNC1I2 PE=3 SV=3;tr|A0A5F4CDQ9|A0	3	3	3	3	12.8	12.8	12.8	28.108	266	266;261;216	0	22.114	8940800	3	AEAGGGWEGAASYK;KGTVYLTPYR;MLQVASQASR				21	73;1885;2489	True;True;True	73;1917;2535	75;2064;2729	87;2360;3104	87;2360;3104					-1;-1;-1
A0A5F4D5B7;A0A5F4CNB7;A0A5F4BQF4;E2RQ99;J9NVL7;A0A5F4CG54;A0A5F4D5T7	A0A5F4D5B7;A0A5F4CNB7;A0A5F4BQF4;E2RQ99;J9NVL7;A0A5F4CG54;A0A5F4D5T7	1;1;1;1;1;1;1	1;1;1;1;1;1;1	1;1;1;1;1;1;1	tr|A0A5F4CH77|A0A5F4CH77_CANLF Reticulon OS=Canis lupus familiaris OX=9615 GN=RTN4 PE=4 SV=1;tr|E2R925|E2R925_CANLF Reticulon OS=Canis lupus familiaris OX=9615 GN=RTN4 PE=4 SV=3;tr|J9P0R7|J9P0R7_CANLF Reticulon OS=Canis lupus familiaris OX=9615 GN=RTN4 PE=	7	1	1	1	3.6	3.6	3.6	51.458	475	475;479;507;519;522;522;539	0	7.1117	791140	1	GEVITTYCPANNEPIAR				22	1145	TRUE	1167	1252	1434	1434					-1;-1;-1;-1;-1;-1;-1
A0A5F4BQI1;E2QWU0	A0A5F4BQI1;E2QWU0	1;1	1;1	1;1	tr|A0A5F4CII2|A0A5F4CII2_CANLF Sorting nexin OS=Canis lupus familiaris OX=9615 GN=SNX9 PE=3 SV=1;tr|F1PBG7|F1PBG7_CANLF Sorting nexin OS=Canis lupus familiaris OX=9615 GN=SNX9 PE=3 SV=3;tr|J9PAW9|J9PAW9_CANLF Sorting nexin 9 OS=Canis lupus familiaris OX=96	2	1	1	1	6.5	6.5	6.5	19.667	168	168;186	0.0024938	6.352	2009700	1	VLIEGSINSVR				23	3594	TRUE	3666	3969	4576	4576					-1;-1
E2RNJ1;E2RNJ3;A0A5F4D7F5;A0A5F4CY73;A0A5F4BQK3	E2RNJ1;E2RNJ3;A0A5F4D7F5;A0A5F4CY73;A0A5F4BQK3	2;2;2;2;2	2;2;2;2;2	2;2;2;2;2	tr|F1Q0H3|F1Q0H3_CANLF Ras-related protein Rab-1A OS=Canis lupus familiaris OX=9615 GN=RAB1A PE=4 SV=3;tr|A0A5F4CTM7|A0A5F4CTM7_CANLF Ras-related protein Rab-1A OS=Canis lupus familiaris OX=9615 GN=RAB1A PE=4 SV=1;tr|A0A5F4CPD8|A0A5F4CPD8_CANLF RAB1B, memb	5	2	2	2	4.4	4.4	4.4	45.135	411	411;412;422;424;428	0	12.929	4748000	2	IPLNNIFR;VQPFNVMEGK				24	1728;3677	True;True	1759;3749	1891;4058	2158;4679	2158;4679					-1;-1;-1;-1;-1
A0A5F4C1L5;A0A5F4BQP0;F6V2R0;A0A5F4CC68;J9P1Q5	A0A5F4C1L5;A0A5F4BQP0;F6V2R0;A0A5F4CC68;J9P1Q5	2;2;2;2;2	2;2;2;2;2	1;1;1;1;1	tr|E2RFR5|E2RFR5_CANLF Dynein light chain OS=Canis lupus familiaris OX=9615 GN=DYNLL2 PE=3 SV=2;tr|A0A5F4CQ75|A0A5F4CQ75_CANLF Dynein light chain OS=Canis lupus familiaris OX=9615 GN=DYNLL1 PE=3 SV=1;tr|A0A5F4CAB3|A0A5F4CAB3_CANLF Dynein light chain OS=Can	5	2	2	1	3.6	3.6	1.6	76.534	685	685;711;736;736;765	0	12.146	1062700	2	AETEEGPDVLR;IDMNLTDLLGELQR				25	91;1559	True;True	92;1585	97;1709	112;1944	112;1944					-1;-1;-1;-1;-1
A0A5F4DMU9;A0A5F4CQ37;A0A5F4BQS4;A0A5F4CRI8	A0A5F4DMU9;A0A5F4CQ37;A0A5F4BQS4;A0A5F4CRI8	4;4;4;4	1;1;1;1	0;0;0;0	tr|A0A5F4CR13|A0A5F4CR13_CANLF Coatomer subunit alpha OS=Canis lupus familiaris OX=9615 GN=COPA PE=4 SV=1;tr|F1PU93|F1PU93_CANLF Coatomer subunit alpha OS=Canis lupus familiaris OX=9615 GN=COPA PE=4 SV=2	4	4	1	0	17.2	4.2	0	37.567	332	332;438;463;472	0	7.1762	366050	1	AEEDVEPECIMQK;AMSTTSISSPQPGK;FQDIGPQAPVGSVYQK;NIEQEPVSQPAHPR				26	78;234;1032;2587	False;False;False;True	79;240;1052;2638	83;259;1133;2847	97;298;1296;3245	97;298;1296;3245					-1;-1;-1;-1
A0A5F4BQZ0;J9P3M1	A0A5F4BQZ0;J9P3M1	6;5	6;5	6;5	tr|A0A5F4CV08|A0A5F4CV08_CANLF Myosin IC OS=Canis lupus familiaris OX=9615 GN=MYO1C PE=3 SV=1;tr|J9NUL0|J9NUL0_CANLF Myosin IC OS=Canis lupus familiaris OX=9615 GN=MYO1C PE=3 SV=2;tr|A0A5F4DI79|A0A5F4DI79_CANLF Myosin IC OS=Canis lupus familiaris OX=9615 G	2	6	6	6	29	29	29	29.782	262	262;250	0	43.378	11874000	6	EPAAPVSIPR;IPYCNAHYPK;IVYPTEK;MGPSGGEGVEPER;MGPSGGEGVEPERR;RPQEQQQPPHHIPASAPVYQQPQQQQVAQSYGGYK				27	817;1734;1827;2466;2467;2864	True;True;True;True;True;True	830;1765;1859;2510;2511;2925	896;1898;1998;2701;2702;3163	1018;2165;2289;3071;3072;3621	1018;2165;2289;3071;3072;3621					-1;-1
A0A5F4BQZ1;A0A5F4D5J5;A0A5F4BS02;J9NS11;F6V263	A0A5F4BQZ1;A0A5F4D5J5;A0A5F4BS02;J9NS11;F6V263	1;1;1;1;1	1;1;1;1;1	1;1;1;1;1	tr|E2R8C6|E2R8C6_CANLF General vesicular transport factor p115 OS=Canis lupus familiaris OX=9615 GN=USO1 PE=3 SV=2;tr|J9P5F1|J9P5F1_CANLF General vesicular transport factor p115 OS=Canis lupus familiaris OX=9615 GN=USO1 PE=3 SV=2;tr|A0A5F4D5M3|A0A5F4D5M3_C	5	1	1	1	2.3	2.3	2.3	116.76	1047	1047;1061;1065;1085;1109	0.0024907	6.3376	1227800	1	AQQPTAPQQAPPGQPQQGTFVAHK				28	273	TRUE	279	300	349	349					-1;-1;-1;-1;-1
A0A5F4D2H5;H9GW85;J9NVV4;A0A5F4CSV3;A0A5F4BQZ3;J9P6T7;A0A5F4CCH3;J9P8E3	A0A5F4D2H5;H9GW85;J9NVV4;A0A5F4CSV3;A0A5F4BQZ3;J9P6T7;A0A5F4CCH3;J9P8E3	1;1;1;1;1;1;1;1	1;1;1;1;1;1;1;1	1;1;1;1;1;1;1;1	tr|A0A5F4D6L0|A0A5F4D6L0_CANLF Clathrin heavy chain OS=Canis lupus familiaris OX=9615 GN=CLTC PE=3 SV=1;tr|F1PHQ0|F1PHQ0_CANLF Clathrin heavy chain OS=Canis lupus familiaris OX=9615 GN=CLTC PE=3 SV=3	8	1	1	1	1.3	1.3	1.3	96.941	870	870;877;881;883;926;929;930;976	0	6.544	687820	1	EILHHVNQAVR				29	733	TRUE	745	805	915	915					-1;-1;-1;-1;-1;-1;-1;-1
A0A5F4BR02;E2RB79;F1PDX9	A0A5F4BR02;E2RB79;F1PDX9	10;10;9	10;10;9	10;10;9	tr|A0A5F4D6S6|A0A5F4D6S6_CANLF Vacuolar protein sorting-associated protein 29 OS=Canis lupus familiaris OX=9615 GN=VPS29 PE=3 SV=1;tr|E2R8A2|E2R8A2_CANLF Vacuolar protein sorting-associated protein 29 OS=Canis lupus familiaris OX=9615 GN=VPS29 PE=3 SV=3	3	10	10	10	27	27	27	56.524	507	507;545;525	0	81.971	30477000	10	ALDDMISTLK;AMTGVEQWPYR;DMMLNIINSSITTK;EVLSEVER;ILQMEEEYIQQLCEDIIHLKPDVVITEK;ISTPVDTNNR;IVSRPEELREDDVGTGAGVLEIK;KGESQTDIEITR;NLQDAMQVCR;TAVETAVLLLR				30	182;237;523;887;1683;1783;1824;1882;2632;3175	True;True;True;True;True;True;True;True;True;True	186;243;533;902;1711;1814;1856;1914;2683;3240	202;262;574;973;1840;1951;1995;2060;2061;2896;3504	231;301;661;1106;2097;2235;2285;2356;2357;3306;4027	231;301;661;1106;2097;2235;2285;2356;3306;4027					-1;-1;-1
A0A5F4BR51;F1P679;J9PAK3	A0A5F4BR51;F1P679;J9PAK3	1;1;1	1;1;1	1;1;1	tr|A0A5F4D8Z5|A0A5F4D8Z5_CANLF Coatomer subunit gamma OS=Canis lupus familiaris OX=9615 GN=COPG1 PE=3 SV=1;tr|E2RPG9|E2RPG9_CANLF Coatomer subunit gamma OS=Canis lupus familiaris OX=9615 GN=COPG1 PE=3 SV=2	3	1	1	1	2.8	2.8	2.8	40.756	356	356;415;416	0.0024752	6.3067	0	1	EFSIDVGYER				31	689	TRUE	701	755	860	860					-1;-1;-1
A0A5F4C5Z5;A0A5F4CWC1;A0A5F4BR85;A0A5F4D5G0	A0A5F4C5Z5;A0A5F4CWC1;A0A5F4BR85;A0A5F4D5G0	1;1;1;1	1;1;1;1	1;1;1;1	tr|A0A5F4DCJ4|A0A5F4DCJ4_CANLF Vacuolar protein sorting-associated protein 35 OS=Canis lupus familiaris OX=9615 GN=VPS35 PE=3 SV=1;tr|E2QRX1|E2QRX1_CANLF Vacuolar protein sorting-associated protein 35 OS=Canis lupus familiaris OX=9615 GN=VPS35 PE=3 SV=1	4	1	1	1	13.3	13.3	13.3	9.046	83	83;118;136;206	0.0048251	6.1724	1508800	1	SLSIEIGHEVK				32	3028	TRUE	3092	3335	3812	3812					-1;-1;-1;-1
A0A5F4CR77;A0A5F4CD04;E2RMI1;A0A5F4BR89;E2RMI3;A0A5F4C803;J9NZI9;A0A5F4D589;A0A5F4D837;A0A5F4CBM7;E2RCE3;A0A5F4CGF8	A0A5F4CR77;A0A5F4CD04;E2RMI1;A0A5F4BR89;E2RMI3;A0A5F4C803	7;7;7;7;7;4;2;2;2;2;2;2	7;7;7;7;7;4;2;2;2;2;2;2	7;7;7;7;7;4;2;2;2;2;2;2	tr|E2QSF4|E2QSF4_CANLF Tubulin beta chain OS=Canis lupus familiaris OX=9615 GN=TUBB PE=3 SV=1	12	7	7	7	24.4	24.4	24.4	43.25	393	393;422;475;479;508;329;458;493;515;522;540;582	0	48.459	21457000	7	ALIESYQNLTR;IIAPANMER;KPIDYTVLDDVGHGVK;MESSINHISQTVDIHK;TLEPVKPPTVPNDYMTSPAR;VADYCENNYIQAADK;VVAIYDYTK				33	201;1627;1911;2450;3274;3412;3724	True;True;True;True;True;True;True	205;1654;1943;2493;3339;3482;3796	222;1782;2096;2682;2683;3614;3770;4109	252;2030;2394;3049;3050;4151;4332;4736	252;2030;2394;3049;4151;4332;4736					-1;-1;-1;-1;-1;-1;-1;-1;-1;-1;-1;-1
A0A5F4CA63;A0A5F4BRB6;A0A5F4CUP0;E2RQC8;J9P326;A0A5F4C983;A0A5F4BR23;A0A5F4DHK3;E2RND1	A0A5F4CA63;A0A5F4BRB6;A0A5F4CUP0;E2RQC8;J9P326;A0A5F4C983;A0A5F4BR23	15;15;14;13;13;12;12;2;2	15;15;14;13;13;12;12;2;2	13;13;12;11;11;10;10;2;2	tr|E2QTQ9|E2QTQ9_CANLF Tubulin alpha chain OS=Canis lupus familiaris OX=9615 GN=LOC100856405 PE=3 SV=3;tr|E2RNQ2|E2RNQ2_CANLF Tubulin alpha chain OS=Canis lupus familiaris OX=9615 GN=LOC100856405 PE=3 SV=3;tr|A0A5F4D8G0|A0A5F4D8G0_CANLF Tubulin alpha chain	9	15	15	13	32.4	32.4	27.7	66.649	599	599;604;590;545;623;574;604;330;611	0	108.91	40613000	17	ALDTMNFDVIK;EFSPFGTITSAK;FGPALSVK;FSPAGPILSIR;GFGFVSFER;GYGFVHFETQEAAER;IVATKPLYVALAQR;NFGEDMDDER;NLDDGIDDER;NPQQHLNAQPQVTMQQPAVHVQGQEPLTASMLASAPPQEQK;QAHLTNQYMQR;SKVDEAVAVLQAHQAK;SLGYAYVNFQQPADAER;VDEAVAVLQAHQAK;YQGVNLYVK				34	185;691;966;1048;1153;1392;1805;2566;2611;2662;2758;2998;3014;3451;3946	True;True;True;True;True;True;True;True;True;True;True;True;True;True;True	189;703;983;1069;1175;1417;1837;2617;2662;2716;2815;3062;3078;3521;4025	205;757;1058;1151;1261;1519;1520;1975;2822;2872;2932;3039;3302;3319;3815;4372	234;862;1198;1199;1314;1315;1444;1731;1732;2260;3214;3272;3350;3470;3775;3793;4402;5034	234;862;1198;1315;1444;1731;2260;3214;3272;3350;3470;3775;3793;4402;5034					-1;-1;-1;-1;-1;-1;-1;-1;-1
A0A5F4CGW6;A0A5F4BT67;E2RHX6;P61162;A0A5F4BRB9;A0A5F4BXQ1	A0A5F4CGW6;A0A5F4BT67;E2RHX6;P61162;A0A5F4BRB9;A0A5F4BXQ1	2;2;2;2;2;2	2;2;2;2;2;2	2;2;2;2;2;2	tr|E2QW69|E2QW69_CANLF RAB5B, member RAS onco family OS=Canis lupus familiaris OX=9615 GN=RAB5B PE=4 SV=1	6	2	2	2	5.4	5.4	5.4	37.571	332	332;339;373;376;397;496	0	11.307	1494300	2	ACYLSINPQK;IWQYVYSK				35	48;1832	True;True	48;1864	50;2005	59;2297	59;2297					-1;-1;-1;-1;-1;-1
F1PT95;A0A5F4C9I3;A0A5F4C045;A0A5F4BRF8	F1PT95;A0A5F4C9I3;A0A5F4C045;A0A5F4BRF8	1;1;1;1	1;1;1;1	1;1;1;1	tr|E2R0K4|E2R0K4_CANLF Ras-related protein Rab-14 OS=Canis lupus familiaris OX=9615 GN=RAB14 PE=3 SV=1	4	1	1	1	5.8	5.8	5.8	27.023	242	242;247;303;436	0	6.9744	3169100	1	AINEYPDSCAVLVR				36	164	TRUE	167	182	208	208					-1;-1;-1;-1
A0A5F4BRI8;A0A5F4DEC3;A0A5F4C8A8;E2RH29	A0A5F4BRI8;A0A5F4DEC3;A0A5F4C8A8;E2RH29	2;2;2;2	1;1;1;1	1;1;1;1	tr|E2R125|E2R125_CANLF Perilipin OS=Canis lupus familiaris OX=9615 GN=PLIN3 PE=3 SV=2	4	2	1	1	3.8	1.8	1.8	78.983	704	704;729;767;775	0	6.9605	1598100	1	IDMNLTDLLGELQR;PGPPQEHPFVSSR				37	1559;2722	False;True	1585;2778	1709;2999	1944;3423	1944;3423					-1;-1;-1;-1
A0A5F4CSD0;A0A5F4DBN6;A0A5F4BRM7;F1PY21	A0A5F4CSD0;A0A5F4DBN6;A0A5F4BRM7;F1PY21	6;6;6;6	6;6;6;6	6;6;6;6	tr|E2RBC3|E2RBC3_CANLF Tubulin alpha chain OS=Canis lupus familiaris OX=9615 GN=TUBA4A PE=3 SV=2	4	6	6	6	18.7	18.7	18.7	47.213	439	439;468;492;521	0	42.52	25836000	7	ADFDNTVAIHPTSSEELVTLR;ALLTPVAIAAGR;GHIIVDEFQNTSVK;GIYAVGDVCGK;LGGTCVNVGCVPK;LNTIYQNNLTK				38	52;208;1185;1212;2083;2231	True;True;True;True;True;True	52;212;1208;1236;2119;2268	54;229;1296;1327;2283;2444	63;261;262;1482;1516;2603;2784	63;262;1482;1516;2603;2784					-1;-1;-1;-1
A0A5F4BRN0;E2QWE3	A0A5F4BRN0;E2QWE3	2;2	2;2	2;2	tr|E2RLN5|E2RLN5_CANLF AP complex subunit sigma OS=Canis lupus familiaris OX=9615 GN=AP1S1 PE=3 SV=2	2	2	2	2	2.3	2.3	2.3	108.84	995	995;1015	0	12.006	4084100	2	SAYAAATATYPK;VCEPCYEQLNK				39	2891;3440	True;True	2952;3510	3190;3804	3649;4391	3649;4391					-1;-1
A0A5F4BRR4;E2R6L1	A0A5F4BRR4;E2R6L1	2;2	2;2	2;2	tr|E2RR38|E2RR38_CANLF Transmembrane emp24 domain-containing protein 5 OS=Canis lupus familiaris OX=9615 GN=TMED5 PE=3 SV=1	2	2	2	2	1.9	1.9	1.9	174.31	1669	1669;1745	0	17.419	1951800	2	GVGEVSQCPDLGLR;NLEVSSCEGSGVSSEAR				40	1351;2618	True;True	1376;2669	1472;2880	1679;3282	1679;3282					-1;-1
F1PFS1;A0A5F4BRR8	F1PFS1;A0A5F4BRR8	5;5	5;5	5;5	tr|F1PFJ0|F1PFJ0_CANLF AP-1 complex subunit mu-2 OS=Canis lupus familiaris OX=9615 GN=AP1M2 PE=3 SV=3	2	5	5	5	25.1	25.1	25.1	30.322	279	279;284	0	41.772	16017000	5	EASMVITESPAALQLR;GPGLFFILPCTDSFIK;LPVQLQR;VQNATLAVANITNADSATR;YLQTLTTIAAEK				41	633;1285;2253;3676;3910	True;True;True;True;True	644;1310;2290;3748;3986	694;1404;2466;4057;4329	795;1603;2808;4678;4983	795;1603;2808;4678;4983					-1;-1
A0A5F4CTK8;A0A5F4BYP6;A0A5F4BT32;A0A5F4BRW1;A0A5F4CTD7;E2RL01;A0A5F4BSI4;A0A5F4BQ97;A0A5F4C3C5;A0A5F4CEN3;A0A5F4C9K0;F1PZY2;A0A5F4D8C8	A0A5F4CTK8;A0A5F4BYP6;A0A5F4BT32;A0A5F4BRW1;A0A5F4CTD7;E2RL01;A0A5F4BSI4	14;14;14;14;14;14;13;3;3;3;3;3;2	14;14;14;14;14;14;13;3;3;3;3;3;2	14;14;14;14;14;14;13;3;3;3;3;3;2	tr|F1PFK0|F1PFK0_CANLF Twinfilin actin binding protein 1 OS=Canis lupus familiaris OX=9615 GN=TWF1 PE=3 SV=2	13	14	14	14	7.7	7.7	7.7	258.99	2283	2283;2288;2368;2375;2380;2383;2309;2256;2264;2393;2417;2431;2379	0	95.587	15624000	14	AAEEVGYPVMIK;EASFEYLQNEGER;EEAISNMVVALK;IDTGWLDR;ILNVPQELYEK;LGGIPVGVVAVETR;LPGGNEIGMVAWK;MAALEVYVR;NLLVTMLIDQLCGR;RPGAALDPGCVIAK;VEVGTEVTDYR;VLIANNGIAAVK;VQQAELHTGSLPR;VSALNSVHCEHVEDEGESR				42	8;632;665;1564;1677;2080;2240;2425;2628;2859;3484;3592;3679;3688	True;True;True;True;True;True;True;True;True;True;True;True;True;True	8;643;677;1590;1705;2116;2277;2464;2679;2920;3554;3664;3751;3760	8;693;731;1714;1833;2280;2453;2653;2892;3157;3848;3967;4060;4069	8;794;836;1950;2090;2600;2794;3020;3296;3615;4440;4574;4681;4690	8;794;836;1950;2090;2600;2794;3020;3296;3615;4440;4574;4681;4690					-1;-1;-1;-1;-1;-1;-1;-1;-1;-1;-1;-1;-1
Q95KM6;A0A5F4C520;J9NUV1;A0A5F4BRY3	Q95KM6;A0A5F4C520;J9NUV1;A0A5F4BRY3	1;1;1;1	1;1;1;1	1;1;1;1	tr|F1PM53|F1PM53_CANLF Tubulin alpha chain OS=Canis lupus familiaris OX=9615 GN=TUBA1B PE=2 SV=3;tr|J9NXT1|J9NXT1_CANLF Tubulin alpha chain OS=Canis lupus familiaris OX=9615 GN=TUBA3D PE=3 SV=1;tr|F1PE21|F1PE21_CANLF Tubulin alpha chain OS=Canis lupus fami	4	1	1	1	6.5	6.5	6.5	24.502	230	230;233;246;340	0	8.187	1746500	1	SDYYDSYQAQPLATR				43	2913	TRUE	2974	3212	3672	3672					-1;-1;-1;-1
A0A5F4BS42;E2R864;J9P1R5;A0A5F4D1F7	A0A5F4BS42;E2R864;J9P1R5;A0A5F4D1F7	7;7;7;7	7;7;7;7	7;7;7;7	tr|F1PMB5|F1PMB5_CANLF Sorting nexin-2 OS=Canis lupus familiaris OX=9615 GN=SNX2 PE=3 SV=3;tr|A0A5F4CWJ4|A0A5F4CWJ4_CANLF Sorting nexin-1 OS=Canis lupus familiaris OX=9615 GN=SNX1 PE=3 SV=1;tr|A0A5F4D282|A0A5F4D282_CANLF Sorting nexin-1 OS=Canis lupus fami	4	7	7	7	29	29	29	29.202	272	272;323;364;379	0	53.497	18251000	6	HMNSAGVLATLR;IIQLIEGK;LAQMSICSSLAR;LVASAYSIAQK;LVTDCVTAMNPDDVLR;NYDYYASR;VIAEGDLGIVQK				44	1471;1645;1971;2356;2394;2705;3538	True;True;True;True;True;True;True	1497;1672;2003;2395;2433;2761;3608	1610;1800;2161;2581;2621;2982;3906	1838;2050;2470;2938;2985;3406;4508	1838;2050;2470;2938;2985;3406;4508					-1;-1;-1;-1
A0A5F4DIR5;A0A5F4DC68;F6XFY9;A0A5F4CSB5;A0A5F4BS47;A0A5F4C5X8;A0A5F4D8V5;A0A5F4BSR0;F1PTS0	A0A5F4DIR5;A0A5F4DC68;F6XFY9;A0A5F4CSB5;A0A5F4BS47;A0A5F4C5X8;A0A5F4D8V5	8;8;8;8;8;8;5;2;2	8;8;8;8;8;8;5;2;2	8;8;8;8;8;8;5;2;2	tr|F1PQ68|F1PQ68_CANLF Tubulin beta chain OS=Canis lupus familiaris OX=9615 GN=LOC478701 PE=3 SV=3;tr|E2RFJ7|E2RFJ7_CANLF Tubulin beta chain OS=Canis lupus familiaris OX=9615 GN=TUBB2B PE=3 SV=2	9	8	8	8	25.4	25.4	25.4	39.928	347	347;353;371;552;562;648;285;385;394	0	61.584	32944000	10	ATLYVTAIEDR;EPLVDVVDPK;GKVEEVELPVEK;GQLCELSCSTDYR;TGFSTSPESPYTHWK;VEEVELPVEK;VIGIECSSISDYAVK;WLAPDGLIFPDR				45	311;819;1219;1303;3222;3472;3545;3794	True;True;True;True;True;True;True;True	317;832;1243;1328;3287;3542;3615;3869	343;898;1334;1422;3553;3554;3836;3913;4190	398;1020;1021;1523;1624;1625;4081;4082;4425;4515;4825	398;1020;1523;1624;4082;4425;4515;4825					-1;-1;-1;-1;-1;-1;-1;-1;-1
A0A5F4BSE1;J9NZJ6;E2RCL7;A0A5F4D2B8;A0A5F4CDB1;A0A5F4C2A4;A0A5F4D9N4	A0A5F4BSE1;J9NZJ6;E2RCL7;A0A5F4D2B8;A0A5F4CDB1;A0A5F4C2A4;A0A5F4D9N4	2;2;2;2;2;2;1	2;2;2;2;2;2;1	2;2;2;2;2;2;1	tr|F1Q260|F1Q260_CANLF Lysosomal associated membrane protein 1 OS=Canis lupus familiaris OX=9615 GN=LAMP1 PE=3 SV=3	7	2	2	2	4.5	4.5	4.5	67.997	628	628;636;659;660;663;687;106	0	11.652	992750	2	ITAAQHSVTGSAVSK;SGLQGYDMSTFIR				46	1785;2966	True;True	1816;3028	1953;3267	2238;3734	2238;3734					-1;-1;-1;-1;-1;-1;-1
A0A5F4BSE7;F1P624	A0A5F4BSE7;F1P624	2;2	2;2	2;2	sp|P24409|RAB10_CANLF Ras-related protein Rab-10 OS=Canis lupus familiaris OX=9615 GN=RAB10 PE=1 SV=1;tr|F2Z4P9|F2Z4P9_CANLF Ras-related protein Rab-10 OS=Canis lupus familiaris OX=9615 GN=RAB10 PE=4 SV=1	2	2	2	2	1.9	1.9	1.9	133.75	1207	1207;1211	0	11.455	3676900	1	HEMLPEFYK;ISGSILNELIGLVR				47	1417;1770	True;True	1443;1801	1550;1938	1766;2220	1766;2220					-1;-1
A0A5F4BUI1;A0A5F4BSH6;F1PDY8;A0A5F4CJB2	A0A5F4BUI1;A0A5F4BSH6;F1PDY8;A0A5F4CJB2	1;1;1;1	1;1;1;1	1;1;1;1	sp|P62490|RB11A_CANLF Ras-related protein Rab-11A OS=Canis lupus familiaris OX=9615 GN=RAB11A PE=2 SV=3;tr|J9JHN1|J9JHN1_CANLF RAB11B, member RAS onco family OS=Canis lupus familiaris OX=9615 GN=RAB11B PE=4 SV=1;tr|A0A5F4DHP9|A0A5F4DHP9_CANLF RAB11B, membe	4	1	1	1	6.7	6.7	6.7	27.125	239	239;260;266;295	0	8.6768	1232900	1	AVQQPDGLAVLGIFLK				48	348	TRUE	354	381	446	446					-1;-1;-1;-1
E2RJB9;A0A5F4BSJ2	E2RJB9;A0A5F4BSJ2	2;2	2;2	2;2	tr|J9NRP8|J9NRP8_CANLF Twinfilin actin binding protein 1 OS=Canis lupus familiaris OX=9615 GN=TWF1 PE=3 SV=2	2	2	2	2	15.7	15.7	15.7	22.056	198	198;358	0	30.747	19537000	3	EINNAHAILTDATK;YHPDKNPDNPEAADKFK				49	736;3875	True;True	748;3951	808;809;4288	918;919;4936	919;4936					-1;-1
J9NW22;A0A5F4DB71;F6XJL2;A0A5F4BSL5;A0A5F4DC77	J9NW22;A0A5F4DB71;F6XJL2;A0A5F4BSL5;A0A5F4DC77	2;2;2;2;1	2;2;2;2;1	2;2;2;2;1	tr|J9P4B9|J9P4B9_CANLF RAB6B, member RAS onco family OS=Canis lupus familiaris OX=9615 GN=RAB6B PE=4 SV=2;tr|J9NYJ8|J9NYJ8_CANLF RAB6A, member RAS onco family OS=Canis lupus familiaris OX=9615 GN=RAB6A PE=4 SV=1	5	2	2	2	3.3	3.3	3.3	67.962	605	605;625;665;708;616	0	16.135	7854200	2	APLQGDHNHLFIR;IEVEIPK				50	256;1582	True;True	262;1608	282;1732	328;1972	328;1972					-1;-1;-1;-1;-1
A0A5F4BSL9	A0A5F4BSL9	3	2	2	tr|J9P2S1|J9P2S1_CANLF Clathrin interactor 1 OS=Canis lupus familiaris OX=9615 GN=CLINT1 PE=4 SV=2;tr|F1PVV5|F1PVV5_CANLF Clathrin interactor 1 OS=Canis lupus familiaris OX=9615 GN=CLINT1 PE=4 SV=3	1	3	2	2	29.2	20.8	20.8	12.448	106	106	0	21.346	20447000	1	ELHINLIPNK;ELISNSSDALDK;YESLTDPSK				51	768;772;3843	True;True;False	781;785;3919	844;848;4254	962;967;4901	962;967;4901					-1
F6X637;A0A5F4BSQ8	F6X637;A0A5F4BSQ8	7;7	7;7	7;7	tr|L7N0G4|L7N0G4_CANLF Tubulin alpha chain OS=Canis lupus familiaris OX=9615 GN=LOC610636 PE=3 SV=2	2	7	7	7	10.2	10.2	10.2	97.226	876	876;877	0	63.712	14645000	6	GDQENVHPDVMLVQPR;LLETTDRPDGHQNNLR;LQQVLQMESHIQSTSDR;PMIHELLTEGR;TTLVIMER;VAALQNLVK;VLANPGNSQVAR				52	1122;2167;2281;2738;3358;3405;3567	True;True;True;True;True;True;True	1143;2204;2319;2795;3426;3475;3638	1227;2372;2373;2498;3016;3708;3763;3939	1405;2700;2701;2842;3441;4265;4325;4542	1405;2700;2842;3441;4265;4325;4542					-1;-1
A0A5F4BSS2;A0A5F4CGJ7;E2RAU5	A0A5F4BSS2;A0A5F4CGJ7;E2RAU5	3;3;3	3;3;3	3;3;3	tr|L7N0I7|L7N0I7_CANLF Tubulin beta chain OS=Canis lupus familiaris OX=9615 GN=TUBB4B PE=3 SV=1;tr|A0A5F4BWF5|A0A5F4BWF5_CANLF Tubulin beta chain OS=Canis lupus familiaris OX=9615 GN=TUBB4B PE=3 SV=1;tr|E2RFV2|E2RFV2_CANLF Tubulin beta chain OS=Canis lupus	3	3	3	3	5.9	5.9	5.9	67.423	625	625;679;695	0	21.053	2648600	3	DAGQISGLNVLR;EQQIVIQSSGGLSK;VQQTVQDLFGR				53	407;833;3682	True;True;True	415;846;3754	445;913;4063	515;1038;4684	515;1038;4684					-1;-1;-1
J9NSF3;A0A5F4BSW0;J9PAN9	J9NSF3;A0A5F4BSW0;J9PAN9	3;3;2	3;3;2	3;3;2	sp|P33724|CAV1_CANLF Caveolin-1 OS=Canis lupus familiaris OX=9615 GN=CAV1 PE=1 SV=1;tr|A0A5F4D7T0|A0A5F4D7T0_CANLF Caveolin OS=Canis lupus familiaris OX=9615 GN=CAV1 PE=3 SV=1	3	3	3	3	13.7	13.7	13.7	30.768	284	284;283;134	0	18.643	7688300	3	GYGFGMVK;VCNYGLTFTQK;VNNASLIGLGYTQTLRPGVK				54	1390;3442;3648	True;True;True	1415;3512;3720	1517;3806;4025	1729;4393;4638	1729;4393;4638					-1;-1;-1
A0A5F4BSW4;E2R311;A0A5F4BYT3	A0A5F4BSW4;E2R311;A0A5F4BYT3	3;3;3	3;3;3	3;3;3	sp|P51147|RAB5C_CANLF Ras-related protein Rab-5C OS=Canis lupus familiaris OX=9615 GN=RAB5C PE=2 SV=1;tr|A0A5F4DFS0|A0A5F4DFS0_CANLF RAB5B, member RAS onco family OS=Canis lupus familiaris OX=9615 GN=RAB5B PE=4 SV=1;tr|A0A5F4DDR9|A0A5F4DDR9_CANLF Ras-relat	3	3	3	3	9.8	9.8	9.8	47.629	427	427;494;501	0	19.91	2067500	2	DVLNLVYLCEALNLPEVAR;VTVVDVNESR;YWQQVIDMNDYQR				55	582;3722;3987	True;True;True	593;3794;4067	640;4107;4416	736;4734;5084	736;4734;5084					-1;-1;-1
F1PNX5;A0A5F4CM33;A0A5F4CGK8;F1Q231;F1Q2B3;A0A5F4BT04	F1PNX5;A0A5F4CM33;A0A5F4CGK8;F1Q231;F1Q2B3;A0A5F4BT04	1;1;1;1;1;1	1;1;1;1;1;1	1;1;1;1;1;1	tr|A0A5F4CIT9|A0A5F4CIT9_CANLF Myosin heavy chain 14 OS=Canis lupus familiaris OX=9615 GN=MYH14 PE=3 SV=1;tr|J9NU82|J9NU82_CANLF Myosin heavy chain 14 OS=Canis lupus familiaris OX=9615 GN=MYH14 PE=3 SV=1;tr|A0A5F4BZ15|A0A5F4BZ15_CANLF Myosin heavy chain 14	6	1	1	1	4.1	4.1	4.1	21.937	193	193;197;214;709;715;715	0.0012706	6.4451	1371800	1	SVLQAVQK				56	3134	TRUE	3198	3452	3961	3961					-1;-1;-1;-1;-1;-1
A0A5F4CS96;A0A5F4BT09;L7N0B2;F1PLM3;A0A5F4BVG6;A0A5F4BV42;A0A5F4C1X2;F1P7S1	A0A5F4CS96;A0A5F4BT09;L7N0B2	17;17;17;3;2;2;2;2	1;1;1;1;0;0;0;0	0;0;0;0;0;0;0;0	tr|F1PAJ4|F1PAJ4_CANLF 40S ribosomal protein S17 OS=Canis lupus familiaris OX=9615 GN=RPS17 PE=3 SV=3;sp|P63273|RS17_CANLF 40S ribosomal protein S17 OS=Canis lupus familiaris OX=9615 GN=RPS17 PE=2 SV=2;tr|A0A0A0MPE1|A0A0A0MPE1_CANLF 40S ribosomal protein S	8	17	1	0	57.5	2.4	0	46.313	416	416;451;453;516;192;202;211;446	0	8.0336	31324000	2	AFVHWYVGEGMEEGEFSEAR;AVCMLSNTTAIAEAWAR;AVFVDLEPTVIDEVR;AYHEQLSVAEITNACFEPANQMVK;DVNAAIATIK;EDMAALEK;FDGALNVDLTEFQTNLVPYPR;FDLMYAK;IHFPLATYAPVISAEK;LISQIVSSITASLR;NLDIERPTYTNLNR;QLFHPEQLITGK;RNLDIERPTYTNLNR;SIQFVDWCPTGFK;TIGGGDDSFNTFFSETGAGK;VGINYQPPTVVPGGDLAK;YMACCLLYR				57	110;319;328;372;585;654;934;935;1625;2122;2614;2788;2851;2988;3253;3514;3923	False;False;False;False;True;False;False;False;False;False;False;False;False;False;False;False;False	111;112;325;334;378;379;596;666;950;951;952;1652;2159;2665;2845;2912;3052;3318;3584;3999;4000	118;119;120;351;361;406;407;643;720;1023;1024;1025;1026;1778;1779;2326;2875;2876;3072;3073;3147;3291;3592;3880;4343;4344	133;134;135;136;407;422;423;471;472;473;739;740;823;1161;1162;1163;1164;2024;2025;2026;2027;2647;3275;3276;3277;3509;3510;3511;3602;3761;4125;4126;4477;4478;4999;5000;5001	134;407;422;473;739;823;1161;1164;2026;2647;3275;3511;3602;3761;4125;4478;5000		4;5;6;7		267;278;363;378	-1;-1;-1;-1;-1;-1;-1;-1
A0A5F4C363;A0A5F4C3U8;F1PX32;A0A5F4D1W2;A0A5F4BT12	A0A5F4C363;A0A5F4C3U8;F1PX32;A0A5F4D1W2;A0A5F4BT12	3;3;3;3;3	3;3;3;3;3	3;3;3;3;3	tr|A0A140T8E0|A0A140T8E0_CANLF Cell cycle associated protein 1 OS=Canis lupus familiaris OX=9615 GN=CAPRIN1 PE=3 SV=1	5	3	3	3	6	6	6	77.586	671	671;686;695;699;699	0	18.726	5397700	3	FNETLNNIGENEGGIDK;GYESFGVHR;IYESHVGISSYEGK				58	1015;1386;1840	True;True;True	1034;1411;1872	1114;1513;2013	1264;1724;2305	1264;1724;2305					-1;-1;-1;-1;-1
E2RSH8;A0A5F4BT17;A0A5F4CWW8;A0A5F4D0H5;A0A5F4D8G4;E2RC09;A0A5F4CLL3;A0A5F4C1A0;E2RC06;E2RBB8;A0A5F4CG29;A0A5F4CAR7;A0A5F4D4H5;A0A5F4CN96;A0A5F4CV35;A0A5F4CP75;F1PSI2	E2RSH8;A0A5F4BT17;A0A5F4CWW8;A0A5F4D0H5	7;7;7;7;1;1;1;1;1;1;1;1;1;1;1;1;1	7;7;7;7;1;1;1;1;1;1;1;1;1;1;1;1;1	3;3;3;3;0;0;0;0;0;0;0;0;0;0;0;0;0	tr|A0A140T8E6|A0A140T8E6_CANLF Junction plakoglobin OS=Canis lupus familiaris OX=9615 GN=JUP PE=3 SV=1	17	7	7	3	17.4	17.4	9.9	59.898	536	536;553;547;542;538;589;578;566;482;491;534;523;523;519;518;512;627	0	48.702	11970000	7	AANILVGENLVCK;DAWEIPR;LFGGFNSSDTVTSPQR;LPQLVDMAAQIASGMAYVER;LTTVCPTSKPQTQGLAK;VPYPGMVNR;WTAPEAALYGR				59	22;420;2054;2246;2343;3669;3800	True;True;True;True;True;True;True	22;428;2089;2283;2382;3741;3875	22;458;2252;2459;2568;4049;4198	23;530;2566;2801;2925;4669;4834	23;530;2566;2801;2925;4669;4834					-1;-1;-1;-1;-1;-1;-1;-1;-1;-1;-1;-1;-1;-1;-1;-1;-1
A0A5F4BT18;E2RHB3;A0A5F4C8W3	A0A5F4BT18;E2RHB3;A0A5F4C8W3	1;1;1	1;1;1	1;1;1	tr|A0A1W2NCW3|A0A1W2NCW3_CANLF Dolichyl-diphosphooligosaccharide--protein glycosyltransferase subunit 2 OS=Canis lupus familiaris OX=9615 GN=RPN2 PE=3 SV=2;sp|F1PCT7|RPN2_CANLF Dolichyl-diphosphooligosaccharide--protein glycosyltransferase subunit 2 OS=Can	3	1	1	1	4	4	4	50.779	450	450;504;510	0	17.23	1723800	1	GTLGGLFSQILQGEDIVR				60	1334	TRUE	1359	1454	1661	1661					-1;-1;-1
F6X958;A0A5F4BT79;F1P7I7;E2QU52	F6X958;A0A5F4BT79;F1P7I7	5;5;5;1	5;5;5;1	5;5;5;1	tr|A0A5F4BTC4|A0A5F4BTC4_CANLF Leucyl-tRNA synthetase OS=Canis lupus familiaris OX=9615 GN=LARS1 PE=3 SV=1;tr|A0A5F4D5Z3|A0A5F4D5Z3_CANLF Leucyl-tRNA synthetase OS=Canis lupus familiaris OX=9615 GN=LARS1 PE=3 SV=1;tr|A0A5F4BNV6|A0A5F4BNV6_CANLF Leucyl-tRNA	4	5	5	5	24.6	24.6	24.6	35.575	309	309;309;310;307	0	35.147	14785000	6	AHQLVMEGYNWCHDR;LQEVPHEGPMCDLLWSDPDDR;QITQVYGFYDECLR;SPDTNYLFMGDYVDR;YSFLQFDPAPR				61	143;2268;2783;3056;3954	True;True;True;True;True	145;2305;2840;3120;4033	156;157;2481;3067;3367;4380	180;181;2823;3503;3849;5043	180;2823;3503;3849;5043					-1;-1;-1;-1
F1PDT7;A0A5F4BTD6	F1PDT7;A0A5F4BTD6	1;1	1;1	1;1	tr|A0A5F4CSK0|A0A5F4CSK0_CANLF Tropomyosin 3 OS=Canis lupus familiaris OX=9615 GN=TPM3 PE=3 SV=1;tr|A0A5F4BNW9|A0A5F4BNW9_CANLF Tropomyosin 3 OS=Canis lupus familiaris OX=9615 GN=TPM3 PE=3 SV=1;tr|E2RB38|E2RB38_CANLF Tropomyosin 3 OS=Canis lupus familiaris	2	1	1	1	1.2	1.2	1.2	103.83	935	935;961	0	7.0819	906900	1	YGGTFQNVSVK				62	3866	TRUE	3942	4278	4926	4926					-1;-1
A0A5F4CL66;A0A5F4BZQ5;A0A5F4CUE7;A0A5F4C3V1;A0A5F4BTD7;E2RSQ9	A0A5F4CL66;A0A5F4BZQ5;A0A5F4CUE7;A0A5F4C3V1;A0A5F4BTD7;E2RSQ9	2;2;2;2;2;2	2;2;2;2;2;2	2;2;2;2;2;2	tr|A0A5F4C7T8|A0A5F4C7T8_CANLF RNA binding motif protein 39 OS=Canis lupus familiaris OX=9615 GN=RBM39 PE=4 SV=1;tr|A0A5F4BP06|A0A5F4BP06_CANLF RNA binding motif protein 39 OS=Canis lupus familiaris OX=9615 GN=RBM39 PE=4 SV=1;tr|E2R4L0|E2R4L0_CANLF RNA bin	6	2	2	2	2.7	2.7	2.7	103.12	946	946;952;962;972;984;1017	0	13.181	2158000	2	IVAVQFVR;TEQDEAGNWHEHEDETVR				63	1806;3198	True;True	1838;3263	1976;3528	2261;4055	2261;4055					-1;-1;-1;-1;-1;-1
A0A5F4BTG2;E2QUE7	A0A5F4BTG2;E2QUE7	2;2	2;2	2;2	tr|A0A5F4BP23|A0A5F4BP23_CANLF Proteasome 26S subunit, non-ATPase 12 OS=Canis lupus familiaris OX=9615 GN=PSMD12 PE=3 SV=1;tr|A0A5F4D836|A0A5F4D836_CANLF Proteasome 26S subunit, non-ATPase 12 OS=Canis lupus familiaris OX=9615 GN=PSMD12 PE=4 SV=1;tr|E2R7F2|	2	2	2	2	14.4	14.4	14.4	13.07	111	111;145	0	12.582	8017500	2	FNPFVTSDR;YVIYIER				64	1018;3976	True;True	1037;4056	1117;4405	1267;5071	1267;5071					-1;-1
A0A5F4BTI8;A0A5F4BTR0;A0A5F4BYT1;F1PKT2	A0A5F4BTI8;A0A5F4BTR0;A0A5F4BYT1;F1PKT2	6;6;6;6	6;6;6;6	6;6;6;6	tr|A0A5F4C5N5|A0A5F4C5N5_CANLF Ladinin 1 OS=Canis lupus familiaris OX=9615 GN=LAD1 PE=4 SV=1;tr|F6XZH6|F6XZH6_CANLF Ladinin 1 OS=Canis lupus familiaris OX=9615 GN=LAD1 PE=4 SV=2;tr|A0A5F4CVD9|A0A5F4CVD9_CANLF Ladinin 1 OS=Canis lupus familiaris OX=9615 GN=	4	6	6	6	12.9	12.9	12.9	54.504	490	490;579;628;647	0	47.885	15889000	6	AMSEVTSLHEDDWR;DPHYDDFRPR;DTDSSVTSEVR;GPALTPIRDEEWDR;LLEEALR;VLYYMEK				65	233;535;561;1277;2155;3630	True;True;True;True;True;True	239;545;572;1302;2192;3702	257;258;587;618;1396;2360;4006	296;297;676;713;1595;2686;4617	297;676;713;1595;2686;4617					-1;-1;-1;-1
A0A5F4BTL3;E2RLQ4;A0A5F4D3P9;J9NU79;J9NYT3	A0A5F4BTL3;E2RLQ4;A0A5F4D3P9;J9NU79	3;3;3;2;1	3;3;3;2;1	3;3;3;2;1	tr|A0A5F4BPC3|A0A5F4BPC3_CANLF Calponin OS=Canis lupus familiaris OX=9615 GN=CNN3 PE=3 SV=1;tr|F1P9W2|F1P9W2_CANLF Calponin OS=Canis lupus familiaris OX=9615 GN=CNN3 PE=3 SV=2;tr|J9P766|J9P766_CANLF Calponin OS=Canis lupus familiaris OX=9615 GN=CNN3 PE=3 S	5	3	3	3	13.8	13.8	13.8	25.328	232	232;306;315;294;102	0	17.481	2929500	3	GFAFVQYVNER;VFIGNLNTLVVK;VPPPPPIAR				66	1146;3494;3661	True;True;True	1168;3564;3733	1253;3858;4040	1435;4451;4658	1435;4451;4658					-1;-1;-1;-1;-1
A0A5F4CWA7;A0A5F4D2Z2;A0A5F4CXG2;A0A5F4D7A8;A0A5F4BTP4;A0A5F4D0J3;A0A5F4BWS7;E2RRJ6;E2RIV1;A0A5F4CPQ9;A0A5F4C7L1	A0A5F4CWA7;A0A5F4D2Z2;A0A5F4CXG2;A0A5F4D7A8;A0A5F4BTP4;A0A5F4D0J3;A0A5F4BWS7;E2RRJ6;E2RIV1;A0A5F4CPQ9	3;3;3;3;3;3;3;3;3;3;1	3;3;3;3;3;3;3;3;3;3;1	3;3;3;3;3;3;3;3;3;3;1	tr|A0A5F4BPI9|A0A5F4BPI9_CANLF Ubiquinol-cytochrome c reductase core protein 1 OS=Canis lupus familiaris OX=9615 GN=UQCRC1 PE=4 SV=1;tr|A0A5F4C3P5|A0A5F4C3P5_CANLF Ubiquinol-cytochrome c reductase core protein 1 OS=Canis lupus familiaris OX=9615 GN=UQCRC1	11	3	3	3	4	4	4	93.706	852	852;890;918;921;938;939;944;949;951;958;865	0	21.258	5091300	3	EYATEVDVDFVR;LSHANSAVVLSAVK;NINLIVQK				67	899;2296;2596	True;True;True	915;2334;2647	987;2514;2856	1121;2859;3254	1121;2859;3254					-1;-1;-1;-1;-1;-1;-1;-1;-1;-1;-1
F1PJI7;A0A5F4CA32;J9P5W6;A0A5F4BTT9	F1PJI7;A0A5F4CA32;J9P5W6;A0A5F4BTT9	2;2;2;2	2;2;2;2	2;2;2;2	tr|A0A5F4CVR0|A0A5F4CVR0_CANLF Dystrophin OS=Canis lupus familiaris OX=9615 GN=DMD PE=4 SV=1;tr|A0A5F4D4A5|A0A5F4D4A5_CANLF Dystrophin OS=Canis lupus familiaris OX=9615 GN=DMD PE=4 SV=1;tr|A0A5F4DHF4|A0A5F4DHF4_CANLF Dystrophin OS=Canis lupus familiaris OX	4	2	2	2	5	5	5	41.925	381	381;393;412;478	0	11.408	2094100	2	IPEQILGK;VGELKDDDFEK				68	1723;3508	True;True	1754;3578	1886;3873	2153;4470	2153;4470					-1;-1;-1;-1
A0A5F4BTW2;A0A5F4CLJ6;J9PAS6;A0A5F4CVF4	A0A5F4BTW2;A0A5F4CLJ6;J9PAS6;A0A5F4CVF4	1;1;1;1	1;1;1;1	1;1;1;1	tr|A0A5F4BPN0|A0A5F4BPN0_CANLF RNA helicase OS=Canis lupus familiaris OX=9615 GN=EIF4A3 PE=3 SV=1;tr|E2RDZ4|E2RDZ4_CANLF RNA helicase OS=Canis lupus familiaris OX=9615 GN=EIF4A3 PE=3 SV=1	4	1	1	1	10.8	10.8	10.8	12.591	111	111;120;144;144	0.0024783	6.3073	863680	1	FICIYPAYLNNK				69	975	TRUE	993	1070	1211	1211					-1;-1;-1;-1
A0A5F4BTX0;A0A5F4CIY3;F1PI42;Q00004	A0A5F4BTX0;A0A5F4CIY3;F1PI42;Q00004	1;1;1;1	1;1;1;1	1;1;1;1	tr|A0A5F4CST7|A0A5F4CST7_CANLF Ubiquitin conjugating enzyme E2 D2 OS=Canis lupus familiaris OX=9615 GN=UBE2D2 PE=3 SV=1;tr|A0A5F4CCJ9|A0A5F4CCJ9_CANLF UBC core domain-containing protein OS=Canis lupus familiaris OX=9615 GN=UBE2D3 PE=4 SV=1;tr|A0A5F4BZB0|A0	4	1	1	1	1.6	1.6	1.6	65.439	580	580;614;618;622	0.0025126	6.379	1156600	1	VEEISPNIR				70	3471	TRUE	3541	3835	4424	4424					-1;-1;-1;-1
A0A5F4BU46;L7N0L5;J9P086;F1P782;A0A5F4CAF8;L7N0C3;E2RRD2;F1PX67;J9P9U7;A0A5F4CRD6;A0A5F4BY47;J9NWG3;A0A5F4DCE8;E2R494;E2RLB4	A0A5F4BU46;L7N0L5;J9P086;F1P782;A0A5F4CAF8	6;4;4;4;4;2;2;2;2;2;2;1;1;1;1	6;4;4;4;4;2;2;2;2;2;2;1;1;1;1	4;2;2;2;2;0;2;2;2;2;2;0;0;1;0	tr|A0A5F4BPQ9|A0A5F4BPQ9_CANLF Transportin 3 OS=Canis lupus familiaris OX=9615 GN=TNPO3 PE=4 SV=1;tr|E2REK5|E2REK5_CANLF Transportin 3 OS=Canis lupus familiaris OX=9615 GN=TNPO3 PE=4 SV=3	15	6	6	4	13.1	13.1	7.6	45.702	435	435;126;126;126;126;127;208;211;219;226;357;109;118;294;657	0	99.886	259730000	15	ALAAAGYDVEK;AMGIMNSFVNDIFER;ASGPPVSELITK;ESYSIYVYK;KESYSIYVYK;LLLPGELAK				71	176;229;290;845;1869;2183	True;True;True;True;True;True	180;233;234;235;296;859;1901;2220	196;250;251;252;253;320;927;2046;2390;2391	223;287;288;289;290;291;292;371;1055;1056;2341;2719;2720;2721;2722	223;291;371;1056;2341;2720		8;9		369;372	-1;-1;-1;-1;-1;-1;-1;-1;-1;-1;-1;-1;-1;-1;-1
A0A5F4BU68;A0A5F4DJ51;A0A5F4C5K5;E2R2M7;E2R2K4;A0A5F4CKN2	A0A5F4BU68;A0A5F4DJ51;A0A5F4C5K5;E2R2M7;E2R2K4;A0A5F4CKN2	2;2;2;2;2;1	2;2;2;2;2;1	2;2;2;2;2;1	tr|A0A5F4BPV2|A0A5F4BPV2_CANLF Helix-destabilizing protein OS=Canis lupus familiaris OX=9615 GN=HNRNPA1 PE=4 SV=1;tr|A0A5F4CVA6|A0A5F4CVA6_CANLF Uncharacterized protein OS=Canis lupus familiaris OX=9615 GN=LOC100683228 PE=4 SV=1;tr|F1Q3G7|F1Q3G7_CANLF Heli	6	2	2	2	15.4	15.4	15.4	15.481	136	136;137;165;184;184;142	0	12.988	6695800	2	LVVLGSGGVGK;YDPTIEDSYR				72	2396;3831	True;True	2435;3907	2623;4234	2987;4873	2987;4873					-1;-1;-1;-1;-1;-1
A0A5F4CAW4;A0A5F4BU96;E2REW0	A0A5F4CAW4;A0A5F4BU96;E2REW0	1;1;1	1;1;1	1;1;1	tr|A0A5F4BQ17|A0A5F4BQ17_CANLF NOP56 ribonucleoprotein OS=Canis lupus familiaris OX=9615 GN=NOP56 PE=3 SV=1;tr|E2QU53|E2QU53_CANLF NOP56 ribonucleoprotein OS=Canis lupus familiaris OX=9615 GN=NOP56 PE=3 SV=1	3	1	1	1	3.8	3.8	3.8	45.662	397	397;407;433	0	9.6568	632460	1	TTIVNETESQESTVK				73	3356	TRUE	3424	3706	4263	4263					-1;-1;-1
A0A5F4BUC0;J9P3Z7	A0A5F4BUC0;J9P3Z7	3;3	3;3	3;3	tr|A0A5F4BQ52|A0A5F4BQ52_CANLF Phosphatidylinositol 4-kinase type 2 OS=Canis lupus familiaris OX=9615 GN=PI4K2A PE=3 SV=1;tr|A0A5F4DBV8|A0A5F4DBV8_CANLF Phosphatidylinositol 4-kinase type 2 OS=Canis lupus familiaris OX=9615 GN=PI4K2A PE=3 SV=1;tr|E2RB45|E2	2	3	3	3	16.5	16.5	16.5	25.001	224	224;260	0	18.758	1202000	2	GYGDDYYEESYLSTR;KEDALLYQSK;TYGDPEPVGSSK				74	1389;1862;3398	True;True;True	1414;1894;3468	1516;2037;3754	1728;2331;4316	1728;2331;4316					-1;-1
A0A5F4CUP1;A0A5F4BUH2;A0A5F4DCX6;F6V393	A0A5F4CUP1;A0A5F4BUH2;A0A5F4DCX6;F6V393	2;2;2;2	2;2;2;2	2;2;2;2	tr|A0A5F4BQ75|A0A5F4BQ75_CANLF Propionyl-CoA carboxylase subunit beta OS=Canis lupus familiaris OX=9615 GN=PCCB PE=4 SV=1;tr|A0A5F4CB59|A0A5F4CB59_CANLF Propionyl-CoA carboxylase subunit beta OS=Canis lupus familiaris OX=9615 GN=PCCB PE=4 SV=1;tr|F1PTU4|F1	4	2	2	2	12	12	12	28.972	251	251;277;326;338	0	11.532	1572200	2	EITGIGPSTTTETETIAK;ELALPGELTQSR				75	739;755	True;True	752;768	814;831	928;948	928;948					-1;-1;-1;-1
A0A5F4BUK5;E2REA9	A0A5F4BUK5;E2REA9	5;5	5;5	5;5	tr|A0A5F4BQ87|A0A5F4BQ87_CANLF WW domain binding protein 2 OS=Canis lupus familiaris OX=9615 GN=WBP2 PE=4 SV=1;tr|E2RFA4|E2RFA4_CANLF WW domain binding protein 2 OS=Canis lupus familiaris OX=9615 GN=WBP2 PE=4 SV=3;tr|A0A5F4CMZ5|A0A5F4CMZ5_CANLF WW domain b	2	5	5	5	5.6	5.6	5.6	119.72	1089	1089;1179	0	36.213	9403800	5	AVIDQCNNDNILR;FVQGLDIGPK;TVTCDVGYPALK;VMVVVTDGESHDGSMLK;VVFNLNTFK				76	332;1075;3391;3639;3736	True;True;True;True;True	338;1096;3461;3711;3809	365;1180;3746;4016;4126	427;1349;4308;4627;4756	427;1349;4308;4627;4756					-1;-1
H9GWG6;J9NRJ3;J9P0U8;A0A5F4BUP5;A0A5F4CHW3;L7N065	H9GWG6;J9NRJ3;J9P0U8;A0A5F4BUP5;A0A5F4CHW3;L7N065	1;1;1;1;1;1	1;1;1;1;1;1	1;1;1;1;1;1	tr|A0A5F4D5B7|A0A5F4D5B7_CANLF Aldehyde dehydrogenase (NAD(+)) OS=Canis lupus familiaris OX=9615 GN=ALDH7A1 PE=3 SV=1;tr|A0A5F4CNB7|A0A5F4CNB7_CANLF Aldehyde dehydrogenase 7 family member A1 OS=Canis lupus familiaris OX=9615 GN=ALDH7A1 PE=3 SV=1;tr|A0A5F4B	6	1	1	1	9.2	9.2	9.2	15.069	130	130;131;132;132;133;140	0	7.6726	1375900	1	KQMVIDVLHPGK				77	1920	TRUE	1952	2105	2406	2406					-1;-1;-1;-1;-1;-1
A0A5F4C6S1;F1PKS1;A0A5F4BUQ4;F1PKS3;A0A5F4D408;A0A5F4D446;A0A5F4DHD5;A0A5F4D6S1;A0A5F4CRJ8;A0A5F4CQD1	A0A5F4C6S1;F1PKS1;A0A5F4BUQ4;F1PKS3;A0A5F4D408;A0A5F4D446;A0A5F4DHD5;A0A5F4D6S1;A0A5F4CRJ8;A0A5F4CQD1	6;6;6;6;6;5;5;5;5;5	6;6;6;6;6;5;5;5;5;5	6;6;6;6;6;5;5;5;5;5	tr|A0A5F4BQI1|A0A5F4BQI1_CANLF Actin-related protein 2/3 complex subunit 4 OS=Canis lupus familiaris OX=9615 GN=ARPC4 PE=3 SV=1;tr|E2QWU0|E2QWU0_CANLF Actin-related protein 2/3 complex subunit 4 OS=Canis lupus familiaris OX=9615 GN=ARPC4 PE=3 SV=3	10	6	6	6	10	10	10	88.055	802	802;814;839;855;860;750;787;819;838;870	0	48.701	9848400	7	DLQSNVEHLTEK;ELVVTQLGYDTR;FLEDIAQQMR;NVLGHMQQGGAPSPFDR;SFETNLNTYK;YEASYEVSDSGQLEHVHHR				78	512;798;995;2696;2944;3835	True;True;True;True;True;True	521;811;1014;2752;3005;3911	560;875;1091;2972;3244;4242;4243	643;997;1235;3395;3709;4887;4888	643;997;1235;3395;3709;4887					-1;-1;-1;-1;-1;-1;-1;-1;-1;-1
A0A5F4BUV2;E2RRM0	A0A5F4BUV2;E2RRM0	4;4	4;4	4;4	tr|A0A5F4DMU9|A0A5F4DMU9_CANLF Drebrin like OS=Canis lupus familiaris OX=9615 GN=DBNL PE=4 SV=1;tr|A0A5F4CQ37|A0A5F4CQ37_CANLF Drebrin like OS=Canis lupus familiaris OX=9615 GN=DBNL PE=3 SV=1;tr|A0A5F4BQS4|A0A5F4BQS4_CANLF Drebrin like OS=Canis lupus famil	2	4	4	4	9.1	9.1	9.1	61.781	519	519;524	0	24.879	5631900	4	AMEMTWNNMEK;LHPEMSNLDLTK;QLQEERPELSESELTR;VHLDLWVK				79	228;2101;2794;3530	True;True;True;True	232;2138;2852;3600	249;2303;2304;3080;3898	286;2623;2624;3520;4499	286;2623;3520;4499					-1;-1
A0A5F4BUZ8;A0A5F4CW92;F1PE28;A0A5F4CJR6;A0A5F4BS25	A0A5F4BUZ8;A0A5F4CW92;F1PE28;A0A5F4CJR6;A0A5F4BS25	6;5;5;5;5	6;5;5;5;5	6;5;5;5;5	tr|A0A5F4BQZ0|A0A5F4BQZ0_CANLF LIM and SH3 domain protein 1 OS=Canis lupus familiaris OX=9615 GN=LASP1 PE=4 SV=1;tr|J9P3M1|J9P3M1_CANLF LIM and SH3 domain protein 1 OS=Canis lupus familiaris OX=9615 GN=LASP1 PE=4 SV=2	5	6	6	6	11.9	11.9	11.9	76.265	699	699;596;614;666;705	0	40.742	11481000	6	ILVTPPQEDAPSVNITNIR;ITSDLDGHPVPK;LAVGEVPR;LGQSDPTPLQHQVDVYQK;NLILESAR;SIPTATIFYPSDGVSTEK				80	1694;1796;1980;2091;2624;2986	True;True;True;True;True;True	1723;1828;2013;2127;2675;3050	1853;1965;2172;2291;2888;3289	2112;2250;2481;2611;3291;3758	2112;2250;2481;2611;3291;3758					-1;-1;-1;-1;-1
A0A5F4BV51;A0A5F4CI04;J9NT25	A0A5F4BV51;A0A5F4CI04	3;3;1	3;3;1	3;3;1	tr|A0A5F4BQZ1|A0A5F4BQZ1_CANLF Zinc finger CCCH-type containing 18 OS=Canis lupus familiaris OX=9615 GN=ZC3H18 PE=4 SV=1;tr|A0A5F4D5J5|A0A5F4D5J5_CANLF Zinc finger CCCH-type containing 18 OS=Canis lupus familiaris OX=9615 GN=ZC3H18 PE=4 SV=1;tr|A0A5F4BS02|	3	3	3	3	14	14	14	35.2	321	321;347;352	0	28.428	7007200	3	AQQEFAAGVFSNPAVR;ELQHAALGGTAAR;TAAANAAAGAAENAFR				81	272;788;3154	True;True;True	278;801;3219	299;864;3479	348;986;3997	348;986;3997					-1;-1;-1
F1P6G4;A0A5F4BV60;J9NZU7;A0A5F4CU09	F1P6G4;A0A5F4BV60;J9NZU7;A0A5F4CU09	1;1;1;1	1;1;1;1	1;1;1;1	tr|A0A5F4D2H5|A0A5F4D2H5_CANLF DH domain-containing protein OS=Canis lupus familiaris OX=9615 GN=ARHGEF1 PE=4 SV=1;tr|H9GW85|H9GW85_CANLF DH domain-containing protein OS=Canis lupus familiaris OX=9615 GN=LOC100856005 PE=4 SV=3;tr|J9NVV4|J9NVV4_CANLF DH dom	4	1	1	1	9.2	9.2	9.2	13.952	131	131;131;153;162	0	8.7721	2780000	1	FNEVATQYSEDK				82	1016	TRUE	1035	1115	1265	1265					-1;-1;-1;-1
A0A5F4BV87;F1PQD3;A0A5F4DGS8;A0A5F4D2S1;A0A5F4BVB3	A0A5F4BV87;F1PQD3;A0A5F4DGS8;A0A5F4D2S1;A0A5F4BVB3	8;8;8;8;8	8;8;8;8;8	8;8;8;8;8	tr|A0A5F4BR02|A0A5F4BR02_CANLF T-complex protein 1 subunit gamma OS=Canis lupus familiaris OX=9615 GN=CCT3 PE=3 SV=1;tr|E2RB79|E2RB79_CANLF T-complex protein 1 subunit gamma OS=Canis lupus familiaris OX=9615 GN=CCT3 PE=3 SV=3;tr|F1PDX9|F1PDX9_CANLF T-compl	5	8	8	8	16.2	16.2	16.2	76.927	679	679;692;698;759;775	0	50.023	18228000	8	AGGPEGPAWLPR;APAEFAALHGPALR;DFAYGEADPLIR;DLDTGEEVTR;FNQTYQLAHGTAEEK;LPLAISPVAYPR;LSQERPNVLLNQFPCENLLTVK;VPVWYIMDEFGSR				83	119;246;438;489;1019;2242;2310;3668	True;True;True;True;True;True;True;True	121;252;447;498;1038;2279;2349;3740	129;272;478;536;1118;1119;2455;2531;4048	147;311;554;618;1268;1269;2796;2880;4668	147;311;554;618;1269;2796;2880;4668					-1;-1;-1;-1;-1
A0A5F4CRH2;A0A5F4CM23;A0A5F4CSG1;A0A5F4BVG4;F1PJV5;A0A5F4C4J3;A0A5F4CBZ6;A0A5F4CWI6;A0A5F4CDT7;A0A5F4CJX3	A0A5F4CRH2;A0A5F4CM23;A0A5F4CSG1;A0A5F4BVG4;F1PJV5;A0A5F4C4J3;A0A5F4CBZ6;A0A5F4CWI6;A0A5F4CDT7;A0A5F4CJX3	2;2;2;2;2;2;2;2;1;1	2;2;2;2;2;2;2;2;1;1	2;2;2;2;2;2;2;2;1;1	tr|A0A5F4BR51|A0A5F4BR51_CANLF Actin-like protein 3 OS=Canis lupus familiaris OX=9615 GN=ACTR3 PE=3 SV=1;tr|F1P679|F1P679_CANLF Actin-like protein 3 OS=Canis lupus familiaris OX=9615 GN=ACTR3 PE=3 SV=2;tr|J9PAK3|J9PAK3_CANLF Actin-like protein 3 OS=Canis l	10	2	2	2	6.5	6.5	6.5	37.87	337	337;345;346;360;362;372;389;433;319;327	0	12.152	3875300	2	IVIFTQGR;YSLKPNDQILAEDK				84	1812;3957	True;True	1844;4037	1982;4384	2267;5048	2267;5048					-1;-1;-1;-1;-1;-1;-1;-1;-1;-1
A0A5F4CLD8;A0A5F4D2V3;A0A5F4CN60;F1PJ90;A0A5F4BVM4;A0A5F4CHA0;A0A5F4CIY0;A0A5F4CHK2;A0A5F4CC64;F1PJ98	A0A5F4CLD8;A0A5F4D2V3;A0A5F4CN60;F1PJ90;A0A5F4BVM4;A0A5F4CHA0;A0A5F4CIY0;A0A5F4CHK2;A0A5F4CC64;F1PJ98	5;5;5;5;5;5;5;5;5;5	5;5;5;5;5;5;5;5;5;5	5;5;5;5;5;5;5;5;5;5	tr|A0A5F4CR77|A0A5F4CR77_CANLF Abl interactor 1 OS=Canis lupus familiaris OX=9615 GN=ABI1 PE=3 SV=1;tr|A0A5F4CD04|A0A5F4CD04_CANLF Abl interactor 1 OS=Canis lupus familiaris OX=9615 GN=ABI1 PE=3 SV=1;tr|E2RMI1|E2RMI1_CANLF Abl interactor 1 OS=Canis lupus f	10	5	5	5	3.7	3.7	3.7	202.59	1862	1862;1869;1882;1903;1940;1949;2749;2753;2766;4380	0	30.314	4556500	5	ELNFSVDEINQIR;LANPPPMVEGEGLASR;NATTDALTSVLTK;VVTEETMTTTTIIEK;YLVQDGAQVEAK				85	778;1966;2540;3763;3920	True;True;True;True;True	791;1998;2590;3837;3996	854;2156;2792;4155;4340	973;2463;3184;4787;4995	973;2463;3184;4787;4995					-1;-1;-1;-1;-1;-1;-1;-1;-1;-1
F1PUY7;A0A5F4D6D3;F1PKV2;A0A5F4BVS2	F1PUY7;A0A5F4D6D3;F1PKV2;A0A5F4BVS2	1;1;1;1	1;1;1;1	1;1;1;1	tr|A0A5F4CA63|A0A5F4CA63_CANLF Polyadenylate-binding protein OS=Canis lupus familiaris OX=9615 GN=PABPC1 PE=3 SV=1;tr|A0A5F4BRB6|A0A5F4BRB6_CANLF Polyadenylate-binding protein OS=Canis lupus familiaris OX=9615 GN=PABPC1 PE=3 SV=1;tr|A0A5F4CUP0|A0A5F4CUP0_C	4	1	1	1	2.9	2.9	2.9	36.04	314	314;573;674;706	0.0012771	6.5166	1081300	1	GAAVDEYFR				86	1085	TRUE	1106	1190	1364	1364					-1;-1;-1;-1
A0A5F4BVW9;A0A5F4C1Q1;A0A5F4DLA3;A0A5F4BVT5;A0A5F4CJC2;F1PCU2;E2RD72;A0A5F4DG83;A0A5F4DAP0	A0A5F4BVW9;A0A5F4C1Q1;A0A5F4DLA3;A0A5F4BVT5;A0A5F4CJC2;F1PCU2;E2RD72;A0A5F4DG83;A0A5F4DAP0	2;2;2;2;2;2;2;2;1	2;2;2;2;2;2;2;2;1	2;2;2;2;2;2;2;2;1	tr|A0A5F4CGW6|A0A5F4CGW6_CANLF Alpha-centractin OS=Canis lupus familiaris OX=9615 GN=ACTR1A PE=3 SV=1;tr|A0A5F4BT67|A0A5F4BT67_CANLF Alpha-centractin OS=Canis lupus familiaris OX=9615 GN=ACTR1A PE=3 SV=1;tr|E2RHX6|E2RHX6_CANLF Actin related protein 1B OS=C	9	2	2	2	3.7	3.7	3.7	88.627	801	801;856;888;906;917;927;933;939;705	0	15.419	5928100	2	AMLGDDEITR;FIEAGQYNNHLYGTSVQSVR				87	231;976	True;True	237;994	255;1071	294;1212	294;1212					-1;-1;-1;-1;-1;-1;-1;-1;-1
F1PDB4;A0A5F4DJV1;A0A5F4CW76;A0A5F4BVU8;A0A5F4DKV1;A0A5F4D6C2	F1PDB4;A0A5F4DJV1;A0A5F4CW76;A0A5F4BVU8;A0A5F4DKV1;A0A5F4D6C2	17;17;17;17;16;15	17;17;17;17;16;15	17;17;17;17;16;15	tr|F1PT95|F1PT95_CANLF Methylthioribulose-1-phosphate dehydratase OS=Canis lupus familiaris OX=9615 GN=APIP PE=3 SV=2;tr|A0A5F4C9I3|A0A5F4C9I3_CANLF Methylthioribulose-1-phosphate dehydratase OS=Canis lupus familiaris OX=9615 GN=APIP PE=3 SV=1;tr|A0A5F4C04	6	17	17	17	49.8	49.8	49.8	56.342	528	528;619;640;647;519;511	0	150.8	126140000	26	AHGGYSVFAGVGER;AIAELGIYPAVDPLDSTSR;FLSQPFQVAEVFTGHMGK;FTQAGSEVSALLGR;GFQQILAGEYDHLPEQAFYMVGPIEEAVAK;IGLFGGAGVGK;IMDPNIVGNEHYDVAR;IMNVIGEPIDER;IPSAVGYQPTLATDMGTMQER;IPVGPETLGR;LVLEVAQHLGESTVR;SLQDIIAILGMDELSEEDKLTVSR;TIAMDGTEGLVR;VALTGLTVAEYFR;VALVYGQMNEPPGAR;VLDSGAPIK;VVDLLAPYAK				88	140;150;1007;1061;1161;1608;1698;1702;1730;1732;2373;3026;3246;3418;3419;3579;3728	True;True;True;True;True;True;True;True;True;True;True;True;True;True;True;True;True	142;153;1026;1082;1183;1635;1727;1728;1733;1761;1763;2412;3090;3311;3488;3489;3651;3800	152;168;1106;1166;1269;1760;1857;1858;1859;1864;1893;1894;1896;2598;2599;3333;3583;3776;3777;3778;3954;4113	175;194;1254;1334;1452;2006;2116;2117;2118;2127;2128;2160;2161;2163;2957;2958;3810;4114;4339;4340;4341;4342;4343;4344;4560;4740	175;194;1254;1334;1452;2006;2117;2127;2161;2163;2957;3810;4114;4339;4341;4560;4740		10		407	-1;-1;-1;-1;-1;-1
A0A5F4D2T9;A0A5F4BVV5;E2R518;A0A5F4BPD8;A0A5F4C9Z5;A0A5F4DD16;A0A5F4BVS6	A0A5F4D2T9;A0A5F4BVV5;E2R518;A0A5F4BPD8;A0A5F4C9Z5;A0A5F4DD16;A0A5F4BVS6	21;21;21;20;20;20;18	21;21;21;20;20;20;18	21;21;21;20;20;20;18	tr|A0A5F4CSD0|A0A5F4CSD0_CANLF Glutathione-disulfide reductase OS=Canis lupus familiaris OX=9615 GN=GSR PE=3 SV=1;tr|A0A5F4DBN6|A0A5F4DBN6_CANLF Glutathione-disulfide reductase OS=Canis lupus familiaris OX=9615 GN=GSR PE=3 SV=1;tr|A0A5F4BRM7|A0A5F4BRM7_CAN	7	21	21	21	33.3	33.3	33.3	77.819	705	705;713;731;684;685;703;694	0	194.14	174210000	31	AQAVHPGYGFLSENK;EIGYPVMIK;FIEGDISTK;FLSDVYPDGFK;FSSQEAASSFGDDR;GVTHNIALLR;HGNALWLNER;HIEIQVLGDK;IAWDDEETR;IAWDDEETRDGFR;LITYGSDR;LSQYQEPIHLPGVR;MADEAVCVGPAPTSK;MAEDTSSILR;MEDALDNYVIR;NFYFLEMNTR;QADIPINGWAVECR;SFGLPSIGR;TVAIHSDVDASSVHVK;VVEEAPSIFLDSK;YSSAGTVEFLVDSK				89	263;729;978;1006;1053;1363;1434;1442;1542;1543;2127;2314;2426;2427;2443;2575;2756;2947;3368;3733;3962	True;True;True;True;True;True;True;True;True;True;True;True;True;True;True;True;True;True;True;True;True	269;741;996;1025;1074;1388;1460;1468;1568;1569;2164;2353;2465;2466;2467;2468;2486;2626;2813;3008;3436;3806;4042	289;290;800;1073;1105;1157;1486;1570;1571;1579;1691;1692;2331;2535;2536;2654;2655;2656;2657;2675;2832;3037;3247;3718;3719;4122;4390	336;337;338;910;1214;1252;1253;1324;1694;1787;1788;1799;1800;1925;1926;2655;2884;2885;2886;3021;3022;3023;3024;3042;3227;3468;3712;4276;4277;4278;4752;5054	337;910;1214;1252;1324;1694;1787;1800;1925;1926;2655;2885;3022;3024;3042;3227;3468;3712;4276;4752;5054		11;12		79;631	-1;-1;-1;-1;-1;-1;-1
A0A5F4BVX4;E2RMN2;A0A5F4BYV9;A0A5F4BVY8;A0A5F4D7U5	A0A5F4BVX4;E2RMN2;A0A5F4BYV9;A0A5F4BVY8	3;3;2;2;1	3;3;2;2;1	3;3;2;2;1	tr|A0A5F4BRN0|A0A5F4BRN0_CANLF Hepatocyte growth factor-regulated tyrosine kinase substrate OS=Canis lupus familiaris OX=9615 GN=HGS PE=4 SV=1;tr|E2QWE3|E2QWE3_CANLF Hepatocyte growth factor-regulated tyrosine kinase substrate OS=Canis lupus familiaris OX=	5	3	3	3	19.2	19.2	19.2	22.826	203	203;246;216;227;145	0	21.024	4810700	3	AINQGGLTSVAVR;ITENIGCVMTGMTADSR;LYQVEYAFK				90	165;1788;2419	True;True;True	168;1819;2458	183;1956;2646	209;2241;3012	209;2241;3012					-1;-1;-1;-1;-1
A0A5F4C2U4;F1PWR0;A0A5F4CZB4;J9NU71;A0A5F4BVX6;A0A5F4DGL1	A0A5F4C2U4;F1PWR0;A0A5F4CZB4;J9NU71;A0A5F4BVX6;A0A5F4DGL1	2;2;2;2;2;2	2;2;2;2;2;2	2;2;2;2;2;2	tr|A0A5F4BRR4|A0A5F4BRR4_CANLF Tankyrase 1 binding protein 1 OS=Canis lupus familiaris OX=9615 GN=TNKS1BP1 PE=4 SV=1;tr|E2R6L1|E2R6L1_CANLF Tankyrase 1 binding protein 1 OS=Canis lupus familiaris OX=9615 GN=TNKS1BP1 PE=4 SV=2	6	2	2	2	7.6	7.6	7.6	33.469	303	303;329;332;335;350;367	0	11.58	1616800	1	MIEEAGAIISTR;VLEVPPVVYSR				91	2470;3587	True;True	2514;3659	2705;3962	3075;4569	3075;4569					-1;-1;-1;-1;-1;-1
A0A5F4BVY4;E2R9U6;J9JHK9	A0A5F4BVY4;E2R9U6;J9JHK9	3;3;3	3;3;3	3;3;3	tr|F1PFS1|F1PFS1_CANLF Stomatin OS=Canis lupus familiaris OX=9615 GN=STOM PE=3 SV=3;tr|A0A5F4BRR8|A0A5F4BRR8_CANLF Stomatin OS=Canis lupus familiaris OX=9615 GN=STOM PE=3 SV=1	3	3	3	3	5.2	5.2	5.2	131.13	1163	1163;1192;1230	0	20.743	3447900	3	LLEGLAQAR;RPPGPATAPTSPSLSSPGQR;SIFGDALLIDPLDKYPLAPGVPLPSPQDLMGR				92	2162;2863;2978	True;True;True	2199;2924;3041	2367;3162;3280	2695;3620;3749	2695;3620;3749					-1;-1;-1
A0A5F4BW22;A0A5F4CK66;F1PIV3	A0A5F4BW22;A0A5F4CK66;F1PIV3	1;1;1	1;1;1	1;1;1	tr|A0A5F4CTK8|A0A5F4CTK8_CANLF Acetyl-CoA carboxylase 1 OS=Canis lupus familiaris OX=9615 GN=ACACA PE=4 SV=1;tr|A0A5F4BYP6|A0A5F4BYP6_CANLF Acetyl-CoA carboxylase 1 OS=Canis lupus familiaris OX=9615 GN=ACACA PE=4 SV=1;tr|A0A5F4BT32|A0A5F4BT32_CANLF Acetyl-	3	1	1	1	6.2	6.2	6.2	27.408	242	242;256;374	0	7.3279	989590	1	GNTAAQMSQALCLSR				93	1272	TRUE	1296	1390	1589	1589					-1;-1;-1
A0A5F4BWB0;A0A5F4C5R6;A0A5F4D5E1	A0A5F4BWB0;A0A5F4C5R6;A0A5F4D5E1	1;1;1	1;1;1	1;1;1	sp|Q95KM6|CLD2_CANLF Claudin-2 OS=Canis lupus familiaris OX=9615 GN=CLDN2 PE=2 SV=1;tr|A0A5F4C520|A0A5F4C520_CANLF Claudin OS=Canis lupus familiaris OX=9615 GN=CLDN2 PE=3 SV=1;tr|J9NUV1|J9NUV1_CANLF Claudin OS=Canis lupus familiaris OX=9615 GN=CLDN2 PE=3 S	3	1	1	1	19.6	19.6	19.6	6.6767	56	56;61;114	0	9.012	3641100	1	GHQQLYWSHPR				94	1186	TRUE	1209	1297	1483	1483					-1;-1;-1
A0A5F4BWD4;F1PQA0	A0A5F4BWD4;F1PQA0	1;1	1;1	1;1	tr|A0A5F4BS42|A0A5F4BS42_CANLF 3(2), 5-bisphosphate nucleotidase 1 OS=Canis lupus familiaris OX=9615 GN=BPNT1 PE=3 SV=1;tr|E2R864|E2R864_CANLF 3(2), 5-bisphosphate nucleotidase 1 OS=Canis lupus familiaris OX=9615 GN=BPNT1 PE=3 SV=2;tr|J9P1R5|J9P1R5_C	2	1	1	1	3.2	3.2	3.2	44.538	402	402;403	0	9.6192	939970	1	ILEVVNQVQDEER				95	1664	TRUE	1692	1820	2074	2074					-1;-1
J9P6S8;H9GWB1;J9P2Y4;L7MTP0;A0A5F4BWK7;J9P0B2	J9P6S8;H9GWB1;J9P2Y4;L7MTP0;A0A5F4BWK7;J9P0B2	4;4;4;4;4;3	2;2;2;2;2;2	2;2;2;2;2;2	tr|A0A5F4DIR5|A0A5F4DIR5_CANLF Protein arginine methyltransferase 1 OS=Canis lupus familiaris OX=9615 GN=PRMT1 PE=4 SV=1;tr|A0A5F4DC68|A0A5F4DC68_CANLF Protein arginine methyltransferase 1 OS=Canis lupus familiaris OX=9615 GN=PRMT1 PE=4 SV=1;tr|F6XFY9|F6XF	6	4	2	2	27	7.9	7.9	13.89	126	126;126;135;137;177;277	0	19.194	182230000	4	AMGIMNSFVNDIFER;ESYSVYVYK;KESYSVYVYK;LLLPGELAK				96	229;846;1870;2183	False;True;True;False	233;234;235;860;1902;2220	250;251;252;253;928;2047;2390;2391	287;288;289;290;291;292;1057;1058;2342;2343;2719;2720;2721;2722	291;1058;2342;2720		8;9		60;63	-1;-1;-1;-1;-1;-1
A0A5F4D8M8;A0A5F4C3Y3;A0A5F4CX79;A0A5F4BWN9;F6Y8P9	A0A5F4D8M8;A0A5F4C3Y3;A0A5F4CX79;A0A5F4BWN9;F6Y8P9	2;2;2;2;2	2;2;2;2;2	2;2;2;2;2	tr|A0A5F4BSE1|A0A5F4BSE1_CANLF Phosphatidylinositol binding clathrin assembly protein OS=Canis lupus familiaris OX=9615 GN=PICALM PE=3 SV=1;tr|J9NZJ6|J9NZJ6_CANLF Phosphatidylinositol binding clathrin assembly protein OS=Canis lupus familiaris OX=9615 GN=P	5	2	2	2	3.8	3.8	3.8	75.666	681	681;727;754;759;788	0	11.355	1759600	2	GIEQAVQSHAVAEEEAR;ISSVSEVMK				97	1192;1782	True;True	1215;1813	1303;1950	1489;2234	1489;2234					-1;-1;-1;-1;-1
A0A5F4BWP4;E2RA45	A0A5F4BWP4;E2RA45	1;1	1;1	1;1	tr|A0A5F4BSE7|A0A5F4BSE7_CANLF Cullin associated and neddylation dissociated 1 OS=Canis lupus familiaris OX=9615 GN=CAND1 PE=3 SV=1;tr|F1P624|F1P624_CANLF Cullin associated and neddylation dissociated 1 OS=Canis lupus familiaris OX=9615 GN=CAND1 PE=3 SV=2	2	1	1	1	1.2	1.2	1.2	64.136	563	563;595	0	6.8761	4568100	0	ATSVLPR				98	314	TRUE	320	346	402	402					-1;-1
E2QUI7;A0A5F4BY15;A0A5F4C100;A0A5F4BWQ7	E2QUI7;A0A5F4BY15;A0A5F4C100;A0A5F4BWQ7	4;4;4;4	4;4;4;4	4;4;4;4	tr|A0A5F4BUI1|A0A5F4BUI1_CANLF Carbonic anhydrase OS=Canis lupus familiaris OX=9615 GN=CA2 PE=3 SV=1;tr|A0A5F4BSH6|A0A5F4BSH6_CANLF Carbonic anhydrase OS=Canis lupus familiaris OX=9615 GN=CA2 PE=3 SV=1;tr|F1PDY8|F1PDY8_CANLF Carbonic anhydrase OS=Canis lup	4	4	4	4	9.6	9.6	9.6	78.712	711	711;715;730;742	0	24.562	2313000	4	AGPIPEVEEPQRPGQEGTSGNANPASPDLGPR;GPDLASLQAER;HPSPAAETPPLQR;SLLLLVCQEPER				99	125;1282;1483;3022	True;True;True;True	127;1307;1509;3086	135;1401;1626;3329	156;1600;1856;3805	156;1600;1856;3805					-1;-1;-1;-1
A0A5F4BWW3;F6XRK3	A0A5F4BWW3;F6XRK3	1;1	1;1	1;1	tr|E2RJB9|E2RJB9_CANLF J domain-containing protein OS=Canis lupus familiaris OX=9615 PE=4 SV=2;tr|A0A5F4BSJ2|A0A5F4BSJ2_CANLF J domain-containing protein OS=Canis lupus familiaris OX=9615 PE=4 SV=1	2	1	1	1	2.4	2.4	2.4	59.427	541	541;683	0	12.109	2346900	2	LHNAIEGGTQLSR				100	2100	TRUE	2137	2301;2302	2621;2622	2621					-1;-1
A0A5F4C0Q1;A0A5F4BX44;A0A5F4DCB9;A0A5F4CU04;A0A5F4C678;E2R4Q2;A0A5F4CSZ5	A0A5F4C0Q1;A0A5F4BX44;A0A5F4DCB9;A0A5F4CU04;A0A5F4C678;E2R4Q2;A0A5F4CSZ5	3;3;3;3;3;3;3	3;3;3;3;3;3;3	3;3;3;3;3;3;3	tr|J9NW22|J9NW22_CANLF RNA polymerase-associated protein LEO1 OS=Canis lupus familiaris OX=9615 GN=LEO1 PE=3 SV=2;tr|A0A5F4DB71|A0A5F4DB71_CANLF RNA polymerase-associated protein LEO1 OS=Canis lupus familiaris OX=9615 GN=LEO1 PE=3 SV=1;tr|F6XJL2|F6XJL2_CAN	7	3	3	3	15.9	15.9	15.9	29.894	264	264;265;267;296;302;313;323	0	40.831	25394000	3	EFGSLPTTPSEQR;LVAEFTTSLTNFQK;SLNQLGTPQDSPELR				101	686;2351;3025	True;True;True	698;2390;3089	752;2576;3332	857;2933;3809	857;2933;3809					-1;-1;-1;-1;-1;-1;-1
A0A5F4BXA0;E2RT63;A0A5F4D1Q4;Q2TFN9;A0A5F4DDP0;A0A5F4D741	A0A5F4BXA0;E2RT63;A0A5F4D1Q4;Q2TFN9;A0A5F4DDP0;A0A5F4D741	6;6;6;6;5;5	6;6;6;6;5;5	6;6;6;6;5;5	tr|A0A5F4BSL9|A0A5F4BSL9_CANLF Uncharacterized protein OS=Canis lupus familiaris OX=9615 PE=3 SV=1	6	6	6	6	10.9	10.9	10.9	87.923	778	778;789;792;840;786;806	0	50.902	12439000	6	AGGIETIANEYSDR;ELSTTLNADEAVTR;FLEMCDDLLAR;MQVDQEEPHAEEQQQQTPAENK;NAVEEYVYEMR;VLATAFDTTLGGR				102	118;793;997;2503;2542;3569	True;True;True;True;True;True	120;806;1016;2550;2592;3640	128;870;1093;2744;2794;3941	146;992;1237;3120;3186;4544	146;992;1237;3120;3186;4544					-1;-1;-1;-1;-1;-1
J9P3G1;F1PBK4;A0A5F4CUY1;A0A5F4BXA3;A0A5F4CN92;F1Q1E1;A0A5F4D9Y9	J9P3G1;F1PBK4;A0A5F4CUY1;A0A5F4BXA3;A0A5F4CN92	4;4;4;4;4;1;1	3;3;3;3;3;0;0	3;3;3;3;3;0;0	tr|F6X637|F6X637_CANLF Karyopherin subunit beta 1 OS=Canis lupus familiaris OX=9615 GN=KPNB1 PE=3 SV=1;tr|A0A5F4BSQ8|A0A5F4BSQ8_CANLF Karyopherin subunit beta 1 OS=Canis lupus familiaris OX=9615 GN=KPNB1 PE=3 SV=1	7	4	3	3	9.5	7.8	7.8	53.809	472	472;498;500;509;513;576;627	0	24.728	3446300	3	IESLSSQLSNLQK;IQELEDLLAK;LLEGEEER;LSSEMNTSTVNSAR				103	1579;1743;2161;2315	True;True;False;True	1605;1774;2198;2354	1729;1907;2366;2537	1968;2174;2693;2694;2887	1968;2174;2694;2887					-1;-1;-1;-1;-1;-1;-1
A0A5F4BXE9;E2REP2	A0A5F4BXE9;E2REP2	2;2	2;2	2;2	tr|A0A5F4BSS2|A0A5F4BSS2_CANLF 75 kDa glucose-regulated protein OS=Canis lupus familiaris OX=9615 GN=HSPA9 PE=3 SV=1;tr|A0A5F4CGJ7|A0A5F4CGJ7_CANLF 75 kDa glucose-regulated protein OS=Canis lupus familiaris OX=9615 GN=HSPA9 PE=3 SV=1;tr|E2RAU5|E2RAU5_CANLF	2	2	2	2	10.2	10.2	10.2	31.238	285	285;445	0	12.63	11344000	2	IPIHNEDITYDELVLMMQR;LLSNDEVTIK				104	1727;2197	True;True	1758;2234	1890;2405	2157;2739	2157;2739					-1;-1
A0A5F4BXR1;F1PLG2;A0A5F4CAK7;A0A5F4D0H6	A0A5F4BXR1;F1PLG2;A0A5F4CAK7;A0A5F4D0H6	2;2;2;1	2;2;2;1	2;2;2;1	tr|J9NSF3|J9NSF3_CANLF Voltage-dependent anion-selective channel protein 3 OS=Canis lupus familiaris OX=9615 GN=VDAC3 PE=3 SV=1;tr|A0A5F4BSW0|A0A5F4BSW0_CANLF Voltage-dependent anion-selective channel protein 3 OS=Canis lupus familiaris OX=9615 PE=3 SV=1;t	4	2	2	2	2.2	2.2	2.2	108.04	1029	1029;1104;1114;986	0	12.501	1388600	1	SLGAEPLEVDLK;TTVLAMDQVPR				105	3009;3364	True;True	3073;3432	3313;3714	3786;4272	3786;4272					-1;-1;-1;-1
A0A5F4BXW9;A0A5F4DEU5;A0A5F4C3D1;A0A5F4C2R5;E2R4J2;A0A5F4BYB8	A0A5F4BXW9;A0A5F4DEU5;A0A5F4C3D1;A0A5F4C2R5;E2R4J2;A0A5F4BYB8	1;1;1;1;1;1	1;1;1;1;1;1	1;1;1;1;1;1	tr|A0A5F4BSW4|A0A5F4BSW4_CANLF UDP-glucose 6-dehydrogenase OS=Canis lupus familiaris OX=9615 GN=UGDH PE=3 SV=1;tr|E2R311|E2R311_CANLF UDP-glucose 6-dehydrogenase OS=Canis lupus familiaris OX=9615 GN=UGDH PE=3 SV=1;tr|A0A5F4BYT3|A0A5F4BYT3_CANLF UDP-glucose	6	1	1	1	6.5	6.5	6.5	26.947	245	245;345;382;414;454;693	0	8.8557	1047300	1	SELVANNVTLPVGEQR				106	2933	TRUE	2994	3233	3697	3697					-1;-1;-1;-1;-1;-1
A0A5F4BXY2;A0A5F4D552;O46674;A0A5F4D246;A0A5F4C634;A0A5F4DFF0;A0A5F4DH74;A0A5F4C0P9;A0A5F4C9C0;A0A5F4CLZ4;E2RRB2;J9P9P2;J9P2B9;E2RQY6	A0A5F4BXY2;A0A5F4D552;O46674;A0A5F4D246;A0A5F4C634;A0A5F4DFF0;A0A5F4DH74;A0A5F4C0P9;A0A5F4C9C0	3;3;3;3;3;3;3;3;3;1;1;1;1;1	3;3;3;3;3;3;3;3;3;1;1;1;1;1	3;3;3;3;3;3;3;3;3;1;1;1;1;1	tr|A0A5F4C363|A0A5F4C363_CANLF 1,4-alpha-glucan branching enzyme OS=Canis lupus familiaris OX=9615 GN=GBE1 PE=3 SV=1;tr|A0A5F4C3U8|A0A5F4C3U8_CANLF 1,4-alpha-glucan branching enzyme OS=Canis lupus familiaris OX=9615 GN=GBE1 PE=3 SV=1;tr|F1PX32|F1PX32_CANLF	14	3	3	3	3.7	3.7	3.7	102.02	935	935;991;997;998;1001;1007;1011;1011;1084;965;993;1000;1001;1054	0	23.372	1862600	3	IRDEMVATEQER;NAENAIEALK;TGTLTTNQMSVCR				107	1761;2527;3234	True;True;True	1792;2577;3299	1929;2772;3566	2207;3152;4096	2207;3152;4096					-1;-1;-1;-1;-1;-1;-1;-1;-1;-1;-1;-1;-1;-1
A0A5F4DHS9;A0A5F4D9M5;E2R5B2;A0A5F4BY02;A0A5F4BSM3;A0A5F4DCR1;A0A5F4CBV7;E2RAS8;A0A5F4C3T3;A0A5F4D9B3;A0A5F4CDQ4;A0A5F4BNR6;A0A5F4CY61	A0A5F4DHS9;A0A5F4D9M5;E2R5B2;A0A5F4BY02;A0A5F4BSM3;A0A5F4DCR1;A0A5F4CBV7;E2RAS8;A0A5F4C3T3;A0A5F4D9B3;A0A5F4CDQ4	4;4;4;4;2;2;2;2;2;2;2;1;1	2;2;2;2;1;1;1;1;1;1;1;1;1	2;2;2;2;1;1;1;1;1;1;1;1;1	tr|E2RSH8|E2RSH8_CANLF Tyrosine-protein kinase OS=Canis lupus familiaris OX=9615 GN=SRC PE=3 SV=2;tr|A0A5F4BT17|A0A5F4BT17_CANLF Tyrosine-protein kinase OS=Canis lupus familiaris OX=9615 GN=SRC PE=3 SV=1;tr|A0A5F4CWW8|A0A5F4CWW8_CANLF Tyrosine-protein kina	13	4	2	2	15.9	6.6	6.6	42.278	391	391;415;434;489;315;391;469;473;531;532;566;116;123	0	15.019	29769000	5	AAVPSGASTGIYEALELR;IAQAVEKK;LAQSNGWGVMVSHR;SGETEDTFIADLVVGLCTGQIK				108	33;1535;1973;2957	True;True;False;False	33;1561;2005;2006;3019	33;34;1684;2163;2164;2165;3258	37;38;39;40;1918;2472;2473;2474;3725	37;1918;2473;3725		13		325	-1;-1;-1;-1;-1;-1;-1;-1;-1;-1;-1;-1;-1
E2RML0;A0A5F4C456;A0A5F4C069;J9JHS9;A0A5F4BY21	E2RML0;A0A5F4C456;A0A5F4C069;J9JHS9;A0A5F4BY21	1;1;1;1;1	1;1;1;1;1	1;1;1;1;1	tr|A0A5F4BT18|A0A5F4BT18_CANLF Apoptosis inhibitor 5 OS=Canis lupus familiaris OX=9615 GN=API5 PE=3 SV=1;tr|E2RHB3|E2RHB3_CANLF Apoptosis inhibitor 5 OS=Canis lupus familiaris OX=9615 GN=API5 PE=3 SV=2;tr|A0A5F4C8W3|A0A5F4C8W3_CANLF Apoptosis inhibitor 5 O	5	1	1	1	3.4	3.4	3.4	39.907	351	351;367;400;417;475	0	7.7571	1025900	1	IENVVLDANCSR				109	1574	TRUE	1600	1724	1963	1963					-1;-1;-1;-1;-1
J9JHC8;E2RGK2;A0A5F4BY26	J9JHC8;E2RGK2;A0A5F4BY26	6;6;6	6;6;6	6;6;6	tr|F6X958|F6X958_CANLF Serine/threonine-protein phosphatase OS=Canis lupus familiaris OX=9615 GN=PPP2CB PE=3 SV=1;tr|A0A5F4BT79|A0A5F4BT79_CANLF Serine/threonine-protein phosphatase OS=Canis lupus familiaris OX=9615 GN=PPP2CA PE=3 SV=1;tr|F1P7I7|F1P7I7_CAN	3	6	6	6	3.5	3.5	3.5	235.35	2185	2185;2211;2268	0	39.25	13602000	6	AFIITGQTYTR;HDVMAHVHTFGHCCQK;IQADAYFSPIHSQLDR;LLDPSSFTGCASR;SNLDNIDFK;VLSQEAAAVVK				110	104;1405;1735;2149;3048;3615	True;True;True;True;True;True	105;1431;1766;2186;3112;3687	112;1535;1899;2354;3359;3990	127;1750;2166;2680;3840;4599	127;1750;2166;2680;3840;4599					-1;-1;-1
F1PB08;A0A5F4BY68;A0A5F4CC99;A0A5F4C099;A0A5F4C290;A0A5F4DBI5;J9NSL6;A0A5F4C9N8	F1PB08;A0A5F4BY68;A0A5F4CC99;A0A5F4C099;A0A5F4C290;A0A5F4DBI5;J9NSL6;A0A5F4C9N8	6;6;6;6;6;6;6;6	6;6;6;6;6;6;6;6	6;6;6;6;6;6;6;6	tr|A0A5F4CL66|A0A5F4CL66_CANLF Dihydropyrimidine dehydrogenase [NADP(+)] OS=Canis lupus familiaris OX=9615 GN=DPYD PE=3 SV=1;tr|A0A5F4BZQ5|A0A5F4BZQ5_CANLF Dihydropyrimidine dehydrogenase [NADP(+)] OS=Canis lupus familiaris OX=9615 GN=DPYD PE=3 SV=1;tr|A0A	8	6	6	6	16.7	16.7	16.7	57.422	514	514;519;531;542;550;559;561;591	0	42.029	7387400	6	APADFGYVGIDSILEQMR;FINDQYEK;IPEVPAAPTADVAPK;RTEITIVKPQESAHR;SQEAPEAAPGCIGDMADTPR;VVNIVPVIAK				111	245;983;1724;2867;3071;3752	True;True;True;True;True;True	251;1001;1755;2928;3135;3826	271;1078;1887;3166;3382;4144	310;1220;2154;3624;3865;4775	310;1220;2154;3624;3865;4775					-1;-1;-1;-1;-1;-1;-1;-1
A0A5F4BYK7;E2RT70;A0A5F4CYP1	A0A5F4BYK7;E2RT70;A0A5F4CYP1	2;2;2	2;2;2	2;2;2	tr|A0A5F4BTG2|A0A5F4BTG2_CANLF Ribosomal protein L26 OS=Canis lupus familiaris OX=9615 GN=RPL26 PE=3 SV=1;tr|E2QUE7|E2QUE7_CANLF Ribosomal protein L26 OS=Canis lupus familiaris OX=9615 GN=RPL26 PE=3 SV=2	3	2	2	2	11.3	11.3	11.3	30.698	292	292;310;317	0	14.972	3311200	2	EGPEGGEAVLVAEAEPGFTDR;GATGASQGLLDR				112	710;1100	True;True	722;1121	779;1205	887;1380	887;1380					-1;-1;-1
A0A5F4BYM4;F6UQI5;F6UQJ5;E2QTS3;A0A5F4CBU1	A0A5F4BYM4;F6UQI5;F6UQJ5;E2QTS3;A0A5F4CBU1	1;1;1;1;1	1;1;1;1;1	1;1;1;1;1	tr|A0A5F4BTI8|A0A5F4BTI8_CANLF Lipolysis stimulated lipoprotein receptor OS=Canis lupus familiaris OX=9615 GN=LSR PE=4 SV=1;tr|A0A5F4BTR0|A0A5F4BTR0_CANLF Lipolysis stimulated lipoprotein receptor OS=Canis lupus familiaris OX=9615 GN=LSR PE=4 SV=1;tr|A0A5F	5	1	1	1	4.1	4.1	4.1	43.6	364	364;389;391;392;408	0	8.9806	2130500	1	VEQLGAEGNVEESQK				113	3479	TRUE	3549	3843	4434	4434					-1;-1;-1;-1;-1
A0A5F4BYS5;A0A5F4C432;F6PMP8	A0A5F4BYS5;A0A5F4C432;F6PMP8	1;1;1	1;1;1	1;1;1	tr|A0A5F4BTL3|A0A5F4BTL3_CANLF RRM domain-containing protein OS=Canis lupus familiaris OX=9615 GN=HNRNPC PE=4 SV=1;tr|E2RLQ4|E2RLQ4_CANLF RRM domain-containing protein OS=Canis lupus familiaris OX=9615 GN=HNRNPC PE=3 SV=3;tr|A0A5F4D3P9|A0A5F4D3P9_CANLF RRM	3	1	1	1	7.8	7.8	7.8	16.787	153	153;191;243	0.0012579	6.3853	897070	1	QLAIIGDDINQR				114	2786	TRUE	2843	3070	3506	3506					-1;-1;-1
A0A5F4BYY5;F1Q3V2;J9NST7;A0A5F4CWP4	A0A5F4BYY5;F1Q3V2;J9NST7;A0A5F4CWP4	18;18;17;15	18;18;17;15	18;18;17;15	tr|F1PJI7|F1PJI7_CANLF Mitogen-activated protein kinase kinase 1 OS=Canis lupus familiaris OX=9615 GN=MAP2K1 PE=3 SV=3;tr|A0A5F4CA32|A0A5F4CA32_CANLF Mitogen-activated protein kinase kinase 1 OS=Canis lupus familiaris OX=9615 GN=MAP2K1 PE=3 SV=1;tr|J9P5W6|	4	18	18	18	21.7	21.7	21.7	120.72	1101	1101;1134;1091;830	0	130.73	63137000	17	AIVWGMQTR;AKPAMPQDSVPSPR;DGVYVLDLAAK;DLVSSLTSGLLTIGDR;EEMGIGGVLGLLWFQR;FGGALDAAAK;GQELIYAGMPITEVFK;GVTIIGPATVGGIKPGCFK;IDATADYICK;IGNTGGMLDNILASK;LYRPGSVAYVSR;RGGPNYQEGLR;SAYDSTIETMNYAQIR;SGGMSNELNNIISR;TIAIIAEGIPEALTR;TTDGVYEGVAIGGDR;VTPDTDWAR;YICTTSAIQNR				115	172;174;463;519;676;960;1298;1364;1550;1610;2420;2836;2892;2963;3245;3349;3715;3883	True;True;True;True;True;True;True;True;True;True;True;True;True;True;True;True;True;True	176;178;472;528;688;977;1323;1389;1576;1637;2459;2896;2953;3025;3310;3417;3787;3959	192;194;507;567;742;1052;1417;1487;1700;1762;2647;3126;3191;3264;3582;3698;4100;4299	219;221;584;653;847;1192;1619;1695;1934;2008;3013;3573;3650;3731;4113;4255;4727;4950	219;221;584;653;847;1192;1619;1695;1934;2008;3013;3573;3650;3731;4113;4255;4727;4950					-1;-1;-1;-1
A0A5F4CIT9;J9NU82;A0A5F4BZ15;F1PYS6;A0A5F4D5L6	A0A5F4CIT9;J9NU82;A0A5F4BZ15;F1PYS6;A0A5F4D5L6	1;1;1;1;1	1;1;1;1;1	1;1;1;1;1	tr|A0A5F4BTW2|A0A5F4BTW2_CANLF Signal recognition particle 19 OS=Canis lupus familiaris OX=9615 GN=SRP19 PE=3 SV=1;tr|A0A5F4CLJ6|A0A5F4CLJ6_CANLF Signal recognition particle 19 OS=Canis lupus familiaris OX=9615 GN=SRP19 PE=3 SV=1;tr|J9PAS6|J9PAS6_CANLF Sig	5	1	1	1	0.8	0.8	0.8	226.37	1981	1981;2003;2039;2065;2072	0	11.932	38844000	2	LAQLEEER				116	1970	TRUE	2002	2160	2468;2469	2468					-1;-1;-1;-1;-1
A0A5F4C9H7;A0A5F4BZ28;F1PGT8	A0A5F4C9H7;A0A5F4BZ28;F1PGT8	3;3;3	3;3;3	3;3;3	tr|A0A5F4BTX0|A0A5F4BTX0_CANLF Signal recognition particle subunit SRP68 OS=Canis lupus familiaris OX=9615 GN=SRP68 PE=3 SV=1;tr|A0A5F4CIY3|A0A5F4CIY3_CANLF Signal recognition particle subunit SRP68 OS=Canis lupus familiaris OX=9615 GN=SRP68 PE=3 SV=1;tr|F	3	3	3	3	8.4	8.4	8.4	58.181	524	524;560;585	0	16.779	1464900	2	NTISQSTSGDPEIDKK;TITYQAVPSDVPSEEPK;VATAYRPPALR				117	2685;3264;3428	True;True;True	2741;3329;3498	2959;3603;3788	3382;4140;4358	3382;4140;4358					-1;-1;-1
A0A5F4BZC7;E2RGD3	A0A5F4BZC7;E2RGD3	5;5	4;4	4;4	tr|A0A5F4BU46|A0A5F4BU46_CANLF Histone H2B OS=Canis lupus familiaris OX=9615 GN=H1-2 PE=3 SV=1;tr|L7N0L5|L7N0L5_CANLF Histone H2B OS=Canis lupus familiaris OX=9615 GN=H2BU1 PE=3 SV=1;tr|J9P086|J9P086_CANLF Histone H2B OS=Canis lupus familiaris OX=9615 GN=H	2	5	4	4	22.4	19.7	19.7	28.797	254	254;349	0	27.205	5695500	4	AHQTGIHATEELK;AVNYIQLK;ELAGCWDQDYDR;HQTLQGLNFPLQPAAQR;MLYAATR				118	145;343;753;1488;2493	True;True;True;True;False	147;349;766;1514;2539	160;376;829;1632;2733	184;441;946;1863;3108	184;441;946;1863;3108					-1;-1
E2RHL0;A0A5F4BZF0	E2RHL0;A0A5F4BZF0	3;3	3;3	3;3	tr|A0A5F4BU68|A0A5F4BU68_CANLF RAP1B, member of RAS oncogene family OS=Canis lupus familiaris OX=9615 GN=RAP1B PE=4 SV=1;tr|A0A5F4DJ51|A0A5F4DJ51_CANLF RAP1B, member of RAS oncogene family OS=Canis lupus familiaris OX=9615 GN=RAP1B PE=4 SV=1;tr|A0A5F4C5K5|	2	3	3	3	9.7	9.7	9.7	44.406	412	412;453	0	17.986	5733800	2	NALANSLYCPDYR;TVAQGNLSSVDVQVAK;WEVAALQSQLR				119	2532;3369;3787	True;True;True	2582;3437;3861	2784;3720;4182	3176;4279;4816	3176;4279;4816					-1;-1
A0A5F4CXX0;A0A5F4BZF5;F1PVP5;J9P9U4	A0A5F4CXX0;A0A5F4BZF5;F1PVP5;J9P9U4	2;2;2;1	2;2;2;1	2;2;2;1	tr|A0A5F4CAW4|A0A5F4CAW4_CANLF Mitochondrial calcium uptake 2 OS=Canis lupus familiaris OX=9615 GN=MICU2 PE=4 SV=1;tr|A0A5F4BU96|A0A5F4BU96_CANLF Mitochondrial calcium uptake 2 OS=Canis lupus familiaris OX=9615 GN=MICU2 PE=4 SV=1;tr|E2REW0|E2REW0_CANLF Mit	4	2	2	2	9.1	9.1	9.1	27.274	254	254;1015;1034;240	0	12.937	18369000	4	LFLVEDLVDSLK;TQIDHYVGIAR				120	2060;3334	True;True	2095;3401	2258;3681;3682	2574;4236;4237;4238	2574;4236					-1;-1;-1;-1
A0A5F4BZJ6;J9NWA7;P61105;A0A5F4C9M3;G1K288;A0A5F4CHG5;E2RLX7;A0A5F4BP74	A0A5F4BZJ6;J9NWA7;P61105;A0A5F4C9M3;G1K288;A0A5F4CHG5;E2RLX7;A0A5F4BP74	2;2;2;2;2;1;1;1	2;2;2;2;2;1;1;1	2;2;2;2;2;1;1;1	tr|A0A5F4BUC0|A0A5F4BUC0_CANLF Emerin OS=Canis lupus familiaris OX=9615 GN=EMD PE=4 SV=1;tr|J9P3Z7|J9P3Z7_CANLF Emerin OS=Canis lupus familiaris OX=9615 GN=EMD PE=4 SV=2	8	2	2	2	14.4	14.4	14.4	20.847	188	188;199;212;213;232;200;216;293	0	15.073	2604600	2	LQIWDTAGQESFR;TASNVEEAFINTAK				121	2271;3173	True;True	2308;3238	2484;3498	2826;4018	2826;4018					-1;-1;-1;-1;-1;-1;-1;-1
A0A5F4BZY8;A0A5F4CNC8;F1P9W5	A0A5F4BZY8;A0A5F4CNC8;F1P9W5	3;3;3	3;3;3	3;3;3	tr|A0A5F4BUK5|A0A5F4BUK5_CANLF Integrin subunit alpha 2 OS=Canis lupus familiaris OX=9615 GN=ITGA2 PE=3 SV=1;tr|E2REA9|E2REA9_CANLF Integrin subunit alpha 2 OS=Canis lupus familiaris OX=9615 GN=ITGA2 PE=3 SV=2	3	3	3	3	3	3	3	115.56	1056	1056;1102;1118	0	18.321	4430400	3	GPAVPLNVADQK;ITDNELELYK;LLEASTQFQK				122	1280;1787;2154	True;True;True	1305;1818;2191	1399;1955;2359	1598;2240;2685	1598;2240;2685					-1;-1;-1
A0A5F4C019;J9NYB5;A0A5F4C6J8;A0A5F4C9Y7	A0A5F4C019;J9NYB5;A0A5F4C6J8;A0A5F4C9Y7	2;2;2;1	2;2;2;1	2;2;2;1	tr|H9GWG6|H9GWG6_CANLF 40S ribosomal protein S24 OS=Canis lupus familiaris OX=9615 GN=RPS24 PE=3 SV=3;tr|J9NRJ3|J9NRJ3_CANLF 40S ribosomal protein S24 OS=Canis lupus familiaris OX=9615 GN=RPS24 PE=3 SV=2;tr|J9P0U8|J9P0U8_CANLF 40S ribosomal protein S24 OS=	4	2	2	2	42.1	42.1	42.1	6.2591	57	57;70;128;76	0	20.761	89115000	3	AGNLGGGVVTIER;ITVTSEVPFSK				123	123;1800	True;True	125;1832	133;1969	153;154;2254	154;2254					-1;-1;-1;-1
A0A5F4CTM0;A0A5F4CDS6;E2R057;A0A5F4DIN3;A0A5F4DF53;A0A5F4C088;A0A5F4DCP2;A0A5F4D0V7;A0A5F4BSW3	A0A5F4CTM0;A0A5F4CDS6;E2R057;A0A5F4DIN3;A0A5F4DF53;A0A5F4C088;A0A5F4DCP2;A0A5F4D0V7;A0A5F4BSW3	2;2;2;2;2;2;1;1;1	2;2;2;2;2;2;1;1;1	2;2;2;2;2;2;1;1;1	tr|A0A5F4C6S1|A0A5F4C6S1_CANLF 6-phosphofructokinase OS=Canis lupus familiaris OX=9615 GN=PFKP PE=3 SV=1;tr|F1PKS1|F1PKS1_CANLF ATP-dependent 6-phosphofructokinase OS=Canis lupus familiaris OX=9615 GN=PFKP PE=3 SV=3;tr|A0A5F4BUQ4|A0A5F4BUQ4_CANLF ATP-depen	9	2	2	2	7.2	7.2	7.2	41.72	373	373;394;402;453;527;563;193;421;495	0	15.148	1639600	2	LAQQGSDLIVPAGVQR;TDLEELNLGPR				124	1972;3185	True;True	2004;3250	2162;3515	2471;4040	2471;4040					-1;-1;-1;-1;-1;-1;-1;-1;-1
A0A5F4C0E4;E2RRQ7;J9P0V9;A0A5F4CQY2;A0A5F4CYI4;A0A5F4DM14;A0A5F4DCZ8;E2RMU5;A0A5F4BZF9	A0A5F4C0E4;E2RRQ7;J9P0V9;A0A5F4CQY2;A0A5F4CYI4;A0A5F4DM14	13;13;13;13;12;11;1;1;1	13;13;13;13;12;11;1;1;1	12;12;12;12;11;10;1;1;1	tr|A0A5F4BUV2|A0A5F4BUV2_CANLF Upstream binding transcription factor OS=Canis lupus familiaris OX=9615 GN=UBTF PE=4 SV=1;tr|E2RRM0|E2RRM0_CANLF Upstream binding transcription factor OS=Canis lupus familiaris OX=9615 GN=UBTF PE=4 SV=3	9	13	13	12	26.7	26.7	24.9	67.447	603	603;646;662;663;629;588;691;705;728	0	82.799	23520000	15	DLMACAQTGSGK;DREEALHQFR;ELAVQIYEEAR;GCHLLVATPGR;IGLDFCK;LEQELFSGGNTGINFEK;LVDMMER;MLDMGFEPQIR;SPILVATAVAAR;TAAFLLPILSQIYSDGPGEALR;VGNLGLATSFFNER;VRPCVVYGGADIGQQIR;VVWVEESDKR				125	506;548;757;1108;1607;2042;2359;2479;3061;3157;3517;3685;3772	True;True;True;True;True;True;True;True;True;True;True;True;True	515;558;770;1129;1634;2077;2398;2523;3125;3222;3587;3757;3846	554;600;833;1213;1759;2239;2584;2715;3372;3482;3883;4066;4165	636;692;950;951;1388;2005;2552;2941;3085;3086;3854;4001;4481;4687;4797	636;692;950;1388;2005;2552;2941;3085;3854;4001;4481;4687;4797					-1;-1;-1;-1;-1;-1;-1;-1;-1
A0A5F4DB28;J9PBL1;A0A5F4C0F6;F1PPF7;A0A5F4CIW5;A0A5F4DF18;A0A5F4CZR0;A0A5F4CC22;J9JHN0;E2R8C2	A0A5F4DB28;J9PBL1;A0A5F4C0F6;F1PPF7;A0A5F4CIW5;A0A5F4DF18	11;11;11;11;10;9;1;1;1;1	11;11;11;11;10;9;1;1;1;1	8;8;8;8;7;7;1;0;1;0	tr|A0A5F4BUZ8|A0A5F4BUZ8_CANLF Transketolase OS=Canis lupus familiaris OX=9615 GN=TKT PE=4 SV=1;tr|A0A5F4CW92|A0A5F4CW92_CANLF Transketolase OS=Canis lupus familiaris OX=9615 GN=TKT PE=4 SV=1;tr|F1PE28|F1PE28_CANLF Transketolase OS=Canis lupus familiaris O	10	11	11	8	14.2	14.2	10	102.2	916	916;917;921;935;839;865;865;874;917;953	0	71.57	21337000	11	AAQLCGAGMAAVVDK;FLLSESGSGK;GAAMVTAVAYR;HIDLVEGDEGR;LALLQVR;LVDEYSLNAGK;MISGMYLGEIVR;NVEMLEGNDGR;STPDGTEHGDFLALDLGGTNFR;TTVGVDGSLYK;YLSQIESDR				126	27;1002;1083;1441;1964;2358;2475;2690;3123;3363;3912	True;True;True;True;True;True;True;True;True;True;True	27;1021;1104;1467;1996;2397;2519;2746;3187;3431;3988	27;1100;1188;1578;2154;2583;2710;2966;3441;3713;4331	29;1247;1358;1798;2461;2940;3080;3389;3948;4271;4985	29;1247;1358;1798;2461;2940;3080;3389;3948;4271;4985					-1;-1;-1;-1;-1;-1;-1;-1;-1;-1
A0A5F4C0H8;E2QUR2;A0A5F4DBK1;A0A5F4DAI7;A0A5F4DBZ6	A0A5F4C0H8;E2QUR2;A0A5F4DBK1;A0A5F4DAI7;A0A5F4DBZ6	14;14;14;13;12	14;14;14;13;12	14;14;14;13;12	tr|F1P6G4|F1P6G4_CANLF Peptidyl-prolyl cis-trans isomerase OS=Canis lupus familiaris OX=9615 GN=LOC100687619 PE=3 SV=3;tr|A0A5F4BV60|A0A5F4BV60_CANLF Peptidyl-prolyl cis-trans isomerase OS=Canis lupus familiaris OX=9615 PE=3 SV=1;tr|J9NZU7|J9NZU7_CANLF Pep	5	14	14	14	15.5	15.5	15.5	157.17	1390	1390;1509;1516;1460;1413	0	104.56	37660000	16	AIQGATSHHLGQNFSK;DQDLEPGAPSMGAK;ENILHVSENVVFTDINSILR;EYIPGQPPLSQSSHSTAGSESSGPEAPEAK;GNAAWQEQLK;LLSVNVR;LNLNNTVLSK;LTVADNEAETK;SLTGVEYKPVSATGAEDK;SVVNMEWDK;TELAEPIAVRPTSETVMYPAYAK;THMVVANTMEDFQK;VIDPVAPR;YNVYPTYDFACPIVDSIEGVTHALR				127	168;539;813;903;1261;2200;2225;2345;3030;3144;3195;3240;3543;3931	True;True;True;True;True;True;True;True;True;True;True;True;True;True	171;549;826;919;1285;2237;2262;2384;3094;3209;3260;3305;3613;4009	186;187;591;890;992;1378;2408;2437;2570;3337;3463;3525;3575;3576;3911;4353	212;213;214;682;1012;1127;1569;2742;2776;2927;3814;3974;4052;4105;4106;4513;5011	213;682;1012;1127;1569;2742;2776;2927;3814;3974;4052;4105;4513;5011					-1;-1;-1;-1;-1
A0A5F4C0J4;F6XCI1;A0A5F4D7I2;E2RN45;A0A5F4CK38;A0A5F4CMZ8;A0A5F4CJL3	A0A5F4C0J4;F6XCI1;A0A5F4D7I2;E2RN45;A0A5F4CK38;A0A5F4CMZ8;A0A5F4CJL3	2;2;1;1;1;1;1	2;2;1;1;1;1;1	2;2;1;1;1;1;1	tr|A0A5F4BV87|A0A5F4BV87_CANLF Tubulin tyrosine ligase like 12 OS=Canis lupus familiaris OX=9615 GN=TTLL12 PE=4 SV=1;tr|F1PQD3|F1PQD3_CANLF Tubulin tyrosine ligase like 12 OS=Canis lupus familiaris OX=9615 GN=TTLL12 PE=4 SV=3;tr|A0A5F4DGS8|A0A5F4DGS8_CANLF	7	2	2	2	5.6	5.6	5.6	50.756	449	449;482;438;441;445;448;461	0	11.759	2099500	2	VEAKPEVQSQPPR;VMEKPSPLLVGR				128	3468;3632	True;True	3538;3704	3832;4008	4421;4619	4421;4619					-1;-1;-1;-1;-1;-1;-1
A0A5F4CPV7;A0A5F4C0P2;A0A5F4CLV9;J9NRG5;A0A5F4DBX8;F6UL20;A0A5F4CH65	A0A5F4CPV7;A0A5F4C0P2;A0A5F4CLV9;J9NRG5;A0A5F4DBX8;F6UL20;A0A5F4CH65	1;1;1;1;1;1;1	1;1;1;1;1;1;1	1;1;1;1;1;1;1	tr|A0A5F4CRH2|A0A5F4CRH2_CANLF Adenosine kinase OS=Canis lupus familiaris OX=9615 GN=ADK PE=3 SV=1;tr|A0A5F4CM23|A0A5F4CM23_CANLF Adenosine kinase OS=Canis lupus familiaris OX=9615 GN=ADK PE=3 SV=1;tr|A0A5F4CSG1|A0A5F4CSG1_CANLF Adenosine kinase OS=Canis l	7	1	1	1	2.6	2.6	2.6	104.01	956	956;1107;1201;1234;1239;1252;1265	0	7.7062	4503800	1	IQSQQGAEQQQQQHHVFISQVVTEK				129	1753	TRUE	1784	1917	2187	2187					-1;-1;-1;-1;-1;-1;-1
J9P6P2;E2RNZ0;J9NV07;A0A5F4C0X0	J9P6P2;E2RNZ0;J9NV07;A0A5F4C0X0	2;2;2;2	2;2;2;2	2;2;2;2	tr|A0A5F4CLD8|A0A5F4CLD8_CANLF Ankyrin 3 OS=Canis lupus familiaris OX=9615 GN=ANK3 PE=4 SV=1;tr|A0A5F4D2V3|A0A5F4D2V3_CANLF Ankyrin 3 OS=Canis lupus familiaris OX=9615 GN=ANK3 PE=4 SV=1;tr|A0A5F4CN60|A0A5F4CN60_CANLF Ankyrin 3 OS=Canis lupus familiaris OX=	4	2	2	2	11.9	11.9	11.9	27.467	252	252;458;492;1021	0	13.437	1708300	2	SCSLVLEHQPDNIK;VLAQQGEYSEAIPILR				130	2899;3568	True;True	2960;3639	3198;3940	3658;4543	3658;4543					-1;-1;-1;-1
A0A5F4C0Z0;A0A5F4CGL1;A0A5F4CGG1;A0A5F4C4C4;A0A5F4CCN8;F1PG28	A0A5F4C0Z0;A0A5F4CGL1;A0A5F4CGG1;A0A5F4C4C4;A0A5F4CCN8;F1PG28	1;1;1;1;1;1	1;1;1;1;1;1	1;1;1;1;1;1	tr|F1PUY7|F1PUY7_CANLF Uncharacterized protein OS=Canis lupus familiaris OX=9615 GN=LOC609469 PE=4 SV=3;tr|A0A5F4D6D3|A0A5F4D6D3_CANLF Coactivator-associated arginine methyltransferase 1 OS=Canis lupus familiaris OX=9615 GN=CARM1 PE=4 SV=1;tr|F1PKV2|F1PKV2	6	1	1	1	3.3	3.3	3.3	74.013	661	661;673;673;686;693;703	0	6.5637	732490	1	DSSAMSHAIAGGGSGDHSHQVR				131	555	TRUE	566	612	706	706					-1;-1;-1;-1;-1;-1
A0A5F4C166;J9NZA9;A0A5F4CAZ7;F1PBA1;A0A5F4CXQ3;P50997;F1P767;A0A5F4DAL1;F1PL53;A0A5F4CY37;A0A5F4CB77;A0A5F4BX60;F1PJF0;A0A5F4CDU7;J9NZ73;F1PRH6;P50996;A0A5F4CN29;F1P8N4	A0A5F4C166;J9NZA9;A0A5F4CAZ7;F1PBA1;A0A5F4CXQ3;P50997	23;23;23;23;20;18;11;11;9;9;9;9;6;6;2;2;2;2;2	23;23;23;23;20;18;11;11;9;9;9;9;6;6;2;2;2;2;2	23;23;23;23;20;18;11;11;9;9;9;9;6;6;2;2;2;2;2	tr|A0A5F4BVW9|A0A5F4BVW9_CANLF Discs large MAGUK scaffold protein 1 OS=Canis lupus familiaris OX=9615 GN=DLG1 PE=4 SV=1;tr|A0A5F4C1Q1|A0A5F4C1Q1_CANLF Discs large MAGUK scaffold protein 1 OS=Canis lupus familiaris OX=9615 GN=DLG1 PE=4 SV=1;tr|A0A5F4DLA3|A0	19	23	23	23	28.1	28.1	28.1	123.29	1120	1120;1041;1028;1022;947;1021;1030;1384;1020;947;996;1053;1031;992;1020;1034;1034;1041;1088	0	239.19	124040000	28	ADIGVAMGIAGSDVSK;AVAGDASESALLK;AVFQANQENLPILK;CIELCCGSVK;DGPNALTPPPTTPEWVK;DKYEPAAVSEHGDK;DMTSEQLDDILK;EQPLDEELKDAFQNAYLELGGLGER;GIVVYTGDR;GVGIISEGNETVEDIAAR;IVEIPFNSTNK;LIIVEGCQR;LNIPVSQVNPR;LSLDELHR;NLEAVETLGSTSTICSDK;NMVPQQALVIR;QAADMILLDDNFASIVTGVEEGR;QGAIVAVTGDGVNDSPALK;SPDFTNENPLETR;VDNSSLTGESEPQTR;VIMVTGDHPITAK;YHTEIVFAR;YQLSIHK				132	57;316;327;386;457;486;524;832;1211;1352;1809;2117;2222;2301;2616;2649;2752;2776;3054;3461;3551;3879;3950	True;True;True;True;True;True;True;True;True;True;True;True;True;True;True;True;True;True;True;True;True;True;True	57;322;333;393;466;495;534;845;1235;1377;1841;2154;2259;2339;2667;2702;2703;2809;2833;3118;3531;3622;3955;4029	59;348;360;422;499;533;575;912;1326;1473;1474;1979;2321;2434;2519;2878;2918;2919;3032;3058;3365;3825;3920;3921;4293;4376	68;404;420;421;489;575;615;662;1037;1515;1680;1681;2264;2642;2773;2864;3279;3280;3333;3334;3335;3461;3493;3846;3847;4413;4414;4523;4524;4941;5039	68;404;421;489;575;615;662;1037;1515;1681;2264;2642;2773;2864;3280;3334;3461;3493;3847;4413;4524;4941;5039		14		261	-1;-1;-1;-1;-1;-1;-1;-1;-1;-1;-1;-1;-1;-1;-1;-1;-1;-1;-1
E2QWB3;A0A5F4D2K0;A0A5F4C183;J9NV14;J9P4S6	E2QWB3;A0A5F4D2K0;A0A5F4C183;J9NV14;J9P4S6	1;1;1;1;1	1;1;1;1;1	1;1;1;1;1	tr|F1PDB4|F1PDB4_CANLF ATP synthase subunit beta OS=Canis lupus familiaris OX=9615 GN=ATP5F1B PE=3 SV=2;tr|A0A5F4DJV1|A0A5F4DJV1_CANLF ATP synthase subunit beta OS=Canis lupus familiaris OX=9615 GN=ATP5F1B PE=3 SV=1;tr|A0A5F4CW76|A0A5F4CW76_CANLF ATP synth	5	1	1	1	4.2	4.2	4.2	37.336	330	330;338;362;381;398	0.0070838	6.0795	575050	1	VLIDWINDVLVGER				133	3593	TRUE	3665	3968	4575	4575					-1;-1;-1;-1;-1
F1P6P2;A0A5F4C1B3;A0A5F4C5V1;E2RE61	F1P6P2;A0A5F4C1B3	9;9;1;1	9;9;1;1	9;9;1;1	tr|A0A5F4D2T9|A0A5F4D2T9_CANLF Propanoyl-CoA:carbon dioxide ligase subunit alpha OS=Canis lupus familiaris OX=9615 GN=PCCA PE=4 SV=1;tr|A0A5F4BVV5|A0A5F4BVV5_CANLF Propanoyl-CoA:carbon dioxide ligase subunit alpha OS=Canis lupus familiaris OX=9615 GN=PCCA	4	9	9	9	32.2	32.2	32.2	33.382	304	304;316;155;199	0	71.182	48494000	14	DGTVLCELINGLYPEGQAPVK;ENFQNWLK;GASQAGMTGYGMPR;GPAYGLSR;IQASTMAFK;KIQASTMAFK;NFSDNQLQEGK;QMEQISQFLQAAER;TLMNLGGLAVAR				134	462;810;1099;1281;1738;1895;2574;2795;3286	True;True;True;True;True;True;True;True;True	471;823;1120;1306;1769;1927;2625;2853;3351;3352	505;506;887;1204;1400;1902;2076;2831;3081;3627;3628	582;583;1009;1379;1599;2169;2374;3225;3226;3521;4168;4169;4170;4171	582;1009;1379;1599;2169;2374;3226;3521;4170	0	15	297	235	-1;-1;-1;-1
A0A5F4C1H2;J9P1D0;E2R3D3;A0A5F4DEN8;F1PI74;J9P5U8;J9P4F7;J9P101;J9NUV8;F1Q444;A0A5F4DCN4;A0A5F4D9S8;A0A5F4BSH7;A0A5F4D7R4;J9P774	A0A5F4C1H2;J9P1D0;E2R3D3;A0A5F4DEN8;F1PI74;J9P5U8;J9P4F7;J9P101;J9NUV8;F1Q444;A0A5F4DCN4;A0A5F4D9S8	4;4;4;4;4;3;3;3;3;3;2;2;1;1;1	4;4;4;4;4;3;3;3;3;3;2;2;1;1;1	4;4;4;4;4;3;3;3;3;3;2;2;1;1;1	tr|A0A5F4BVX4|A0A5F4BVX4_CANLF Proteasome subunit alpha type OS=Canis lupus familiaris OX=9615 GN=PSMA6 PE=3 SV=1;tr|E2RMN2|E2RMN2_CANLF Proteasome subunit alpha type OS=Canis lupus familiaris OX=9615 GN=PSMA6 PE=3 SV=1;tr|A0A5F4BYV9|A0A5F4BYV9_CANLF Uncha	15	4	4	4	28.2	28.2	28.2	20.16	174	174;184;184;195;219;173;174;174;174;184;185;189;98;120;183	0	38.279	19960000	7	EQIVPKPEEEVAQK;GLDVDSLVIEHIQVNK;KSAEFLLHMLK;QWGWTQGR				135	828;1224;1923;2825	True;True;True;True	841;1248;1955;2883	907;908;1340;2108;3112	1030;1031;1032;1033;1529;2410;3553	1033;1529;2410;3553					-1;-1;-1;-1;-1;-1;-1;-1;-1;-1;-1;-1;-1;-1;-1
F1PYI3;A0A5F4C1K4	F1PYI3;A0A5F4C1K4	2;2	2;2	2;2	tr|A0A5F4C2U4|A0A5F4C2U4_CANLF Acyl-CoA thioesterase 7 OS=Canis lupus familiaris OX=9615 GN=ACOT7 PE=4 SV=1;tr|F1PWR0|F1PWR0_CANLF Acyl-CoA thioesterase 7 OS=Canis lupus familiaris OX=9615 GN=ACOT7 PE=4 SV=3;tr|A0A5F4CZB4|A0A5F4CZB4_CANLF Acyl-CoA thioeste	2	2	2	2	6.6	6.6	6.6	43.122	379	379;453	0	12.338	1592700	2	AAGADEYAQQDVVK;VLVLDDTNHER				136	10;3626	True;True	10;3698	10;4001	10;4610	10;4610					-1;-1
E2QZ13;A0A5F4C1K5;A0A5F4C0Q2;E2R1E3	E2QZ13;A0A5F4C1K5;A0A5F4C0Q2;E2R1E3	2;2;1;1	2;2;1;1	2;2;1;1	tr|A0A5F4BVY4|A0A5F4BVY4_CANLF 1-phosphatidylinositol 4,5-bisphosphate phosphodiesterase OS=Canis lupus familiaris OX=9615 GN=PLCB3 PE=4 SV=1;tr|E2R9U6|E2R9U6_CANLF 1-phosphatidylinositol 4,5-bisphosphate phosphodiesterase OS=Canis lupus familiaris OX=9615	4	2	2	2	5	5	5	71.008	625	625;662;606;611	0	23.649	4886800	2	GCTVWLTGLSGAGK;VLTMAPGLITLEIVPFR				137	1114;3619	True;True	1135;3691	1219;3994	1395;4603	1395;4603					-1;-1;-1;-1
A0A5F4C1P4;F1P7B0;A0A5F4DKG7;A0A5F4DDR6	A0A5F4C1P4;F1P7B0	7;7;2;2	7;7;2;2	7;7;2;2	tr|A0A5F4BW22|A0A5F4BW22_CANLF Serpin family B member 8 OS=Canis lupus familiaris OX=9615 GN=SERPINB8 PE=3 SV=1;tr|A0A5F4CK66|A0A5F4CK66_CANLF Serpin family B member 8 OS=Canis lupus familiaris OX=9615 GN=SERPINB8 PE=3 SV=1;tr|F1PIV3|F1PIV3_CANLF Serpin fa	4	7	7	7	23	23	23	34.258	296	296;299;170;170	0	49.614	39405000	9	DIICQIAYAR;HIMGQNVADYMR;IEGDMIVCAAYAHELPK;QFSQYIK;RFPGYDSESK;YLMEEDEDAYK;YLMEEDEDAYKK				138	470;1446;1571;2774;2834;3906;3907	True;True;True;True;True;True;True	479;1472;1597;2831;2894;3982;3983	514;1583;1721;3056;3124;4324;4325;4326	592;1804;1805;1959;3491;3570;3571;4978;4979;4980	592;1804;1959;3491;3570;4978;4980					-1;-1;-1;-1
F1PR63;A0A5F4C1P5;J9P9H5;F6X8F5;A0A5F4BSI6;J9NUI0	F1PR63;A0A5F4C1P5;J9P9H5;F6X8F5;A0A5F4BSI6;J9NUI0	3;3;3;2;2;2	3;3;3;2;2;2	3;3;3;2;2;2	tr|A0A5F4BWB0|A0A5F4BWB0_CANLF 40S ribosomal protein S29 OS=Canis lupus familiaris OX=9615 GN=RPS29 PE=3 SV=1;tr|A0A5F4C5R6|A0A5F4C5R6_CANLF 40S ribosomal protein S29 OS=Canis lupus familiaris OX=9615 GN=RPS29 PE=3 SV=1;tr|A0A5F4D5E1|A0A5F4D5E1_CANLF 40S r	6	3	3	3	8.4	8.4	8.4	57.74	513	513;603;604;482;492;508	0	19.731	3392700	3	LHISPSNMTNQNTPEYMEK;SIRPDNMSEYSK;YGEYFPGTGDLR				139	2098;2989;3862	True;True;True	2135;3053;3938	2299;3292;4274	2619;3762;4922	2619;3762;4922					-1;-1;-1;-1;-1;-1
A0A5F4C1R5;E2R5Q1	A0A5F4C1R5;E2R5Q1	1;1	1;1	1;1	tr|A0A5F4BWD4|A0A5F4BWD4_CANLF Endonuclease domain containing 1 OS=Canis lupus familiaris OX=9615 GN=ENDOD1 PE=4 SV=1;tr|F1PQA0|F1PQA0_CANLF Endonuclease domain containing 1 OS=Canis lupus familiaris OX=9615 GN=ENDOD1 PE=4 SV=3	2	1	1	1	4.1	4.1	4.1	29.181	270	270;427	0	8.8026	21613000	1	GPSYGLSAEVK				140	1292	TRUE	1317	1411	1612	1612					-1;-1
A0A5F4CJL0;E2QTX0;A0A5F4C1V1	A0A5F4CJL0;E2QTX0;A0A5F4C1V1	1;1;1	1;1;1	1;1;1	tr|J9P6S8|J9P6S8_CANLF Histone H2B OS=Canis lupus familiaris OX=9615 GN=H2BC12 PE=3 SV=1;tr|H9GWB1|H9GWB1_CANLF Histone H2B OS=Canis lupus familiaris OX=9615 GN=H2BC13 PE=3 SV=1;tr|J9P2Y4|J9P2Y4_CANLF Histone H2B OS=Canis lupus familiaris OX=9615 GN=H2BC18	3	1	1	1	1.2	1.2	1.2	67.058	605	605;714;847	0.0071429	6.105	779460	1	LSAEILR				141	2290	TRUE	2328	2507	2851	2851					-1;-1;-1
A0A5F4C1Z1	A0A5F4C1Z1	3	1	1	tr|A0A5F4D8M8|A0A5F4D8M8_CANLF MICOS complex subunit MIC60 OS=Canis lupus familiaris OX=9615 GN=IMMT PE=3 SV=1;tr|A0A5F4C3Y3|A0A5F4C3Y3_CANLF MICOS complex subunit MIC60 OS=Canis lupus familiaris OX=9615 GN=IMMT PE=3 SV=1;tr|A0A5F4CX79|A0A5F4CX79_CANLF MIC	1	3	1	1	20.9	10.4	10.4	12.625	115	115	0	8.7243	0	1	KSEIEYYAMLAK;LVILADNCPALR;SEIEYYAMLAK				142	1924;2369;2929	False;True;False	1956;2408;2990	2109;2594;3229	2411;2953;3692	2411;2953;3692					-1
F1PUU0;F1PUU1;A0A5F4C227;A0A5F4DGV1;A0A5F4CEW6;A0A5F4CDX5;A0A5F4D0N6	F1PUU0;F1PUU1;A0A5F4C227;A0A5F4DGV1;A0A5F4CEW6;A0A5F4CDX5;A0A5F4D0N6	2;2;2;2;2;2;1	2;2;2;2;2;2;1	2;2;2;2;2;2;1	tr|A0A5F4BWP4|A0A5F4BWP4_CANLF Spermatosis associated 7 OS=Canis lupus familiaris OX=9615 GN=SPATA7 PE=4 SV=1;tr|E2RA45|E2RA45_CANLF Spermatosis associated 7 OS=Canis lupus familiaris OX=9615 GN=SPATA7 PE=4 SV=3	7	2	2	2	6.5	6.5	6.5	37.567	325	325;372;374;384;387;415;89	0	13.202	1421500	2	HPQLLYESK;TVLMLADQMISR				143	1482;3385	True;True	1508;3453	1625;3737	1855;4298	1855;4298					-1;-1;-1;-1;-1;-1;-1
J9P8H0;F1P992;A0A5F4D0Z9;A0A5F4D211;A0A5F4C288	J9P8H0;F1P992;A0A5F4D0Z9;A0A5F4D211;A0A5F4C288	2;2;2;2;2	2;2;2;2;2	2;2;2;2;2	tr|E2QUI7|E2QUI7_CANLF EPS8 like 1 OS=Canis lupus familiaris OX=9615 GN=EPS8L1 PE=3 SV=3;tr|A0A5F4BY15|A0A5F4BY15_CANLF EPS8 like 1 OS=Canis lupus familiaris OX=9615 GN=EPS8L1 PE=3 SV=1;tr|A0A5F4C100|A0A5F4C100_CANLF EPS8 like 1 OS=Canis lupus familiaris O	5	2	2	2	6.3	6.3	6.3	38.561	350	350;353;368;381;381	0	12.177	2618100	2	LNVVPPSNR;TQYNQVPSEDFER				144	2233;3337	True;True	2270;3404	2446;3685	2786;4241	2786;4241					-1;-1;-1;-1;-1
E2RTJ7;A0A5F4C296;J9NXG9	E2RTJ7;A0A5F4C296;J9NXG9	9;9;8	9;9;8	9;9;8	tr|A0A5F4BWW3|A0A5F4BWW3_CANLF Dyskerin pseudouridine synthase 1 OS=Canis lupus familiaris OX=9615 GN=DKC1 PE=3 SV=1;tr|F6XRK3|F6XRK3_CANLF Dyskerin pseudouridine synthase 1 OS=Canis lupus familiaris OX=9615 GN=DKC1 PE=3 SV=2	3	9	9	9	11.5	11.5	11.5	140.34	1264	1264;1320;1268	0	75.794	17907000	9	GETTLWNPGCDHAGIATQVVVEK;GFVPSATSEPGGHESLVDR;IQGSDGDEEVVVATTR;ITPAHDQNDYEVGR;LLSQQPGPEVPAPPK;LSAAVTEAFVR;SAAQDPQAALGALGR;SVLYVSPHPDAFPSLR;YGEAGEGPGWGGAHPR				145	1143;1166;1745;1794;2198;2289;2875;3135;3860	True;True;True;True;True;True;True;True;True	1165;1188;1776;1826;2235;2327;2936;3199;3936	1250;1274;1909;1963;2406;2506;3174;3453;4272	1432;1458;2176;2248;2740;2850;3632;3962;4920	1432;1458;2176;2248;2740;2850;3632;3962;4920					-1;-1;-1
A0A5F4C2A6;A0A5F4CVA0;A0A5F4D3L4;A0A5F4C8J6;E2RPS0	A0A5F4C2A6;A0A5F4CVA0;A0A5F4D3L4;A0A5F4C8J6;E2RPS0	3;3;3;3;3	3;3;3;3;3	3;3;3;3;3	tr|A0A5F4BXA0|A0A5F4BXA0_CANLF Heat shock 70 kDa protein 4 OS=Canis lupus familiaris OX=9615 GN=HSPA4 PE=3 SV=1;tr|E2RT63|E2RT63_CANLF Heat shock 70 kDa protein 4 OS=Canis lupus familiaris OX=9615 GN=HSPA4 PE=3 SV=3;tr|A0A5F4D1Q4|A0A5F4D1Q4_CANLF Heat shoc	5	3	3	3	6.7	6.7	6.7	51.096	448	448;459;483;510;545	0	19.278	5753400	2	RVEIMEEESEQ;SSSSGHYVSWVK;YLFTGLK				146	2868;3102;3901	True;True;True	2929;3166;3977	3167;3417;4319	3625;3905;4973	3625;3905;4973					-1;-1;-1;-1;-1
A0A5F4D7W9;A0A5F4C7K4;A0A5F4C2H3;A0A5F4CRE1;Q258K2;F1P9J3;A0A5F4CWM9;A0A5F4CVC1;A0A5F4CI25;F1PVV7;A0A5F4D1E5	A0A5F4D7W9;A0A5F4C7K4;A0A5F4C2H3;A0A5F4CRE1;Q258K2;F1P9J3;A0A5F4CWM9	5;5;5;5;5;5;5;1;1;1;1	5;5;5;5;5;5;5;1;1;1;1	5;5;5;5;5;5;5;1;1;1;1	tr|J9P3G1|J9P3G1_CANLF Lamin B1 OS=Canis lupus familiaris OX=9615 GN=LMNB1 PE=3 SV=2;tr|F1PBK4|F1PBK4_CANLF Lamin B1 OS=Canis lupus familiaris OX=9615 GN=LMNB1 PE=3 SV=3;tr|A0A5F4CUY1|A0A5F4CUY1_CANLF Lamin B1 OS=Canis lupus familiaris OX=9615 GN=LMNB1 PE=	11	5	5	5	3.1	3.1	3.1	212.19	1835	1835;1891;1921;1929;1960;1960;1981;1985;2037;2067;2077	0	29.428	5574300	4	AGVLAHLEEER;ALELDSNLYR;IAEFTTNLMEEEEK;KLEEDQIIMEDQNCK;VVFQEFR				147	135;192;1524;1900;3737	True;True;True;True;True	137;196;1550;1932;3810	145;213;1673;2081;4127	167;243;1906;2379;4757	167;243;1906;2379;4757					-1;-1;-1;-1;-1;-1;-1;-1;-1;-1;-1
F1PS73;A0A5F4CSE1;A0A5F4DA59;A0A5F4C2I1	F1PS73;A0A5F4CSE1;A0A5F4DA59;A0A5F4C2I1	2;2;2;2	2;2;2;2	2;2;2;2	tr|A0A5F4BXE9|A0A5F4BXE9_CANLF Trafficking from ER to golgi regulator OS=Canis lupus familiaris OX=9615 GN=TFG PE=4 SV=1;tr|E2REP2|E2REP2_CANLF Trafficking from ER to golgi regulator OS=Canis lupus familiaris OX=9615 GN=TFG PE=4 SV=2	4	2	2	2	36.3	36.3	36.3	10.374	91	91;93;96;98	0	18.588	12997000	2	VFQSLPHENKPLALSSYQTNK;VQVDDDEFVHLR				148	3501;3684	True;True	3571;3756	3866;4065	4461;4686	4461;4686					-1;-1;-1;-1
A0A5F4C2J3;A0A5F4C819;F6Y290	A0A5F4C2J3;A0A5F4C819;F6Y290	6;6;6	6;6;6	6;6;6	tr|A0A5F4BXR1|A0A5F4BXR1_CANLF Proton-translocating NAD(P)(+) transhydrogenase OS=Canis lupus familiaris OX=9615 GN=NNT PE=3 SV=1;tr|F1PLG2|F1PLG2_CANLF Proton-translocating NAD(P)(+) transhydrogenase OS=Canis lupus familiaris OX=9615 GN=NNT PE=3 SV=3;tr|A	3	6	6	6	11.5	11.5	11.5	76.212	678	678;693;701	0	36.705	6825500	5	DFLYSHFK;ELVALMSAIR;LVVDLTNVDPDVAYSSVPYEK;SAYEFSETESMLK;SITTDDWK;VLTGTAALTVQSQEDNLR				149	440;797;2395;2893;2995;3617	True;True;True;True;True;True	449;810;2434;2954;3059;3689	480;874;2622;3192;3298;3992	556;996;2986;3651;3771;4601	556;996;2986;3651;3771;4601					-1;-1;-1
Q28346;E2R546;F1PVZ2;A0A5F4C2R1;J9JHV8;A0A5F4C6Z8;J9P0P0	Q28346;E2R546;F1PVZ2;A0A5F4C2R1;J9JHV8;A0A5F4C6Z8;J9P0P0	2;2;2;2;2;1;1	2;2;2;2;2;1;1	2;2;2;2;2;1;1	tr|A0A5F4BXW9|A0A5F4BXW9_CANLF Thymopoietin OS=Canis lupus familiaris OX=9615 GN=TMPO PE=3 SV=1;tr|A0A5F4DEU5|A0A5F4DEU5_CANLF Thymopoietin OS=Canis lupus familiaris OX=9615 GN=TMPO PE=3 SV=1;tr|A0A5F4C3D1|A0A5F4C3D1_CANLF Thymopoietin OS=Canis lupus famil	7	2	2	2	5.5	5.5	5.5	47.515	421	421;422;423;434;457;409;422	0	11.466	3488100	2	IEEVPELPLVVEDK;PLISVYSEK				150	1570;2733	True;True	1596;2789	1720;3010	1958;3434	1958;3434					-1;-1;-1;-1;-1;-1;-1
A0A5F4DGK7;F1P957;A0A5F4C364;A0A5F4DDI5;A0A5F4BXL0;F1P956	A0A5F4DGK7;F1P957;A0A5F4C364;A0A5F4DDI5;A0A5F4BXL0;F1P956	2;2;2;2;1;1	2;2;2;2;1;1	2;2;2;2;1;1	tr|A0A5F4BXY2|A0A5F4BXY2_CANLF Calcium-transporting ATPase OS=Canis lupus familiaris OX=9615 GN=ATP2A2 PE=3 SV=1;tr|A0A5F4D552|A0A5F4D552_CANLF Calcium-transporting ATPase OS=Canis lupus familiaris OX=9615 GN=ATP2A2 PE=3 SV=1;sp|O46674|AT2A2_CANLF Sarcopla	6	2	2	2	7.8	7.8	7.8	32.822	295	295;318;414;415;248;308	0	11.392	1606800	2	IHFHDLQGEK;VAVVTGANTGIGK				151	1624;3435	True;True	1651;3505	1777;3799	2023;4385	2023;4385					-1;-1;-1;-1;-1;-1
A0A5F4CZ17;A0A5F4C3A1;A0A5F4CLP4;A0A5F4DAX8;A0A5F4D6N4;F1PWC7	A0A5F4CZ17;A0A5F4C3A1;A0A5F4CLP4;A0A5F4DAX8;A0A5F4D6N4;F1PWC7	3;3;3;3;3;3	3;3;3;3;3;3	3;3;3;3;3;3	tr|A0A5F4DHS9|A0A5F4DHS9_CANLF 2-phospho-D-glycerate hydro-lyase OS=Canis lupus familiaris OX=9615 GN=ENO3 PE=3 SV=1;tr|A0A5F4D9M5|A0A5F4D9M5_CANLF 2-phospho-D-glycerate hydro-lyase OS=Canis lupus familiaris OX=9615 GN=ENO3 PE=3 SV=1;tr|E2R5B2|E2R5B2_CANLF	6	3	3	3	12.8	12.8	12.8	38.227	345	345;347;350;376;391;395	0	23.687	4746000	3	LICSGDGEWSSNPPECK;NLYCEISSTDSNR;SQGTDEYSLIGDNK				152	2106;2642;3075	True;True;True	2143;2693;3139	2309;2906;3387	2630;3317;3870	2630;3317;3870					-1;-1;-1;-1;-1;-1
F1PEH9;A0A5F4C3A2;A0A5F4CZ41;A0A5F4CKP4;A0A5F4DFV9;A0A5F4DML3	F1PEH9;A0A5F4C3A2;A0A5F4CZ41;A0A5F4CKP4;A0A5F4DFV9;A0A5F4DML3	5;5;5;5;5;4	5;5;5;5;5;4	4;4;4;4;4;3	tr|E2RML0|E2RML0_CANLF Chromosome 5 open reading frame 34 OS=Canis lupus familiaris OX=9615 GN=C5orf34 PE=4 SV=3;tr|A0A5F4C456|A0A5F4C456_CANLF Chromosome 5 open reading frame 34 OS=Canis lupus familiaris OX=9615 GN=C5orf34 PE=4 SV=1;tr|A0A5F4C069|A0A5F4C0	6	5	5	4	8.8	8.8	7.3	77.838	702	702;723;754;793;846;769	0	29.864	9229400	4	IGYSSPLTLSDQSSK;LKDWQEGGYTIHDKPNPR;LQAGEYVSLGK;LTLLAQQK;TALLDINCVK				153	1619;2132;2259;2331;3165	True;True;True;True;True	1646;2169;2296;2370;3230	1771;2336;2472;2555;3490	2017;2660;2814;2911;4009	2017;2660;2814;2911;4009					-1;-1;-1;-1;-1;-1
D0VWQ3;A0A5F4C3B1;A0A5F4BYF5;A0A5F4CKY7;A0A5F4CW64;A0A5F4CJL7;A0A5F4CCK8;A0A5F4CLA8	D0VWQ3;A0A5F4C3B1;A0A5F4BYF5;A0A5F4CKY7;A0A5F4CW64	5;5;4;3;3;2;1;1	5;5;4;3;3;2;1;1	5;5;4;3;3;2;1;1	tr|J9JHC8|J9JHC8_CANLF Trinucleotide repeat containing adaptor 6B OS=Canis lupus familiaris OX=9615 GN=TNRC6B PE=3 SV=2;tr|E2RGK2|E2RGK2_CANLF Trinucleotide repeat containing adaptor 6B OS=Canis lupus familiaris OX=9615 GN=TNRC6B PE=3 SV=2;tr|A0A5F4BY26|A0	8	5	5	5	29.3	29.3	29.3	21.592	188	188;199;159;133;170;127;128;141	0	35.808	16348000	5	GCGTVLLSGPR;ILTFDQLALDSPK;SQDIYLR;TAVVVGTITDDVR;TNSTFNQVVLK				154	1107;1687;3070;3176;3311	True;True;True;True;True	1128;1716;3134;3241;3378	1212;1845;3381;3505;3657	1387;2103;3864;4028;4207	1387;2103;3864;4028;4207					-1;-1;-1;-1;-1;-1;-1;-1
J9P226;F6UN31;A0A5F4C3E6	J9P226;F6UN31;A0A5F4C3E6	2;2;2	2;2;2	2;2;2	tr|F1PB08|F1PB08_CANLF Septin 9 OS=Canis lupus familiaris OX=9615 GN=SEPTIN9 PE=3 SV=3;tr|A0A5F4BY68|A0A5F4BY68_CANLF Septin 9 OS=Canis lupus familiaris OX=9615 GN=SEPTIN9 PE=3 SV=1;tr|A0A5F4CC99|A0A5F4CC99_CANLF Septin 9 OS=Canis lupus familiaris OX=9615	3	2	2	2	11.6	11.6	11.6	20.551	181	181;181;182	0	10.898	2001500	2	EGPFYPTLR;YPFILPHQQVDK				155	711;3935	True;True	723;4013	780;4357	888;5015	888;5015					-1;-1;-1
J9NVK8;F1PWM2;A0A5F4CXR9;A0A5F4C3L6;A0A5F4D236;A0A5F4C6K3;J9NSP4;J9P4T5;J9NXT7;A0A5F4D8U2;J9NYS9	J9NVK8;F1PWM2;A0A5F4CXR9;A0A5F4C3L6;A0A5F4D236;A0A5F4C6K3;J9NSP4;J9P4T5;J9NXT7;A0A5F4D8U2	3;3;3;3;2;2;2;2;2;2;1	3;3;3;3;2;2;2;2;2;2;1	3;3;3;3;2;2;2;2;2;2;1	tr|A0A5F4BYK7|A0A5F4BYK7_CANLF Syndecan OS=Canis lupus familiaris OX=9615 GN=SDC1 PE=3 SV=1;tr|E2RT70|E2RT70_CANLF Syndecan OS=Canis lupus familiaris OX=9615 GN=SDC1 PE=3 SV=1;tr|A0A5F4CYP1|A0A5F4CYP1_CANLF Syndecan OS=Canis lupus familiaris OX=9615 GN=SDC	11	3	3	3	20.6	20.6	20.6	18.486	160	160;160;160;165;118;134;147;160;160;160;147	0	21.026	12954000	3	GTWVQLK;HGVVPLATYMR;VYNVTQHAVGIVVNK				156	1339;1438;3782	True;True;True	1364;1464;3856	1459;1575;4175	1666;1792;4807	1666;1792;4807					-1;-1;-1;-1;-1;-1;-1;-1;-1;-1;-1
Q6YKA4;A0A5F4C3M2;J9P699	Q6YKA4;A0A5F4C3M2;J9P699	1;1;1	1;1;1	1;1;1	tr|A0A5F4BYM4|A0A5F4BYM4_CANLF LUC7-like 2 (S. cerevisiae) OS=Canis lupus familiaris OX=9615 GN=LUC7L2 PE=3 SV=1;tr|F6UQI5|F6UQI5_CANLF LUC7-like 2 (S. cerevisiae) OS=Canis lupus familiaris OX=9615 GN=LUC7L2 PE=3 SV=2;tr|F6UQJ5|F6UQJ5_CANLF LUC7-like 2 (S.	3	1	1	1	7	7	7	24.893	215	215;235;240	0	8.7046	1783800	1	IKGEHPGLSIGDVAK				157	1655	TRUE	1683	1811	2064	2064					-1;-1;-1
A0A5F4CGA8;A0A5F4C3P4;E2R8E1	A0A5F4CGA8;A0A5F4C3P4;E2R8E1	3;3;3	3;3;3	3;3;3	tr|A0A5F4BYS5|A0A5F4BYS5_CANLF BCL2 antagonist/killer 1 OS=Canis lupus familiaris OX=9615 GN=BAK1 PE=4 SV=1;tr|A0A5F4C432|A0A5F4C432_CANLF BCL2 antagonist/killer 1 OS=Canis lupus familiaris OX=9615 GN=BAK1 PE=3 SV=1;tr|F6PMP8|F6PMP8_CANLF BCL2 antagonist/k	3	3	3	3	5.5	5.5	5.5	101.64	891	891;992;1035	0	22.755	5842100	3	KEWHGPPSQGPGYHDAR;TGAGMITQHASNASPINR;TVIIHDRPDIAHPR				158	1872;3218;3383	True;True;True	1904;3283;3451	2049;3549;3735	2345;4077;4296	2345;4077;4296					-1;-1;-1
E2RBU1;A0A5F4C3Q7	E2RBU1;A0A5F4C3Q7	6;6	6;6	6;6	tr|A0A5F4BYY5|A0A5F4BYY5_CANLF ATP-citrate synthase OS=Canis lupus familiaris OX=9615 GN=ACLY PE=3 SV=1;tr|F1Q3V2|F1Q3V2_CANLF ATP-citrate synthase OS=Canis lupus familiaris OX=9615 GN=ACLY PE=3 SV=3;tr|J9NST7|J9NST7_CANLF ATP-citrate synthase OS=Canis lup	2	6	6	6	24.6	24.6	24.6	38.532	350	350;638	0	42.585	12194000	6	FSPDGELYASGSEDGTLR;IYDLNKPEAEPK;LWQTVVGK;SFEAPATINSASLHPEK;TVDFTQDSNYLLTGGQDK;YDYNSGEELESYK				159	1050;1836;2405;2941;3373;3834	True;True;True;True;True;True	1071;1868;2444;3002;3441;3910	1153;2009;2632;3241;3725;4241	1317;2301;2997;3706;4285;4886	1317;2301;2997;3706;4285;4886					-1;-1
A0A5F4C3R8;A0A5F4D395;E2REN0;F1P7I1;A0A5F4D4U4;L7N055;A0A5F4CFZ4	A0A5F4C3R8;A0A5F4D395;E2REN0;F1P7I1;A0A5F4D4U4;L7N055;A0A5F4CFZ4	2;2;2;2;2;2;1	2;2;2;2;2;2;1	2;2;2;2;2;2;1	tr|A0A5F4C9H7|A0A5F4C9H7_CANLF Eukaryotic translation initiation factor 2A OS=Canis lupus familiaris OX=9615 GN=EIF2A PE=3 SV=1;tr|A0A5F4BZ28|A0A5F4BZ28_CANLF Eukaryotic translation initiation factor 2A OS=Canis lupus familiaris OX=9615 GN=EIF2A PE=3 SV=1;	7	2	2	2	3.9	3.9	3.9	56.752	508	508;509;517;547;600;648;608	0	14.199	5197800	3	FDNLYCCR;GIVEESVTGVHR				160	936;1208	True;True	953;1232	1027;1322;1323	1165;1511;1512	1165;1511					-1;-1;-1;-1;-1;-1;-1
E2QY07;E2QY08;A0A5F4C3X0;A0A5F4CAZ5;A0A5F4CN38;A0A5F4CM06;A0A5F4DH05;E2QUQ0;A0A5F4C9J5;E2RIM9;A0A5F4C744	E2QY07;E2QY08;A0A5F4C3X0;A0A5F4CAZ5;A0A5F4CN38;A0A5F4CM06;A0A5F4DH05	28;28;28;27;26;25;25;11;11;8;4	14;14;14;13;13;14;14;1;1;1;2	14;14;14;13;13;14;14;1;1;1;2	tr|E2RHL0|E2RHL0_CANLF Ubiquinol-cytochrome c reductase core protein 2 OS=Canis lupus familiaris OX=9615 GN=UQCRC2 PE=3 SV=3;tr|A0A5F4BZF0|A0A5F4BZF0_CANLF Ubiquinol-cytochrome c reductase core protein 2 OS=Canis lupus familiaris OX=9615 GN=UQCRC2 PE=3 SV=	11	28	14	14	36.2	20.3	20.3	102.95	892	892;914;956;887;850;872;910;894;894;1061;316	0	129.28	42394000	13	AGTQIENIEEDFR;ASIHEAWTDGK;CQLEINFNTLQTK;DHSGTLGPEEFK;DLLLDPAWEK;DYETATLSEIK;EGLLLWCQR;ELPPDQAEYCIAR;ETADTDTADQVMASFK;FAIQDISVEETSAK;GISQEQMNEFR;GYEEWLLNEIR;HEAFESDLAAHQDR;HRPELIDYGK;HTNYTMEHIR;ICDQWDNLGALTQK;IDQLEGDHQLIQEALIFDNK;IMSIVDPNR;KHEAFESDLAAHQDR;KTFTAWCNSHLR;LAILGIHNEVSK;LLETIDQLYLEYAK;LSNRPAFMPSEGR;NYITVDELR;TFTAWCNSHLR;TINEVENQILTR;VGWEQLLTTIAR;VLAVNQENEQLMEDYEK				161	132;293;394;467;501;595;705;786;847;914;1204;1384;1407;1490;1504;1546;1560;1704;1890;1926;1958;2166;2306;2707;3214;3257;3525;3571	True;False;False;True;False;True;False;False;True;False;True;False;False;True;False;True;True;True;False;False;True;True;True;True;False;False;False;True	134;299;402;476;510;606;717;799;861;930;1227;1409;1433;1516;1530;1572;1586;1735;1922;1958;1990;2203;2345;2763;3279;3322;3595;3643	142;323;324;432;511;549;654;774;862;929;1003;1317;1511;1537;1634;1652;1695;1710;1866;2070;2111;2145;2146;2371;2527;2984;3544;3545;3596;3892;3944	164;375;376;377;500;589;631;752;881;981;982;983;984;1059;1140;1505;1722;1752;1865;1883;1929;1945;2131;2367;2368;2413;2452;2453;2699;2876;3408;4071;4072;4130;4131;4492;4548	164;375;500;589;631;752;881;981;1059;1140;1505;1722;1752;1865;1883;1929;1945;2131;2367;2413;2453;2699;2876;3408;4072;4130;4492;4548					-1;-1;-1;-1;-1;-1;-1;-1;-1;-1;-1
A0A5F4C3X9;A0A5F4CLD9;L7N071;E2R5T9;J9NSY0;E2QWM4	A0A5F4C3X9;A0A5F4CLD9;L7N071;E2R5T9	34;33;33;32;1;1	34;33;33;32;1;1	6;6;5;5;1;1	tr|A0A5F4BZY8|A0A5F4BZY8_CANLF Solute carrier family 12 member 2 OS=Canis lupus familiaris OX=9615 GN=SLC12A2 PE=3 SV=1;tr|A0A5F4CNC8|A0A5F4CNC8_CANLF Solute carrier family 12 member 2 OS=Canis lupus familiaris OX=9615 GN=SLC12A2 PE=3 SV=1;tr|F1P9W5|F1P9W5	6	34	34	6	33.4	33.4	7	131.73	1163	1163;1068;1163;901;565;844	0	298.5	226610000	53	ACLISLGYDVENDR;AGTQIENIDEDFR;AGTQIENIDEDFRDGLK;ASFNHFDKDHGGALGPEEFK;ASIHEAWTDGK;CQLEINFNTLQTK;DGLAFNALIHR;DLLLDPAWEK;DYETATLSDIK;EAILAIHK;EGLLLWCQR;ELPPDQAEYCIAR;ETTDTDTADQVIASFK;FAIQDISVEETSAK;GISQEQMQEFR;GYEEWLLNEIR;HEAFESDLAAHQDR;HRPELIEYDK;HTNYTMEHIR;ICDQWDALGSLTHSR;KAGTQIENIDEDFR;KDDPVTNLNNAFEVAEK;KHEAFESDLAAHQDR;KTFTAWCNSHLR;LSGSNPYTTVTPQIINSK;LVSIGAEEIVDGNAK;MLDAEDIVNTARPDEK;NFITAEELR;NVNV…				162	42;130;131;287;293;394;452;501;594;622;705;786;858;914;1205;1384;1407;1491;1504;1545;1851;1858;1890;1926;2295;2391;2478;2572;2699;3214;3257;3258;3525;3570	True;True;True;True;True;True;True;True;True;True;True;True;True;True;True;True;True;True;True;True;True;True;True;True;True;True;True;True;True;True;True;True;True;True	42;132;133;293;299;402;461;510;605;633;717;799;872;930;1228;1229;1409;1433;1517;1530;1571;1883;1890;1922;1958;2333;2430;2522;2623;2755;3279;3322;3323;3595;3641;3642	44;140;141;316;323;324;432;493;494;549;653;683;774;862;941;1003;1318;1319;1511;1537;1635;1636;1652;1694;2024;2032;2070;2111;2513;2617;2618;2713;2714;2829;2975;2976;3544;3545;3596;3597;3892;3942;3943	52;162;163;366;375;376;377;500;569;570;631;751;784;881;981;982;983;984;1071;1140;1506;1507;1508;1722;1752;1866;1867;1883;1928;2317;2325;2367;2368;2413;2857;2858;2981;2982;3083;3084;3223;3398;3399;4071;4072;4130;4131;4132;4133;4492;4545;4546;4547	52;162;163;366;375;500;569;631;751;784;881;981;1071;1140;1508;1722;1752;1866;1883;1928;2317;2325;2367;2413;2858;2982;3083;3223;3399;4072;4130;4132;4492;4547		16;17		295;767	-1;-1;-1;-1;-1;-1
A0A5F4CH14;A0A5F4C414;E2RH81;A0A5F4CNN6	A0A5F4CH14;A0A5F4C414;E2RH81;A0A5F4CNN6	1;1;1;1	1;1;1;1	1;1;1;1	tr|A0A5F4C019|A0A5F4C019_CANLF Uncharacterized protein OS=Canis lupus familiaris OX=9615 PE=3 SV=1;tr|J9NYB5|J9NYB5_CANLF Uncharacterized protein OS=Canis lupus familiaris OX=9615 PE=3 SV=2;tr|A0A5F4C6J8|A0A5F4C6J8_CANLF Ribosomal protein L22 OS=Canis lupu	4	1	1	1	8.3	8.3	8.3	33.711	302	302;348;349;360	0.0024876	6.3338	3618900	1	AMSVEQLTDVLTNEILHGADGTTIK				163	235	TRUE	241	260	299	299					-1;-1;-1;-1
A0A5F4C461;A0A5F4DIY0;J9P0D3;A0A5F4CN65;A0A5F4D823;A0A5F4C9T4;E2QWY6	A0A5F4C461;A0A5F4DIY0;J9P0D3	4;2;2;1;1;1;1	4;2;2;1;1;1;1	3;1;1;0;0;1;1	tr|A0A5F4CTM0|A0A5F4CTM0_CANLF ADP ribosylation factor interacting protein 1 OS=Canis lupus familiaris OX=9615 GN=ARFIP1 PE=4 SV=1;tr|A0A5F4CDS6|A0A5F4CDS6_CANLF ADP ribosylation factor interacting protein 1 OS=Canis lupus familiaris OX=9615 GN=ARFIP1 PE=4	7	4	4	3	14.1	14.1	10.6	37.403	348	348;79;231;79;89;198;209	0	25.935	7418900	4	AEDKEWIPVTK;GCTATLGNFAK;LLMMAGIDDCYTSAR;SPYQEFTDHLVK				164	76;1112;2185;3068	True;True;True;True	77;1133;2222;3132	81;1217;2393;3379	95;1393;2724;3862	95;1393;2724;3862					-1;-1;-1;-1;-1;-1;-1
A0A5F4C468;A0A5F4DIX8;E2RSP4	A0A5F4C468;A0A5F4DIX8;E2RSP4	2;2;2	2;2;2	2;2;2	tr|A0A5F4C0E4|A0A5F4C0E4_CANLF RNA helicase OS=Canis lupus familiaris OX=9615 GN=DDX3X PE=3 SV=1;tr|E2RRQ7|E2RRQ7_CANLF RNA helicase OS=Canis lupus familiaris OX=9615 GN=DDX3X PE=3 SV=3;tr|J9P0V9|J9P0V9_CANLF RNA helicase OS=Canis lupus familiaris OX=9615	3	2	2	2	4.1	4.1	4.1	65.021	564	564;597;625	0	12.526	2835600	2	EICNAYTELNDPVR;ILVVGGIDR				165	722;1695	True;True	734;1724	792;1854	902;2113	902;2113					-1;-1;-1
E2QWN4;A0A5F4D3C4;A0A5F4C4I6	E2QWN4;A0A5F4D3C4;A0A5F4C4I6	1;1;1	1;1;1	1;1;1	tr|A0A5F4DB28|A0A5F4DB28_CANLF Hexokinase OS=Canis lupus familiaris OX=9615 GN=HK1 PE=3 SV=1;tr|J9PBL1|J9PBL1_CANLF Hexokinase OS=Canis lupus familiaris OX=9615 GN=HK1 PE=3 SV=1;tr|A0A5F4C0F6|A0A5F4C0F6_CANLF Hexokinase OS=Canis lupus familiaris OX=9615 GN	3	1	1	1	2.7	2.7	2.7	41.69	371	371;378;391	0	6.9405	1257900	1	HLEFSHEQYR				166	1452	TRUE	1478	1589	1812	1812					-1;-1;-1
A0A5F4C4I9;A0A5F4CR78	A0A5F4C4I9	8;3	1;1	1;1	tr|A0A5F4C0H8|A0A5F4C0H8_CANLF Glutamyl-prolyl-tRNA synthetase 1 OS=Canis lupus familiaris OX=9615 GN=EPRS1 PE=3 SV=1;tr|E2QUR2|E2QUR2_CANLF Glutamyl-prolyl-tRNA synthetase 1 OS=Canis lupus familiaris OX=9615 GN=EPRS1 PE=3 SV=1;tr|A0A5F4DBK1|A0A5F4DBK1_CAN	2	8	1	1	39.8	5.1	5.1	27.811	254	254;182	0	7.6282	5485400	1	EDSVKPGAHLTVK;EDTEEYNLR;IETIEVMEDR;IFVGGIKEDTEEYNLR;LFIGGLSFETTDDSLR;MEGHDPKEPEQLR;SSGSPYGGGYGSGGGSGGYGSR;WGTLTDCVVMR				167	658;659;1580;1592;2057;2448;3095;3791	False;False;False;False;False;True;False;False	670;671;1606;1619;2092;2491;3159;3865;3866	724;725;1730;1744;2255;2680;3410;4186;4187	827;828;829;1969;1970;1985;2570;3047;3897;3898;4820;4821	827;828;1969;1985;2570;3047;3897;4821		18		59	-1;-1
A0A5F4D3C9;F1PX12;A0A5F4DBM5;A0A5F4C4T1;A0A5F4D286;A0A5F4DCA2;A0A5F4C9A2;A0A5F4D9X2;A0A5F4CQE6;E2QXA6	A0A5F4D3C9;F1PX12;A0A5F4DBM5;A0A5F4C4T1;A0A5F4D286;A0A5F4DCA2;A0A5F4C9A2;A0A5F4D9X2;A0A5F4CQE6;E2QXA6	1;1;1;1;1;1;1;1;1;1	1;1;1;1;1;1;1;1;1;1	1;1;1;1;1;1;1;1;1;1	tr|A0A5F4C0J4|A0A5F4C0J4_CANLF G3BP stress granule assembly factor 2 OS=Canis lupus familiaris OX=9615 GN=G3BP2 PE=4 SV=1;tr|F6XCI1|F6XCI1_CANLF G3BP stress granule assembly factor 2 (Fragment) OS=Canis lupus familiaris OX=9615 GN=G3BP2 PE=4 SV=2;tr|A0A5F4	10	1	1	1	2.5	2.5	2.5	74.034	685	685;719;746;747;749;764;764;766;788;803	0	7.7274	1837700	1	ESLLPMSEDFLLDALSK				168	839	TRUE	852	919	1045	1045					-1;-1;-1;-1;-1;-1;-1;-1;-1;-1
A0A5F4C4W3;A0A5F4C740	A0A5F4C4W3	8;1	8;1	4;0	tr|J9P6P2|J9P6P2_CANLF Elongation factor for RNA polymerase II OS=Canis lupus familiaris OX=9615 GN=ELL PE=4 SV=2;tr|E2RNZ0|E2RNZ0_CANLF Peptidylprolyl isomerase OS=Canis lupus familiaris OX=9615 GN=ELL PE=4 SV=3;tr|J9NV07|J9NV07_CANLF Peptidylprolyl isome	2	8	8	4	29.6	29.6	13.2	41.254	378	378;191	0	105.3	73960000	12	DATNVGDEGGFAPNILENK;EALELLK;FTASAGIQVVGDDLTVTNPK;IGAEVYHNLK;SCNCLLLK;SGETEDTFIADLVVGLCTGQIK;VVIGMDVAASEFFR;YITPDQLADLYK				169	418;623;1058;1596;2897;2957;3745;3890	True;True;True;True;True;True;True;True	426;634;1079;1623;2958;3019;3818;3819;3966	456;684;1163;1748;3196;3258;4136;4137;4306	527;528;785;1331;1990;1991;3655;3725;4767;4768;4958;4959	528;785;1331;1990;3655;3725;4768;4958		19		188	-1;-1
J9P9L9;E2QRT0;A0A5F4C4W5	J9P9L9;E2QRT0;A0A5F4C4W5	5;5;5	5;5;5	5;5;5	tr|A0A5F4C0Z0|A0A5F4C0Z0_CANLF Protein kinase C OS=Canis lupus familiaris OX=9615 GN=PRKCI PE=3 SV=1;tr|A0A5F4CGL1|A0A5F4CGL1_CANLF Protein kinase C OS=Canis lupus familiaris OX=9615 GN=PRKCI PE=3 SV=1;tr|A0A5F4CGG1|A0A5F4CGG1_CANLF Protein kinase C iota t	3	5	5	5	13.4	13.4	13.4	42.649	389	389;420;421	0	32.142	20013000	6	DLTEYLSR;GFCFITYTDEEPVKK;MFIGGLSWDTSK;RGFCFITYTDEEPVKK;VFVGGLSPDTSEEQIK				170	518;1149;2457;2835;3506	True;True;True;True;True	527;1171;2501;2895;3576	566;1256;2692;3125;3871	652;1439;3062;3572;4467;4468	652;1439;3062;3572;4467					-1;-1;-1
F1PTZ7;A0A5F4CQR0;J9P423;A0A5F4C6C9;F1PTZ5;A0A5F4DJU1;A0A5F4C571;A0A5F4CL82;A0A5F4CWF3;A0A5F4CA51;Q28284	F1PTZ7;A0A5F4CQR0;J9P423;A0A5F4C6C9;F1PTZ5;A0A5F4DJU1;A0A5F4C571;A0A5F4CL82;A0A5F4CWF3;A0A5F4CA51;Q28284	3;3;3;3;3;3;3;3;3;3;2	3;3;3;3;3;3;3;3;3;3;2	3;3;3;3;3;3;3;3;3;3;2	tr|A0A5F4C166|A0A5F4C166_CANLF Sodium/potassium-transporting ATPase subunit alpha-1 OS=Canis lupus familiaris OX=9615 GN=ATP1A1 PE=3 SV=1;tr|J9NZA9|J9NZA9_CANLF Sodium/potassium-transporting ATPase subunit alpha OS=Canis lupus familiaris OX=9615 GN=ATP1A1	11	3	3	3	4.6	4.6	4.6	80.776	740	740;751;754;754;783;793;797;816;836;859;351	0	21.049	2364700	3	EPSETPDQYTTADETR;NLQNVDMK;SQEMVHLVNK				171	823;2635;3072	True;True;True	836;2686;3136	902;2899;3383	1025;3309;3866	1025;3309;3866					-1;-1;-1;-1;-1;-1;-1;-1;-1;-1;-1
H9GWA6;J9P120;A0A5F4CGK2;A0A5F4DI59;A0A5F4C5E2;J9PBF6;L7N0I9;J9P9I6;A0A5F4D136;A0A5F4CCR8;J9NWV4;A0A5F4CU13	H9GWA6;J9P120;A0A5F4CGK2;A0A5F4DI59;A0A5F4C5E2;J9PBF6;L7N0I9;J9P9I6;A0A5F4D136;A0A5F4CCR8	9;9;9;9;9;9;9;9;9;9;3;2	9;9;9;9;9;9;9;9;9;9;3;2	9;9;9;9;9;9;9;9;9;9;3;2	tr|E2QWB3|E2QWB3_CANLF Parvin alpha OS=Canis lupus familiaris OX=9615 GN=PARVA PE=3 SV=3;tr|A0A5F4D2K0|A0A5F4D2K0_CANLF Parvin alpha OS=Canis lupus familiaris OX=9615 GN=PARVA PE=3 SV=1;tr|A0A5F4C183|A0A5F4C183_CANLF Parvin alpha OS=Canis lupus familiaris	12	9	9	9	22.7	22.7	22.7	54.353	511	511;533;533;547;548;561;572;599;608;646;365;102	0	108.23	54666000	13	AGTGVDNVDLEAATR;DTASQADVNLVNAK;GLPLLLSR;GTIQVVTQGTPLK;QILQDGGLQVVEK;SGQCAGAALDVFTEEPPR;VISCPHLGASTK;VLISDSLDPCCR;VTADVINAAEK				172	127;560;1241;1332;2780;2969;3555;3599;3700	True;True;True;True;True;True;True;True;True	129;571;1265;1357;2837;3031;3626;3671;3772	137;617;1358;1452;3062;3270;3926;3927;3974;4084	158;159;712;1548;1658;3497;3738;3739;4529;4530;4582;4708;4709	158;712;1548;1658;3497;3738;4530;4582;4708					-1;-1;-1;-1;-1;-1;-1;-1;-1;-1;-1;-1
A0A5F4C5I6;E2QW06	A0A5F4C5I6;E2QW06	2;2	2;2	2;2	tr|F1P6P2|F1P6P2_CANLF Transgelin OS=Canis lupus familiaris OX=9615 GN=TAGLN2 PE=3 SV=3;tr|A0A5F4C1B3|A0A5F4C1B3_CANLF Transgelin OS=Canis lupus familiaris OX=9615 GN=TAGLN2 PE=3 SV=1	2	2	2	2	9.7	9.7	9.7	22.307	195	195;256	0	12.335	2640300	2	IAQLEEVK;YGASIGEFADK				173	1536;3855	True;True	1562;3931	1685;4266	1919;4914	1919;4914					-1;-1
A0A5F4C5Q4;F1PEN5	A0A5F4C5Q4;F1PEN5	1;1	1;1	1;1	tr|A0A5F4C1H2|A0A5F4C1H2_CANLF 60S ribosomal protein L17 OS=Canis lupus familiaris OX=9615 GN=RPL17 PE=3 SV=1;tr|J9P1D0|J9P1D0_CANLF 60S ribosomal protein L17 OS=Canis lupus familiaris OX=9615 GN=LOC106559787 PE=3 SV=1;tr|E2R3D3|E2R3D3_CANLF 60S ribosomal	2	1	1	1	1.2	1.2	1.2	95.581	856	856;887	0	6.5987	884130	1	TNQELQDELR				174	3309	TRUE	3376	3655	4202	4202					-1;-1
A0A5F4CSZ9;A0A5F4C5V4;F1PSC3;A0A5F4CEH8	A0A5F4CSZ9;A0A5F4C5V4;F1PSC3;A0A5F4CEH8	1;1;1;1	1;1;1;1	1;1;1;1	tr|F1PYI3|F1PYI3_CANLF 2,3-cyclic-nucleotide 3-phosphodiesterase OS=Canis lupus familiaris OX=9615 GN=CNP PE=3 SV=3;tr|A0A5F4C1K4|A0A5F4C1K4_CANLF 2,3-cyclic-nucleotide 3-phosphodiesterase OS=Canis lupus familiaris OX=9615 GN=CNP PE=3 SV=1	4	1	1	1	8.3	8.3	8.3	19.124	168	168;214;237;246	0	7.3574	2339600	1	IVIGYQSHADTATK				175	1813	TRUE	1845	1983	2268	2268					-1;-1;-1;-1
A0A5F4C5Z0;A0A5F4CSZ6;E2RQ31;A0A5F4DBG7	A0A5F4C5Z0;A0A5F4CSZ6;E2RQ31;A0A5F4DBG7	1;1;1;1	1;1;1;1	1;1;1;1	tr|E2QZ13|E2QZ13_CANLF 3-phosphoadenosine 5-phosphosulfate synthase 1 OS=Canis lupus familiaris OX=9615 GN=PAPSS1 PE=3 SV=1;tr|A0A5F4C1K5|A0A5F4C1K5_CANLF 3-phosphoadenosine 5-phosphosulfate synthase 1 OS=Canis lupus familiaris OX=9615 GN=PAPSS1 PE=3 S	4	1	1	1	2.9	2.9	2.9	76.441	683	683;684;749;773	0	7.3842	1187200	1	DVHASSVQPNETSENECLGR				176	580	TRUE	591	638	734	734					-1;-1;-1;-1
A0A5F4CM27;F1PHR2;A0A5F4CP02;A0A5F4C611;A0A5F4BZ95;A0A5F4CYB6;A0A5F4D1U2;A0A5F4DKH0;J9NV90;H9KUV7;A0A5F4CGU2;Q29536;A0A5F4D6F5	A0A5F4CM27;F1PHR2;A0A5F4CP02;A0A5F4C611;A0A5F4BZ95;A0A5F4CYB6;A0A5F4D1U2;A0A5F4DKH0	22;22;22;22;19;19;19;19;4;1;1;1;1	22;22;22;22;19;19;19;19;4;1;1;1;1	22;22;22;22;19;19;19;19;4;1;1;1;1	tr|A0A5F4C1P4|A0A5F4C1P4_CANLF Ribosomal protein L5 OS=Canis lupus familiaris OX=9615 GN=RPL5 PE=3 SV=1;tr|F1P7B0|F1P7B0_CANLF Ribosomal protein L5 OS=Canis lupus familiaris OX=9615 GN=RPL5 PE=3 SV=3	13	22	22	22	49.2	49.2	49.2	59.318	543	543;548;587;591;516;574;726;1112;298;548;556;574;640	0	236.86	312600000	33	AATESFASDPILYRPVAVALDTK;CCSGAIIVLTK;CDENILWLDYK;DPVQEAWAEDVDLR;EAEAAIYHLQLFEELRR;FDEILEASDGIMVAR;FGVEQDVDMVFASFIR;GDLGIEIPAEK;GDYPLEAVR;GIFPVVCK;GSGTAEVELK;ITLDNAYMEK;KGDVVIVLTGWR;KGVNLPGAAVDLPAVSEK;LAPITSDPTEAAAVGAVEASFK;LDIDSPPITAR;LNFSHGTHEYHAETIK;NTGIICTIGPASR;PGSGFTNTMR;PVAVALDTK;RFDEILEASDGIMVAR;VNLAMNVGK				177	30;380;382;538;613;932;970;1121;1129;1193;1314;1792;1880;1889;1968;1997;2220;2684;2725;2743;2833;3647	True;True;True;True;True;True;True;True;True;True;True;True;True;True;True;True;True;True;True;True;True;True	30;387;389;548;624;948;987;988;1142;1150;1216;1339;1823;1824;1912;1921;2000;2031;2257;2740;2781;2800;2893;3719	30;416;418;590;673;1021;1062;1063;1226;1234;1304;1433;1960;1961;2058;2068;2069;2158;2193;2430;2431;2432;2958;3002;3022;3123;4024	34;483;485;680;681;774;1159;1203;1204;1403;1404;1412;1413;1490;1491;1637;2245;2246;2354;2365;2366;2466;2503;2768;2769;2770;2771;3380;3381;3426;3449;3450;3569;4637	34;483;485;681;774;1159;1203;1404;1412;1491;1637;2245;2354;2365;2466;2503;2770;3381;3426;3449;3569;4637		20;21		149;239	-1;-1;-1;-1;-1;-1;-1;-1;-1;-1;-1;-1;-1
F6V234;A0A5F4C6B5;E2QWN7;A0A5F4D8N3;A0A5F4DDP8;E2QWB2	F6V234;A0A5F4C6B5	10;10;2;2;2;1	10;10;2;2;2;1	10;10;2;2;2;1	tr|F1PR63|F1PR63_CANLF Histone deacetylase 2 OS=Canis lupus familiaris OX=9615 GN=HDAC2 PE=3 SV=3;tr|A0A5F4C1P5|A0A5F4C1P5_CANLF Histone deacetylase OS=Canis lupus familiaris OX=9615 GN=HDAC2 PE=3 SV=1;tr|J9P9H5|J9P9H5_CANLF Histone deacetylase OS=Canis lu	6	10	10	10	21	21	21	70.781	630	630;639;636;749;753;629	0	63.45	15585000	11	AESMLQQADK;ANDDIIVSWVNR;AVGDGIVLCK;AYFHLLNQIAPK;EANMPLPGYK;IDINMSGFNETDDLKR;KLENCNYAVELGK;MINLSVPDTIDER;VYALPEDLVEVKPK;YPALTKPENQDIDWTLLEGETR				178	89;239;329;367;628;1557;1901;2474;3777;3932	True;True;True;True;True;True;True;True;True;True	90;245;335;373;639;1583;1933;2518;3851;4010	94;264;362;401;689;1707;2082;2083;2709;4170;4354	109;303;424;466;790;1942;2380;2381;3079;4802;5012	109;303;424;466;790;1942;2380;3079;4802;5012					-1;-1;-1;-1;-1;-1
E2R775;A0A5F4C6E1	E2R775;A0A5F4C6E1	2;2	2;2	2;2	tr|A0A5F4C1R5|A0A5F4C1R5_CANLF Calponin OS=Canis lupus familiaris OX=9615 GN=CNN2 PE=3 SV=1;tr|E2R5Q1|E2R5Q1_CANLF Calponin OS=Canis lupus familiaris OX=9615 GN=CNN2 PE=3 SV=2	2	2	2	2	6.6	6.6	6.6	48.348	423	423;769	0	13.929	1066000	2	RPTPVHEQPLYK;VLEQPVVVQSVGTDGR				179	2865;3586	True;True	2926;3658	3164;3961	3622;4568	3622;4568					-1;-1
A0A5F4CF11;A0A5F4CYI1;A0A5F4C6P0;E2R9J8	A0A5F4CF11;A0A5F4CYI1;A0A5F4C6P0;E2R9J8	1;1;1;1	1;1;1;1	1;1;1;1	tr|A0A5F4CJL0|A0A5F4CJL0_CANLF Calcium binding and coiled-coil domain 1 OS=Canis lupus familiaris OX=9615 GN=CALCOCO1 PE=4 SV=1;tr|E2QTX0|E2QTX0_CANLF Calcium binding and coiled-coil domain 1 OS=Canis lupus familiaris OX=9615 GN=CALCOCO1 PE=4 SV=2;tr|A0A5F	4	1	1	1	6.4	6.4	6.4	53.694	466	466;593;620;637	0	6.692	4871500	1	ADIIVSELLGSFADNELSPECLDGAQHFLK				180	58	TRUE	58	60	69	69					-1;-1;-1;-1
A0A5F4DI00;A0A5F4C6Q9;A0A5F4CUQ9;F1PUU5	A0A5F4DI00;A0A5F4C6Q9;A0A5F4CUQ9;F1PUU5	2;2;2;2	2;2;2;2	2;2;2;2	tr|A0A5F4C1Z1|A0A5F4C1Z1_CANLF 60S ribosomal protein L30 OS=Canis lupus familiaris OX=9615 PE=3 SV=1	4	2	2	2	4.3	4.3	4.3	69.611	621	621;639;640;653	0	11.794	743500	1	GPAPKPELIATEK;RPEKPVPPPPPIAK				181	1278;2857	True;True	1303;2918	1397;3155	1596;3612	1596;3612					-1;-1;-1;-1
A0A5F4C6R1;A0A5F4DAF3;F1PA95	A0A5F4C6R1;A0A5F4DAF3;F1PA95	1;1;1	1;1;1	1;1;1	tr|F1PUU0|F1PUU0_CANLF Casein kinase 1 alpha 1 OS=Canis lupus familiaris OX=9615 GN=CSNK1A1 PE=3 SV=3;tr|F1PUU1|F1PUU1_CANLF Casein kinase 1 alpha 1 OS=Canis lupus familiaris OX=9615 GN=CSNK1A1 PE=3 SV=3;tr|A0A5F4C227|A0A5F4C227_CANLF Casein kinase 1 alpha	3	1	1	1	2.1	2.1	2.1	71.216	629	629;641;691	0	8.2256	838020	1	HLVQENCEAVPHR				182	1467	TRUE	1493	1606	1833	1833					-1;-1;-1
A0A5F4C6Y2;A0A5F4D3A1	A0A5F4C6Y2;A0A5F4D3A1	2;1	2;1	2;1	tr|J9P8H0|J9P8H0_CANLF CXADR Ig-like cell adhesion molecule OS=Canis lupus familiaris OX=9615 GN=CXADR PE=4 SV=2;tr|F1P992|F1P992_CANLF CXADR Ig-like cell adhesion molecule OS=Canis lupus familiaris OX=9615 GN=CXADR PE=4 SV=3;tr|A0A5F4D0Z9|A0A5F4D0Z9_CANLF	2	2	2	2	18.3	18.3	18.3	11.883	104	104;111	0	12.829	19353000	3	EVCGFAPYER;YPMAVGLNK				183	871;3937	True;True	885;4016	956;4362	1088;1089;5023	1089;5023					-1;-1
A0A5F4DBD1;A0A5F4C7H4;A0A5F4D5T3;A0A5F4CUZ7;A0A5F4CNK9;F1Q1X9;A0A5F4CYV2	A0A5F4DBD1;A0A5F4C7H4;A0A5F4D5T3;A0A5F4CUZ7;A0A5F4CNK9;F1Q1X9;A0A5F4CYV2	2;2;2;2;2;2;2	2;2;2;2;2;2;2	2;2;2;2;2;2;2	tr|E2RTJ7|E2RTJ7_CANLF Valine--tRNA ligase OS=Canis lupus familiaris OX=9615 GN=VARS1 PE=3 SV=2;tr|A0A5F4C296|A0A5F4C296_CANLF Valyl-tRNA synthetase OS=Canis lupus familiaris OX=9615 GN=VARS1 PE=3 SV=1;tr|J9NXG9|J9NXG9_CANLF Valine--tRNA ligase OS=Canis lu	7	2	2	2	5	5	5	63.809	583	583;616;638;668;692;722;734	0	17.288	3787300	2	LGANSLLDLVVFGR;TLNEADCATVPPAIR				184	2071;3287	True;True	2107;3353	2270;3629	2587;4172	2587;4172					-1;-1;-1;-1;-1;-1;-1
A0A5F4C7U2;F1PQK4;F1PWN6	A0A5F4C7U2;F1PQK4;F1PWN6	1;1;1	1;1;1	1;1;1	tr|A0A5F4C2A6|A0A5F4C2A6_CANLF Ubiquitin carboxyl-terminal hydrolase OS=Canis lupus familiaris OX=9615 GN=USP14 PE=3 SV=1;tr|A0A5F4CVA0|A0A5F4CVA0_CANLF Ubiquitin carboxyl-terminal hydrolase OS=Canis lupus familiaris OX=9615 GN=USP14 PE=3 SV=1;tr|A0A5F4D3L	3	1	1	1	5.6	5.6	5.6	36.933	338	338;339;372	0.0036364	6.1945	680260	1	ASSSVSIDESQPTTNIQIR				185	298	TRUE	304	329	382	382					-1;-1;-1
J9P740;A0A5F4D7Z8;A0A5F4CTK7;A0A5F4C7Y4;E2R5M7	J9P740;A0A5F4D7Z8;A0A5F4CTK7;A0A5F4C7Y4;E2R5M7	2;2;2;2;2	2;2;2;2;2	2;2;2;2;2	tr|F1PS73|F1PS73_CANLF Cystatin B OS=Canis lupus familiaris OX=9615 GN=CSTB PE=3 SV=3;tr|A0A5F4CSE1|A0A5F4CSE1_CANLF Cystatin B OS=Canis lupus familiaris OX=9615 GN=CSTB PE=3 SV=1;tr|A0A5F4DA59|A0A5F4DA59_CANLF Cystatin B OS=Canis lupus familiaris OX=9615	5	2	2	2	14.8	14.8	14.8	25.764	229	229;243;264;267;289	0	14.488	1953900	2	AGCECLNESDEHGFDNCLR;IDQYQGADAVGLEEK				186	112;1561	True;True	114;1587	122;1711	139;1946	139;1946					-1;-1;-1;-1;-1
F1P8U8;A0A5F4C7Y8	F1P8U8;A0A5F4C7Y8	4;4	4;4	4;4	tr|A0A5F4C2J3|A0A5F4C2J3_CANLF Leukotriene A4 hydrolase OS=Canis lupus familiaris OX=9615 GN=LTA4H PE=3 SV=1;tr|A0A5F4C819|A0A5F4C819_CANLF Leukotriene A(4) hydrolase OS=Canis lupus familiaris OX=9615 GN=LTA4H PE=3 SV=1;tr|F6Y290|F6Y290_CANLF Leukotriene A	2	4	4	4	7.2	7.2	7.2	75.737	678	678;689	0	22.874	2885000	4	HMQLYCDR;IPGIIISASGVR;SFAGAVTPQEEEEFRR;SIAPSIFGGTDMK				187	1472;1725;2939;2977	True;True;True;True	1498;1756;3000;3040	1611;1888;3239;3279	1839;2155;3704;3748	1839;2155;3704;3748					-1;-1
A0A5F4C800;F1PD77;A0A5F4D079	A0A5F4C800;F1PD77;A0A5F4D079	2;2;2	2;2;2	2;2;2	sp|Q28346|RL4_CANLF 60S ribosomal protein L4 OS=Canis lupus familiaris OX=9615 GN=RPL4 PE=1 SV=2;tr|E2R546|E2R546_CANLF 60S ribosomal protein L4 OS=Canis lupus familiaris OX=9615 GN=RPL4 PE=3 SV=3;tr|F1PVZ2|F1PVZ2_CANLF 60S ribosomal protein L4 OS=Canis lu	3	2	2	2	10.1	10.1	10.1	25.971	228	228;239;253	0	13.879	1642500	1	DEAAYGELR;IEDGNDFGVAIQEK				188	427;1567	True;True	435;1593	466;1717	541;1954	541;1954					-1;-1;-1
A0A5F4C861;A0A5F4DCW9;A0A5F4CW08;E2RNC3;A0A5F4CZD5;A0A5F4CY41;A0A5F4DB14;F1PFB9;F1PFB8;J9NUZ0;A0A5F4C4N0;F1PAK1	A0A5F4C861;A0A5F4DCW9;A0A5F4CW08;E2RNC3;A0A5F4CZD5	5;5;5;5;4;1;1;1;1;1;1;1	5;5;5;5;4;1;1;1;1;1;1;1	5;5;5;5;4;1;1;1;1;1;1;1	tr|A0A5F4DGK7|A0A5F4DGK7_CANLF Retinol dehydrogenase 11 OS=Canis lupus familiaris OX=9615 GN=RDH11 PE=3 SV=1;tr|F1P957|F1P957_CANLF Retinol dehydrogenase 11 OS=Canis lupus familiaris OX=9615 GN=RDH11 PE=3 SV=3;tr|A0A5F4C364|A0A5F4C364_CANLF Retinol dehydro	12	5	5	5	6.9	6.9	6.9	97.275	860	860;866;870;880;860;502;582;809;815;845;858;864	0	29.44	4998500	5	CVDLVIQELINTVR;GISPVPINLR;KFFLSHPAYR;LQSQLLSLEK;VPVGDQPPDIEYQIK				189	399;1203;1873;2285;3666	True;True;True;True;True	407;1226;1905;2323;3738	437;1316;2050;2502;4046	506;1504;2346;2846;4666	506;1504;2346;2846;4666					-1;-1;-1;-1;-1;-1;-1;-1;-1;-1;-1;-1
A0A5F4DCZ3;A0A5F4C8E3;F1PAZ2	A0A5F4DCZ3;A0A5F4C8E3;F1PAZ2	9;9;7	6;6;4	6;6;4	tr|A0A5F4CZ17|A0A5F4CZ17_CANLF Uncharacterized protein OS=Canis lupus familiaris OX=9615 GN=LOC609365 PE=4 SV=1;tr|A0A5F4C3A1|A0A5F4C3A1_CANLF Uncharacterized protein OS=Canis lupus familiaris OX=9615 GN=LOC609365 PE=4 SV=1;tr|A0A5F4CLP4|A0A5F4CLP4_CANLF U	3	9	6	6	13.7	9.2	9.2	94.348	849	849;897;930	0	36.32	5727800	6	AAQLCGAGMAAVVDK;ASGCEGEDVVTLLK;GAAMVTAVAYR;GLGATTHPTASVK;LSDENLLEISK;LSPGLLATGQFETK;MISGMYLGEIVR;MLPTYVCATPDGTEK;VTVGVDGTLYK				190	27;288;1083;1230;2291;2309;2475;2488;3719	False;True;False;True;True;True;False;True;True	27;294;1104;1254;2329;2348;2519;2534;3791	27;317;1188;1346;2508;2530;2710;2728;4104	29;367;1358;1535;2852;2879;3080;3103;4731	29;367;1358;1535;2852;2879;3080;3103;4731					-1;-1;-1
E2RH59;A0A5F4CQQ2;A0A5F4C8H0;A0A5F4CGW8	E2RH59;A0A5F4CQQ2;A0A5F4C8H0;A0A5F4CGW8	1;1;1;1	1;1;1;1	1;1;1;1	tr|F1PEH9|F1PEH9_CANLF Acyl-CoA synthetase long chain family member 4 OS=Canis lupus familiaris OX=9615 GN=ACSL4 PE=3 SV=3;tr|A0A5F4C3A2|A0A5F4C3A2_CANLF Acyl-CoA synthetase long chain family member 4 OS=Canis lupus familiaris OX=9615 GN=ACSL4 PE=3 SV=1;tr	4	1	1	1	6.6	6.6	6.6	29.195	259	259;264;397;608	0.0059595	6.1134	1003200	1	YFTLGLPTGSTPLGCYK				191	3851	TRUE	3927	4262	4909	4909					-1;-1;-1;-1
A0A5F4CA18;A0A5F4C8H2;A0A5F4DGX9;F1P732	A0A5F4CA18;A0A5F4C8H2;A0A5F4DGX9;F1P732	1;1;1;1	1;1;1;1	1;1;1;1	sp|D0VWQ3|RL18_CANLF Ribosomal protein L18 OS=Canis lupus familiaris OX=9615 GN=RPL18 PE=1 SV=2;tr|A0A5F4C3B1|A0A5F4C3B1_CANLF Ribosomal protein L18 OS=Canis lupus familiaris OX=9615 GN=RPL18 PE=3 SV=1;tr|A0A5F4BYF5|A0A5F4BYF5_CANLF Ribosomal protein L18 O	4	1	1	1	6.1	6.1	6.1	48.535	446	446;465;477;509	0.0048309	6.1809	2157600	1	VMSEMLTELVPTQAEPADLELLQELNR				192	3637	TRUE	3709	4013	4624	4624					-1;-1;-1;-1
A0A5F4C8I0;E2RF06	A0A5F4C8I0;E2RF06	3;3	3;3	3;3	tr|J9P226|J9P226_CANLF Malignant T-cell-amplified sequence OS=Canis lupus familiaris OX=9615 GN=LOC487150 PE=3 SV=1;tr|F6UN31|F6UN31_CANLF Malignant T-cell-amplified sequence OS=Canis lupus familiaris OX=9615 GN=MCTS1 PE=3 SV=1;tr|A0A5F4C3E6|A0A5F4C3E6_CAN	2	3	3	3	4.5	4.5	4.5	112.26	996	996;1083	0	25.511	5104300	3	ICDIAAELAR;LVLEQVVTSIASVADTAEEK;MLVQCMQDQEHPSIR				193	1544;2372;2491	True;True;True	1570;2411;2537	1693;2597;2731	1927;2956;3106	1927;2956;3106					-1;-1
A0A5F4CIL8;A0A5F4C8N7;F1PW85	A0A5F4CIL8;A0A5F4C8N7;F1PW85	1;1;1	1;1;1	1;1;1	tr|J9NVK8|J9NVK8_CANLF 60S ribosomal protein L21 OS=Canis lupus familiaris OX=9615 PE=3 SV=1;tr|F1PWM2|F1PWM2_CANLF 60S ribosomal protein L21 OS=Canis lupus familiaris OX=9615 GN=RPL21 PE=3 SV=3;tr|A0A5F4CXR9|A0A5F4CXR9_CANLF 60S ribosomal protein L21 OS=C	3	1	1	1	5.2	5.2	5.2	26.873	248	248;299;309	0.0024722	6.3066	393040	0	ILAEAAAEGVPVR				194	1658	TRUE	1686	1814	2067	2067					-1;-1;-1
A0A5F4C8Q0;J9NSD0	A0A5F4C8Q0;J9NSD0	1;1	1;1	1;1	sp|Q6YKA4|HMGB1_CANLF High mobility group protein B1 OS=Canis lupus familiaris OX=9615 GN=HMGB1 PE=2 SV=3;tr|A0A5F4C3M2|A0A5F4C3M2_CANLF High mobility group protein B1 OS=Canis lupus familiaris OX=9615 GN=HMGB1 PE=3 SV=1;tr|J9P699|J9P699_CANLF High mobilit	2	1	1	1	8.7	8.7	8.7	23.314	208	208;275	0	7.0945	424440	1	QEAGISEGQGTAGEEEEK				195	2771	TRUE	2828	3052	3485	3485					-1;-1
A0A5F4C8Y8;F1PYV1;F6XNH4;A0A5F4CSG9;A0A5F4BS50;F1PH90	A0A5F4C8Y8;F1PYV1;F6XNH4	23;23;23;1;1;1	23;23;23;1;1;1	23;23;23;1;1;1	tr|A0A5F4CGA8|A0A5F4CGA8_CANLF SAFB like transcription modulator OS=Canis lupus familiaris OX=9615 GN=SLTM PE=4 SV=1;tr|A0A5F4C3P4|A0A5F4C3P4_CANLF SAFB like transcription modulator OS=Canis lupus familiaris OX=9615 GN=SLTM PE=4 SV=1;tr|E2R8E1|E2R8E1_CANLF	6	23	23	23	35.7	35.7	35.7	92.62	855	855;929;935;110;908;936	0	186.98	87205000	25	AAQAPSSFQLLYDLK;DVDGLTSISAGK;EIGLLSEEVELYGDTK;EQVPGFIPGLAILQVGDR;ETGVQIAGR;FSDIQIR;GCLELIK;ITIGQAPTEK;IYGADDIELLPEAQHK;KITIGQAPTEK;LVPSVNGVR;MFHELTQTDK;MHGGGPMVTAGLPLPEAYIVENLELVEK;QPSQGPTFGIK;TANLSEEVNK;TDPTTLTDDEINR;TDTEAELDLVSR;TPVPSDIDISR;VLLSALER;VVGDVAYNEAK;YSGLRPHVVVLVATVR;YVTSLNEDLTVHGFIVQLPLDSENPINTEAVINAIVPEK;YVVVTGITPTPLGEGK				196	24;574;728;835;851;1045;1111;1791;1843;1896;2380;2456;2469;2800;3168;3188;3189;3332;3603;3740;3955;3982;3984	True;True;True;True;True;True;True;True;True;True;True;True;True;True;True;True;True;True;True;True;True;True;True	24;585;740;848;865;1066;1132;1822;1875;1928;2419;2500;2513;2858;3233;3253;3254;3399;3675;3813;4034;4062;4064	24;632;799;915;934;1148;1216;1959;2016;2077;2606;2690;2691;2704;3086;3493;3518;3519;3679;3978;4131;4381;4411;4413	25;728;909;1041;1064;1311;1392;2244;2308;2375;2969;3060;3061;3074;3526;4013;4043;4044;4233;4234;4586;4761;5044;5078;5080;5081	25;728;909;1041;1064;1311;1392;2244;2308;2375;2969;3060;3074;3526;4013;4043;4044;4234;4586;4761;5044;5078;5080					-1;-1;-1;-1;-1;-1
A0A5F4C922;F1PLJ9	A0A5F4C922;F1PLJ9	1;1	1;1	1;1	tr|E2RBU1|E2RBU1_CANLF Serine/threonine kinase receptor associated protein OS=Canis lupus familiaris OX=9615 GN=STRAP PE=4 SV=2;tr|A0A5F4C3Q7|A0A5F4C3Q7_CANLF 2-deoxy-D-ribose 5-phosphate aldolase OS=Canis lupus familiaris OX=9615 GN=STRAP PE=4 SV=1	2	1	1	1	0.8	0.8	0.8	140.34	1229	1229;1262	0.0036408	6.1958	1506500	1	VETDYEILER				197	3480	TRUE	3550	3844	4435	4435					-1;-1
A0A5F4D8M0;Q8MJ47;F1P7S9;A0A5F4CKR8;A0A5F4C9B4;A0A5F4CK90;Q8MJ46;Q8WMS6;L7N0D0;A0A5F4BV54;E2QXE0;J9P5A8;A0A5F4C877	A0A5F4D8M0;Q8MJ47;F1P7S9;A0A5F4CKR8;A0A5F4C9B4;A0A5F4CK90;Q8MJ46;Q8WMS6;L7N0D0;A0A5F4BV54;E2QXE0;J9P5A8;A0A5F4C877	6;6;6;6;6;4;4;4;4;4;4;3;3	6;6;6;6;6;4;4;4;4;4;4;3;3	6;6;6;6;6;4;4;4;4;4;4;3;3	tr|A0A5F4C3R8|A0A5F4C3R8_CANLF Adenosylhomocysteinase like 2 OS=Canis lupus familiaris OX=9615 GN=AHCYL2 PE=3 SV=1;tr|A0A5F4D395|A0A5F4D395_CANLF Adenosylhomocysteinase like 2 OS=Canis lupus familiaris OX=9615 GN=AHCYL2 PE=3 SV=1;tr|E2REN0|E2REN0_CANLF Ade	13	6	6	6	24.3	24.3	24.3	33.783	296	296;327;330;331;337;304;323;330;330;490;499;286;454	0	62.765	41928000	7	AHQVVEDGYEFFAK;EIFLSQPILLELEAPLK;HDLDLICR;ICGDIHGQYTDLLR;IVQMTEAEVR;IYGFYDECK				198	146;727;1404;1548;1822;1845	True;True;True;True;True;True	148;739;1430;1574;1854;1877	161;162;798;1534;1698;1992;2018	185;186;908;1749;1932;2280;2310	186;908;1749;1932;2280;2310					-1;-1;-1;-1;-1;-1;-1;-1;-1;-1;-1;-1;-1
A0A5F4CB98;A0A5F4C9G6;J9JHA9;A0A5F4CAX9;A0A5F4CMI1;A0A5F4CJQ1;E2RNY1	A0A5F4CB98;A0A5F4C9G6;J9JHA9;A0A5F4CAX9;A0A5F4CMI1;A0A5F4CJQ1;E2RNY1	2;2;2;2;2;2;2	2;2;2;2;2;2;2	2;2;2;2;2;2;2	tr|E2QY07|E2QY07_CANLF Actinin alpha 1 OS=Canis lupus familiaris OX=9615 GN=ACTN1 PE=3 SV=1;tr|E2QY08|E2QY08_CANLF Actinin alpha 1 OS=Canis lupus familiaris OX=9615 GN=ACTN1 PE=3 SV=2;tr|A0A5F4C3X0|A0A5F4C3X0_CANLF Actinin alpha 1 OS=Canis lupus familiaris	7	2	2	2	4.1	4.1	4.1	84.322	750	750;764;766;771;804;844;873	0	22.783	3379800	2	NYILDQTNVYGSAQR;RPLEMEQQQAYRPEVK				199	2706;2861	True;True	2762;2922	2983;3160	3407;3618	3407;3618					-1;-1;-1;-1;-1;-1;-1
A0A5F4C9L8;F1PFG6;A0A5F4CW62;A0A5F4CZW5;A0A5F4DHW3	A0A5F4C9L8;F1PFG6;A0A5F4CW62;A0A5F4CZW5;A0A5F4DHW3	12;12;11;11;10	12;12;11;11;10	12;12;11;11;10	tr|A0A5F4C3X9|A0A5F4C3X9_CANLF Actinin alpha 4 OS=Canis lupus familiaris OX=9615 GN=ACTN4 PE=3 SV=1;tr|A0A5F4CLD9|A0A5F4CLD9_CANLF Actinin alpha 4 OS=Canis lupus familiaris OX=9615 GN=ACTN4 PE=3 SV=1;tr|L7N071|L7N071_CANLF Actinin alpha 4 OS=Canis lupus fa	5	12	12	12	18.7	18.7	18.7	90.032	817	817;874;824;839;775	0	88.25	10406000	11	ELPELLQR;EPSAPSIPTPAYQSSPAGGHAPAPPTPAPR;ETVLSALNR;FIQQTYPSGGEEQAQYCR;HEGALETLLR;KDNDFIYHDR;LALASLGYEK;LLDEEEATDNDLR;NVQVSHQEFSK;TMQGSEVVNVLK;TPSNELYKPLR;YYDQICSIEPK				200	782;822;859;984;1409;1860;1961;2147;2703;3300;3327;3988	True;True;True;True;True;True;True;True;True;True;True;True	795;835;873;1002;1435;1892;1993;2184;2759;3367;3394;4068	858;901;942;1079;1539;2035;2150;2352;2980;3645;3673;4417	977;1024;1072;1221;1754;2329;2457;2678;3404;4191;4227;5085	977;1024;1072;1221;1754;2329;2457;2678;3404;4191;4227;5085					-1;-1;-1;-1;-1
E2RIQ2;A0A5F4C9N4;A0A5F4CP38;A0A5F4DCU8;A0A5F4CFJ2;A0A5F4CCC0;A0A5F4C3A9;A0A5F4CIB4;A0A5F4DIM6	E2RIQ2;A0A5F4C9N4;A0A5F4CP38;A0A5F4DCU8;A0A5F4CFJ2;A0A5F4CCC0;A0A5F4C3A9;A0A5F4CIB4;A0A5F4DIM6	9;9;8;8;8;8;8;8;7	9;9;8;8;8;8;8;8;7	9;9;8;8;8;8;8;8;7	tr|A0A5F4CH14|A0A5F4CH14_CANLF Parathion hydrolase-related protein OS=Canis lupus familiaris OX=9615 GN=PTER PE=3 SV=1;tr|A0A5F4C414|A0A5F4C414_CANLF Parathion hydrolase-related protein OS=Canis lupus familiaris OX=9615 GN=PTER PE=3 SV=1;tr|E2RH81|E2RH81_C	9	9	9	9	14	14	14	72.279	648	648;747;505;604;641;641;646;678;641	0	80.058	48744000	10	ANFENLAK;ENVFQEHQTLK;FGVQVDR;LRENVFQEHQTLK;NASTFEDVAQVAPAYQK;SAVGFDYQGK;TVPVEAVNSR;VDQSAVGFEYQGK;YGLFPANYVELRP				201	240;816;971;2287;2539;2888;3388;3464;3869	True;True;True;True;True;True;True;True;True	246;829;989;2325;2589;2949;3457;3534;3945	265;894;895;1064;2504;2791;3187;3742;3828;4282	304;1016;1017;1205;2848;3183;3646;4304;4417;4930	304;1017;1205;2848;3183;3646;4304;4417;4930					-1;-1;-1;-1;-1;-1;-1;-1;-1
A0A5F4CX02;F1P926;A0A5F4C9Q6	A0A5F4CX02;F1P926;A0A5F4C9Q6	3;3;3	3;3;3	3;3;3	tr|A0A5F4C461|A0A5F4C461_CANLF 40S ribosomal protein S2 OS=Canis lupus familiaris OX=9615 PE=3 SV=1;tr|A0A5F4DIY0|A0A5F4DIY0_CANLF Ribosomal_S5_C domain-containing protein OS=Canis lupus familiaris OX=9615 PE=4 SV=1;tr|J9P0D3|J9P0D3_CANLF 40S ribosomal pro	3	3	3	3	8.7	8.7	8.7	47.256	413	413;420;470	0	23.56	24313000	4	EVLEYNAVGGK;ILTEDGMGHPETGDAIAR;LMSLIER				202	885;1686;2213	True;True;True	900;1714;1715;2250	971;1843;1844;2422	1104;2101;2102;2757	1104;2102;2757		22		93	-1;-1;-1
A0A5F4CPS4;A0A5F4C9S8;E2RMB9;A0A5F4BXJ8;A0A5F4DJ36;A0A5F4C7I5;A0A5F4BUP3	A0A5F4CPS4;A0A5F4C9S8;E2RMB9;A0A5F4BXJ8;A0A5F4DJ36;A0A5F4C7I5	4;4;4;3;3;3;1	4;4;4;3;3;3;1	4;4;4;3;3;3;1	tr|A0A5F4C468|A0A5F4C468_CANLF Lysine--tRNA ligase OS=Canis lupus familiaris OX=9615 GN=KARS1 PE=3 SV=1;tr|A0A5F4DIX8|A0A5F4DIX8_CANLF Lysine--tRNA ligase OS=Canis lupus familiaris OX=9615 GN=KARS1 PE=3 SV=1;tr|E2RSP4|E2RSP4_CANLF Lysine--tRNA ligase OS=Ca	7	4	4	4	16.3	16.3	16.3	40.703	375	375;379;592;93;131;415;427	0	29.741	10560000	4	EEMQNNVEVVHTYR;LDITPNSGATGNNAGPK;TASGSSVTSLEGAR;YFVQGMGYMPSASMTR				203	677;2001;3172;3853	True;True;True;True	689;2035;3237;3929	743;2197;3497;4264	848;2507;4017;4912	848;2507;4017;4912					-1;-1;-1;-1;-1;-1;-1
A0A5F4C9T9;E2RN00;A0A5F4CA30	A0A5F4C9T9;E2RN00;A0A5F4CA30	4;4;3	4;4;3	4;4;3	tr|E2QWN4|E2QWN4_CANLF N-acetylneuraminate synthase OS=Canis lupus familiaris OX=9615 GN=NANS PE=4 SV=2;tr|A0A5F4D3C4|A0A5F4D3C4_CANLF N-acetylneuraminate synthase OS=Canis lupus familiaris OX=9615 GN=NANS PE=4 SV=1;tr|A0A5F4C4I6|A0A5F4C4I6_CANLF N-acetyln	3	4	4	4	5.1	5.1	5.1	102.58	895	895;516;490	0	25.23	2414400	2	IHAYSQLLESYR;LDEELEDAEK;SLIEEGGDWDR;VNEIVETNRPDSK				204	1621;1992;3017;3642	True;True;True;True	1648;2026;3081;3714	1773;2187;3323;4019	2019;2497;3797;4631	2019;2497;3797;4631					-1;-1;-1
A0A5F4CVS1;F1PMA1;J9PAE7;O97758;A0A5F4D7C0;A0A5F4C9Y5;A0A5F4CNR5;A0A5F4DMQ2;A0A5F4DFR0	A0A5F4CVS1;F1PMA1;J9PAE7;O97758;A0A5F4D7C0;A0A5F4C9Y5;A0A5F4CNR5;A0A5F4DMQ2;A0A5F4DFR0	2;2;2;2;2;2;2;2;2	2;2;2;2;2;2;2;2;2	2;2;2;2;2;2;2;2;2	tr|A0A5F4C4I9|A0A5F4C4I9_CANLF Uncharacterized protein OS=Canis lupus familiaris OX=9615 PE=4 SV=1	9	2	2	2	1.6	1.6	1.6	187.5	1668	1668;1747;1754;1769;1770;1784;1785;1848;1865	0	11.451	508300	1	HEEQPTPGYDMHNR;YDSSSYTDQFSR				205	1408;3833	True;True	1434;3909	1538;4240	1753;4885	1753;4885					-1;-1;-1;-1;-1;-1;-1;-1;-1
J9P7H5;A0A5F4CA40;E2R434;A0A5F4C2R0;A0A5F4C558;A0A5F4CIP3	J9P7H5;A0A5F4CA40;E2R434;A0A5F4C2R0;A0A5F4C558;A0A5F4CIP3	26;26;26;24;24;24	26;26;26;24;24;24	26;26;26;24;24;24	tr|A0A5F4D3C9|A0A5F4D3C9_CANLF Calpain inhibitor OS=Canis lupus familiaris OX=9615 GN=CAST PE=3 SV=1;tr|F1PX12|F1PX12_CANLF Calpain inhibitor OS=Canis lupus familiaris OX=9615 GN=CAST PE=3 SV=3;tr|A0A5F4DBM5|A0A5F4DBM5_CANLF Calpain inhibitor OS=Canis lupu	6	26	26	26	37.6	37.6	37.6	103.99	932	932;938;967;896;911;917	0	217.95	89167000	29	ALSAIADLLTNEHER;DMDLTEVITGTLWNLSSHDSIK;EEIQMSSMGSNTK;EVHLGACGALK;FHPEPYGLEDDQR;GGPPPPNWR;GYELLFQPEVVR;HAIPNLVK;HIEWESVLTNTAGCLR;HYEDGYPGSSDNYGSLSR;IYISLLK;KEVHLGACGALK;KPTEDPANDTVDFPK;LVENCVCLLR;NCDGVPALVR;NLSYQVHR;QDVYGPQPQVR;SDFQVNLNNASR;SGDLGEMEPLK;SLDNNYSTLNER;SMGYDDLDYGMMSDYGTAR;SNAAAYLQHLCYR;SQSSHSYDDTTLPLIDR;SYEDMIGEEVPSDQYYWAPLAQHER;TPAILEASAGAIQNLCAGR;YQEAPPSVANNTGPHAASCFGAK				206	219;521;671;883;974;1179;1385;1397;1443;1514;1847;1871;1916;2363;2543;2639;2770;2904;2956;3004;3040;3045;3079;3148;3315;3941	True;True;True;True;True;True;True;True;True;True;True;True;True;True;True;True;True;True;True;True;True;True;True;True;True;True	223;531;683;898;992;1202;1410;1423;1469;1540;1879;1903;1948;2402;2593;2690;2827;2965;3018;3068;3104;3109;3143;3213;3382;4020	240;571;572;737;969;1068;1069;1290;1512;1527;1580;1662;2020;2048;2101;2588;2795;2903;3051;3203;3257;3308;3350;3355;3356;3392;3468;3661;4366	275;658;659;842;1102;1209;1210;1476;1723;1741;1801;1895;2313;2344;2402;2945;3187;3313;3314;3484;3663;3724;3781;3831;3836;3837;3877;3980;4211;5027	275;658;842;1102;1209;1476;1723;1741;1801;1895;2313;2344;2402;2945;3187;3314;3484;3663;3724;3781;3831;3837;3877;3980;4211;5027					-1;-1;-1;-1;-1;-1
A0A5F4DAR7;A0A5F4CDC5;A0A5F4CAJ2;A0A5F4D5U8;E2RCM8	A0A5F4DAR7;A0A5F4CDC5;A0A5F4CAJ2;A0A5F4D5U8;E2RCM8	1;1;1;1;1	1;1;1;1;1	1;1;1;1;1	tr|A0A5F4C4W3|A0A5F4C4W3_CANLF 2-phospho-D-glycerate hydro-lyase OS=Canis lupus familiaris OX=9615 GN=LOC476315 PE=3 SV=1	5	1	1	1	1.2	1.2	1.2	116.47	1018	1018;1055;1057;1078;1085	0	7.473	805490	1	LEALQQAQEIDK				207	2017	TRUE	2051	2213	2525	2525					-1;-1;-1;-1;-1
F1Q4F5;A0A5F4CAP3;A0A5F4CWD7;A0A5F4BTJ1	F1Q4F5;A0A5F4CAP3;A0A5F4CWD7;A0A5F4BTJ1	7;7;7;6	7;7;7;6	7;7;7;6	tr|J9P9L9|J9P9L9_CANLF Heteroous nuclear ribonucleoprotein D like OS=Canis lupus familiaris OX=9615 GN=HNRNPDL PE=4 SV=2;tr|E2QRT0|E2QRT0_CANLF Heteroous nuclear ribonucleoprotein D like OS=Canis lupus familiaris OX=9615 GN=HNRNPDL PE=4 SV=1;tr|A0A5F4C4W5|	4	7	7	7	18	18	18	50.023	456	456;638;655;413	0	46.872	11629000	7	EFGVTTGR;ELPINAQNYVR;FIEDELQIPVK;LDILDMFTEIK;MCDLVSDFDGFSER;TLPGWNTDISNAR;VTVVLGAQWGDEGK				208	687;785;977;1999;2434;3289;3723	True;True;True;True;True;True;True	699;798;995;2033;2476;3355;3795	753;861;1072;2195;2665;3631;4108	858;980;1213;2505;3032;4174;4735	858;980;1213;2505;3032;4174;4735					-1;-1;-1;-1
A0A5F4CH35;F6X5G9;E2RGH4;A0A5F4CAV8	A0A5F4CH35;F6X5G9;E2RGH4;A0A5F4CAV8	1;1;1;1	1;1;1;1	1;1;1;1	tr|F1PTZ7|F1PTZ7_CANLF CD44 antigen OS=Canis lupus familiaris OX=9615 GN=CD44 PE=4 SV=3;tr|A0A5F4CQR0|A0A5F4CQR0_CANLF CD44 antigen OS=Canis lupus familiaris OX=9615 GN=CD44 PE=4 SV=1;tr|J9P423|J9P423_CANLF CD44 antigen OS=Canis lupus familiaris OX=9615 GN	4	1	1	1	2.6	2.6	2.6	47.2	425	425;445;446;914	0.0024845	6.3314	1739900	1	IGSGYDNVDIK				209	1616	TRUE	1643	1768	2014	2014					-1;-1;-1;-1
A0A5F4CTD4;E2RD14;A0A5F4CPD2;A0A5F4CLC7;A0A5F4CXJ1;A0A5F4CAX3;A0A5F4D062;A0A5F4CKM0;A0A5F4CPE3	A0A5F4CTD4;E2RD14;A0A5F4CPD2;A0A5F4CLC7;A0A5F4CXJ1;A0A5F4CAX3;A0A5F4D062;A0A5F4CKM0;A0A5F4CPE3	1;1;1;1;1;1;1;1;1	1;1;1;1;1;1;1;1;1	1;1;1;1;1;1;1;1;1	tr|H9GWA6|H9GWA6_CANLF Uncharacterized protein OS=Canis lupus familiaris OX=9615 GN=LOC608055 PE=3 SV=3;tr|J9P120|J9P120_CANLF D-3-phosphoglycerate dehydrogenase OS=Canis lupus familiaris OX=9615 GN=PHGDH PE=3 SV=1;tr|A0A5F4CGK2|A0A5F4CGK2_CANLF D-3-phosph	9	1	1	1	1.2	1.2	1.2	125.46	1099	1099;1130;1176;1187;1191;1221;1272;1278;1284	0	7.54	1300300	1	LGEVQTESAGIQR				210	2076	TRUE	2112	2276	2595	2595					-1;-1;-1;-1;-1;-1;-1;-1;-1
A0A5F4CAX4;E2QWV5;F1PE87;F1PGM8	A0A5F4CAX4;E2QWV5	3;3;1;1	3;3;1;1	3;3;1;1	tr|A0A5F4C5I6|A0A5F4C5I6_CANLF ATP synthase subunit b OS=Canis lupus familiaris OX=9615 GN=ATP5PB PE=3 SV=1;tr|E2QW06|E2QW06_CANLF ATP synthase subunit b OS=Canis lupus familiaris OX=9615 GN=ATP5PB PE=3 SV=1	4	3	3	3	10.6	10.6	10.6	44.188	397	397;507;509;534	0	20.27	4216300	3	ATEPFEYECPEEGR;EGAGPAPHAPTAGSAVPR;KFPGVACVNK				211	308;694;1875	True;True;True	314;706;1907	340;760;2052	395;865;2348	395;865;2348					-1;-1;-1;-1
F1PQM7;A0A5F4DF65;A0A5F4CB43;A0A5F4CHF8	F1PQM7;A0A5F4DF65;A0A5F4CB43;A0A5F4CHF8	1;1;1;1	1;1;1;1	1;1;1;1	tr|A0A5F4C5Q4|A0A5F4C5Q4_CANLF Protein MCM10 homolog OS=Canis lupus familiaris OX=9615 GN=MCM10 PE=3 SV=1;tr|F1PEN5|F1PEN5_CANLF Protein MCM10 homolog OS=Canis lupus familiaris OX=9615 GN=MCM10 PE=3 SV=3	4	1	1	1	12.6	12.6	12.6	22.89	207	207;212;225;249	0	10.471	2339300	1	AIHYALNCCGLVGGVEQFISDICPQK				212	159	TRUE	162	177	203	203					-1;-1;-1;-1
A0A5F4DEU0;J9NYN2;A0A5F4CB53	A0A5F4DEU0;J9NYN2;A0A5F4CB53	2;2;2	2;2;2	2;2;2	tr|A0A5F4CSZ9|A0A5F4CSZ9_CANLF Uncharacterized protein OS=Canis lupus familiaris OX=9615 PE=3 SV=1;tr|A0A5F4C5V4|A0A5F4C5V4_CANLF Eukaryotic translation initiation factor 4E OS=Canis lupus familiaris OX=9615 GN=EIF4E PE=3 SV=1;tr|F1PSC3|F1PSC3_CANLF Eukary	3	2	2	2	17.6	17.6	17.6	19.727	182	182;193;201	0	14.339	4465000	2	GLESTTLADKDGEIYCK;GYGYGQGAGTLSMDK				213	1226;1393	True;True	1250;1418	1342;1521	1531;1733	1531;1733					-1;-1;-1
A0A5F4CB64;E2QUR8;A0A5F4DDS2;A0A5F4CJ86;A0A5F4CSK4;A0A5F4CX82;A0A5F4D5Y4	A0A5F4CB64;E2QUR8;A0A5F4DDS2;A0A5F4CJ86;A0A5F4CSK4;A0A5F4CX82;A0A5F4D5Y4	3;3;3;3;3;2;2	3;3;3;3;3;2;2	3;3;3;3;3;2;2	tr|A0A5F4C5Z0|A0A5F4C5Z0_CANLF BTB domain and CNC homolog 1 OS=Canis lupus familiaris OX=9615 GN=BACH1 PE=4 SV=1;tr|A0A5F4CSZ6|A0A5F4CSZ6_CANLF BTB domain and CNC homolog 1 OS=Canis lupus familiaris OX=9615 GN=BACH1 PE=4 SV=1;tr|E2RQ31|E2RQ31_CANLF BTB dom	7	3	3	3	3.5	3.5	3.5	142.03	1226	1226;1262;1272;1275;1285;1262;1285	0	28.705	5858600	3	IQAEVEEQLAR;SVTDYAQQNPASQLPAR;YLTESYGTGQDIDDR				214	1736;3138;3914	True;True;True	1767;3202;3990	1900;3456;4334	2167;3966;4988	2167;3966;4988					-1;-1;-1;-1;-1;-1;-1
F1PR47;A0A5F4CB65;J9P937	F1PR47;A0A5F4CB65;J9P937	1;1;1	1;1;1	1;1;1	tr|A0A5F4CM27|A0A5F4CM27_CANLF Pyruvate kinase OS=Canis lupus familiaris OX=9615 GN=PARP6 PE=3 SV=1;tr|F1PHR2|F1PHR2_CANLF Pyruvate kinase OS=Canis lupus familiaris OX=9615 GN=PARP6 PE=3 SV=3;tr|A0A5F4CP02|A0A5F4CP02_CANLF Pyruvate kinase OS=Canis lupus fa	3	1	1	1	1.5	1.5	1.5	98.801	881	881;888;933	0	6.5547	674170	1	DTVDPVQDEMLAR				215	567	TRUE	578	624	719	719					-1;-1;-1
J9P631;A0A5F4CB69;E2R4R3	J9P631;A0A5F4CB69;E2R4R3	1;1;1	1;1;1	1;1;1	tr|F6V234|F6V234_CANLF Plastin 3 OS=Canis lupus familiaris OX=9615 GN=PLS3 PE=4 SV=1;tr|A0A5F4C6B5|A0A5F4C6B5_CANLF Plastin 3 OS=Canis lupus familiaris OX=9615 GN=PLS3 PE=4 SV=1	3	1	1	1	4.4	4.4	4.4	31.754	272	272;436;478	0.0059737	6.1242	730910	0	LVCTDIADVSVK				216	2357	TRUE	2396	2582	2939	2939					-1;-1;-1
F1PWE6;A0A5F4CTY1;A0A5F4CB94	F1PWE6;A0A5F4CTY1;A0A5F4CB94	1;1;1	1;1;1	1;1;1	tr|E2R775|E2R775_CANLF Mitochondrial ribosomal protein L37 OS=Canis lupus familiaris OX=9615 GN=MRPL37 PE=4 SV=1;tr|A0A5F4C6E1|A0A5F4C6E1_CANLF Mitochondrial ribosomal protein L37 OS=Canis lupus familiaris OX=9615 GN=MRPL37 PE=4 SV=1	3	1	1	1	3.7	3.7	3.7	56.984	511	511;521;530	0	7.594	472970	1	TPSSTPVSGTPQPSPMIER				217	3328	TRUE	3395	3674	4228	4228					-1;-1;-1
A0A5F4CBF2	A0A5F4CBF2	1	1	1	tr|A0A5F4CF11|A0A5F4CF11_CANLF Histone-arginine N-methyltransferase PRMT5 OS=Canis lupus familiaris OX=9615 GN=PRMT5 PE=4 SV=1;tr|A0A5F4CYI1|A0A5F4CYI1_CANLF Protein arginine N-methyltransferase 5 OS=Canis lupus familiaris OX=9615 GN=PRMT5 PE=3 SV=1;tr|A0A	1	1	1	1	5.6	5.6	5.6	28.521	248	248	0	8.4363	987560	1	IQALQQQADEAEDR				218	1737	TRUE	1768	1901	2168	2168					-1
A0A5F4D814;F1PY01;A0A5F4CBL6;A0A5F4D2S8;A0A5F4DH10	A0A5F4D814;F1PY01;A0A5F4CBL6;A0A5F4D2S8;A0A5F4DH10	9;9;9;9;8	9;9;9;9;8	9;9;9;9;8	tr|A0A5F4DI00|A0A5F4DI00_CANLF CD2 associated protein OS=Canis lupus familiaris OX=9615 GN=CD2AP PE=4 SV=1;tr|A0A5F4C6Q9|A0A5F4C6Q9_CANLF CD2 associated protein OS=Canis lupus familiaris OX=9615 GN=CD2AP PE=4 SV=1;tr|A0A5F4CUQ9|A0A5F4CUQ9_CANLF CD2 associa	5	9	9	9	10.5	10.5	10.5	106.73	960	960;981;992;1006;934	0	61.778	12921000	10	AALADVLR;ASPSPQPSSQPLQIHR;DLLLTCAQDR;EIEVPDQYGTIR;GVGCLDFSK;IILWDHDLNPER;LAISEDHVASVK;VIAVADDFCK;VQQQEDEITVLK				219	15;297;502;725;1350;1636;1960;3539;3681	True;True;True;True;True;True;True;True;True	15;303;511;737;1375;1663;1992;3609;3753	15;328;550;796;1471;1791;2148;2149;3907;4062	16;381;632;906;1678;2040;2455;2456;4509;4683	16;381;632;906;1678;2040;2456;4509;4683					-1;-1;-1;-1;-1
E2RA64;F1PVW0;A0A5F4CBM2;J9P1U5;A0A5F4CTJ2;A0A5F4D441;A0A5F4C2N4;A0A5F4D8E2;A0A5F4DIE2	E2RA64;F1PVW0;A0A5F4CBM2	12;12;12;5;5;5;2;1;1	12;12;12;5;5;5;2;1;1	11;11;11;5;5;5;2;1;1	tr|A0A5F4C6R1|A0A5F4C6R1_CANLF Protein arginine N-methyltransferase OS=Canis lupus familiaris OX=9615 GN=PRMT7 PE=3 SV=1;tr|A0A5F4DAF3|A0A5F4DAF3_CANLF Protein arginine N-methyltransferase OS=Canis lupus familiaris OX=9615 GN=PRMT7 PE=3 SV=1;tr|F1PA95|F1PA	9	12	12	11	34.9	34.9	31.3	36.585	332	332;361;391;249;305;357;170;114;192	0	165.36	428880000	22	DQLIQNLLK;FIIPNIVK;GEMMDLQHGSLFLR;LKGEMMDLQHGSLFLR;LLVVSNPVDILTYVAWK;LVIITAGAR;NLHPDLGTDADK;NLHPDLGTDADKEQWK;SADTLWGIQK;VHPISTMIK;VIGSGCNLDSAR;VTLTPEEEAR				220	542;980;1141;2136;2205;2368;2620;2621;2877;3533;3548;3712	True;True;True;True;True;True;True;True;True;True;True;True	552;998;1162;1163;2173;2242;2407;2671;2672;2938;3603;3618;3784	594;1075;1246;1247;1248;2340;2413;2593;2882;2883;2884;2885;3176;3901;3916;4097	685;686;1217;1426;1427;1428;1429;2665;2747;2950;2951;2952;3284;3285;3286;3287;3288;3634;4503;4518;4723;4724	686;1217;1429;2665;2747;2951;3284;3285;3634;4503;4518;4724		23		62	-1;-1;-1;-1;-1;-1;-1;-1;-1
A0A5F4CBP9;A0A5F4CC81;A0A5F4CEG0;F6V4W0	A0A5F4CBP9;A0A5F4CC81;A0A5F4CEG0;F6V4W0	1;1;1;1	1;1;1;1	1;1;1;1	tr|A0A5F4C6Y2|A0A5F4C6Y2_CANLF 60S ribosomal protein L36 OS=Canis lupus familiaris OX=9615 PE=3 SV=1;tr|A0A5F4D3A1|A0A5F4D3A1_CANLF 60S ribosomal protein L36 OS=Canis lupus familiaris OX=9615 PE=3 SV=1	4	1	1	1	4.3	4.3	4.3	29.894	256	256;419;423;451	0.0036765	6.263	741030	1	AEVLSEEPILK				221	93	TRUE	94	99	114	114					-1;-1;-1;-1
A0A5F4CQ19;A0A5F4CC15;E2R5N5	A0A5F4CQ19;A0A5F4CC15;E2R5N5	1;1;1	1;1;1	1;1;1	tr|A0A5F4DBD1|A0A5F4DBD1_CANLF Succinate dehydrogenase [ubiquinone] flavoprotein subunit, mitochondrial OS=Canis lupus familiaris OX=9615 GN=SDHA PE=3 SV=1;tr|A0A5F4C7H4|A0A5F4C7H4_CANLF Succinate dehydrogenase [ubiquinone] flavoprotein subunit, mitochondr	3	1	1	1	7.4	7.4	7.4	39.777	349	349;363;376	0	14.278	2823600	1	LWHQLTLQVLDFVQDPCFAQGDGLIK				222	2402	TRUE	2441	2629	2994	2994					-1;-1;-1
E2RB82;A0A5F4CC58	E2RB82;A0A5F4CC58	4;4	4;4	4;4	tr|A0A5F4C7U2|A0A5F4C7U2_CANLF NSFL1 cofactor OS=Canis lupus familiaris OX=9615 GN=NSFL1C PE=4 SV=1;tr|F1PQK4|F1PQK4_CANLF NSFL1 cofactor p47 OS=Canis lupus familiaris OX=9615 GN=NSFL1C PE=4 SV=3;tr|F1PWN6|F1PWN6_CANLF NSFL1 cofactor p47 OS=Canis lupus fam	2	4	4	4	7.9	7.9	7.9	88.057	770	770;793	0	39.078	13138000	4	FLQESNVLYQHNLR;LLQTAATAAQQGGQASHPTAAVVTEK;TLTDEELADWK;YLEKPMEIAR				223	1005;2196;3294;3900	True;True;True;True	1024;2233;3360;3976	1104;2404;3636;4318	1251;2738;4180;4972	1251;2738;4180;4972					-1;-1
A0A5F4CZI8;A0A5F4CC86;J9P9G0	A0A5F4CZI8;A0A5F4CC86;J9P9G0	3;3;3	2;2;2	2;2;2	tr|J9P740|J9P740_CANLF Thioredoxin like 1 OS=Canis lupus familiaris OX=9615 GN=TXNL1 PE=4 SV=2;tr|A0A5F4D7Z8|A0A5F4D7Z8_CANLF Thioredoxin like 1 OS=Canis lupus familiaris OX=9615 GN=TXNL1 PE=4 SV=1;tr|A0A5F4CTK7|A0A5F4CTK7_CANLF Thioredoxin like 1 OS=Canis	3	3	2	2	6.1	4.5	4.5	74.344	669	669;684;720	0	16.177	4039500	2	IGYSSPQTLADQSSK;LLLCGGAPLSATTQR;LQAGEYVSLGK				224	1620;2179;2259	True;True;False	1647;2216;2296	1772;2386;2472	2018;2715;2814	2018;2715;2814					-1;-1;-1
A0A5F4CES0;A0A5F4CCD6;F1PG95;A0A5F4D1X7	A0A5F4CES0;A0A5F4CCD6;F1PG95;A0A5F4D1X7	7;7;7;7	7;7;7;7	7;7;7;7	tr|F1P8U8|F1P8U8_CANLF DNA replication licensing factor MCM5 OS=Canis lupus familiaris OX=9615 GN=MCM5 PE=3 SV=3;tr|A0A5F4C7Y8|A0A5F4C7Y8_CANLF DNA replication licensing factor MCM5 OS=Canis lupus familiaris OX=9615 GN=MCM5 PE=3 SV=1	4	7	7	7	9.8	9.8	9.8	85.657	767	767;798;818;844	0	47.542	7167500	7	EMGVIAAMR;IKPEILPEER;LLGYVATLK;LLTSYGFIQCSER;NITLDDASAPR;VGDDVEFEVSSDR;VTLLEGDHVR				225	802;1656;2173;2202;2601;3507;3710	True;True;True;True;True;True;True	815;1684;2210;2239;2652;3577;3782	879;1812;2379;2410;2861;3872;4095	1001;2065;2707;2744;3259;4469;4721	1001;2065;2707;2744;3259;4469;4721					-1;-1;-1;-1
A0A5F4CCM2;A0A5F4CN06;J9P742;A0A5F4CGH6;F1PIU9;A0A5F4CSV7	A0A5F4CCM2;A0A5F4CN06;J9P742;A0A5F4CGH6;F1PIU9;A0A5F4CSV7	3;3;3;3;3;3	3;3;3;3;3;3	3;3;3;3;3;3	tr|A0A5F4C800|A0A5F4C800_CANLF Proteasome activator subunit 2 OS=Canis lupus familiaris OX=9615 GN=PSME2 PE=3 SV=1;tr|F1PD77|F1PD77_CANLF Proteasome activator subunit 2 OS=Canis lupus familiaris OX=9615 GN=PSME2 PE=3 SV=2;tr|A0A5F4D079|A0A5F4D079_CANLF Pro	6	3	3	3	13.3	13.3	13.3	25.2	225	225;236;321;349;363;366	0	18.852	2340200	3	FTIQNER;IYFAAEDTDFCTR;SLDEENVVGK				226	1060;1841;3002	True;True;True	1081;1873;3066	1165;2014;3306	1333;2306;3779	1333;2306;3779					-1;-1;-1;-1;-1;-1
A0A5F4CCP2;E2R6R3;A0A5F4DFZ8;A0A5F4CTW4;A0A5F4CGC7	A0A5F4CCP2;E2R6R3;A0A5F4DFZ8;A0A5F4CTW4;A0A5F4CGC7	1;1;1;1;1	1;1;1;1;1	1;1;1;1;1	tr|A0A5F4DCZ3|A0A5F4DCZ3_CANLF Hexokinase OS=Canis lupus familiaris OX=9615 GN=HK2 PE=3 SV=1;tr|A0A5F4C8E3|A0A5F4C8E3_CANLF Hexokinase OS=Canis lupus familiaris OX=9615 GN=HK2 PE=3 SV=1;tr|F1PAZ2|F1PAZ2_CANLF Hexokinase OS=Canis lupus familiaris OX=9615 GN	5	1	1	1	4.8	4.8	4.8	34.923	292	292;293;293;293;296	0	8.3605	4363300	1	IFGTDSQFTAYNEK				227	1589	TRUE	1616	1740	1981	1981					-1;-1;-1;-1;-1
A0A5F4CN01;A0A5F4CHL4;A0A5F4CD28;E2QZ69	A0A5F4CN01;A0A5F4CHL4;A0A5F4CD28;E2QZ69	2;2;2;2	2;2;2;2	2;2;2;2	tr|E2RH59|E2RH59_CANLF Glucosamine-6-phosphate isomerase OS=Canis lupus familiaris OX=9615 GN=GNPDA2 PE=3 SV=3;tr|A0A5F4CQQ2|A0A5F4CQQ2_CANLF Glucosamine-6-phosphate isomerase OS=Canis lupus familiaris OX=9615 GN=GNPDA2 PE=3 SV=1;tr|A0A5F4C8H0|A0A5F4C8H0_C	4	2	2	2	9.6	9.6	9.6	43.913	395	395;435;469;509	0	18.046	3462400	2	LLNQLQYCEEAGIPLVAIIGEQELK;TTETQVLVASAQK				228	2188;3351	True;True	2225;3419	2396;3700	2728;4257	2728;4257					-1;-1;-1;-1
A0A5F4CD56;J9P4J0;E2RT71	A0A5F4CD56;J9P4J0;E2RT71	2;2;2	2;2;2	2;2;2	tr|A0A5F4CA18|A0A5F4CA18_CANLF Target of myb1 membrane trafficking protein OS=Canis lupus familiaris OX=9615 GN=TOM1 PE=3 SV=1;tr|A0A5F4C8H2|A0A5F4C8H2_CANLF Target of myb1 membrane trafficking protein OS=Canis lupus familiaris OX=9615 GN=TOM1 PE=3 SV=1;tr	3	2	2	2	2.2	2.2	2.2	132.39	1159	1159;1164;1227	0	27.466	844570	2	EVEAVDSEYQLAR;IVNTPQGCLWYK				229	877;1819	True;True	892;1851	963;1989	1096;2276	1096;2276					-1;-1;-1
A0A5F4CD57;F1PSK6	A0A5F4CD57;F1PSK6	2;2	2;2	2;2	tr|A0A5F4C8I0|A0A5F4C8I0_CANLF Importin 5 OS=Canis lupus familiaris OX=9615 GN=IPO5 PE=4 SV=1;tr|E2RF06|E2RF06_CANLF Importin 5 OS=Canis lupus familiaris OX=9615 GN=IPO5 PE=4 SV=3	2	2	2	2	4.2	4.2	4.2	61.89	548	548;563	0	14.427	2104200	2	HLIEQDFPGMR;MQELLQTQDFSK				230	1458;2497	True;True	1484;2543	1595;2737	1819;3112	1819;3112					-1;-1
A0A5F4CD83;A0A5F4D5I2;E2QUK7;A0A5F4D647;A0A5F4C2E8;A0A5F4BNY4;A0A5F4CRF5;A0A5F4DI99;A0A5F4D9F3;A0A5F4DIF4;J9NVE6	A0A5F4CD83;A0A5F4D5I2;E2QUK7;A0A5F4D647;A0A5F4C2E8;A0A5F4BNY4	3;2;2;2;2;2;1;1;1;1;1	3;2;2;2;2;2;1;1;1;1;1	3;2;2;2;2;2;1;1;1;1;1	tr|A0A5F4C8Q0|A0A5F4C8Q0_CANLF Density-regulated protein OS=Canis lupus familiaris OX=9615 GN=DENR PE=3 SV=1;tr|J9NSD0|J9NSD0_CANLF Density-regulated protein OS=Canis lupus familiaris OX=9615 GN=DENR PE=3 SV=1	11	3	3	3	41.3	41.3	41.3	10.275	92	92;60;78;86;92;113;59;67;68;90;98	0	20.705	2380800	3	AVGIWHCGSCMK;TVAGGAWTYNTTSAVTVK;YTCSFCGK				231	331;3367;3964	True;True;True	337;3435;4044	364;3717;4392	426;4275;5057	426;4275;5057					-1;-1;-1;-1;-1;-1;-1;-1;-1;-1;-1
A0A5F4CPP9;A0A5F4CDJ8;E2R8D6;E2RJH5;A0A5F4C8P1;A0A5F4D5S5	A0A5F4CPP9;A0A5F4CDJ8;E2R8D6;E2RJH5	9;9;9;5;4;2	9;9;9;5;4;2	6;6;6;3;3;2	tr|A0A5F4C8Y8|A0A5F4C8Y8_CANLF C-1-tetrahydrofolate synthase, cytoplasmic OS=Canis lupus familiaris OX=9615 GN=MTHFD1 PE=3 SV=1;tr|F1PYV1|F1PYV1_CANLF C-1-tetrahydrofolate synthase, cytoplasmic OS=Canis lupus familiaris OX=9615 GN=MTHFD1 PE=3 SV=3;tr|F6XNH	6	9	9	6	28.9	28.9	20.7	47.087	429	429;447;449;449;184;135	0	83.71	33080000	11	ATENDIYNFFSPLNPVR;DLNYCFSGMSDHR;GLPFGCSK;GLPWSCSADEVQR;HTGPNSPDTANDGFVR;SNNVEMDWVLK;STGEAFVQFASQEIAEK;VHIEIGPDGR;YGDGGSTFQSTTGHCVHMR				232	307;509;1240;1242;1503;3051;3114;3528;3859	True;True;True;True;True;True;True;True;True	313;518;1264;1266;1529;3115;3178;3598;3935	339;557;1357;1359;1650;1651;3362;3430;3895;4271	394;639;1547;1549;1881;1882;3843;3923;4495;4496;4919	394;639;1547;1549;1881;3843;3923;4495;4919					-1;-1;-1;-1;-1;-1
E2RM92;E2RMA7;A0A5F4CDQ9;A0A5F4CZW1	E2RM92;E2RMA7;A0A5F4CDQ9;A0A5F4CZW1	1;1;1;1	1;1;1;1	1;1;1;1	tr|A0A5F4C922|A0A5F4C922_CANLF Isoleucyl-tRNA synthetase OS=Canis lupus familiaris OX=9615 GN=IARS1 PE=3 SV=1;tr|F1PLJ9|F1PLJ9_CANLF Isoleucyl-tRNA synthetase OS=Canis lupus familiaris OX=9615 GN=IARS1 PE=3 SV=2	4	1	1	1	2.2	2.2	2.2	70.544	630	630;638;716;722	0	8.3305	1674200	1	EAVAPVQEESDLEK				233	637	TRUE	648	698	799	799					-1;-1;-1;-1
A0A5F4CE21;E2RET1;E2RNS5;A0A5F4D8X1	A0A5F4CE21;E2RET1	3;3;1;1	3;3;1;1	3;3;1;1	tr|A0A5F4D8M0|A0A5F4D8M0_CANLF Serine/threonine-protein phosphatase OS=Canis lupus familiaris OX=9615 GN=PPP1CB PE=3 SV=1;sp|Q8MJ47|PP1B_CANLF Serine/threonine-protein phosphatase PP1-beta catalytic subunit OS=Canis lupus familiaris OX=9615 GN=PPP1CB PE=2	4	3	3	3	3.5	3.5	3.5	139	1244	1244;1268;1277;1569	0	23.18	3967800	3	LVGEIMQETGTR;SSVAVLTQESFAEHR;VATLNSEEESDPPTYK				234	2365;3105;3429	True;True;True	2404;3169;3499	2590;3420;3789	2947;3908;4359	2947;3908;4359					-1;-1;-1;-1
A0A5F4CEB2	A0A5F4CEB2	1	1	1	tr|A0A5F4CB98|A0A5F4CB98_CANLF Heteroous nuclear ribonucleoprotein U like 1 OS=Canis lupus familiaris OX=9615 GN=HNRNPUL1 PE=4 SV=1;tr|A0A5F4C9G6|A0A5F4C9G6_CANLF Heteroous nuclear ribonucleoprotein U like 1 OS=Canis lupus familiaris OX=9615 GN=HNRNPUL1 PE	1	1	1	1	3.9	3.9	3.9	51.849	462	462	1	-2	5427100	1	DSQGLLDSSLMASGTASR	+			235	554	TRUE	565	611	705	705		24		14	-1
F1PVC1;A0A5F4DE20;F2Z4N7;A0A5F4CF09;A0A5F4DDV9;F2Z4N8;F2Z4N0;A0A5F4D695;A0A5F4C6C0;A0A5F4CPX0	F1PVC1;A0A5F4DE20;F2Z4N7;A0A5F4CF09;A0A5F4DDV9;F2Z4N8;F2Z4N0;A0A5F4D695;A0A5F4C6C0;A0A5F4CPX0	10;10;10;10;9;9;9;9;9;5	1;1;1;1;1;1;1;1;1;0	1;1;1;1;1;1;1;1;1;0	tr|A0A5F4C9L8|A0A5F4C9L8_CANLF Programmed cell death 6 interacting protein OS=Canis lupus familiaris OX=9615 GN=PDCD6IP PE=4 SV=1;tr|F1PFG6|F1PFG6_CANLF Programmed cell death 6 interacting protein OS=Canis lupus familiaris OX=9615 GN=PDCD6IP PE=4 SV=3;tr|A	10	10	1	1	25.5	4.2	4.2	42.026	377	377;399;425;447;374;376;377;421;521;333	0	14.978	136750000	7	AGFAGDDAPR;AVFPSIVGR;AVFPSIVGRPR;DLTDYLMK;DSYVGDEAQSK;EITALAPSTMK;HQGVMVGMGQK;IWHHTFYNELR;RGILTLK;YPIEHGIITNWDDMEK				236	115;325;326;516;559;738;1486;1831;2837;3936	False;False;False;False;False;False;False;False;False;True	117;331;332;525;570;750;751;1512;1863;2897;4014;4015	125;357;358;359;564;616;811;812;813;1630;2003;2004;3127;4358;4359;4360;4361	142;143;413;414;415;416;417;418;419;647;648;711;921;922;923;924;925;926;927;1860;1861;2294;2295;2296;3574;5016;5017;5018;5019;5020;5021;5022	143;414;418;648;711;925;1861;2295;3574;5022		25;26		84;327	-1;-1;-1;-1;-1;-1;-1;-1;-1;-1
J9P3V6;F1PWJ7;A0A5F4CFG4	J9P3V6;F1PWJ7;A0A5F4CFG4	1;1;1	1;1;1	1;1;1	tr|E2RIQ2|E2RIQ2_CANLF Cortactin OS=Canis lupus familiaris OX=9615 GN=CTTN PE=4 SV=3;tr|A0A5F4C9N4|A0A5F4C9N4_CANLF Cortactin OS=Canis lupus familiaris OX=9615 GN=CTTN PE=4 SV=1;tr|A0A5F4CP38|A0A5F4CP38_CANLF Cortactin OS=Canis lupus familiaris OX=9615 GN=	3	1	1	1	2.3	2.3	2.3	65.282	605	605;628;671	0	7.2206	628010	1	LASAELQGSELQGR				237	1974	TRUE	2007	2166	2475	2475					-1;-1;-1
A0A5F4D0A0;A0A5F4D4Y0;F1PSJ7;A0A5F4D0P9;A0A5F4CFV4;F1PPL2	A0A5F4D0A0;A0A5F4D4Y0;F1PSJ7;A0A5F4D0P9;A0A5F4CFV4;F1PPL2	2;2;2;2;2;2	2;2;2;2;2;2	2;2;2;2;2;2	tr|A0A5F4CX02|A0A5F4CX02_CANLF Farnesyl diphosphate synthase OS=Canis lupus familiaris OX=9615 GN=FDPS PE=3 SV=1;tr|F1P926|F1P926_CANLF Farnesyl diphosphate synthase OS=Canis lupus familiaris OX=9615 GN=FDPS PE=3 SV=3;tr|A0A5F4C9Q6|A0A5F4C9Q6_CANLF Farnesy	6	2	2	2	5.2	5.2	5.2	42.153	381	381;389;422;424;440;448	0	12.966	1572600	2	EFADFEYR;SFFDNISCDDNR				238	680;2945	True;True	692;3006	746;3245	851;3710	851;3710					-1;-1;-1;-1;-1;-1
E2QX53;A0A5F4CG60	E2QX53;A0A5F4CG60	4;4	4;4	4;4	tr|A0A5F4CPS4|A0A5F4CPS4_CANLF N-myc downstream-regulated gene 1 protein OS=Canis lupus familiaris OX=9615 GN=NDRG1 PE=3 SV=1;tr|A0A5F4C9S8|A0A5F4C9S8_CANLF N-myc downstream-regulated gene 1 protein OS=Canis lupus familiaris OX=9615 GN=NDRG1 PE=3 SV=1;tr|E	2	4	4	4	16.3	16.3	16.3	32.603	289	289;303	0	24.588	5491300	4	IIQFNPGPDK;LIILDHYSQASEWAAK;LVDPLYSIK;TLAMDTILANAR				239	1642;2114;2360;3271	True;True;True;True	1669;2151;2399;3336	1797;2318;2585;3611	2047;2639;2942;4148	2047;2639;2942;4148					-1;-1
F1PX75;A0A5F4CGH7	F1PX75;A0A5F4CGH7	3;3	3;3	3;3	tr|A0A5F4C9T9|A0A5F4C9T9_CANLF Prickle planar cell polarity protein 2 OS=Canis lupus familiaris OX=9615 GN=PRICKLE2 PE=3 SV=1;tr|E2RN00|E2RN00_CANLF 26S proteasome non-ATPase regulatory subunit 6 OS=Canis lupus familiaris OX=9615 GN=PRICKLE2 PE=3 SV=2;tr|A	2	3	3	3	5.4	5.4	5.4	65.322	589	589;590	0	21.825	5091400	2	EFCENLSADCR;HMLPTVLR;VLAMSGDPNYLHR				240	683;1470;3565	True;True;True	695;1496;3636	749;1609;3937	854;1837;4540	854;1837;4540					-1;-1
F1PEA6;A0A5F4CGI3;A0A5F4C820	F1PEA6;A0A5F4CGI3	9;9;2	6;6;2	6;6;2	tr|A0A5F4CVS1|A0A5F4CVS1_CANLF Tight junction protein ZO-1 OS=Canis lupus familiaris OX=9615 GN=TJP1 PE=4 SV=1;tr|F1PMA1|F1PMA1_CANLF Tight junction protein ZO-1 OS=Canis lupus familiaris OX=9615 GN=TJP1 PE=4 SV=3;tr|J9PAE7|J9PAE7_CANLF Tight junction prot	3	9	6	6	15	9.1	9.1	69.147	614	614;535;99	0	37.959	15521000	6	APILIATDVASR;GDGPICLVLAPTR;LLQLVEDR;LMEEIMSEK;MLDMGFEPQIR;NFYQEHPDLAR;TAQEVETYR;TIVFVETK;TTYLVLDEADR				241	253;1118;2195;2209;2479;2576;3170;3265;3366	False;False;True;True;False;True;True;True;True	259;1139;2232;2246;2523;2627;3235;3330;3434	279;1223;2403;2417;2715;2833;3495;3604;3716	322;1399;1400;2737;2751;3085;3086;3228;4015;4141;4274	322;1399;2737;2751;3085;3228;4015;4141;4274					-1;-1;-1
A0A5F4CGJ4;A0A5F4CLW4;A0A5F4CZB8;A0A5F4D2U7;A0A5F4DHX4;A0A5F4CWP7;F1PHS5;J9NZV2;A0A5F4D818;A0A5F4CWE4	A0A5F4CGJ4;A0A5F4CLW4;A0A5F4CZB8;A0A5F4D2U7;A0A5F4DHX4;A0A5F4CWP7;F1PHS5;J9NZV2;A0A5F4D818;A0A5F4CWE4	72;71;71;71;71;71;71;69;69;61	72;71;71;71;71;71;71;69;69;61	70;69;69;69;69;69;69;67;67;59	tr|J9P7H5|J9P7H5_CANLF Catenin delta 1 OS=Canis lupus familiaris OX=9615 GN=CTNND1 PE=3 SV=2;tr|A0A5F4CA40|A0A5F4CA40_CANLF Catenin delta 1 OS=Canis lupus familiaris OX=9615 GN=CTNND1 PE=3 SV=1;tr|E2R434|E2R434_CANLF Catenin delta 1 OS=Canis lupus familiar	10	72	72	70	19.6	19.6	18.4	529.08	4664	4664;4521;4522;4549;4569;4698;4703;4159;4593;4155	0	323.31	145080000	69	AALAHSEEIAASQAAAAK;AFEETQIDIPGSAGR;AGTLSITEFADMLSGNAGGFR;ALQALEDVR;APVPASELLASGVLSR;AQVEQELTTLR;CVEDPETGLR;DGHNLISLLEVLSGDSLPR;DLIPTDEALR;DLLPPEVAVALLEAQAGTGHIIDPATSAR;DLSELSSVR;DTHDQLSEPSEVR;EAQAVPATLPDLEATK;EDVCQYLQGR;EMSVYEAYR;ETYSFLR;EVAEVDAVR;GFFDPNTHENLTYLQLLER;GGELVYTDSEAR;GIYQSLEGAVQAGQLK;GLHQSIDEFR;GLLNAEVAR;GLVGPELHDR;GQLCFEGLR;GWLYYEAGQR;GYFDEEMNR;HISDLYEDLR;HRPMLIDMSK;IQAVPLANSQAVR;IV…				242	16;96;129;215;259;276;400;450;499;503;513;562;630;660;805;864;867;1151;1170;1216;1236;1238;1251;1304;1374;1387;1447;1492;1740;1814;1884;2023;2024;2061;2102;2145;2148;2151;2152;2153;2190;2252;2272;2279;2299;2300;2317;2320;2321;2346;2352;2822;2858;2973;3006;3027;3042;3104;3151;3205;3330;3362;3564;3654;3655;3657;3660;3670;3683;3693;3746;3922	True;True;True;True;True;True;True;True;True;True;True;True;True;True;True;True;True;True;True;True;True;True;True;True;True;True;True;True;True;True;True;True;True;True;True;True;True;True;True;True;True;True;True;True;True;True;True;True;True;True;True;True;True;True;True;True;True;True;True;True;True;True;True;True;True;True;True;True;True;True;True;True	16;97;131;219;265;282;408;459;508;512;522;573;641;672;818;878;881;1173;1192;1240;1260;1262;1275;1329;1399;1412;1473;1518;1771;1846;1916;2057;2058;2096;2139;2182;2185;2188;2189;2190;2227;2289;2309;2317;2337;2338;2356;2359;2360;2385;2391;2880;2919;3035;3070;3091;3106;3168;3216;3270;3397;3430;3635;3726;3727;3729;3732;3742;3755;3765;3820;3998	16;102;139;236;285;303;438;491;547;551;561;619;691;726;882;948;951;1259;1278;1331;1353;1355;1368;1423;1501;1514;1584;1637;1904;1984;2063;2219;2220;2259;2305;2350;2353;2356;2357;2358;2398;2465;2485;2496;2517;2518;2541;2544;2545;2571;2577;3109;3156;3274;3310;3334;3352;3419;3475;3535;3677;3712;3936;4033;4034;4036;4039;4050;4064;4076;4138;4342	17;117;161;270;331;352;507;567;629;633;644;714;792;830;1004;1080;1083;1442;1462;1520;1543;1545;1559;1626;1712;1725;1806;1868;2171;2269;2359;2531;2532;2575;2625;2676;2679;2682;2683;2684;2731;2732;2807;2827;2840;2862;2863;2893;2896;2897;2928;2934;3550;3613;3614;3743;3783;3811;3833;3907;3992;4062;4231;4270;4539;4649;4650;4652;4656;4657;4670;4685;4700;4769;4998	17;117;161;270;331;352;507;567;629;633;644;714;792;830;1004;1080;1083;1442;1462;1520;1543;1545;1559;1626;1712;1725;1806;1868;2171;2269;2359;2531;2532;2575;2625;2676;2679;2682;2683;2684;2731;2807;2827;2840;2862;2863;2893;2896;2897;2928;2934;3550;3613;3743;3783;3811;3833;3907;3992;4062;4231;4270;4539;4649;4650;4652;4656;4670;4685;4700;4769;4998					-1;-1;-1;-1;-1;-1;-1;-1;-1;-1
A0A5F4CGJ9;E2R1S5	A0A5F4CGJ9;E2R1S5	1;1	1;1	1;1	tr|A0A5F4DAR7|A0A5F4DAR7_CANLF Nuclear export mediator factor OS=Canis lupus familiaris OX=9615 GN=NEMF PE=3 SV=1;tr|A0A5F4CDC5|A0A5F4CDC5_CANLF Nuclear export mediator factor OS=Canis lupus familiaris OX=9615 GN=NEMF PE=3 SV=1;tr|A0A5F4CAJ2|A0A5F4CAJ2_CAN	2	1	1	1	6.2	6.2	6.2	24.072	227	227;245	0	10.799	1002900	1	LNEAQPSTIATSMR				243	2219	TRUE	2256	2429	2767	2767					-1;-1
A0A5F4D7Z5;A0A5F4CGT3;F1PWW0	A0A5F4D7Z5;A0A5F4CGT3;F1PWW0	22;22;22	22;22;22	20;20;20	tr|F1Q4F5|F1Q4F5_CANLF Adenylosuccinate synthetase isozyme 2 OS=Canis lupus familiaris OX=9615 GN=ADSS2 PE=3 SV=2;tr|A0A5F4CAP3|A0A5F4CAP3_CANLF Adenylosuccinate synthetase isozyme 2 OS=Canis lupus familiaris OX=9615 GN=ADSS2 PE=3 SV=1;tr|A0A5F4CWD7|A0A5F4	3	22	22	20	13.6	13.6	12.8	245.73	2314	2314;2638;2646	0	187.05	34538000	21	AEFTVETR;AFGPGLQGGSAGSPAR;AGVAPLQVK;ALGALVDSCAPGLCPDWDSWDASKPVNNAR;AWGPGLEGGVVGK;AYGPGIEPTGNMVK;DLAEDAPWK;DVDIIDHHDNTYTVK;GAGTGGLGLAVEGPSEAK;IANLQTDLSDGLR;IQQNTFTR;ITGPSGTAVPCK;LTVSSLQESGLK;MDCQECPEGYR;SAGQGEVLVYVEDPAGHQEEAK;SPFSVGVSPSLDLSK;SPYTVTVGQACNPGACR;VANPSGNLTETYVQDCGDGTYK;VTVLFAGQHIAK;YAPSEAGLHEMDIR;YGGDEIPFSPYR;YGGQPVPNFPSK				244	81;101;133;198;361;371;487;575;1093;1530;1751;1789;2350;2437;2880;3058;3069;3421;3720;3809;3863;3865	True;True;True;True;True;True;True;True;True;True;True;True;True;True;True;True;True;True;True;True;True;True	82;102;135;202;367;377;496;586;1114;1556;1782;1820;2389;2479;2941;3122;3133;3491;3792;3884;3939;3941	86;108;143;219;395;405;534;633;1198;1679;1915;1957;2575;2668;3179;3369;3380;3780;4105;4207;4275;4277	100;123;165;249;460;470;616;729;1372;1913;2184;2242;2932;3035;3637;3851;3863;4346;4732;4845;4923;4925	100;123;165;249;460;470;616;729;1372;1913;2184;2242;2932;3035;3637;3851;3863;4346;4732;4845;4923;4925					-1;-1;-1
A0A5F4CGT6;A0A5F4CJV0;J9P3X7;F1PHR6;A0A5F4CXT8;A0A5F4C5A7;J9P0W2	A0A5F4CGT6;A0A5F4CJV0;J9P3X7;F1PHR6;A0A5F4CXT8;A0A5F4C5A7;J9P0W2	6;6;6;6;5;4;4	6;6;6;6;5;4;4	6;6;6;6;5;4;4	tr|A0A5F4CH35|A0A5F4CH35_CANLF C-terminal binding protein 2 OS=Canis lupus familiaris OX=9615 GN=CTBP2 PE=3 SV=1;tr|F6X5G9|F6X5G9_CANLF C-terminal binding protein 2 OS=Canis lupus familiaris OX=9615 GN=CTBP2 PE=3 SV=1;tr|E2RGH4|E2RGH4_CANLF C-terminal bind	7	6	6	6	12.5	12.5	12.5	54.161	455	455;460;516;606;466;398;466	0	42.112	9214300	6	EPFLQQLK;LYTTMPVAK;NFIQYFHK;TVSDLIDQK;VFSDEVQQQAQLSTIR;YGDFFIR				245	818;2424;2571;3389;3502;3857	True;True;True;True;True;True	831;2463;2622;3458;3572;3933	897;2652;2828;3743;3867;4268	1019;3019;3222;4305;4462;4916	1019;3019;3222;4305;4462;4916					-1;-1;-1;-1;-1;-1;-1
A0A5F4CYK6;A0A5F4CH61;E2RAE2;A0A5F4DBX4;A0A5F4DFT9	A0A5F4CYK6;A0A5F4CH61;E2RAE2;A0A5F4DBX4;A0A5F4DFT9	2;2;2;1;1	2;2;2;1;1	2;2;2;1;1	tr|A0A5F4CTD4|A0A5F4CTD4_CANLF Pleckstrin homology domain containing A5 OS=Canis lupus familiaris OX=9615 GN=PLEKHA5 PE=4 SV=1;tr|E2RD14|E2RD14_CANLF Pleckstrin homology domain containing A5 OS=Canis lupus familiaris OX=9615 GN=PLEKHA5 PE=4 SV=3;tr|A0A5F4C	5	2	2	2	12.2	12.2	12.2	24.094	229	229;284;333;321;375	0	12.753	2520300	2	GTSFEAAATSGGSASSEK;VVPEMTELLK				246	1336;3755	True;True	1361;3829	1456;4147	1663;4778	1663;4778					-1;-1;-1;-1;-1
A0A5F4CH77;E2R925;J9P0R7	A0A5F4CH77;E2R925;J9P0R7	3;3;3	3;3;3	3;3;3	tr|A0A5F4CAX4|A0A5F4CAX4_CANLF Myeloid cell nuclear differentiation antigen OS=Canis lupus familiaris OX=9615 GN=MNDA PE=4 SV=1;tr|E2QWV5|E2QWV5_CANLF Myeloid cell nuclear differentiation antigen OS=Canis lupus familiaris OX=9615 GN=MNDA PE=4 SV=3	3	3	3	3	18.1	18.1	18.1	22.442	199	199;987;993	0	29.236	18667000	5	GVIQAIQK;HQAQIDHYLGLANK;YSNSALGHVNCTIK				247	1353;1484;3959	True;True;True	1378;1510;4039	1475;1627;1628;4386;4387	1682;1857;1858;5050;5051	1682;1858;5050					-1;-1;-1
A0A5F4CH89;F1PCQ3	A0A5F4CH89;F1PCQ3	1;1	1;1	1;1	tr|F1PQM7|F1PQM7_CANLF Tetraspanin OS=Canis lupus familiaris OX=9615 GN=CD9 PE=3 SV=3;tr|A0A5F4DF65|A0A5F4DF65_CANLF Tetraspanin OS=Canis lupus familiaris OX=9615 GN=CD9 PE=3 SV=1;tr|A0A5F4CB43|A0A5F4CB43_CANLF CD9 molecule OS=Canis lupus familiaris OX=961	2	1	1	1	1.9	1.9	1.9	51.592	477	477;498	0.0070671	6.0702	1129700	1	GSVFQTINK				248	1324	TRUE	1349	1443	1648	1648					-1;-1
A0A5F4CHG4;E2RHG2;A0A5F4CSD4;A0A5F4BQW9;J9P7L3;A0A5F4DI88;A0A5F4CSM5;A0A5F4CCY7;A0A5F4CCG2;E2RNL3	A0A5F4CHG4;E2RHG2;A0A5F4CSD4	11;11;9;5;3;2;2;1;1;1	11;11;9;5;3;2;2;1;1;1	10;10;8;4;3;2;2;1;1;1	tr|A0A5F4DEU0|A0A5F4DEU0_CANLF Cysteine and glycine rich protein 1 OS=Canis lupus familiaris OX=9615 GN=CSRP1 PE=4 SV=1;tr|J9NYN2|J9NYN2_CANLF Cysteine and glycine rich protein 1 OS=Canis lupus familiaris OX=9615 GN=CSRP1 PE=4 SV=1;tr|A0A5F4CB53|A0A5F4CB53	10	11	11	10	52.8	52.8	47.2	22.124	199	199;220;280;97;199;257;257;135;261;276	0	89.398	190090000	13	ADEGISFR;ATAVMPDGQFK;DLSLSDYK;GLFIIDDK;HGEVCPAGWK;HGEVCPAGWKPGSDTIKPDVQK;KQGGLGPMNIPLVSDPK;LVQAFQFTDK;QGGLGPMNIPLVSDPK;QITVNDLPVGR;TIAQDYGVLK				249	50;304;514;1228;1427;1428;1919;2381;2777;2785;3247	True;True;True;True;True;True;True;True;True;True;True	50;310;523;1252;1453;1454;1951;2420;2834;2842;3312	52;336;562;1344;1561;1562;2104;2607;3059;3069;3584	61;390;391;645;1533;1778;1779;2405;2970;3494;3505;4115;4116	61;391;645;1533;1778;1779;2405;2970;3494;3505;4116					-1;-1;-1;-1;-1;-1;-1;-1;-1;-1
J9NTI9;E2RLE2;A0A5F4CHM2;A0A5F4DI19;A0A5F4CDY7;A0A5F4C918;A0A5F4C5L0;J9PAS9	J9NTI9;E2RLE2;A0A5F4CHM2;A0A5F4DI19;A0A5F4CDY7;A0A5F4C918;A0A5F4C5L0;J9PAS9	2;2;2;2;1;1;1;1	2;2;2;2;1;1;1;1	2;2;2;2;1;1;1;1	tr|A0A5F4CB64|A0A5F4CB64_CANLF Unconventional myosin-6 OS=Canis lupus familiaris OX=9615 GN=MYO6 PE=3 SV=1;tr|E2QUR8|E2QUR8_CANLF Unconventional myosin-6 OS=Canis lupus familiaris OX=9615 GN=MYO6 PE=3 SV=3;tr|A0A5F4DDS2|A0A5F4DDS2_CANLF Unconventional myos	8	2	2	2	29.6	29.6	29.6	8.8244	81	81;84;110;211;78;84;94;100	0	13.222	3420500	2	DLLHPSPEEEK;LVQSPNSYFMDVK				250	500;2387	True;True	509;2426	548;2613	630;2976	630;2976					-1;-1;-1;-1;-1;-1;-1;-1
A0A5F4CHQ6;F1Q3W0;J9P6J3;A0A5F4BPL4;E2RE66	A0A5F4CHQ6;F1Q3W0;J9P6J3;A0A5F4BPL4	11;11;10;8;1	11;11;10;8;1	11;11;10;8;1	tr|F1PR47|F1PR47_CANLF DNA replication licensing factor MCM2 OS=Canis lupus familiaris OX=9615 GN=MCM2 PE=3 SV=3;tr|A0A5F4CB65|A0A5F4CB65_CANLF DNA replication licensing factor MCM2 OS=Canis lupus familiaris OX=9615 GN=MCM2 PE=3 SV=1;tr|J9P937|J9P937_CANLF	5	11	11	11	17.3	17.3	17.3	87.338	790	790;805;724;545;118	0	129.49	111230000	19	DLPEHAVLK;FIEIAAR;GNFTLPEVAECFDEITYVELQK;GYFEYIEENK;KDCEVVMMIGLPGAGK;LLEQYKEESK;LNTLLQR;NFILDQTNVSAAAQR;PWSQHYHQGYY;SSGPTSLFAVTVAPPGAR;YNILGTNTIMDK				251	510;979;1268;1388;1857;2165;2232;2570;2750;3093;3928	True;True;True;True;True;True;True;True;True;True;True	519;997;1292;1413;1889;2202;2269;2621;2807;3157;4005;4006	558;1074;1386;1515;2031;2370;2445;2826;2827;3029;3030;3408;4349;4350	640;641;1215;1216;1585;1726;1727;2324;2698;2785;3219;3220;3221;3457;3458;3894;3895;5007;5008	641;1215;1585;1726;2324;2698;2785;3219;3458;3894;5008		27		499	-1;-1;-1;-1;-1
A0A5F4CI27;A0A5F4CVB4;E2RIX2;A0A5F4DAR3	A0A5F4CI27;A0A5F4CVB4;E2RIX2;A0A5F4DAR3	3;3;3;3	3;3;3;3	3;3;3;3	tr|J9P631|J9P631_CANLF RG7MT1 OS=Canis lupus familiaris OX=9615 PE=3 SV=2;tr|A0A5F4CB69|A0A5F4CB69_CANLF mRNA cap guanine-N7 methyltransferase OS=Canis lupus familiaris OX=9615 PE=3 SV=1;tr|E2R4R3|E2R4R3_CANLF mRNA cap guanine-N7 methyltransferase OS=Canis	4	3	3	3	11.8	11.8	11.8	32.788	306	306;336;355;377	0	21.32	32615000	6	FGEVVDCTLK;IFVGGLSPDTPEEK;MFIGGLSWDTTK				252	959;1593;2458	True;True;True	976;1620;2502	1050;1051;1745;2693	1189;1190;1191;1986;1987;3063	1189;1986;3063					-1;-1;-1;-1
J9P2B7;J9NRH7;L7N0D9;J9P6M9;J9P664;J9P5B1;J9P0L5;F1P790;A0A5F4CVY2;A0A5F4CIE3;F1P7D1;A0A5F4CUQ0;J9JHP2	J9P2B7;J9NRH7;L7N0D9;J9P6M9;J9P664;J9P5B1;J9P0L5;F1P790;A0A5F4CVY2;A0A5F4CIE3;F1P7D1;A0A5F4CUQ0;J9JHP2	3;3;3;3;3;3;3;3;3;3;3;3;3	3;3;3;3;3;3;3;3;3;3;3;3;3	1;1;1;1;1;1;1;1;1;1;1;1;1	tr|F1PWE6|F1PWE6_CANLF BAR/IMD domain containing adaptor protein 2 like 1 OS=Canis lupus familiaris OX=9615 GN=BAIAP2L1 PE=4 SV=3;tr|A0A5F4CTY1|A0A5F4CTY1_CANLF BAR/IMD domain containing adaptor protein 2 like 1 OS=Canis lupus familiaris OX=9615 GN=BAIAP2L	13	3	3	1	27.3	27.3	14.8	13.906	128	128;128;129;130;130;130;130;130;130;130;131;131;204	0	37.762	177000000	8	AGLQFPVGR;HLQLAIR;VTIAQGGVLPNIQAVLLPK				253	121;1462;3707	True;True;True	123;1488;3779	131;1599;4092	149;150;151;1823;1824;1825;4717;4718	150;1824;4717					-1;-1;-1;-1;-1;-1;-1;-1;-1;-1;-1;-1;-1
A0A5F4CII2;F1PBG7;J9PAW9;A0A5F4D355;A0A5F4D0H1;A0A5F4CWW0;A0A5F4DBS8	A0A5F4CII2;F1PBG7;J9PAW9;A0A5F4D355;A0A5F4D0H1;A0A5F4CWW0;A0A5F4DBS8	1;1;1;1;1;1;1	1;1;1;1;1;1;1	1;1;1;1;1;1;1	tr|A0A5F4CBF2|A0A5F4CBF2_CANLF Tropomyosin 4 OS=Canis lupus familiaris OX=9615 GN=TPM4 PE=3 SV=1	7	1	1	1	2.3	2.3	2.3	67.577	605	605;621;625;626;627;634;656	0	7.0303	770480	1	SYIEYQLTPTNTNR				254	3150	TRUE	3215	3474	3991	3991					-1;-1;-1;-1;-1;-1;-1
A0A5F4CS12;H9GW87;A0A5F4CIV1	A0A5F4CS12;H9GW87;A0A5F4CIV1	4;4;4	4;4;4	4;4;4	tr|A0A5F4D814|A0A5F4D814_CANLF EMAP like 4 OS=Canis lupus familiaris OX=9615 GN=EML4 PE=3 SV=1;tr|F1PY01|F1PY01_CANLF EMAP like 4 OS=Canis lupus familiaris OX=9615 GN=EML4 PE=3 SV=2;tr|A0A5F4CBL6|A0A5F4CBL6_CANLF EMAP like 4 OS=Canis lupus familiaris OX=96	3	4	4	4	14.4	14.4	14.4	35.644	319	319;337;351	0	29.065	4594000	3	ALAGCDFLTISPK;DHSQLTPVLSAK;TIVMGASFR;WLHNEDQMAVEK				255	177;468;3267;3795	True;True;True;True	181;477;3332;3870	197;512;3606;4191	224;590;4143;4826	224;590;4143;4826					-1;-1;-1
F1PRE0;A0A5F4CJ98;A0A5F4DCE6;F1PL36;A0A5F4D4G0	F1PRE0;A0A5F4CJ98;A0A5F4DCE6;F1PL36;A0A5F4D4G0	3;3;3;2;2	3;3;3;2;2	3;3;3;2;2	tr|E2RA64|E2RA64_CANLF L-lactate dehydrogenase OS=Canis lupus familiaris OX=9615 GN=LDHA PE=3 SV=3;tr|F1PVW0|F1PVW0_CANLF L-lactate dehydrogenase OS=Canis lupus familiaris OX=9615 GN=LDHA PE=3 SV=2;tr|A0A5F4CBM2|A0A5F4CBM2_CANLF L-lactate dehydrogenase OS=	5	3	3	3	6.8	6.8	6.8	56.398	514	514;595;629;617;630	0	22.484	3296100	3	ALAGVTYAAK;LSDSYSNTLPVR;SFHNELLTQLEQK				256	178;2294;2948	True;True;True	182;2332;3009	198;2512;3248	225;2856;3713	225;2856;3713					-1;-1;-1;-1;-1
A0A5F4CUV9;A0A5F4D3A7;A0A5F4D9M4;A0A5F4CJA9;J9NWP6;E2RSF6;E2RNQ7;J9P2Y8;J9NXN8;A0A5F4BUS4;A0A5F4CRG0	A0A5F4CUV9;A0A5F4D3A7;A0A5F4D9M4;A0A5F4CJA9;J9NWP6;E2RSF6;E2RNQ7;J9P2Y8;J9NXN8	6;6;6;6;5;4;4;4;3;2;2	6;6;6;6;5;4;4;4;3;2;2	3;3;3;3;3;2;2;1;1;1;2	tr|A0A5F4CBP9|A0A5F4CBP9_CANLF W2 domain-containing protein OS=Canis lupus familiaris OX=9615 PE=3 SV=1;tr|A0A5F4CC81|A0A5F4CC81_CANLF Basic leucine zipper and W2 domains 1 OS=Canis lupus familiaris OX=9615 GN=BZW1 PE=3 SV=1;tr|A0A5F4CEG0|A0A5F4CEG0_CANLF	11	6	6	3	28.5	28.5	13.9	30.149	267	267;270;276;479;181;144;181;233;181;86;175	0	43.877	33072000	8	DAVLLVFANK;HYFQNTQGLIFVVDSNDR;ILMVGLDAAGK;MLAEDELR;NISFTVWDVGGQDK;QDLPNAMNAAEITDK				257	419;1516;1675;2476;2599;2768	True;True;True;True;True;True	427;1542;1703;2520;2650;2825	457;1664;1831;2711;2859;3049	529;1897;2087;2088;3081;3257;3481;3482	529;1897;2088;3081;3257;3481					-1;-1;-1;-1;-1;-1;-1;-1;-1;-1;-1
F1PUE2;A0A5F4CJG8;A0A5F4CWJ6	F1PUE2;A0A5F4CJG8;A0A5F4CWJ6	3;3;3	3;3;3	3;3;3	tr|A0A5F4CQ19|A0A5F4CQ19_CANLF 26S proteasome non-ATPase regulatory subunit 13 OS=Canis lupus familiaris OX=9615 GN=PSMD13 PE=4 SV=1;tr|A0A5F4CC15|A0A5F4CC15_CANLF 26S proteasome non-ATPase regulatory subunit 13 OS=Canis lupus familiaris OX=9615 GN=PSMD13	3	3	3	3	6.4	6.4	6.4	55.89	486	486;502;543	0	19.782	2217500	2	AADAVEDLR;AWTALMSEAER;AYAQQLTEWAR				258	4;362;365	True;True;True	4;368;371	4;396;399	4;461;464	4;461;464					-1;-1;-1
E2RT80;E2RT72;A0A5F4CJN9;A0A5F4CNP4	E2RT80;E2RT72;A0A5F4CJN9;A0A5F4CNP4	2;2;2;2	2;2;2;2	2;2;2;2	tr|E2RB82|E2RB82_CANLF Signal transducer and activator of transcription OS=Canis lupus familiaris OX=9615 GN=STAT3 PE=3 SV=2;tr|A0A5F4CC58|A0A5F4CC58_CANLF Signal transducer and activator of transcription OS=Canis lupus familiaris OX=9615 GN=STAT3 PE=3 SV=	4	2	2	2	8.9	8.9	8.9	52.211	473	473;669;671;714	0	12.018	3086500	2	NVETTPANNEGGPEQGPSVEGLNAPTK;YSDDSDDSYFTSSSR				259	2691;3953	True;True	2747;4032	2967;4379	3390;5042	3390;5042					-1;-1;-1;-1
A0A5F4CJS5;J9P357;F1PNF3	A0A5F4CJS5;J9P357;F1PNF3	1;1;1	1;1;1	1;1;1	tr|A0A5F4CZI8|A0A5F4CZI8_CANLF Acyl-CoA synthetase long chain family member 3 OS=Canis lupus familiaris OX=9615 GN=ACSL3 PE=4 SV=1;tr|A0A5F4CC86|A0A5F4CC86_CANLF Acyl-CoA synthetase long chain family member 3 OS=Canis lupus familiaris OX=9615 GN=ACSL3 PE=4	3	1	1	1	1.2	1.2	1.2	153.08	1389	1389;1436;1481	0	8.6088	1583400	1	FSALQQAVPTESTDSR				260	1043	TRUE	1064	1146	1309	1309					-1;-1;-1
A0A5F4DCR0;A0A5F4CJT1;F1PGX1;F1PGX2;A0A5F4CLE4;A0A5F4DEJ2	A0A5F4DCR0;A0A5F4CJT1;F1PGX1;F1PGX2;A0A5F4CLE4;A0A5F4DEJ2	1;1;1;1;1;1	1;1;1;1;1;1	1;1;1;1;1;1	tr|A0A5F4CES0|A0A5F4CES0_CANLF Cold shock domain containing E1 OS=Canis lupus familiaris OX=9615 GN=CSDE1 PE=4 SV=1;tr|A0A5F4CCD6|A0A5F4CCD6_CANLF Cold shock domain containing E1 OS=Canis lupus familiaris OX=9615 GN=CSDE1 PE=4 SV=1;tr|F1PG95|F1PG95_CANLF C	6	1	1	1	1.3	1.3	1.3	114.08	1045	1045;1089;1107;1119;1120;1132	0	13.913	1268000	1	VTQEIVTESSVSSR				261	3716	TRUE	3788	4101	4728	4728					-1;-1;-1;-1;-1;-1
E2R9S7;A0A5F4CJZ9;A0A5F4DHY4;F1Q015;A0A5F4D2C2;J9NXR7;A0A5F4CYE0	E2R9S7;A0A5F4CJZ9	5;5;2;2;2;2;2	5;5;2;2;2;2;2	5;5;2;2;2;2;2	tr|A0A5F4CCM2|A0A5F4CCM2_CANLF Phospholipid scramblase OS=Canis lupus familiaris OX=9615 GN=PLSCR1 PE=3 SV=1;tr|A0A5F4CN06|A0A5F4CN06_CANLF Phospholipid scramblase OS=Canis lupus familiaris OX=9615 GN=PLSCR1 PE=3 SV=1;tr|J9P742|J9P742_CANLF Phospholipid sc	7	5	5	5	8.5	8.5	8.5	100.12	906	906;918;569;578;860;905;953	0	55.585	17530000	5	AVMDHVSDSFLETNVPLLVLIEAAK;EYAQVFR;NAGTEQDLGIQYK;TAAGEFADDPCSSVK;TSVQTEDDQLIAGQSAR				262	340;898;2528;3158;3345	True;True;True;True;True	346;914;2578;3223;3413	373;986;2773;3483;3694	438;1120;3153;4002;4251	438;1120;3153;4002;4251					-1;-1;-1;-1;-1;-1;-1
A0A5F4CK08;F1PIT0;F1PIT5	A0A5F4CK08;F1PIT0;F1PIT5	2;2;1	2;2;1	2;2;1	tr|A0A5F4CCP2|A0A5F4CCP2_CANLF Fatty acid hydroxylase domain-containing protein OS=Canis lupus familiaris OX=9615 PE=4 SV=1;tr|E2R6R3|E2R6R3_CANLF Methylsterol monooxygenase 1 OS=Canis lupus familiaris OX=9615 GN=MSMO1 PE=4 SV=1;tr|A0A5F4DFZ8|A0A5F4DFZ8_CA	3	2	2	2	4.3	4.3	4.3	78.295	691	691;386;372	0	14.821	2181400	2	ELAFLESR;YVSEVVIGAPYAVTAELLDHFK				263	751;3981	True;True	764;4061	827;4410	944;5077	944;5077					-1;-1;-1
A0A5F4D9A8;A0A5F4CKA3;J9P5R8;A0A5K1V900;Q004B2;J9NVF6;E2R9W0;J9PB47;A1YV64;J9NYC5	A0A5F4D9A8;A0A5F4CKA3;J9P5R8;A0A5K1V900;Q004B2;J9NVF6	3;3;3;2;2;2;1;1;1;1	3;3;3;2;2;2;1;1;1;1	3;3;3;2;2;2;1;1;1;1	tr|A0A5F4CN01|A0A5F4CN01_CANLF Histidine--tRNA ligase, cytoplasmic OS=Canis lupus familiaris OX=9615 GN=HARS1 PE=3 SV=1;tr|A0A5F4CHL4|A0A5F4CHL4_CANLF Histidine--tRNA ligase, cytoplasmic OS=Canis lupus familiaris OX=9615 GN=HARS1 PE=3 SV=1;tr|A0A5F4CD28|A0	10	3	3	3	6.3	6.3	6.3	49.508	458	458;521;524;515;521;521;230;422;429;446	0	17.855	2493700	3	FETALIR;TLTVHGVTR;YQCEVSNPVSSNK				264	952;3296;3939	True;True;True	969;3363;4018	1043;3641;4364	1182;4186;5025	1182;4186;5025					-1;-1;-1;-1;-1;-1;-1;-1;-1;-1
E2RB31;A0A5F4DL68;A0A5F4CLY0;A0A5F4CKH5	E2RB31;A0A5F4DL68;A0A5F4CLY0;A0A5F4CKH5	1;1;1;1	1;1;1;1	1;1;1;1	tr|A0A5F4CD56|A0A5F4CD56_CANLF Nardilysin convertase OS=Canis lupus familiaris OX=9615 GN=NRDC PE=3 SV=1;tr|J9P4J0|J9P4J0_CANLF Nardilysin convertase OS=Canis lupus familiaris OX=9615 GN=NRDC PE=3 SV=2;tr|E2RT71|E2RT71_CANLF Nardilysin convertase OS=Canis	4	1	1	1	1.6	1.6	1.6	104.66	934	934;973;1027;1066	0	7.541	813200	1	LYQPEYQEVSTEEQR				265	2418	TRUE	2457	2645	3011	3011					-1;-1;-1;-1
A0A5F4CKI1;E2RS43	A0A5F4CKI1;E2RS43	1;1	1;1	1;1	tr|A0A5F4CD57|A0A5F4CD57_CANLF EH domain containing 1 OS=Canis lupus familiaris OX=9615 GN=EHD1 PE=4 SV=1;tr|F1PSK6|F1PSK6_CANLF EH domain containing 1 OS=Canis lupus familiaris OX=9615 GN=EHD1 PE=4 SV=3	2	1	1	1	2.4	2.4	2.4	63.719	619	619;620	0	8.3803	1663600	1	ASYVAPLTAQPATYR				266	300	TRUE	306	331	385	385					-1;-1
F1PSZ2;F1Q3Z6;A0A5F4CKM3;E2RRM6	F1PSZ2;F1Q3Z6;A0A5F4CKM3	10;10;10;1	10;10;10;1	10;10;10;1	tr|A0A5F4CD83|A0A5F4CD83_CANLF Uncharacterized protein OS=Canis lupus familiaris OX=9615 GN=RPL37A PE=3 SV=1;tr|A0A5F4D5I2|A0A5F4D5I2_CANLF Uncharacterized protein OS=Canis lupus familiaris OX=9615 GN=RPL37A PE=3 SV=1;tr|E2QUK7|E2QUK7_CANLF Uncharacterized	4	10	10	10	18	18	18	88.305	779	779;823;829;966	0	75.556	23067000	9	DISTTLNADEAVAR;ELNNTCEPVVTQPK;FISEQDHQNFLR;FIVQNVSAQK;FQEAEERPTVFEELGQR;LVEHFCTEFK;NAVEEYVYEFR;NQQITHANNTVSNFK;VEDVSAVEIVGGTTR;VMYMDEEHLFSVEQITAMLLTK				267	479;780;985;989;1034;2362;2541;2669;3469;3640	True;True;True;True;True;True;True;True;True;True	488;793;1003;1007;1054;2401;2591;2723;3539;3712	526;856;1080;1084;1135;2587;2793;2939;3833;4017	608;975;1222;1227;1298;2944;3185;3357;4422;4628	608;975;1222;1227;1298;2944;3185;3357;4422;4628					-1;-1;-1;-1
A0A5F4CKZ4;E2RS47;A0A5F4DJ41;E2RL79	A0A5F4CKZ4;E2RS47	6;5;2;2	6;5;2;2	6;5;2;2	tr|A0A5F4CPP9|A0A5F4CPP9_CANLF Heteroous nuclear ribonucleoprotein H1 OS=Canis lupus familiaris OX=9615 GN=HNRNPH1 PE=4 SV=1;tr|A0A5F4CDJ8|A0A5F4CDJ8_CANLF Heteroous nuclear ribonucleoprotein H1 OS=Canis lupus familiaris OX=9615 GN=HNRNPH1 PE=4 SV=1;tr|E2R	4	6	6	6	17.3	17.3	17.3	42.485	376	376;350;346;367	0	44.84	29502000	7	AVPLPMTVR;GHWFLSPR;ITHYFIDLNK;LDHALNSPTSPCEEVIK;TEYTVAVQTASK;VHLTQLLEK				268	344;1189;1790;1995;3206;3531	True;True;True;True;True;True	350;1212;1821;2029;3271;3601	377;1300;1958;2191;3536;3899	442;1486;2243;2501;4063;4500;4501	442;1486;2243;2501;4063;4500					-1;-1;-1;-1
A0A5F4CL23;F1PM93;A0A5F4D8Z7;F1PPT5;A0A5F4D0L8	A0A5F4CL23;F1PM93;A0A5F4D8Z7;F1PPT5;A0A5F4D0L8	1;1;1;1;1	1;1;1;1;1	1;1;1;1;1	tr|A0A5F4CE21|A0A5F4CE21_CANLF High density lipoprotein binding protein OS=Canis lupus familiaris OX=9615 GN=HDLBP PE=4 SV=1;tr|E2RET1|E2RET1_CANLF High density lipoprotein binding protein OS=Canis lupus familiaris OX=9615 GN=HDLBP PE=4 SV=1	5	1	1	1	3.7	3.7	3.7	49.163	431	431;434;437;439;441	0	8.0322	1693200	1	FEGEPATHTQPGVQLR				269	948	TRUE	965	1039	1178	1178					-1;-1;-1;-1;-1
J9P1R0;A0A5F4CLM6;A0A5F4CM56;F1PLS1	J9P1R0;A0A5F4CLM6;A0A5F4CM56;F1PLS1	16;16;16;15	16;16;16;15	16;16;16;15	tr|A0A5F4CEB2|A0A5F4CEB2_CANLF Microspherule protein 1 OS=Canis lupus familiaris OX=9615 GN=MCRS1 PE=4 SV=1	4	16	16	16	27.5	27.5	27.5	91.885	819	819;822;834;741	0	113.13	40770000	16	AAEAFSELSK;AKPPPPDEFVDCLQK;APAPVPPGTVTQVDVR;DAMITVDDGIR;DTIDFLNYTVNNDER;EQFIAPYVPR;GPGEGVLTLR;GPQLDQGEAAVAFKPTPNR;HGFNLLAK;ISAAASDSGVESFDEGSSH;NNSELSVLKDDILEILDDR;QNVPVVNITYDSTPEDVK;QYHEQEETPEMMAAR;VAAWSAWAADQGDFEKPR;VFSQITVQK;VWTQDMILQVDDR				270	6;175;249;414;563;826;1284;1291;1429;1764;2657;2798;2826;3408;3504;3776	True;True;True;True;True;True;True;True;True;True;True;True;True;True;True;True	6;179;255;422;574;839;1309;1316;1455;1795;2711;2856;2884;3478;3574;3850	6;195;275;452;620;905;1403;1410;1563;1932;2927;3084;3113;3766;3869;4169	6;222;315;316;523;715;1028;1602;1611;1780;2210;3343;3524;3554;4328;4465;4801	6;222;315;523;715;1028;1602;1611;1780;2210;3343;3524;3554;4328;4465;4801					-1;-1;-1;-1
E2QSE3;A0A5F4CLS2	E2QSE3;A0A5F4CLS2	1;1	1;1	1;1	tr|F1PVC1|F1PVC1_CANLF Actin alpha 1, skeletal muscle OS=Canis lupus familiaris OX=9615 GN=ACTA1 PE=3 SV=3;tr|A0A5F4DE20|A0A5F4DE20_CANLF Actin alpha cardiac muscle 1 OS=Canis lupus familiaris OX=9615 GN=ACTC1 PE=3 SV=1;tr|F2Z4N7|F2Z4N7_CANLF Actin alpha c	2	1	1	1	3	3	3	47.339	427	427;429	0	9.4133	1242400	1	AQQVAVQEQEIAR				271	274	TRUE	280	301	350	350					-1;-1
A0A5F4CLY3	A0A5F4CLY3	2	1	1	tr|J9P3V6|J9P3V6_CANLF Basal cell adhesion molecule OS=Canis lupus familiaris OX=9615 GN=BCAM PE=4 SV=2;tr|F1PWJ7|F1PWJ7_CANLF Basal cell adhesion molecule OS=Canis lupus familiaris OX=9615 GN=BCAM PE=4 SV=3;tr|A0A5F4CFG4|A0A5F4CFG4_CANLF Basal cell adhesi	1	2	1	1	30.4	15.2	15.2	8.7168	79	79	0	7.6052	1388100	1	MAGIDDCYTSAR;SPYQEFTDHLVK				272	2428;3068	True;False	2469;3132	2658;3379	3025;3862	3025;3862					-1
A0A5F4CME2;E2RHX1	A0A5F4CME2;E2RHX1	1;1	1;1	1;1	tr|A0A5F4D0A0|A0A5F4D0A0_CANLF LSM14A mRNA processing body assembly factor OS=Canis lupus familiaris OX=9615 GN=LSM14A PE=3 SV=1;tr|A0A5F4D4Y0|A0A5F4D4Y0_CANLF LSM14A mRNA processing body assembly factor OS=Canis lupus familiaris OX=9615 GN=LSM14A PE=3 SV=	2	1	1	1	7.8	7.8	7.8	36.109	321	321;380	0	10.458	3038200	1	VHNESVLEQVWNIFSEASSNEAVSK				273	3532	TRUE	3602	3900	4502	4502					-1;-1
E2QYD2;A0A5F4CME4	E2QYD2;A0A5F4CME4	1;1	1;1	1;1	tr|E2QX53|E2QX53_CANLF Glucosamine-6-phosphate isomerase OS=Canis lupus familiaris OX=9615 GN=GNPDA1 PE=3 SV=1;tr|A0A5F4CG60|A0A5F4CG60_CANLF Glucosamine-6-phosphate isomerase OS=Canis lupus familiaris OX=9615 GN=GNPDA1 PE=3 SV=1	2	1	1	1	4.5	4.5	4.5	40.651	380	380;464	0	8.8744	1320700	1	EVIAVSCGPAQCQETIR				274	884	TRUE	899	970	1103	1103					-1;-1
A0A5F4CML9;E2RN03	A0A5F4CML9;E2RN03	2;2	2;2	2;2	tr|F1PX75|F1PX75_CANLF Protein phosphatase 2 scaffold subunit Aalpha OS=Canis lupus familiaris OX=9615 GN=PPP2R1A PE=4 SV=2;tr|A0A5F4CGH7|A0A5F4CGH7_CANLF Protein phosphatase 2 scaffold subunit Aalpha OS=Canis lupus familiaris OX=9615 GN=PPP2R1A PE=4 SV=1	2	2	2	2	5.2	5.2	5.2	45.364	407	407;482	0	12.335	316870	1	DIIGLAETGSGK;YLVMDEADR				275	471;3919	True;True	480;3995	515;4339	593;4994	593;4994					-1;-1
A0A5F4CMQ9;F1PBG0	A0A5F4CMQ9;F1PBG0	1;1	1;1	1;1	tr|F1PEA6|F1PEA6_CANLF DEAD box protein 5 OS=Canis lupus familiaris OX=9615 GN=DDX5 PE=3 SV=3;tr|A0A5F4CGI3|A0A5F4CGI3_CANLF DEAD box protein 5 OS=Canis lupus familiaris OX=9615 GN=DDX5 PE=3 SV=1	2	1	1	1	3.9	3.9	3.9	31.793	279	279;330	0.0036675	6.2296	900810	1	LVVVDENDVVK				276	2399	TRUE	2438	2626	2991	2991					-1;-1
A0A5F4CNE9;L7N097	A0A5F4CNE9;L7N097	3;3	3;3	3;3	tr|A0A5F4CGJ4|A0A5F4CGJ4_CANLF Plectin OS=Canis lupus familiaris OX=9615 GN=PLEC PE=4 SV=1;tr|A0A5F4CLW4|A0A5F4CLW4_CANLF Plectin OS=Canis lupus familiaris OX=9615 GN=PLEC PE=4 SV=1;tr|A0A5F4CZB8|A0A5F4CZB8_CANLF Plectin OS=Canis lupus familiaris OX=9615 G	2	3	3	3	7.2	7.2	7.2	50.977	461	461;470	0	22.035	49036000	3	QVTVNQSLLAPLR;SLLGLGASR;VDIDPAIQQVR				277	2824;3021;3457	True;True;True	2882;3085;3527	3111;3328;3821	3552;3804;4409	3552;3804;4409					-1;-1
A0A5F4DL11;A0A5F4CNG5;E2R2I4	A0A5F4DL11;A0A5F4CNG5;E2R2I4	1;1;1	1;1;1	1;1;1	tr|A0A5F4CGJ9|A0A5F4CGJ9_CANLF Eukaryotic translation initiation factor 6 OS=Canis lupus familiaris OX=9615 GN=EIF6 PE=3 SV=1;tr|E2R1S5|E2R1S5_CANLF Eukaryotic translation initiation factor 6 OS=Canis lupus familiaris OX=9615 GN=EIF6 PE=3 SV=3	3	1	1	1	4.3	4.3	4.3	49.273	417	417;440;445	0.0059666	6.1136	1291100	1	AHPVFYQGTYSQALNDAK				278	142	TRUE	144	155	179	179					-1;-1;-1
A0A5F4CNG7;J9P8T8;E2RNG4	A0A5F4CNG7;J9P8T8;E2RNG4	1;1;1	1;1;1	1;1;1	tr|A0A5F4D7Z5|A0A5F4D7Z5_CANLF Filamin A OS=Canis lupus familiaris OX=9615 GN=FLNA PE=3 SV=1;tr|A0A5F4CGT3|A0A5F4CGT3_CANLF Filamin A OS=Canis lupus familiaris OX=9615 GN=FLNA PE=3 SV=1;tr|F1PWW0|F1PWW0_CANLF Filamin A OS=Canis lupus familiaris OX=9615 GN=	3	1	1	1	0.4	0.4	0.4	236.32	2057	2057;2250;2280	0.0024631	6.2921	1013600	1	IEVLEEELR				279	1586	TRUE	1613	1737	1978	1978					-1;-1;-1
E2R149;A0A5F4CNJ0;J9P1E5	E2R149;A0A5F4CNJ0	4;4;1	4;4;1	4;4;1	tr|A0A5F4CGT6|A0A5F4CGT6_CANLF Eukaryotic translation initiation factor 3 subunit L OS=Canis lupus familiaris OX=9615 GN=EIF3L PE=3 SV=1;tr|A0A5F4CJV0|A0A5F4CJV0_CANLF Eukaryotic translation initiation factor 3 subunit L OS=Canis lupus familiaris OX=9615 G	3	4	4	4	32.3	32.3	32.3	21.863	192	192;220;196	0	31.33	15590000	4	DELILEGNDIELVSNSAALIQQATTVK;FLDGIYVSEK;MRPGVACSVSQAQK;TICSHVQNMIK				280	431;994;2505;3248	True;True;True;True	439;1013;2552;3313	470;1090;2746;3585	546;1234;3122;4117	546;1234;3122;4117					-1;-1;-1
A0A5F4CNM8;E2R2N2;F1PR84;A0A5F4C5E5;A0A5F4CD76;E2RIY9;A0A5F4BZN5;F6XJ47;E2QVF3	A0A5F4CNM8;E2R2N2;F1PR84;A0A5F4C5E5	4;4;2;2;1;1;1;1;1	4;4;2;2;1;1;1;1;1	4;4;2;2;1;1;1;1;1	tr|A0A5F4CYK6|A0A5F4CYK6_CANLF Electron transfer flavoprotein subunit alpha OS=Canis lupus familiaris OX=9615 GN=ETFA PE=3 SV=1;tr|A0A5F4CH61|A0A5F4CH61_CANLF Electron transfer flavoprotein subunit alpha OS=Canis lupus familiaris OX=9615 GN=ETFA PE=3 SV=1;	9	4	4	4	20.6	20.6	20.6	36.432	316	316;360;283;360;233;595;650;706;722	0	30.238	5061700	3	AAAAAAGAGPEMVR;IEVEQALAHPYLEQYYDPSDEPIAEAPFK;ISPFEHQTYCQR;YIHSANVLHR				281	0;1584;1778;3886	True;True;True;True	0;1610;1809;3962	0;1734;1946;4302	0;1974;2229;4954	0;1974;2229;4954					-1;-1;-1;-1;-1;-1;-1;-1;-1
A0A5F4CNT2	A0A5F4CNT2	5	5	5	tr|A0A5F4CH89|A0A5F4CH89_CANLF Monocarboxylate transporter 1 OS=Canis lupus familiaris OX=9615 GN=SLC16A1 PE=3 SV=1;tr|F1PCQ3|F1PCQ3_CANLF Monocarboxylate transporter 1 OS=Canis lupus familiaris OX=9615 GN=SLC16A1 PE=3 SV=1	1	5	5	5	22.1	22.1	22.1	33.43	303	303	0	32.851	8491200	5	GLFTGLTPR;LCSGVLGTVVHGK;SMVQFIGR;VLIQVGYEPLPPTIGR;VLQHYQECDKVEDLGSGNVQK				282	1229;1984;3044;3598;3609	True;True;True;True;True	1253;2018;3108;3670;3681	1345;2178;3354;3973;3984	1534;2488;3835;4581;4593	1534;2488;3835;4581;4593					-1
A0A5F4CNX1;J9P969	A0A5F4CNX1;J9P969	4;4	4;4	4;4	tr|A0A5F4CHG4|A0A5F4CHG4_CANLF Peroxiredoxin-1 OS=Canis lupus familiaris OX=9615 GN=PRDX1 PE=3 SV=1;tr|E2RHG2|E2RHG2_CANLF Peroxiredoxin-1 OS=Canis lupus familiaris OX=9615 GN=PRDX1 PE=3 SV=2;tr|A0A5F4CSD4|A0A5F4CSD4_CANLF Peroxiredoxin 1 OS=Canis lupus fa	2	4	4	4	5.6	5.6	5.6	159.18	1478	1478;1973	0	24.236	7859600	4	ADIDVSGPK;GEGPEVDVNLPK;VDIEAPDVSLEGPEGK;VDTDVPDVNIEEAEGK				283	55;1138;3458;3465	True;True;True;True	55;1159;3528;3535	57;1243;3822;3829	66;1423;4410;4418	66;1423;4410;4418					-1;-1
F1PBZ4;A0A5F4CP57;A0A5F4DF93;A0A5F4CDB4;A0A5F4C378	F1PBZ4;A0A5F4CP57;A0A5F4DF93;A0A5F4CDB4;A0A5F4C378	7;7;6;6;4	7;7;6;6;4	7;7;6;6;4	tr|J9NTI9|J9NTI9_CANLF 40S ribosomal protein S27 OS=Canis lupus familiaris OX=9615 PE=3 SV=2;tr|E2RLE2|E2RLE2_CANLF 40S ribosomal protein S27 OS=Canis lupus familiaris OX=9615 GN=RPS27 PE=3 SV=1;tr|A0A5F4CHM2|A0A5F4CHM2_CANLF 40S ribosomal protein S27 OS=C	5	7	7	7	27.4	27.4	27.4	26.812	237	237;271;199;233;448	0	47.892	252490000	9	ALIVLAHAEK;FGLSVGHHLGK;IQILEGWK;KALIVLAHAEK;LSPDIVAEQK;SIPTDNQIK;VLIGEFAYTYAAMYDK				284	202;964;1748;1852;2308;2987;3596	True;True;True;True;True;True;True	206;981;1779;1884;2347;3051;3668	223;1056;1912;2025;2529;3290;3971	253;254;1196;2179;2180;2318;2878;3759;3760;4579	254;1196;2180;2318;2878;3759;4579					-1;-1;-1;-1;-1
A0A5F4CP61;J9P746	A0A5F4CP61;J9P746	1;1	1;1	1;1	tr|A0A5F4CHQ6|A0A5F4CHQ6_CANLF Heteroous nuclear ribonucleoprotein U OS=Canis lupus familiaris OX=9615 GN=HNRNPU PE=4 SV=1;tr|F1Q3W0|F1Q3W0_CANLF Heteroous nuclear ribonucleoprotein U OS=Canis lupus familiaris OX=9615 GN=HNRNPU PE=4 SV=3;tr|J9P6J3|J9P6J3_C	2	1	1	1	2	2	2	54.825	511	511;540	0.0025063	6.3644	988360	1	LQNLQLQPGK				285	2278	TRUE	2316	2495	2839	2839					-1;-1
A0A5F4CP77;J9P4R8	A0A5F4CP77;J9P4R8	2;2	2;2	2;2	tr|A0A5F4CI27|A0A5F4CI27_CANLF Heteroous nuclear ribonucleoprotein D OS=Canis lupus familiaris OX=9615 GN=HNRNPD PE=4 SV=1;tr|A0A5F4CVB4|A0A5F4CVB4_CANLF Heteroous nuclear ribonucleoprotein D OS=Canis lupus familiaris OX=9615 GN=HNRNPD PE=4 SV=1;tr|E2RIX2|	2	2	2	2	18.3	18.3	18.3	13.015	115	115;121	0	16.144	26806000	4	LHYCVSCAIHSK;NIVEAAAVR				286	2103;2602	True;True	2140;2653	2306;2862	2626;3260;3261;3262	2626;3260					-1;-1
F1Q0H3;A0A5F4CTM7;A0A5F4CPD8;F1PVP9;P62822;A0A5F4CUN8;A0A5F4BVC3;A0A5F4D4V7;A0A5F4C3K3;F6XUK4	F1Q0H3;A0A5F4CTM7;A0A5F4CPD8;F1PVP9;P62822;A0A5F4CUN8;A0A5F4BVC3;A0A5F4D4V7;A0A5F4C3K3	3;3;3;3;3;3;2;2;2;1	2;2;2;2;2;2;1;1;2;1	2;2;2;2;2;2;1;1;2;1	tr|J9P2B7|J9P2B7_CANLF Histone H2A OS=Canis lupus familiaris OX=9615 GN=H2AC14 PE=3 SV=1;tr|J9NRH7|J9NRH7_CANLF Histone H2A OS=Canis lupus familiaris OX=9615 GN=H2AC12 PE=3 SV=2;tr|L7N0D9|L7N0D9_CANLF Histone H2A OS=Canis lupus familiaris OX=9615 GN=H2AJ P	10	3	2	2	20.2	13.9	13.9	19.018	173	173;198;199;201;205;218;141;169;258;175	0	10.991	3161800	2	EFADSLGIPFLETSAK;LLLIGDSGVGK;TITSSYYR				287	681;2180;3263	True;False;True	693;2217;3328	747;2387;3602	852;2716;4139	852;2716;4139					-1;-1;-1;-1;-1;-1;-1;-1;-1;-1
A0A5F4D243;F1PLN7;A0A5F4CPF3;E2RL92	A0A5F4D243;F1PLN7;A0A5F4CPF3;E2RL92	1;1;1;1	1;1;1;1	1;1;1;1	tr|A0A5F4CS12|A0A5F4CS12_CANLF Transaldolase OS=Canis lupus familiaris OX=9615 GN=LOC475937 PE=3 SV=1;tr|H9GW87|H9GW87_CANLF Transaldolase OS=Canis lupus familiaris OX=9615 GN=LOC475937 PE=3 SV=1;tr|A0A5F4CIV1|A0A5F4CIV1_CANLF Transaldolase OS=Canis lupus	4	1	1	1	1.4	1.4	1.4	88.46	796	796;849;850;864	0	7.1856	1967500	1	TEEGPTLSYGR				288	3192	TRUE	3257	3522	4048	4048					-1;-1;-1;-1
J9P208;A0A5F4CPI5;E2R268;A0A5F4CTN8;A0A5F4CT40	J9P208;A0A5F4CPI5;E2R268;A0A5F4CTN8;A0A5F4CT40	2;2;2;1;1	2;2;2;1;1	2;2;2;1;1	tr|F1PRE0|F1PRE0_CANLF Brain-specific angiogenesis inhibitor 1-associated protein 2 OS=Canis lupus familiaris OX=9615 GN=BAIAP2 PE=4 SV=3;tr|A0A5F4CJ98|A0A5F4CJ98_CANLF Brain-specific angiogenesis inhibitor 1-associated protein 2 OS=Canis lupus familiaris	5	2	2	2	7.6	7.6	7.6	36.324	330	330;341;359;328;329	0	14.699	2113700	2	EGIECEVINMR;PVGHCLEAATVLSK				289	698;2744	True;True	710;2801	764;3023	869;3451	869;3451					-1;-1;-1;-1;-1
A0A5F4DD51;A0A5F4CPI7;E2QXH4;F1Q1K6;A0A5F4CMH8;A0A5F4C1G1	A0A5F4DD51;A0A5F4CPI7;E2QXH4;F1Q1K6;A0A5F4CMH8;A0A5F4C1G1	6;6;6;6;5;4	6;6;6;6;5;4	6;6;6;6;5;4	tr|A0A5F4CUV9|A0A5F4CUV9_CANLF Uncharacterized protein OS=Canis lupus familiaris OX=9615 GN=ARF3 PE=3 SV=1;tr|A0A5F4D3A7|A0A5F4D3A7_CANLF Uncharacterized protein OS=Canis lupus familiaris OX=9615 GN=ARF3 PE=3 SV=1;tr|A0A5F4D9M4|A0A5F4D9M4_CANLF Uncharacter	6	6	6	6	22.9	22.9	22.9	32.487	301	301;313;326;353;304;261	0	52.137	29069000	9	DYFEEYGK;GGNFGFGDSR;IDTIEIITDR;LTDCVVMR;NMGGPYGGGNYGPGGSGGSGGYGGR;NYYEQWGK				290	596;1178;1565;2323;2643;2712	True;True;True;True;True;True	607;1201;1591;2362;2694;2768	655;1289;1715;2547;2907;2908;2989	753;1475;1951;1952;2899;3318;3319;3320;3413	753;1475;1952;2899;3318;3413		28		41	-1;-1;-1;-1;-1;-1
A0A5F4CPQ6;J9NRN0;E2RQ81;A0A5F4CDA0	A0A5F4CPQ6;J9NRN0;E2RQ81;A0A5F4CDA0	13;13;12;9	13;13;12;9	13;13;12;9	tr|F1PUE2|F1PUE2_CANLF Protein kinase C and casein kinase substrate in neurons 2 OS=Canis lupus familiaris OX=9615 GN=PACSIN2 PE=3 SV=2;tr|A0A5F4CJG8|A0A5F4CJG8_CANLF Protein kinase C and casein kinase substrate in neurons 2 OS=Canis lupus familiaris OX=96	4	13	13	13	23.4	23.4	23.4	77.107	704	704;709;529;475	0	92.294	37256000	13	AHEILPDLVCCSAK;AIADTGANVIVTGGK;APGFAQMLK;HEKEDGAISTIVLR;HFSGLEEAVYR;IAVYSCPFDGMITETK;LATNAAITVLR;LFVTNDAATILR;LVPGGGATEIELAK;MVINHLEK;NVGLDIEAEVPAVK;QITSYGETRPGLEQYAIK;TVGATALPR				291	139;149;252;1413;1422;1541;1979;2069;2378;2518;2694;2784;3380	True;True;True;True;True;True;True;True;True;True;True;True;True	141;152;258;1439;1448;1567;2012;2105;2417;2567;2750;2841;3448	150;151;167;278;1543;1556;1690;2171;2268;2604;2761;2970;3068;3732	173;174;192;193;321;1758;1772;1924;2480;2585;2966;3140;3393;3504;4293	173;192;321;1758;1772;1924;2480;2585;2966;3140;3393;3504;4293					-1;-1;-1;-1
E2RFR5;A0A5F4CQ75;A0A5F4CAB3;A0A5F4CHC8	E2RFR5;A0A5F4CQ75;A0A5F4CAB3;A0A5F4CHC8	2;2;1;1	2;2;1;1	2;2;1;1	tr|E2RT80|E2RT80_CANLF ADP ribosylation factor GTPase activating protein 3 OS=Canis lupus familiaris OX=9615 GN=ARFGAP3 PE=4 SV=3;tr|E2RT72|E2RT72_CANLF ADP ribosylation factor GTPase activating protein 3 OS=Canis lupus familiaris OX=9615 GN=ARFGAP3 PE=4 S	4	2	2	2	24.7	24.7	24.7	10.35	89	89;89;85;97	0	11.259	2484500	2	NFGSYVTHETK;YNPTWHCIVGR				292	2568;3929	True;True	2619;4007	2824;4351	3217;5009	3217;5009					-1;-1;-1;-1
A0A5F4D8T6;A0A5F4CQF8;A0A5F4CSW2;A0A5F4DA87;A0A5F4D6N6;F1PPT7	A0A5F4D8T6;A0A5F4CQF8;A0A5F4CSW2;A0A5F4DA87;A0A5F4D6N6;F1PPT7	6;6;6;6;6;6	6;6;6;6;6;6	6;6;6;6;6;6	tr|A0A5F4CJS5|A0A5F4CJS5_CANLF Eukaryotic translation initiation factor 4 gamma 1 OS=Canis lupus familiaris OX=9615 GN=EIF4G1 PE=3 SV=1;tr|J9P357|J9P357_CANLF Eukaryotic translation initiation factor 4 gamma 1 OS=Canis lupus familiaris OX=9615 GN=EIF4G1 PE	6	6	6	6	4	4	4	194.05	1741	1741;1945;2009;2040;2069;2154	0	39.834	10340000	7	ACGNFGIPCELR;EIVLADVIDNDSWR;EVTPEGLQMVK;IATGSFLK;NFEWVAER;VVVLMGSTSDLSHCEK				293	41;741;892;1539;2564;3767	True;True;True;True;True;True	41;754;907;1565;2615;3841	43;817;978;1688;2820;4159;4160	51;933;1112;1922;3212;4791;4792	51;933;1112;1922;3212;4791					-1;-1;-1;-1;-1;-1
A0A5F4D717;F6V659;A0A5F4CQL9	A0A5F4D717;F6V659;A0A5F4CQL9	3;3;3	3;3;3	3;3;3	tr|A0A5F4DCR0|A0A5F4DCR0_CANLF Desmoglein 2 OS=Canis lupus familiaris OX=9615 GN=DSG2 PE=4 SV=1;tr|A0A5F4CJT1|A0A5F4CJT1_CANLF Desmoglein 2 OS=Canis lupus familiaris OX=9615 GN=DSG2 PE=4 SV=1;tr|F1PGX1|F1PGX1_CANLF Desmoglein 2 OS=Canis lupus familiaris OX	3	3	3	3	5.3	5.3	5.3	73.896	659	659;740;784	0	20.339	3210800	3	ELLIIGGVAAR;FLICTDVAAR;HYYEVSCHDQGLCR				294	774;1000;1518	True;True;True	787;1019;1544	850;1098;1667	969;1245;1900	969;1245;1900					-1;-1;-1
F1PIA2;A0A5F4CQQ1	F1PIA2;A0A5F4CQQ1	4;4	4;4	4;4	tr|E2R9S7|E2R9S7_CANLF Catenin alpha 1 OS=Canis lupus familiaris OX=9615 GN=CTNNA1 PE=3 SV=1;tr|A0A5F4CJZ9|A0A5F4CJZ9_CANLF Catenin alpha 1 OS=Canis lupus familiaris OX=9615 GN=CTNNA1 PE=3 SV=1	2	4	4	4	19	19	19	29.2	252	252;288	0	32.38	8541200	5	EFCQQEVEPMCK;EYAEDDNIYQQK;IQQEIAVQNPLVSER;LLTSGYLQR				295	684;897;1750;2201	True;True;True;True	696;913;1781;2238	750;985;1914;2409	855;1119;2182;2183;2743	855;1119;2183;2743					-1;-1
A0A5F4CQZ6;A0A5F4D9Y4;E2RBA8;A0A5F4DA54;A0A5F4D8Q9;A0A5F4C8N3;A0A5F4D2J8;A0A5F4CLP1;F6XLB5	A0A5F4CQZ6;A0A5F4D9Y4;E2RBA8;A0A5F4DA54;A0A5F4D8Q9;A0A5F4C8N3;A0A5F4D2J8	5;5;5;5;4;4;4;2;1	5;5;5;5;4;4;4;2;1	5;5;5;5;4;4;4;2;1	tr|A0A5F4CK08|A0A5F4CK08_CANLF CTP:phosphoethanolamine cytidylyltransferase OS=Canis lupus familiaris OX=9615 GN=PCYT2 PE=3 SV=1;tr|F1PIT0|F1PIT0_CANLF CTP:phosphoethanolamine cytidylyltransferase OS=Canis lupus familiaris OX=9615 GN=PCYT2 PE=3 SV=3;tr|F1P	9	5	5	5	14.8	14.8	14.8	51.832	473	473;492;596;602;582;582;626;238;269	0	39.943	7173100	5	ANHTQETSQQLAPSVASAR;ILAQITGTEHLK;LMEDTEDWRPR;SPSWQQPNQAVLSPGR;TPMCAHCNQVIR				296	242;1659;2208;3066;3325	True;True;True;True;True	248;1687;2245;3130;3392	267;1815;2416;3377;3671	306;2068;2750;3860;4224	306;2068;2750;3860;4224					-1;-1;-1;-1;-1;-1;-1;-1;-1
A0A5F4DI06;A0A5F4CQZ7;E2R0A0	A0A5F4DI06;A0A5F4CQZ7;E2R0A0	2;2;2	2;2;2	2;2;2	tr|A0A5F4D9A8|A0A5F4D9A8_CANLF Carcinoembryonic antigen-related cell adhesion molecule 28 OS=Canis lupus familiaris OX=9615 GN=CEACAM1 PE=4 SV=1;tr|A0A5F4CKA3|A0A5F4CKA3_CANLF Carcinoembryonic antigen-related cell adhesion molecule 28 OS=Canis lupus famili	3	2	2	2	8	8	8	32.154	289	289;329;489	0	12.047	810660	1	EEAADLSSLKPK;TEVQDFQPYFK				297	662;3203	True;True	674;3268	728;3533	832;4060	832;4060					-1;-1;-1
A0A5F4CR13;F1PU93	A0A5F4CR13;F1PU93	3;3	3;3	3;3	tr|E2RB31|E2RB31_CANLF Hypoxia up-regulated 1 OS=Canis lupus familiaris OX=9615 GN=HYOU1 PE=3 SV=3;tr|A0A5F4DL68|A0A5F4DL68_CANLF Hypoxia up-regulated 1 OS=Canis lupus familiaris OX=9615 GN=HYOU1 PE=3 SV=1;tr|A0A5F4CLY0|A0A5F4CLY0_CANLF Hypoxia up-regulate	2	3	3	3	3.3	3.3	3.3	126.2	1115	1115;1214	0	22.822	3864500	2	KYDEVLHMVR;LLELGPKPEVAQQTR;YAVTTGDYGIIR				298	1935;2163;3813	True;True;True	1967;2200;3888	2122;2368;4211	2428;2696;4849	2428;2696;4849					-1;-1
A0A5F4CR76	A0A5F4CR76	4	2	2	tr|A0A5F4CKI1|A0A5F4CKI1_CANLF RNA binding motif protein 14 OS=Canis lupus familiaris OX=9615 GN=RBM14 PE=4 SV=1;tr|E2RS43|E2RS43_CANLF RNA binding motif protein 14 OS=Canis lupus familiaris OX=9615 GN=RBM14 PE=4 SV=2	1	4	2	2	3.7	1.2	1.2	321.2	2948	2948	0	11.575	2282600	2	AEIIEQDVYER;DELLAQHAAGALALPGLVAVLTR;GFFDPNTHENLTYLQLLER;GYFDEEMNR				299	85;432;1151;1387	True;True;False;False	86;440;1173;1412	90;471;1259;1514	105;547;1442;1725	105;547;1442;1725					-1
A0A5F4CR91;E2QZT4	A0A5F4CR91;E2QZT4	2;2	2;2	2;2	tr|F1PSZ2|F1PSZ2_CANLF Heat shock protein family H (Hsp110) member 1 OS=Canis lupus familiaris OX=9615 GN=HSPH1 PE=3 SV=3;tr|F1Q3Z6|F1Q3Z6_CANLF Heat shock protein family H (Hsp110) member 1 OS=Canis lupus familiaris OX=9615 GN=HSPH1 PE=3 SV=3;tr|A0A5F4CKM	2	2	2	2	9.5	9.5	9.5	31.338	284	284;310	0	14.016	2202600	2	ISNLDLETDPGK;SGEYSCIFLPELLGK				300	1775;2958	True;True	1806;3020	1943;3259	2226;3726	2226;3726					-1;-1
A0A5F4CRC2;F1Q1V0;A0A5F4D3B0	A0A5F4CRC2;F1Q1V0;A0A5F4D3B0	2;2;1	2;2;1	2;2;1	tr|A0A5F4CKZ4|A0A5F4CKZ4_CANLF Phytanoyl-CoA 2-hydroxylase interacting protein like OS=Canis lupus familiaris OX=9615 GN=PHYHIPL PE=3 SV=1;tr|E2RS47|E2RS47_CANLF Phytanoyl-CoA 2-hydroxylase interacting protein like OS=Canis lupus familiaris OX=9615 GN=PHYH	3	2	2	2	2.7	2.7	2.7	122.08	1072	1072;973;915	0	12.51	1669500	2	AADEEAFEDNSEEYIR;SQICDNAALYAQK				301	5;3076	True;True	5;3140	5;3388	5;3871	5;3871					-1;-1;-1
A0A5F4CTV8;J9NYQ8;A0A5F4CRD5;A0A5F4BYH5	A0A5F4CTV8;J9NYQ8;A0A5F4CRD5;A0A5F4BYH5	2;2;2;1	2;2;2;1	2;2;2;1	tr|A0A5F4CL23|A0A5F4CL23_CANLF Septin OS=Canis lupus familiaris OX=9615 GN=SEPTIN6 PE=3 SV=1;tr|F1PM93|F1PM93_CANLF Septin OS=Canis lupus familiaris OX=9615 GN=SEPTIN6 PE=3 SV=2;tr|A0A5F4D8Z7|A0A5F4D8Z7_CANLF Septin OS=Canis lupus familiaris OX=9615 GN=SEP	4	2	2	2	16.5	16.5	16.5	14.473	127	127;144;154;116	0	12.997	4891200	2	EDGQEYAQVIK;LEAMCFDGVK				302	648;2018	True;True	660;2052	714;2214	817;2526	817;2526					-1;-1;-1;-1
F1Q1R1;A0A5F4CRJ6;E2QV08;A0A5F4DBT7	F1Q1R1;A0A5F4CRJ6;E2QV08;A0A5F4DBT7	2;2;2;1	2;2;2;1	2;2;2;1	tr|J9P1R0|J9P1R0_CANLF Epidermal growth factor receptor pathway substrate 8 OS=Canis lupus familiaris OX=9615 GN=EPS8 PE=3 SV=2;tr|A0A5F4CLM6|A0A5F4CLM6_CANLF Epidermal growth factor receptor pathway substrate 8 OS=Canis lupus familiaris OX=9615 GN=EPS8 PE	4	2	2	2	17.6	17.6	17.6	23.022	210	210;305;334;169	0	16.62	3535500	2	NVIIWGNHSSTQYPDVSHAK;VIVVGNPANTNCLTASK				303	2695;3561	True;True	2751;3632	2971;3933	3394;4536	3394;4536					-1;-1;-1;-1
J9NZA2;A0A5F4CRS3;A0A5F4CMH6;A0A5F4D3C5;A0A5F4BXI3;A0A5F4CFP7;A0A5F4BUB8;J9NRH1;E2QXL2;A0A5F4CH81	J9NZA2;A0A5F4CRS3;A0A5F4CMH6;A0A5F4D3C5;A0A5F4BXI3;A0A5F4CFP7;A0A5F4BUB8;J9NRH1;E2QXL2;A0A5F4CH81	7;7;6;6;6;6;6;6;6;5	7;7;6;6;6;6;6;6;6;5	7;7;6;6;6;6;6;6;6;5	tr|E2QSE3|E2QSE3_CANLF Flotillin OS=Canis lupus familiaris OX=9615 GN=FLOT1 PE=3 SV=1;tr|A0A5F4CLS2|A0A5F4CLS2_CANLF Flotillin OS=Canis lupus familiaris OX=9615 GN=FLOT1 PE=3 SV=1	10	7	7	7	16.7	16.7	16.7	79.555	712	712;738;695;707;708;710;725;736;749;533	0	66.45	13449000	7	FATEYCNTIEGTAK;IIQHCSNYSTQELLR;LGIIGVVNR;LPVTNEMVHNLVAIELAYINTK;SSLLDDLLTESEDMAQR;TLESVDPLGGLNTIDILTAIR;VAAGGGGVGDGGQEPTTGNWR				304	923;1644;2085;2254;3098;3275;3403	True;True;True;True;True;True;True	939;1671;2121;2291;3162;3340;3473	1012;1799;2285;2467;3413;3615;3761	1149;2049;2605;2809;3901;4152;4323	1149;2049;2605;2809;3901;4152;4323					-1;-1;-1;-1;-1;-1;-1;-1;-1;-1
F1Q0B0;A0A5F4CSC0	F1Q0B0;A0A5F4CSC0	3;3	3;3	3;3	tr|A0A5F4CLY3|A0A5F4CLY3_CANLF Ribosomal_S5_C domain-containing protein OS=Canis lupus familiaris OX=9615 PE=4 SV=1	2	3	3	3	4.3	4.3	4.3	77.481	715	715;725	0	21.972	5110800	3	GLSEDTTEETLK;NDLAVVDVR;SISLYYTGEK				305	1246;2550;2993	True;True;True	1270;2600;3057	1363;2803;3296	1553;3195;3769	1553;3195;3769					-1;-1
A0A5F4CSI9;E2R0F2;A0A5F4CA24;A0A5F4C8Z5;A0A5F4CV27;J9P5S3;A0A5F4BNS1;A0A5F4DH55;E2RP26	A0A5F4CSI9;E2R0F2;A0A5F4CA24	18;18;15;4;4;4;4;4;4	16;16;15;2;2;2;2;2;2	16;16;15;2;2;2;2;2;2	tr|A0A5F4CME2|A0A5F4CME2_CANLF Uncharacterized protein OS=Canis lupus familiaris OX=9615 PE=4 SV=1;tr|E2RHX1|E2RHX1_CANLF Ly1 antibody reactive OS=Canis lupus familiaris OX=9615 GN=LYAR PE=4 SV=2	9	18	16	16	9.4	8.7	8.7	277.71	2602	2602;2633;2379;2593;2662;2693;2709;2712;2720	0	113.86	17762000	16	AGPGTLSVTIEGPSK;APSVATVGSICDLNLK;DLAEDAPWK;EAGAGGLSIAVEGPSK;EVGEHLVSIK;GAGTGGLGLTVEGPCEAK;HVGNQQYNVTYVVK;IGNLQTDLSDGLR;IQQNTFTR;LTVMSLQESGLK;LVSPGSANETSSILVESVTR;SPFEVNVDK;SPFVVQVGEACSPNACR;VEVGQGQEFAIDTK;VFGPGVER;VHSPSGAVEECHVSELEPDK;VTVLFAGQHISK;YGGPNHIVGSPFK				306	124;258;487;616;881;1094;1509;1609;1751;2348;2392;3057;3059;3483;3493;3535;3721;3864	True;True;False;True;True;True;True;True;False;True;True;True;True;True;True;True;True;True	126;264;496;627;896;1115;1535;1636;1782;2387;2431;3121;3123;3553;3563;3605;3793;3940	134;284;534;676;967;1199;1657;1761;1915;2573;2619;3368;3370;3847;3857;3903;4106;4276	155;330;616;777;1100;1373;1888;2007;2184;2930;2983;3850;3852;4439;4450;4505;4733;4924	155;330;616;777;1100;1373;1888;2007;2184;2930;2983;3850;3852;4439;4450;4505;4733;4924					-1;-1;-1;-1;-1;-1;-1;-1;-1
E2RCN3;A0A5F4CSM6	E2RCN3;A0A5F4CSM6	3;3	3;3	3;3	tr|E2QYD2|E2QYD2_CANLF Electron transfer flavoprotein subunit beta OS=Canis lupus familiaris OX=9615 GN=ETFB PE=3 SV=2;tr|A0A5F4CME4|A0A5F4CME4_CANLF Electron transfer flavoprotein subunit beta OS=Canis lupus familiaris OX=9615 GN=ETFB PE=3 SV=1	2	3	3	3	11.6	11.6	11.6	44.625	380	380;435	0	17.261	2882100	3	DGEEAGPGDPLLEAGPK;LQAEAQQLR;SMVNTKPEQAEEESEEVR				307	448;2257;3043	True;True;True	457;2294;3107	489;2470;3353	565;2812;3834	565;2812;3834					-1;-1
A0A5F4CT18;J9P3P1;E2R8N6;A0A5F4CVC4	A0A5F4CT18;J9P3P1;E2R8N6;A0A5F4CVC4	1;1;1;1	1;1;1;1	1;1;1;1	tr|A0A5F4CML9|A0A5F4CML9_CANLF RNA helicase OS=Canis lupus familiaris OX=9615 GN=DDX47 PE=3 SV=1;tr|E2RN03|E2RN03_CANLF RNA helicase OS=Canis lupus familiaris OX=9615 GN=DDX47 PE=3 SV=2	4	1	1	1	4.7	4.7	4.7	34.265	319	319;354;374;384	0	6.9531	661990	1	SVGLANQELAEVVSR				308	3131	TRUE	3195	3449	3958	3958					-1;-1;-1;-1
A0A5F4CT31;A0A5F4CXK6;E2RF73	A0A5F4CT31;A0A5F4CXK6;E2RF73	4;4;3	4;4;3	4;4;3	tr|A0A5F4CMQ9|A0A5F4CMQ9_CANLF 5-AMP-activated protein kinase subunit gamma-1 OS=Canis lupus familiaris OX=9615 GN=PRKAG1 PE=3 SV=1;tr|F1PBG0|F1PBG0_CANLF 5-AMP-activated protein kinase subunit gamma-1 OS=Canis lupus familiaris OX=9615 GN=PRKAG1 PE=3 SV=	3	4	4	4	6.7	6.7	6.7	84.068	748	748;816;817	0	26.551	1806500	3	GSSGVGLTAAVTTDQETGER;GVVCIDEFDK;LIVNVNDLR;TAIHEVMEQGR				309	1322;1367;2130;3162	True;True;True;True	1347;1392;2167;3227	1441;1490;2334;3487	1646;1698;2658;4006	1646;1698;2658;4006					-1;-1;-1
A0A5F4CT62;F6Y478;A0A5F4CGF1;E2REA4;A0A5F4C5W5	A0A5F4CT62;F6Y478	8;6;3;1;1	6;5;3;1;1	6;5;3;1;1	tr|A0A5F4CNE9|A0A5F4CNE9_CANLF IF rod domain-containing protein OS=Canis lupus familiaris OX=9615 GN=KRT86 PE=3 SV=1;tr|L7N097|L7N097_CANLF IF rod domain-containing protein OS=Canis lupus familiaris OX=9615 GN=KRT86 PE=3 SV=1	5	8	6	6	33.9	26.5	26.5	27.764	245	245;246;124;290;362	0	50.433	37705000	6	AVTEQGAELSNEER;DSTLIMQLLR;NLLSVAYK;QTIDNSQGAYQEAFDISK;YDDMATCMK;YLAEVACGDDR;YLAEVACGDDRK;YLIANATNPESK				310	352;556;2627;2814;3824;3894;3895;3903	True;False;False;True;True;True;True;True	358;567;2678;2872;3900;3970;3971;3979	385;613;2891;3101;4225;4311;4312;4313;4321	450;707;3294;3295;3542;4863;4964;4965;4966;4975	450;707;3294;3542;4863;4964;4965;4975					-1;-1;-1;-1;-1
A0A5F4CTD1;E2RNY7	A0A5F4CTD1;E2RNY7	7;7	7;7	7;7	tr|A0A5F4DL11|A0A5F4DL11_CANLF Fas associated factor family member 2 OS=Canis lupus familiaris OX=9615 GN=FAF2 PE=4 SV=1;tr|A0A5F4CNG5|A0A5F4CNG5_CANLF Fas associated factor family member 2 OS=Canis lupus familiaris OX=9615 GN=FAF2 PE=4 SV=1;tr|E2R2I4|E2R2	2	7	7	7	31.3	31.3	31.3	32.938	297	297;298	0	55.852	19850000	8	EVMLVGIGDK;GLCGAIHSSVAK;HLLIGVSSDR;KPPTFGDASVIALELLNSGYEFDEGSIIFNR;LTLTFNR;NEVATLQAAGK;VYGVGSLALYEK				311	888;1222;1461;1915;2335;2563;3781	True;True;True;True;True;True;True	903;1246;1487;1947;2374;2614;3855	974;1337;1338;1598;2100;2560;2819;4174	1107;1526;1527;1822;2401;2916;3211;4806	1107;1527;1822;2401;2916;3211;4806					-1;-1
J9P9V0;A0A5F4CTR8;A0A5F4BVY6;A0A5F4CPW0;A0A5F4C4A6;A0A5F4BVU1	J9P9V0;A0A5F4CTR8;A0A5F4BVY6;A0A5F4CPW0	9;9;7;7;4;3	9;9;7;7;4;3	7;7;5;5;3;2	tr|A0A5F4CNG7|A0A5F4CNG7_CANLF Desmoplakin OS=Canis lupus familiaris OX=9615 GN=DSP PE=4 SV=1;tr|J9P8T8|J9P8T8_CANLF Desmoplakin OS=Canis lupus familiaris OX=9615 GN=DSP PE=4 SV=2;tr|E2RNG4|E2RNG4_CANLF Desmoplakin OS=Canis lupus familiaris OX=9615 GN=DSP	6	9	9	7	40.8	40.8	33.3	27.419	240	240;302;267;314;107;106	0	77.54	79006000	12	AASDIAMTELPPTHPIR;DSTLIMQLLR;EAAENSLVAYK;HLIPAANTGESK;IISSIEQK;MDDREDLVYQAK;NLLSVAYK;YDEMVESMK;YLAEFATGNDR				312	29;556;610;1459;1647;2439;2627;3826;3891	True;True;True;True;True;True;True;True;True	29;567;621;1485;1674;2481;2482;2678;3902;3967	29;613;670;1596;1802;2670;2671;2891;4227;4307	32;33;707;771;1820;2052;3037;3038;3294;3295;4865;4960	33;707;771;1820;2052;3038;3294;4865;4960		29		1	-1;-1;-1;-1;-1;-1
A0A5F4CTU1;F1Q067	A0A5F4CTU1;F1Q067	6;6	6;6	6;6	tr|E2R149|E2R149_CANLF 60S ribosomal protein L9 OS=Canis lupus familiaris OX=9615 GN=RPL9 PE=3 SV=1;tr|A0A5F4CNJ0|A0A5F4CNJ0_CANLF 60S ribosomal protein L9 OS=Canis lupus familiaris OX=9615 GN=RPL9 PE=3 SV=1	2	6	6	6	15.4	15.4	15.4	44.842	384	384;417	0	53.178	19907000	6	ADTLTPEECQQFK;DVTNNVHYENYR;IYEFPETDDEEENK;SPLAQMEEER;SPLAQMEEERR;VNIIPLIAK				313	67;589;1838;3062;3063;3646	True;True;True;True;True;True	67;600;1870;3126;3127;3718	69;647;648;2011;3373;3374;4023	79;745;746;2303;3855;3856;4636	79;746;2303;3855;3856;4636					-1;-1
A0A5F4CTW8	A0A5F4CTW8	2	1	1	tr|A0A5F4CNM8|A0A5F4CNM8_CANLF Mitogen-activated protein kinase OS=Canis lupus familiaris OX=9615 GN=MAPK1 PE=3 SV=1;tr|E2R2N2|E2R2N2_CANLF Mitogen-activated protein kinase OS=Canis lupus familiaris OX=9615 GN=MAPK1 PE=3 SV=1;tr|F1PR84|F1PR84_CANLF Mitogen	1	2	1	1	6.4	3.2	3.2	37.4	345	345	0.0025	6.358	0	1	IVALNAHTFLR;TNIIPVLEDAR				314	1803;3307	False;True	1835;3374	1973;3653	2258;4200	2258;4200					-1
F1P8N6;P41148;A0A5F4CUB2	F1P8N6;P41148;A0A5F4CUB2	18;18;18	17;17;17	17;17;17	tr|A0A5F4CNT2|A0A5F4CNT2_CANLF Mitochondrial carrier 2 OS=Canis lupus familiaris OX=9615 GN=MTCH2 PE=3 SV=1	3	18	17	17	24.8	23.3	23.3	92.384	803	803;804;805	0	136.86	42925000	18	DISTNYYASQK;EAESSPFVER;EDSDDEAAVEEEEEEK;EEEAIQLDGLNASQIR;ELISNASDALDK;FAFQAEVNR;FQSSHHPSDITSLDQYVER;GLFDEYGSK;GTTITLVLK;GVVDSDDLPLNVSR;IYFMAGSSR;LIINSLYK;NLLHVTDTGVGMTR;SILFVPTSAPR;TETVEEPMEEEEAAK;TETVEEPMEEEEAAKEEK;TFEINPR;YNDTFWK				315	478;614;656;667;771;912;1042;1227;1337;1368;1842;2115;2626;2981;3201;3202;3209;3925	True;True;True;True;False;True;True;True;True;True;True;True;True;True;True;True;True;True	487;625;668;679;784;928;1063;1251;1362;1393;1874;2152;2677;3045;3266;3267;3274;4002	525;674;722;733;847;1001;1144;1145;1343;1457;1491;2015;2319;2890;3284;3531;3532;3539;4346	607;775;825;838;965;966;1138;1307;1308;1532;1664;1699;2307;2640;3293;3753;4058;4059;4066;5003	607;775;825;838;966;1138;1307;1532;1664;1699;2307;2640;3293;3753;4058;4059;4066;5003					-1;-1;-1
A0A5F4CUY2;F6UQ33	A0A5F4CUY2;F6UQ33	1;1	1;1	1;1	tr|A0A5F4CNX1|A0A5F4CNX1_CANLF AHNAK nucleoprotein OS=Canis lupus familiaris OX=9615 GN=AHNAK PE=4 SV=1;tr|J9P969|J9P969_CANLF AHNAK nucleoprotein OS=Canis lupus familiaris OX=9615 GN=AHNAK PE=4 SV=2	2	1	1	1	2	2	2	79.602	701	701;749	0	7.0608	1085000	1	LLGPENSEGLCSTR				316	2171	TRUE	2208	2377	2705	2705					-1;-1
F1PTF0;A0A5F4CUZ2	F1PTF0;A0A5F4CUZ2	1;1	1;1	1;1	tr|F1PBZ4|F1PBZ4_CANLF NAD(P)H quinone dehydrogenase 1 OS=Canis lupus familiaris OX=9615 GN=NQO1 PE=3 SV=2;tr|A0A5F4CP57|A0A5F4CP57_CANLF NAD(P)H quinone dehydrogenase 1 OS=Canis lupus familiaris OX=9615 GN=NQO1 PE=3 SV=1;tr|A0A5F4DF93|A0A5F4DF93_CANLF NAD	2	1	1	1	5.5	5.5	5.5	24.032	219	219;275	0	7.5318	1263500	1	LAAAQVDMESSK				317	1941	TRUE	1973	2128	2434	2434					-1;-1
A0A5F4CV08;J9NUL0;A0A5F4DI79;F1Q147	A0A5F4CV08;J9NUL0;A0A5F4DI79;F1Q147	2;2;2;2	2;2;2;2	2;2;2;2	tr|A0A5F4CP61|A0A5F4CP61_CANLF Acetyl-CoA C-myristoyltransferase OS=Canis lupus familiaris OX=9615 GN=SCP2 PE=3 SV=1;tr|J9P746|J9P746_CANLF Acetyl-CoA C-myristoyltransferase OS=Canis lupus familiaris OX=9615 GN=SCP2 PE=3 SV=1	4	2	2	2	2.4	2.4	2.4	114.5	995	995;1039;1044;1063	0	11.157	1013200	2	HLGYKPEEYK;LLQFYAETCPAPER				318	1457;2194	True;True	1483;2231	1594;2402	1818;2736	1818;2736					-1;-1;-1;-1
A0A5F4CVK3;H9GWE2;J9P7E0;A0A5F4CSJ7;A0A5F4BUZ5	A0A5F4CVK3;H9GWE2;J9P7E0;A0A5F4CSJ7;A0A5F4BUZ5	2;1;1;1;1	2;1;1;1;1	2;1;1;1;1	tr|A0A5F4CP77|A0A5F4CP77_CANLF 40S ribosomal protein S26 OS=Canis lupus familiaris OX=9615 GN=RPS26 PE=3 SV=1;tr|J9P4R8|J9P4R8_CANLF 40S ribosomal protein S26 OS=Canis lupus familiaris OX=9615 GN=RPS26 PE=3 SV=1	5	2	2	2	11.3	11.3	11.3	33.699	311	311;423;435;435;440	0	18.549	9417100	3	ELGLDHPGAEYPNICAGTDR;LDGDQVSSPHDVLVK				319	766;1994	True;True	779;2028	842;2189;2190	960;2499;2500	960;2500					-1;-1;-1;-1;-1
E2R9I0;A0A5F4CVP8;E2R9I1	E2R9I0;A0A5F4CVP8;E2R9I1	5;5;3	3;3;2	3;3;2	tr|A0A5F4D243|A0A5F4D243_CANLF Matrin 3 OS=Canis lupus familiaris OX=9615 GN=MATR3 PE=4 SV=1;tr|F1PLN7|F1PLN7_CANLF Matrin 3 OS=Canis lupus familiaris OX=9615 GN=MATR3 PE=4 SV=2;tr|A0A5F4CPF3|A0A5F4CPF3_CANLF Matrin 3 OS=Canis lupus familiaris OX=9615 GN=M	3	5	3	3	9.5	5.1	5.1	69.464	631	631;660;700	0	16.83	3137000	3	ALDTMNFDVIK;EFSPFGSITSAK;FSPAGPVLSIR;GFGFVSYEK;SLGYAYVNFQQPADAER				320	185;690;1049;1154;3014	False;True;True;True;False	189;702;1070;1176;3078	205;756;1152;1262;3319	234;861;1316;1445;3793	234;861;1316;1445;3793					-1;-1;-1
A0A5F4CVS6;A0A5F4D0H4;A0A5F4BX10;A0A5F4D5Q4;A0A5F4BP30;E2R0S6;A0A5F4CRG8;A0A5F4C0T4	A0A5F4CVS6;A0A5F4D0H4;A0A5F4BX10;A0A5F4D5Q4;A0A5F4BP30;E2R0S6;A0A5F4CRG8;A0A5F4C0T4	12;12;11;11;9;9;9;7	12;12;11;11;9;9;9;7	12;12;11;11;9;9;9;7	tr|J9P208|J9P208_CANLF Pyruvate dehydrogenase E1 component subunit beta OS=Canis lupus familiaris OX=9615 PE=4 SV=2;tr|A0A5F4CPI5|A0A5F4CPI5_CANLF Pyruvate dehydrogenase E1 component subunit beta OS=Canis lupus familiaris OX=9615 GN=PDHB PE=4 SV=1;tr|E2R26	8	12	12	12	44.3	44.3	44.3	37.819	341	341;395;342;395;324;530;557;487	0	105.43	62215000	17	AYEADYGSSLEEDIQADTSGYLER;DLTETLQSELSGK;EGVIIEILASR;FITILCTR;GIGTNEQAIIDVLTR;GSPHFNPEPDAEALYTAMK;ILVCLLQGSR;LMVALMYPPYR;NLHSYFAER;SEIDLNLIK;TLGSMIEGDTSGDYR;VFEEYER				321	366;517;713;987;1194;1318;1691;2216;2622;2926;3276;3491	True;True;True;True;True;True;True;True;True;True;True;True	372;526;725;1005;1217;1343;1720;2253;2673;2987;3341;3561	400;565;782;1082;1305;1437;1850;2426;2886;3225;3616;3855	465;649;650;651;890;1224;1225;1492;1642;2108;2109;2761;2762;3289;3687;4153;4448	465;651;890;1224;1492;1642;2109;2762;3289;3687;4153;4448					-1;-1;-1;-1;-1;-1;-1;-1
A0A5F4CVY4;E2RPE3	A0A5F4CVY4;E2RPE3	2;2	2;2	2;2	tr|A0A5F4DD51|A0A5F4DD51_CANLF Heterogeneous nuclear ribonucleoproteins A2/B1 OS=Canis lupus familiaris OX=9615 GN=HNRNPA2B1 PE=4 SV=1;tr|A0A5F4CPI7|A0A5F4CPI7_CANLF Heterogeneous nuclear ribonucleoproteins A2/B1 OS=Canis lupus familiaris OX=9615 GN=HNRNPA	2	2	2	2	4.8	4.8	4.8	36.564	335	335;366	0	11.471	1500300	2	LQSEVAELK;YLIEIAK				322	2282;3904	True;True	2320;3980	2499;4322	2843;4976	2843;4976					-1;-1
A0A5F4CVZ6;A0A5F4DIU2;E2R8E5;F1PEZ0	A0A5F4CVZ6;A0A5F4DIU2;E2R8E5;F1PEZ0	1;1;1;1	1;1;1;1	1;1;1;1	tr|A0A5F4CPQ6|A0A5F4CPQ6_CANLF CCT-theta OS=Canis lupus familiaris OX=9615 GN=CCT8 PE=3 SV=1;tr|J9NRN0|J9NRN0_CANLF CCT-theta OS=Canis lupus familiaris OX=9615 GN=CCT8 PE=3 SV=1;tr|E2RQ81|E2RQ81_CANLF CCT-theta OS=Canis lupus familiaris OX=9615 GN=CCT8 PE=	4	1	1	1	7.3	7.3	7.3	14.437	124	124;138;272;479	0.0012674	6.4298	2112200	1	LIVENLSSR				323	2129	TRUE	2166	2333	2657	2657					-1;-1;-1;-1
A0A5F4D5C3;A0A5F4CWC5;A0A5F4DD62;A0A5F4C1Q4;E2RHR0	A0A5F4D5C3;A0A5F4CWC5;A0A5F4DD62;A0A5F4C1Q4;E2RHR0	3;3;2;2;2	3;3;2;2;2	3;3;2;2;2	tr|A0A5F4D8T6|A0A5F4D8T6_CANLF Multifunctional protein ADE2 OS=Canis lupus familiaris OX=9615 GN=PAICS PE=3 SV=1;tr|A0A5F4CQF8|A0A5F4CQF8_CANLF Multifunctional protein ADE2 OS=Canis lupus familiaris OX=9615 GN=PAICS PE=3 SV=1;tr|A0A5F4CSW2|A0A5F4CSW2_CANLF	5	3	3	3	19.7	19.7	19.7	32.401	304	304;467;372;405;427	0	36.663	6904500	3	AEDTLDRPLEGQSYQNSGGDHPQNR;ASELGHSLNENVLKPAQEK;SPSSDSWTCADASAEK				324	77;286;3065	True;True;True	78;292;3129	82;315;3376	96;365;3859	96;365;3859					-1;-1;-1;-1;-1
F1PVM3;A0A5F4CWG4	F1PVM3;A0A5F4CWG4	2;2	2;2	2;2	tr|A0A5F4D717|A0A5F4D717_CANLF ATP-dependent RNA helicase DDX1 OS=Canis lupus familiaris OX=9615 GN=DDX1 PE=3 SV=1;tr|F6V659|F6V659_CANLF ATP-dependent RNA helicase DDX1 OS=Canis lupus familiaris OX=9615 GN=DDX1 PE=3 SV=1;tr|A0A5F4CQL9|A0A5F4CQL9_CANLF ATP	2	2	2	2	4.8	4.8	4.8	60.9	537	537;597	0	11.548	956810	2	LIMGLDGTTEGLQR;SFGAAGGYIAGR				325	2119;2946	True;True	2156;3007	2323;3246	2644;3711	2644;3711					-1;-1
A0A5F4CWJ3;E2R431	A0A5F4CWJ3;E2R431	3;3	3;3	3;3	tr|F1PIA2|F1PIA2_CANLF Ubiquitinyl hydrolase 1 OS=Canis lupus familiaris OX=9615 GN=OTUB1 PE=3 SV=3;tr|A0A5F4CQQ1|A0A5F4CQQ1_CANLF Ubiquitin thioesterase OS=Canis lupus familiaris OX=9615 GN=OTUB1 PE=3 SV=1	2	3	3	3	9.9	9.9	9.9	43.674	395	395;413	0	28.003	5455600	4	FVIGGPQGDAGLTGR;TGMILLAGEITSR;TQVTVQYMQDR				326	1066;3226;3336	True;True;True	1087;3291;3403	1171;3558;3684	1339;1340;4086;4240	1339;4086;4240					-1;-1
A0A5F4CWL3;A0A5F4DGM9;F1PD37;A0A5F4CPR9	A0A5F4CWL3;A0A5F4DGM9;F1PD37;A0A5F4CPR9	2;2;2;1	2;2;2;1	2;2;2;1	tr|A0A5F4CQZ6|A0A5F4CQZ6_CANLF PDZ and LIM domain 5 OS=Canis lupus familiaris OX=9615 GN=PDLIM5 PE=4 SV=1;tr|A0A5F4D9Y4|A0A5F4D9Y4_CANLF PDZ and LIM domain 5 OS=Canis lupus familiaris OX=9615 GN=PDLIM5 PE=4 SV=1;tr|E2RBA8|E2RBA8_CANLF PDZ and LIM domain 5	4	2	2	2	6.8	6.8	6.8	33.493	294	294;337;346;281	0	12.3	2331000	2	LVALLNTLDR;VDDQIAIVFK				327	2355;3450	True;True	2394;3520	2580;3814	2937;4401	2937;4401					-1;-1;-1;-1
A0A5F4D4F1;A0A5F4CWP8;A0A5F4BWZ6;A0A5F4CD75;E2R7F1;A0A5F4DAI5	A0A5F4D4F1;A0A5F4CWP8;A0A5F4BWZ6;A0A5F4CD75;E2R7F1;A0A5F4DAI5	11;11;10;10;10;7	2;2;2;1;2;0	2;2;2;1;2;0	tr|A0A5F4DI06|A0A5F4DI06_CANLF Peroxiredoxin-like 2 activated in M-CSF stimulated monocytes OS=Canis lupus familiaris OX=9615 GN=PRXL2A PE=3 SV=1;tr|A0A5F4CQZ7|A0A5F4CQZ7_CANLF Peroxiredoxin-like 2 activated in M-CSF stimulated monocytes OS=Canis lupus fam	6	11	2	2	13.7	2.9	2.9	67.908	577	577;592;545;546;549;447	0	11.894	2224100	3	APDFVFYAPR;FVIKPIDK;IGFPWSEIR;IQVWHEEHR;ISQLEMAR;KAPDFVFYAPR;KPDTIEVQQMK;LFFLQVK;NISFNDK;QLFDQVVK;RKPDTIEVQQMK				328	250;1068;1603;1760;1779;1853;1909;2053;2598;2787;2847	False;False;False;True;True;False;False;False;False;False;False	256;1089;1630;1791;1810;1885;1941;2088;2649;2844;2907;2908	276;1173;1755;1928;1947;2026;2027;2093;2094;2251;2858;3071;3140;3141;3142;3143	317;318;319;1342;1998;2205;2206;2230;2319;2320;2391;2392;2565;3256;3507;3508;3591;3592;3593;3594;3595;3596;3597	318;1342;1998;2206;2230;2319;2391;2565;3256;3507;3594		30		305	-1;-1;-1;-1;-1;-1
E2QXD1;A0A5F4CWV7;A0A5F4DJQ9;A0A5F4CUX2;A0A5F4C998	E2QXD1;A0A5F4CWV7;A0A5F4DJQ9	14;14;14;1;1	14;14;14;1;1	14;14;14;1;1	tr|A0A5F4CR76|A0A5F4CR76_CANLF Uncharacterized protein OS=Canis lupus familiaris OX=9615 GN=EPPK1 PE=4 SV=1	5	14	14	14	28.7	28.7	28.7	52.567	488	488;490;512;122;133	0	134.44	101510000	20	DENQNVNHQLAQEDAQR;DLLSSVAR;EFSGNVESGLK;GAGTDDSTLVR;LGTDESCFNMILATR;LLVSMCQGNR;PAANFDAMR;PAFFAER;QTFSQMYQK;SEIDLVQIK;TILQCALNR;TLGTMIASDTSGDYR;TLGTMIASDTSGDYRK;VLIEILCTR				329	433;504;688;1090;2093;2203;2713;2714;2813;2927;3256;3277;3278;3595	True;True;True;True;True;True;True;True;True;True;True;True;True;True	441;513;700;1111;2129;2130;2240;2769;2770;2871;2988;3321;3342;3343;3667	472;552;754;1195;2293;2294;2411;2990;2991;3100;3226;3227;3595;3617;3618;3619;3970	548;634;859;1369;2613;2614;2745;3414;3415;3541;3688;3689;3690;4129;4154;4155;4156;4157;4577;4578	548;634;859;1369;2614;2745;3414;3415;3541;3688;4129;4154;4156;4577		31		366	-1;-1;-1;-1;-1
A0A5F4CX05;Q29471	A0A5F4CX05;Q29471	2;2	2;2	1;1	tr|A0A5F4CR91|A0A5F4CR91_CANLF Basigin OS=Canis lupus familiaris OX=9615 GN=BSG PE=4 SV=1;tr|E2QZT4|E2QZT4_CANLF Basigin OS=Canis lupus familiaris OX=9615 GN=BSG PE=4 SV=2	2	2	2	1	8.2	8.2	3.1	32.852	293	293;316	0	13.419	2778000	2	AEVDLQGIK;TALALLDRPSEYDAR				330	92;3163	True;True	93;3228	98;3488	113;4007	113;4007					-1;-1
A0A5F4D1V8;A0A5F4CXL7;J9PBD3	A0A5F4D1V8;A0A5F4CXL7;J9PBD3	3;3;2	3;3;2	3;3;2	tr|A0A5F4CRC2|A0A5F4CRC2_CANLF Chromosome segregation 1-like protein OS=Canis lupus familiaris OX=9615 GN=CSE1L PE=3 SV=1;tr|F1Q1V0|F1Q1V0_CANLF Chromosome segregation 1-like protein OS=Canis lupus familiaris OX=9615 GN=CSE1L PE=3 SV=2;tr|A0A5F4D3B0|A0A5F4	3	3	3	3	15.7	15.7	15.7	20.466	178	178;214;214	0	25.222	13722000	4	EHVIEALR;LIPDGCGVK;VHIGQVIMSIR				331	719;2120;3529	True;True;True	731;2157;3599	789;2324;3896;3897	897;2645;4497;4498	897;2645;4497					-1;-1;-1
E2RGH5;A0A5F4CY33;J9P920;A0A5F4DKU0	E2RGH5;A0A5F4CY33;J9P920;A0A5F4DKU0	11;11;10;7	11;11;10;7	11;11;10;7	tr|A0A5F4CTV8|A0A5F4CTV8_CANLF Eukaryotic translation initiation factor 4C OS=Canis lupus familiaris OX=9615 GN=EIF1AX PE=3 SV=1;tr|J9NYQ8|J9NYQ8_CANLF Eukaryotic translation initiation factor 4C OS=Canis lupus familiaris OX=9615 GN=EIF1AX PE=3 SV=1;tr|A0A	4	11	11	11	15.2	15.2	15.2	111.8	1002	1002;1068;818;546	0	92.565	28660000	11	AAVATLLR;AVQQDSLDEDLIR;AVTLHDQGTAQWADLSSQFYLR;DSPGVVTCLDEAR;IYDDDFFQNLDGVANALDNVDAR;KPLLESGTLGTK;LDQPMTEIVSR;NEEDATELVALAR;NIILGGVK;QPAENVNQYLTDPK;YDGQVAVFGSDLQEK				332	31;347;354;552;1835;1912;2006;2558;2590;2799;3828	True;True;True;True;True;True;True;True;True;True;True	31;353;360;563;1867;1944;2040;2609;2641;2857;3904	31;380;388;609;2008;2097;2202;2814;2850;3085;4229	35;445;453;702;2300;2395;2514;3206;3248;3525;4867	35;445;453;702;2300;2395;2514;3206;3248;3525;4867					-1;-1;-1;-1
A0A5F4CYA3;E2RNG2;F1PX22;A0A5F4DEB1	A0A5F4CYA3;E2RNG2	18;18;4;2	18;18;4;2	18;18;4;2	tr|F1Q1R1|F1Q1R1_CANLF Malate dehydrogenase 1 OS=Canis lupus familiaris OX=9615 GN=MDH1 PE=4 SV=3;tr|A0A5F4CRJ6|A0A5F4CRJ6_CANLF Malate dehydrogenase OS=Canis lupus familiaris OX=9615 GN=MDH1 PE=3 SV=1;tr|E2QV08|E2QV08_CANLF Malate dehydrogenase OS=Canis l	4	18	18	18	38.2	38.2	38.2	57.34	531	531;605;468;525	0	147.97	145270000	21	AVDSLVPIGR;EAYPGDVFYLHSR;ELIIGDR;EVAAFAQFGSDLDAATQQLLSR;GIRPAINVGLSVSR;HALIIYDDLSK;ILGADTSVDLEETGR;LELAQYR;LYCIYVAIGQK;NVQAEEMVEFSSGLK;PAINVGLSVSR;QMSLLLR;STVAQLVK;TGAIVDVPVGEELLGR;TGTAEVSSILEER;TSIAIDTIINQK;VLSIGDGIAR;VVDALGNAIDGK				333	323;640;770;865;1200;1398;1667;2038;2408;2701;2715;2796;3125;3219;3232;3339;3614;3726	True;True;True;True;True;True;True;True;True;True;True;True;True;True;True;True;True;True	329;651;783;879;1223;1424;1695;2073;2447;2757;2771;2854;3189;3284;3297;3406;3686;3798	355;701;846;949;1313;1528;1823;2235;2635;2978;2992;3082;3443;3550;3564;3687;3989;4111	411;802;964;1081;1501;1742;1743;2077;2078;2079;2548;3001;3401;3402;3416;3522;3951;4078;4092;4093;4243;4244;4598;4738	411;802;964;1081;1501;1742;2078;2548;3001;3401;3416;3522;3951;4078;4092;4243;4598;4738					-1;-1;-1;-1
F1PY28;A0A5F4CYI2;A0A5F4DDL7;A0A5F4DD75;A0A5F4C7Z5	F1PY28;A0A5F4CYI2;A0A5F4DDL7;A0A5F4DD75;A0A5F4C7Z5	7;7;7;7;6	7;7;7;7;6	7;7;7;7;6	tr|J9NZA2|J9NZA2_CANLF Dynamin-1-like protein OS=Canis lupus familiaris OX=9615 GN=DNM1L PE=3 SV=2;tr|A0A5F4CRS3|A0A5F4CRS3_CANLF Dynamin-1-like protein OS=Canis lupus familiaris OX=9615 GN=DNM1L PE=3 SV=1;tr|A0A5F4CMH6|A0A5F4CMH6_CANLF Dynamin-1-like prot	5	7	7	7	20.8	20.8	20.8	42.88	385	385;446;451;470;414	0	67.194	39714000	12	DLIITPATILK;GETIHIPTMENGPK;LFRPDLNMDR;LTDIQYGR;PTFIGTEPSLGVK;PVSLWANPK;YLTMDDLTTALEGNR				334	498;1142;2064;2324;2742;2747;3915	True;True;True;True;True;True;True	507;1164;2099;2100;2363;2799;2804;3991	546;1249;2262;2263;2548;3021;3026;4335	628;1430;1431;2578;2579;2900;2901;3446;3447;3448;3454;4989	628;1431;2579;2900;3447;3454;4989		32		116	-1;-1;-1;-1;-1
A0A5F4CZ54;F1PXG4;A0A5F4D2B3;P50994	A0A5F4CZ54;F1PXG4;A0A5F4D2B3;P50994	8;7;6;5	8;7;6;5	8;7;6;5	tr|F1Q0B0|F1Q0B0_CANLF Nucleolin OS=Canis lupus familiaris OX=9615 GN=NCL PE=4 SV=2;tr|A0A5F4CSC0|A0A5F4CSC0_CANLF Nucleolin OS=Canis lupus familiaris OX=9615 GN=NCL PE=4 SV=1	4	8	8	8	27	27	27	36.094	318	318;363;645;319	0	71.011	11910000	8	AEIDMMDIR;DEGNFLDDALMR;GAGTDEGCLIEILASR;INQTYQLQYGR;QDAQDLYEAGEK;SDTSFMFQR;SLEDDIR;VLVSLSAGGR				335	84;429;1092;1714;2765;2912;3005;3627	True;True;True;True;True;True;True;True	85;437;1113;1745;2822;2973;3069;3699	89;468;1197;1876;3046;3211;3309;4002	104;543;1371;2142;3477;3671;3782;4611	104;543;1371;2142;3477;3671;3782;4611					-1;-1;-1;-1
Q3YIX4;A0A5F4DJ82;F1P699;A0A5F4CZX9;A0A5F4D0L9	Q3YIX4;A0A5F4DJ82;F1P699;A0A5F4CZX9;A0A5F4D0L9	9;9;9;9;8	9;9;9;9;8	9;9;9;9;8	tr|A0A5F4CSI9|A0A5F4CSI9_CANLF Filamin B OS=Canis lupus familiaris OX=9615 GN=FLNB PE=3 SV=1;tr|E2R0F2|E2R0F2_CANLF Filamin B OS=Canis lupus familiaris OX=9615 GN=FLNB PE=3 SV=2;tr|A0A5F4CA24|A0A5F4CA24_CANLF Filamin B OS=Canis lupus familiaris OX=9615 GN=	5	9	9	9	65.2	65.2	65.2	20.921	187	187;198;222;243;227	0	90.859	108060000	17	CDEPILSNR;EWHHFLVVNMK;GNDISSGTVLSDYVGSGPPK;LYTLVLTDPDAPSR;NRPTSIAWDGLDPGK;VLTPTQVK;WSGPLSLQEVEERPQHALHVK;YTGTEVDELGK;YVWLVYEQSGPLK				336	383;894;1264;2422;2675;3620;3799;3965;3985	True;True;True;True;True;True;True;True;True	390;909;910;1288;2461;2730;3692;3874;4045;4065	419;980;981;982;1381;2649;2650;2946;2947;3995;4196;4197;4393;4414	486;1114;1115;1116;1572;1573;3015;3016;3017;3366;3367;3368;4604;4832;4833;5058;5082	486;1115;1573;3015;3368;4604;4832;5058;5082		33		92	-1;-1;-1;-1;-1
A0A5F4D002;F1P9P5	A0A5F4D002;F1P9P5	5;5	5;5	5;5	tr|E2RCN3|E2RCN3_CANLF Hsp90 chaperone protein kinase-targeting subunit OS=Canis lupus familiaris OX=9615 GN=CDC37 PE=3 SV=1;tr|A0A5F4CSM6|A0A5F4CSM6_CANLF Hsp90 chaperone protein kinase-targeting subunit OS=Canis lupus familiaris OX=9615 GN=CDC37 PE=3 SV=	2	5	5	5	7.9	7.9	7.9	91.299	826	826;891	0	40.644	3607200	5	KQEVQAWDGEVR;SAADSISESVPVGPK;SSENPNEVFR;TMTELEIDMNQR;YFDGSGGNNHAVEHYR				337	1918;2874;3088;3303;3846	True;True;True;True;True	1950;2935;3152;3370;3922	2103;3173;3403;3648;4257	2404;3631;3889;4194;4904	2404;3631;3889;4194;4904					-1;-1
A0A5F4D0A6;E2RNQ8;A0A5F4D0U0	A0A5F4D0A6;E2RNQ8;A0A5F4D0U0	8;8;7	8;8;7	8;8;7	tr|A0A5F4CT18|A0A5F4CT18_CANLF Arginase OS=Canis lupus familiaris OX=9615 GN=ARG2 PE=3 SV=1;tr|J9P3P1|J9P3P1_CANLF Arginase OS=Canis lupus familiaris OX=9615 GN=ARG2 PE=3 SV=2;tr|E2R8N6|E2R8N6_CANLF Arginase OS=Canis lupus familiaris OX=9615 GN=ARG2 PE=3 S	3	8	8	8	22.8	22.8	22.8	53.888	474	474;501;481	0	62.279	13378000	7	EAGIEMGDEEDLSTPNEK;ESIVDVEGVVR;GEEILSGAQR;GFVEIQTPK;IGSCTQQDVELHVQK;IHDPQLLTER;LPLQLDDAVRPEVEGEEEGR;YGVSSMIQSQDKPDR				338	617;838;1136;1165;1615;1622;2244;3874	True;True;True;True;True;True;True;True	628;851;1157;1187;1642;1649;2281;3950	677;918;1241;1273;1767;1774;2457;4287	778;1044;1421;1457;2013;2020;2799;4935	778;1044;1421;1457;2013;2020;2799;4935					-1;-1;-1
E2RMM5;A0A5F4D0R1;P24406;F6XY66;A0A5F4CC53;A0A5F4CI09;E2RLH2;A0A5F4CU26;J9NUD2	E2RMM5;A0A5F4D0R1;P24406;F6XY66;A0A5F4CC53;A0A5F4CI09;E2RLH2	4;4;3;3;3;2;2;1;1	4;4;3;3;3;2;2;1;1	4;4;3;3;3;2;2;1;1	tr|A0A5F4CT31|A0A5F4CT31_CANLF DNA replication licensing factor MCM3 OS=Canis lupus familiaris OX=9615 GN=MCM3 PE=3 SV=1;tr|A0A5F4CXK6|A0A5F4CXK6_CANLF DNA replication licensing factor MCM3 OS=Canis lupus familiaris OX=9615 GN=MCM3 PE=3 SV=1;tr|E2RF73|E2RF	9	4	4	4	26.4	26.4	26.4	22.006	193	193;229;193;193;212;183;198;151;199	0	24.122	9429800	5	EVFEMATR;HFCPNVPIILVGNK;ISAFGYLECSAK;QVELALWDTAGQEDYDR				339	879;1418;1765;2817	True;True;True;True	894;1444;1796;2875	965;1551;1552;1933;3104	1098;1767;1768;2211;3545	1098;1767;2211;3545					-1;-1;-1;-1;-1;-1;-1;-1;-1
A0A5F4D0Z3;A0A5S6CFZ3;B6V8E6	A0A5F4D0Z3;A0A5S6CFZ3;B6V8E6	12;12;12	9;9;9	9;9;9	tr|A0A5F4CT62|A0A5F4CT62_CANLF 14-3-3 protein theta OS=Canis lupus familiaris OX=9615 GN=YWHAQ PE=3 SV=1;tr|F6Y478|F6Y478_CANLF 14_3_3 domain-containing protein OS=Canis lupus familiaris OX=9615 GN=YWHAQ PE=3 SV=2	3	12	9	9	21.9	16.6	16.6	77.211	703	703;744;781	0	69.97	29931000	10	AAVSHWQQQSYLDSGIHSGATTTAPSLSGK;AGDREDITEPAICALR;EDITEPAICALR;HQEAEMAQNAVR;LLNDEDQVVVNK;LLWTTSR;LVQLLVR;MEEIVEGCTGALHILAR;NLALCPANHAPLR;TMQNTNDVETAR;TSMGGTQQQFVEGVR;VAAGVLCELAQDK				340	35;113;650;1485;2187;2206;2386;2444;2609;3301;3341;3404	True;True;True;True;True;False;True;False;True;True;True;False	35;115;662;1511;2224;2243;2425;2487;2660;3368;3408;3409;3474	36;123;716;1629;2395;2414;2612;2676;2870;3646;3689;3690;3762	43;140;819;1859;2727;2748;2975;3043;3270;4192;4246;4247;4324	43;140;819;1859;2727;2748;2975;3043;3270;4192;4247;4324		34		553	-1;-1;-1
A0A5F4D110;E2RM32	A0A5F4D110;E2RM32	3;3	3;3	3;3	tr|A0A5F4CTD1|A0A5F4CTD1_CANLF ATP synthase subunit gamma OS=Canis lupus familiaris OX=9615 GN=ATP5F1C PE=3 SV=1;tr|E2RNY7|E2RNY7_CANLF ATP synthase subunit gamma OS=Canis lupus familiaris OX=9615 GN=ATP5F1C PE=2 SV=3	2	3	3	3	4.4	4.4	4.4	108.67	974	974;1022	0	23.734	6362300	3	SAEDSFTGFVR;SPDMQGSHQLLVVSEEQFK;VGVQNMELAPVQR				341	2878;3055;3524	True;True;True	2939;3119;3594	3177;3366;3891	3635;3848;4491	3635;3848;4491					-1;-1
E2RFT3;A0A5F4D180	E2RFT3;A0A5F4D180	5;5	5;5	5;5	tr|J9P9V0|J9P9V0_CANLF 14_3_3 domain-containing protein OS=Canis lupus familiaris OX=9615 GN=YWHAE PE=3 SV=2;tr|A0A5F4CTR8|A0A5F4CTR8_CANLF 14_3_3 domain-containing protein OS=Canis lupus familiaris OX=9615 GN=YWHAE PE=3 SV=1;tr|A0A5F4BVY6|A0A5F4BVY6_CANLF	2	5	5	5	11.2	11.2	11.2	59.77	528	528;577	0	49.465	13491000	6	AGVQSGTNALLVVK;FITYPFDQNR;KTEYISTEFNR;LLEEEIQAPTSSK;YGISNEKPEVK				342	138;988;1925;2156;3868	True;True;True;True;True	140;1006;1957;2193;3944	149;1083;2110;2361;4280;4281	172;1226;2412;2687;4928;4929	172;1226;2412;2687;4929					-1;-1
A0A5F4D4I0;A0A5F4D1K3;A0A5F4D3G3;E2R3I8	A0A5F4D4I0;A0A5F4D1K3;A0A5F4D3G3;E2R3I8	1;1;1;1	1;1;1;1	1;1;1;1	tr|A0A5F4CTU1|A0A5F4CTU1_CANLF Septin OS=Canis lupus familiaris OX=9615 GN=SEPTIN7 PE=3 SV=1;tr|F1Q067|F1Q067_CANLF Septin OS=Canis lupus familiaris OX=9615 GN=SEPTIN7 PE=3 SV=3	4	1	1	1	8.8	8.8	8.8	20.684	193	193;296;298;330	0.003632	6.1915	1109100	1	VVQAHENIIHSSGAIGK				343	3756	TRUE	3830	4148	4779	4779					-1;-1;-1;-1
A0A5F4D2Y4;E2RCF9;A0A5F4CLK0;E2RCG0;J9P8W8;A0A5F4BPR0	A0A5F4D2Y4;E2RCF9;A0A5F4CLK0;E2RCG0;J9P8W8	9;8;8;7;5;3	5;4;4;4;2;2	5;4;4;4;2;2	tr|A0A5F4CTW8|A0A5F4CTW8_CANLF Fibrillarin like 1 OS=Canis lupus familiaris OX=9615 GN=FBLL1 PE=3 SV=1	6	9	5	5	32.1	19.2	19.2	38.58	365	365;321;322;440;308;273	0	45.169	18500000	4	AFAMIIDK;ESTGAQVQVAGDMLPNSTER;EVGSIIGK;GVTIPYRPK;IANPVEGSTDR;IITLAGPTNAIFK;INISEGNCPER;LEEDISSSMTNSTAASRPPVTLR;PSSSPVIFAGGQDR				344	95;842;882;1366;1532;1650;1711;2027;2741	False;False;False;True;True;True;False;True;True	96;855;856;897;1391;1558;1677;1742;2062;2798	101;922;923;968;1489;1681;1805;1873;2224;3020	116;1048;1049;1050;1101;1697;1915;2055;2138;2139;2536;3445	116;1049;1101;1697;1915;2055;2138;2536;3445		35		137	-1;-1;-1;-1;-1;-1
A0A5F4D2Z7;F1PLV2;A0A5F4CQ61	A0A5F4D2Z7;F1PLV2	7;6;1	7;6;1	7;6;1	tr|F1P8N6|F1P8N6_CANLF Endoplasmin OS=Canis lupus familiaris OX=9615 GN=HSP90B1 PE=3 SV=1;sp|P41148|ENPL_CANLF Endoplasmin OS=Canis lupus familiaris OX=9615 GN=HSP90B1 PE=1 SV=1;tr|A0A5F4CUB2|A0A5F4CUB2_CANLF Endoplasmin OS=Canis lupus familiaris OX=9615 G	3	7	7	7	27.1	27.1	27.1	30.96	273	273;243;103	0	48.913	17267000	8	DFMIQGGDFTR;HYGPGWVSMANAGK;IEVEKPFAIAK;IGDEDIGR;TVDNFVALATGEK;VLEGMEVVR;VVIGLFGK				345	441;1517;1583;1597;3374;3583;3744	True;True;True;True;True;True;True	450;1543;1609;1624;3442;3655;3817	481;1665;1666;1733;1749;3726;3958;4135	557;1898;1899;1973;1992;4286;4564;4766	557;1898;1973;1992;4286;4564;4766					-1;-1;-1
Q5TJE9;A0A5F4D3A6	Q5TJE9;A0A5F4D3A6	3;3	3;3	3;3	tr|A0A5F4CUY2|A0A5F4CUY2_CANLF Phospholipase A2 OS=Canis lupus familiaris OX=9615 GN=PLA2G4A PE=4 SV=1;tr|F6UQ33|F6UQ33_CANLF Phospholipase A2 OS=Canis lupus familiaris OX=9615 GN=PLA2G4A PE=4 SV=1	2	3	3	3	17.8	17.8	17.8	17.718	152	152;168	0	17.8	8913900	3	IAFAITAIK;VITIMQNPR;VLNTNIDGR				346	1526;3556;3606	True;True;True	1552;3627;3678	1675;3928;3981	1908;4531;4590	1908;4531;4590					-1;-1
F1PA22;A0A5F4D3B4	F1PA22;A0A5F4D3B4	1;1	1;1	1;1	tr|F1PTF0|F1PTF0_CANLF Guanylate kinase OS=Canis lupus familiaris OX=9615 GN=GUK1 PE=3 SV=3;tr|A0A5F4CUZ2|A0A5F4CUZ2_CANLF Guanylate kinase 1 OS=Canis lupus familiaris OX=9615 GN=GUK1 PE=4 SV=1	2	1	1	1	15.4	15.4	15.4	9.8402	91	91;91	0	7.6974	1308400	1	SQGGEPTYNVAVGR				347	3074	TRUE	3138	3386	3869	3869					-1;-1
A0A5F4D3I1;F1Q4I1	A0A5F4D3I1;F1Q4I1	1;1	1;1	1;1	tr|A0A5F4CVK3|A0A5F4CVK3_CANLF PNP_UDP_1 domain-containing protein OS=Canis lupus familiaris OX=9615 GN=UPP1 PE=3 SV=1;tr|H9GWE2|H9GWE2_CANLF PNP_UDP_1 domain-containing protein OS=Canis lupus familiaris OX=9615 PE=3 SV=3;tr|J9P7E0|J9P7E0_CANLF PNP_UDP_1 d	2	1	1	1	2.4	2.4	2.4	75.854	667	667;687	0	6.9668	439470	1	SQTLIDLLQALDVANR				348	3080	TRUE	3144	3393	3878	3878					-1;-1
A0A5F4D9C7;A0A5F4D3M9;F1PGD7	A0A5F4D9C7;A0A5F4D3M9;F1PGD7	2;2;2	2;2;2	2;2;2	tr|E2R9I0|E2R9I0_CANLF Polyadenylate-binding protein OS=Canis lupus familiaris OX=9615 GN=PABPC4 PE=3 SV=1;tr|A0A5F4CVP8|A0A5F4CVP8_CANLF Polyadenylate-binding protein OS=Canis lupus familiaris OX=9615 GN=PABPC4 PE=3 SV=1;tr|E2R9I1|E2R9I1_CANLF Polyadenyla	3	2	2	2	19	19	19	14.329	121	121;144;157	0	14.47	11081000	3	AITGASLADIMAK;VELCSFSGYK				349	169;3475	True;True	172;173;3545	188;189;3839	215;216;4428	216;4428		36		91	-1;-1;-1
A0A5F4D4E3;E2RPE5	A0A5F4D4E3;E2RPE5	1;1	1;1	1;1	tr|A0A5F4CVS6|A0A5F4CVS6_CANLF Annexin OS=Canis lupus familiaris OX=9615 GN=ANXA8L1 PE=3 SV=1;tr|A0A5F4D0H4|A0A5F4D0H4_CANLF Annexin OS=Canis lupus familiaris OX=9615 GN=ANXA8L1 PE=3 SV=1;tr|A0A5F4BX10|A0A5F4BX10_CANLF Annexin OS=Canis lupus familiaris OX=	2	1	1	1	4.5	4.5	4.5	24.815	224	224;236	0	7.5946	4315900	1	VLTVINQTQK				350	3622	TRUE	3694	3997	4606	4606					-1;-1
A0A5F4D751;Q95168;F1PEE3;A0A5F4D4J3;J9P749;J9P013;A0A5F4CE85	A0A5F4D751;Q95168;F1PEE3;A0A5F4D4J3;J9P749;J9P013;A0A5F4CE85	15;15;15;15;15;13;12	15;15;15;15;15;13;12	15;15;15;15;15;13;12	tr|A0A5F4CVY4|A0A5F4CVY4_CANLF IST1 homolog OS=Canis lupus familiaris OX=9615 GN=IST1 PE=3 SV=1;tr|E2RPE3|E2RPE3_CANLF IST1 homolog OS=Canis lupus familiaris OX=9615 GN=IST1 PE=3 SV=1	7	15	15	15	18	18	18	127.88	1137	1137;1174;1197;1201;1256;1220;1087	0	122.52	25469000	15	AFEVMDEFDGR;GFGIAVSGGR;GLDHDDDYGRPGER;GSYGSDAEEEEYR;HALLDVTPK;MEGMDDDPEDR;MGATPTPFK;MQELQEAQNAR;SILKPSTPVPSPESEEVGEGSEEQEGAPK;SMGDIASVVGTENSK;SNPSAVAGNEVSGASTR;TFLRPSPEDEAIYGPNTK;TYSPEAEYGR;VQLAPPQGSLPVDEDDR;YQEEPPAPQPK				351	98;1156;1223;1326;1399;2449;2461;2498;2982;3039;3053;3211;3402;3674;3942	True;True;True;True;True;True;True;True;True;True;True;True;True;True;True	99;1178;1247;1351;1425;2492;2505;2544;3046;3103;3117;3276;3472;3746;4021	104;1264;1339;1445;1529;2681;2696;2738;3285;3349;3364;3541;3760;4055;4367	119;1447;1528;1650;1744;3048;3066;3113;3754;3830;3845;4068;4322;4676;5028	119;1447;1528;1650;1744;3048;3066;3113;3754;3830;3845;4068;4322;4676;5028					-1;-1;-1;-1;-1;-1;-1
A0A5F4D4Q1;J9PAW4;E2RCQ3	A0A5F4D4Q1;J9PAW4;E2RCQ3	2;2;2	2;2;2	2;2;2	tr|A0A5F4CVZ6|A0A5F4CVZ6_CANLF Serine and arginine rich splicing factor 5 OS=Canis lupus familiaris OX=9615 GN=SRSF5 PE=3 SV=1;tr|A0A5F4DIU2|A0A5F4DIU2_CANLF Serine and arginine rich splicing factor 5 OS=Canis lupus familiaris OX=9615 GN=SRSF5 PE=3 SV=1;tr	3	2	2	2	2.5	2.5	2.5	95.393	847	847;848;866	0	11.509	2883500	3	ALRPGDPGFCAR;EWLSPLPDR				352	218;895	True;True	222;911	239;983	273;274;1117	274;1117					-1;-1;-1
A0A5F4D559;E2R9U8;A0A5F4DIT6;A0A5F4BYB0	A0A5F4D559;E2R9U8;A0A5F4DIT6;A0A5F4BYB0	2;2;2;1	2;2;2;1	2;2;2;1	tr|A0A5F4D5C3|A0A5F4D5C3_CANLF ADP ribosylation factor GTPase activating protein 1 OS=Canis lupus familiaris OX=9615 GN=ARFGAP1 PE=4 SV=1;tr|A0A5F4CWC5|A0A5F4CWC5_CANLF ADP ribosylation factor GTPase activating protein 1 OS=Canis lupus familiaris OX=9615 G	4	2	2	2	5.4	5.4	5.4	74.36	683	683;714;785;761	0	26.025	6416700	2	AAAPQTQHVSPMR;SLAGSSGPGASSGPSGDHSELAIR				353	3;3000	True;True	3;3064	3;3304	3;3777	3;3777					-1;-1;-1;-1
A0A5F4D567	A0A5F4D567	9	1	1	tr|F1PVM3|F1PVM3_CANLF Serine palmitoyltransferase long chain base subunit 3 OS=Canis lupus familiaris OX=9615 GN=SPTLC3 PE=3 SV=3;tr|A0A5F4CWG4|A0A5F4CWG4_CANLF Serine palmitoyltransferase long chain base subunit 3 OS=Canis lupus familiaris OX=9615 GN=SPT	1	9	1	1	25.7	4.7	4.7	37.651	319	319	0	6.8659	1133500	1	EDQTEYLEER;EGLELPEDEEEK;EGLELPEDEEEKK;EGLELPEDEEEKKK;HFSVEGQLEFR;HIYYITGETK;HSQFIGYPITLFVEK;SLTNDWEDHLAVK;YIDQEELNK				354	655;702;703;704;1423;1448;1498;3031;3884	False;False;False;False;False;False;True;False;False	667;714;715;716;1449;1474;1524;3095;3960	721;769;770;771;772;773;1557;1585;1645;3338;3339;4300	824;875;876;877;878;879;880;1773;1774;1807;1808;1876;3815;3816;4951;4952	824;875;878;880;1773;1808;1876;3815;4951					-1
A0A5F4D5L8;A0A5F4DMP2;E2RMR3;A0A5F4CJC8;A0A5F4CDE4;A0A5F4CZB0;A0A5F4DAY0;A0A5F4D8E4;A0A5F4D9J6;A0A5F4DCQ9	A0A5F4D5L8;A0A5F4DMP2;E2RMR3;A0A5F4CJC8;A0A5F4CDE4;A0A5F4CZB0;A0A5F4DAY0;A0A5F4D8E4;A0A5F4D9J6;A0A5F4DCQ9	8;7;7;6;6;6;6;6;6;6	8;7;7;6;6;6;6;6;6;6	8;7;7;6;6;6;6;6;6;6	tr|A0A5F4CWJ3|A0A5F4CWJ3_CANLF S-adenosylmethionine synthase OS=Canis lupus familiaris OX=9615 GN=MAT2A PE=3 SV=1;tr|E2R431|E2R431_CANLF S-adenosylmethionine synthase OS=Canis lupus familiaris OX=9615 GN=MAT2A PE=3 SV=2	10	8	8	8	14.5	14.5	14.5	77.576	730	730;731;743;758;761;763;774;776;781;807	0	58.124	15883000	8	DKFNECGHVLYADIK;FGSGMNMGR;GCAVVEFK;GNFGGSFAGSFGGAGGHAPGVAR;INEILSNALK;MGAGMGFGLER;MGLAMGGGGGASFDR;MGPAMGPALGAGIER				355	482;969;1106;1267;1708;2460;2462;2465	True;True;True;True;True;True;True;True	491;986;1127;1291;1739;2504;2506;2509	529;1061;1211;1385;1870;2695;2697;2700	611;1202;1386;1584;2135;3065;3067;3070	611;1202;1386;1584;2135;3065;3067;3070					-1;-1;-1;-1;-1;-1;-1;-1;-1;-1
E2R8C6;J9P5F1;A0A5F4D5M3	E2R8C6;J9P5F1;A0A5F4D5M3	1;1;1	1;1;1	1;1;1	tr|A0A5F4CWL3|A0A5F4CWL3_CANLF Serine/threonine-protein phosphatase 2A activator OS=Canis lupus familiaris OX=9615 GN=PTPA PE=3 SV=1;tr|A0A5F4DGM9|A0A5F4DGM9_CANLF Serine/threonine-protein phosphatase 2A activator OS=Canis lupus familiaris OX=9615 GN=PTPA	3	1	1	1	2.1	2.1	2.1	107.81	963	963;970;974	0.003681	6.2636	1192800	1	GVMGGQSAGPQHTEAETIQK				356	1355	TRUE	1380	1477	1684	1684					-1;-1;-1
P60952;A0A5F4D5V0;J9P730;J9NYK5;E2R020;F1PYF1;E2QU83	P60952;A0A5F4D5V0;J9P730	5;5;3;2;1;1;1	4;4;2;2;0;0;0	4;4;2;2;0;0;0	tr|A0A5F4D4F1|A0A5F4D4F1_CANLF Moesin OS=Canis lupus familiaris OX=9615 GN=MSN PE=4 SV=1;tr|A0A5F4CWP8|A0A5F4CWP8_CANLF Moesin OS=Canis lupus familiaris OX=9615 GN=MSN PE=4 SV=1;tr|A0A5F4BWZ6|A0A5F4BWZ6_CANLF Moesin OS=Canis lupus familiaris OX=9615 GN=MSN	7	5	4	4	29.3	23.6	23.6	21.258	191	191;191;206;191;191;214;230	0	25.027	10986000	4	CVVVGDGAVGK;TCLLISYTTNK;TPFLLVGTQIDLR;WVPEITHHCPK;YVECSALTQK				357	402;3179;3321;3802;3973	False;True;True;True;True	410;3244;3388;3877;4053	440;3508;3667;4200;4402	509;4031;4220;4836;5068	509;4031;4220;4836;5068					-1;-1;-1;-1;-1;-1;-1
A0A5F4D6L0;F1PHQ0;A0A5F4BWI0;A0A5F4C5Z1;F1PGV0;A0A5F4CFD0	A0A5F4D6L0;F1PHQ0	32;32;9;7;7;7	32;32;9;7;7;7	32;32;9;7;7;7	tr|E2QXD1|E2QXD1_CANLF Annexin OS=Canis lupus familiaris OX=9615 GN=ANXA7 PE=3 SV=2;tr|A0A5F4CWV7|A0A5F4CWV7_CANLF Annexin OS=Canis lupus familiaris OX=9615 GN=ANXA7 PE=3 SV=1;tr|A0A5F4DJQ9|A0A5F4DJQ9_CANLF Annexin OS=Canis lupus familiaris OX=9615 GN=ANXA	6	32	32	32	25.8	25.8	25.8	192.06	1679	1679;1682;612;1583;1640;1673	0	242.99	105460000	34	AFMTADLPNELIELLEK;AMLSANIR;AVVHTHLLNPEWLVNYFGSLSVEDSLECLR;DAMQYASESK;DPELWGSVLLESNPYR;DPHLACVAYER;FDFVHDLVLYLYR;FNALFAQGNYSEAAK;GQFSTDELVAEVEK;HDVVFLITK;HSSLAGCQIINYR;IAAYLFK;IHEGCEEPATHNALAK;IYIDSNNNPER;LAELEEFINGPNNAHIQQVGDR;LASTLVHLGEYQAAVDGAR;LECSEELGDLVK;LHIIEVGTPPTGNQPFPK;LLYNNVSNFGR;LPVVIGGLLDVDCSEDVIK;NLILVVR;NNLAGAEELFAR;RPISADSAIMNPASK;VANVELYYR;VDKLDASESLR;VGEQAQVVIIDMNDPSNPIR;VIQCFAET…				358	107;232;356;415;530;534;933;1013;1300;1406;1501;1520;1623;1846;1952;1976;2021;2097;2207;2255;2625;2654;2860;3422;3459;3509;3553;3633;3695;3739;3796;3885	True;True;True;True;True;True;True;True;True;True;True;True;True;True;True;True;True;True;True;True;True;True;True;True;True;True;True;True;True;True;True;True	108;238;362;423;540;544;949;1032;1325;1432;1527;1546;1650;1878;1984;2009;2055;2134;2244;2292;2676;2708;2921;3492;3529;3579;3624;3705;3767;3812;3871;3961	115;256;390;453;582;586;1022;1112;1419;1536;1648;1669;1775;1776;2019;2139;2168;2217;2298;2415;2468;2889;2924;3158;3159;3781;3823;3874;3924;4009;4078;4130;4192;4301	130;295;455;524;671;675;1160;1261;1621;1751;1879;1902;2021;2022;2311;2312;2445;2477;2529;2618;2749;2810;3292;3340;3616;3617;4347;4411;4471;4527;4620;4702;4760;4827;4953	130;295;455;524;671;675;1160;1261;1621;1751;1879;1902;2021;2312;2445;2477;2529;2618;2749;2810;3292;3340;3617;4347;4411;4471;4527;4620;4702;4760;4827;4953					-1;-1;-1;-1;-1;-1
A0A5F4DAP1;A0A5F4D6L4;E2QYC7;E2QYC5	A0A5F4DAP1;A0A5F4D6L4;E2QYC7;E2QYC5	5;5;5;5	5;5;5;5	5;5;5;5	tr|A0A5F4CX05|A0A5F4CX05_CANLF Annexin OS=Canis lupus familiaris OX=9615 GN=ANXA13 PE=3 SV=1;sp|Q29471|ANX13_CANLF Annexin A13 OS=Canis lupus familiaris OX=9615 GN=ANXA13 PE=1 SV=2	4	5	5	5	8.5	8.5	8.5	87.32	766	766;802;856;887	0	29.018	5969700	5	AAQIPSALER;ALVHQLSNESR;FLEEGNIEEAEIQK;NYSDGSETSSEFSK;VAMPVELNEPLNTLQR				359	26;224;996;2709;3420	True;True;True;True;True	26;228;1015;2765;3490	26;245;1092;2986;3779	28;282;1236;3410;4345	28;282;1236;3410;4345					-1;-1;-1;-1
A0A5F4D6S6;E2R8A2	A0A5F4D6S6;E2R8A2	3;3	3;3	3;3	tr|A0A5F4D1V8|A0A5F4D1V8_CANLF Ribosomal_L16 domain-containing protein OS=Canis lupus familiaris OX=9615 GN=RPL10 PE=3 SV=1;tr|A0A5F4CXL7|A0A5F4CXL7_CANLF Ribosomal_L16 domain-containing protein OS=Canis lupus familiaris OX=9615 GN=RPL10 PE=3 SV=1;tr|J9PBD	2	3	3	3	19.2	19.2	19.2	20.495	182	182;186	0	22.263	8692900	3	FEAFEHENK;GDFDENLNYPEQK;IQHILCTGNLCTK				360	942;1117;1746	True;True;True	959;1138;1777	1033;1222;1910	1171;1398;2177	1171;1398;2177					-1;-1
A0A5F4D6X6;E2RA46;E2RA07;A0A5F4BQA6;A0A5F4CHI5;J9P1K6;A0A5F4CYI3;A0A5F4CJJ6;A0A5F4DE06;A0A5F4DC91;J9P7G2;A0A5F4BW03	A0A5F4D6X6;E2RA46;E2RA07;A0A5F4BQA6;A0A5F4CHI5;J9P1K6;A0A5F4CYI3;A0A5F4CJJ6;A0A5F4DE06;A0A5F4DC91;J9P7G2;A0A5F4BW03	2;2;2;1;1;1;1;1;1;1;1;1	2;2;2;1;1;1;1;1;1;1;1;1	2;2;2;1;1;1;1;1;1;1;1;1	tr|E2RGH5|E2RGH5_CANLF Ubiquitin-activating enzyme E1 OS=Canis lupus familiaris OX=9615 GN=UBA1 PE=3 SV=3;tr|A0A5F4CY33|A0A5F4CY33_CANLF Ubiquitin-activating enzyme E1 OS=Canis lupus familiaris OX=9615 GN=UBA1 PE=3 SV=1;tr|J9P920|J9P920_CANLF Ubiquitin-act	12	2	2	2	6.3	6.3	6.3	62.492	600	600;618;661;313;354;524;552;564;584;600;625;655	0	14.854	4057500	2	GDATVSYEDPPTAK;QDHPSSMGVYGQESGGFSGPGENR				361	1116;2766	True;True	1137;2823	1221;3047	1397;3478	1397;3478					-1;-1;-1;-1;-1;-1;-1;-1;-1;-1;-1;-1
E2RQP7;A0A5F4D742	E2RQP7;A0A5F4D742	1;1	1;1	1;1	tr|A0A5F4CYA3|A0A5F4CYA3_CANLF ATP synthase subunit alpha OS=Canis lupus familiaris OX=9615 GN=ATP5F1A PE=3 SV=1;tr|E2RNG2|E2RNG2_CANLF ATP synthase subunit alpha OS=Canis lupus familiaris OX=9615 GN=ATP5F1A PE=3 SV=2	2	1	1	1	4.4	4.4	4.4	29.537	273	273;390	0	7.077	1282100	1	IDDMTAAPMDVR				362	1553	TRUE	1579	1703	1937	1937					-1;-1
J9PAI4;A0A5F4D768;E2RB81;A0A5F4CSG8	J9PAI4;A0A5F4D768;E2RB81;A0A5F4CSG8	11;11;11;10	11;11;11;10	11;11;11;10	tr|F1PY28|F1PY28_CANLF Branched-chain-amino-acid aminotransferase OS=Canis lupus familiaris OX=9615 GN=BCAT1 PE=3 SV=2;tr|A0A5F4CYI2|A0A5F4CYI2_CANLF Branched-chain-amino-acid aminotransferase OS=Canis lupus familiaris OX=9615 GN=BCAT1 PE=3 SV=1;tr|A0A5F4D	4	11	11	11	23	23	23	49.524	448	448;519;541;492	0	67.549	14832000	10	AVTVFIR;CPTLEQYAMR;EKFEEMIQQIK;EMNPALGIDCLHK;FSELTSEK;IADGYEQAAR;IAILTCPFEPPKPK;KQQISLATQMVR;LDVTSVEDYK;LGFAGLVK;QQISLATQMVR				363	355;393;743;803;1046;1522;1527;1921;2010;2078;2802	True;True;True;True;True;True;True;True;True;True;True	361;401;756;816;1067;1548;1553;1953;2044;2114;2860	389;431;819;880;1149;1671;1676;2106;2206;2278;3088	454;499;935;1002;1312;1904;1909;2407;2518;2598;3528	454;499;935;1002;1312;1904;1909;2407;2518;2598;3528					-1;-1;-1;-1
A0A5F4D7L7;E2QT82	A0A5F4D7L7;E2QT82	1;1	1;1	1;1	tr|A0A5F4CZ54|A0A5F4CZ54_CANLF Annexin OS=Canis lupus familiaris OX=9615 GN=ANXA4 PE=3 SV=1;tr|F1PXG4|F1PXG4_CANLF Annexin OS=Canis lupus familiaris OX=9615 GN=ANXA4 PE=3 SV=3;tr|A0A5F4D2B3|A0A5F4D2B3_CANLF Annexin OS=Canis lupus familiaris OX=9615 GN=ANXA	2	1	1	1	4.6	4.6	4.6	28.87	263	263;271	0	6.7556	2730300	1	ALIDPSSGLPNR				364	200	TRUE	204	221	251	251					-1;-1
A0A5F4D804;E2R948;A0A5F4CG77	A0A5F4D804;E2R948	9;5;1	9;5;1	9;5;1	sp|Q3YIX4|PEBP1_CANLF Phosphatidylethanolamine-binding protein 1 OS=Canis lupus familiaris OX=9615 GN=PEBP1 PE=1 SV=1;tr|A0A5F4DJ82|A0A5F4DJ82_CANLF Phosphatidylethanolamine-binding protein 1 OS=Canis lupus familiaris OX=9615 GN=PEBP1 PE=3 SV=1;tr|F1P699|F	3	9	9	9	38.4	38.4	38.4	31.584	294	294;321;91	0	107.19	91286000	14	ATYGQSCAR;GFGFGLVK;LTFDTTFSPNTGK;LTLSALVDGK;NNFAVGYR;PMCVPPSYADLGK;SCSGVEFSTSGSSNTDTGK;VCEDLDTSVNLAWTSGTNCTR;YQLDPTASISAK				365	315;1152;2326;2334;2651;2735;2898;3437;3949	True;True;True;True;True;True;True;True;True	321;1174;2365;2373;2705;2791;2792;2959;3507;4028	347;1260;2550;2559;2921;3012;3013;3197;3801;4375	403;1443;2904;2905;2915;3337;3436;3437;3438;3656;3657;4387;5037;5038	403;1443;2905;2915;3337;3438;3657;4387;5037		37		12	-1;-1;-1
E2QW54;A0A5F4D8A5	E2QW54;A0A5F4D8A5	7;7	7;7	7;7	tr|A0A5F4D002|A0A5F4D002_CANLF Ubiquitin carboxyl-terminal hydrolase OS=Canis lupus familiaris OX=9615 GN=USP5 PE=3 SV=1;tr|F1P9P5|F1P9P5_CANLF Ubiquitin carboxyl-terminal hydrolase OS=Canis lupus familiaris OX=9615 GN=USP5 PE=3 SV=3	2	7	7	7	10.9	10.9	10.9	85.06	762	762;836	0	60.731	12250000	7	QSSSTNAINDLR;RQWTSVSLR;SSAIVEIFSK;STNWSSFADNTSPK;VGVLTASMEAK;VSAAENSLAVHSTPAEDDSR;YNVPLNR				366	2808;2866;3086;3121;3522;3687;3930	True;True;True;True;True;True;True	2866;2927;3150;3185;3592;3759;4008	3094;3165;3401;3439;3889;4068;4352	3535;3623;3887;3945;4489;4689;5010	3535;3623;3887;3945;4489;4689;5010					-1;-1
A0A5F4D8F9;E2R1E6	A0A5F4D8F9;E2R1E6	6;6	6;6	6;6	tr|A0A5F4D0A6|A0A5F4D0A6_CANLF Aspartate--tRNA ligase, cytoplasmic OS=Canis lupus familiaris OX=9615 GN=DARS1 PE=3 SV=1;tr|E2RNQ8|E2RNQ8_CANLF Aspartate--tRNA ligase, cytoplasmic OS=Canis lupus familiaris OX=9615 GN=DARS1 PE=3 SV=1;tr|A0A5F4D0U0|A0A5F4D0U0	2	6	6	6	9.6	9.6	9.6	67.031	647	647;711	0	44.172	9672100	6	ARPPSEAQFVDCFQK;HSQTVLNQLR;ILYDFTAR;LAINLLAK;SEAIVSVDDAIR;SVTSPLLSR				367	283;1499;1696;1959;2914;3141	True;True;True;True;True;True	289;1525;1725;1991;2975;3205	311;1646;1855;2147;3213;3459	361;1877;2114;2454;3673;3970	361;1877;2114;2454;3673;3970					-1;-1
F1PXQ9;J9NSW0;A0A5F4DBR8;A0A5F4D8I7	F1PXQ9;J9NSW0;A0A5F4DBR8;A0A5F4D8I7	4;4;4;4	4;4;4;4	4;4;4;4	tr|E2RMM5|E2RMM5_CANLF Uncharacterized protein OS=Canis lupus familiaris OX=9615 GN=RHOC PE=4 SV=3;tr|A0A5F4D0R1|A0A5F4D0R1_CANLF Uncharacterized protein OS=Canis lupus familiaris OX=9615 GN=RHOC PE=4 SV=1;sp|P24406|RHOA_CANLF Transforming protein RhoA OS=	4	4	4	4	7.4	7.4	7.4	73.702	647	647;832;842;877	0	29.855	10156000	4	AQLLQPTLEINPR;EGIVTTAEQEVK;HLAEHSPYYEAMK;TIYYLCAPSR				368	268;701;1449;3268	True;True;True;True	274;713;1475;3333	295;768;1586;3607	344;874;1809;4144	344;874;1809;4144					-1;-1;-1;-1
F1PAM3;A0A5F4D8P8	F1PAM3;A0A5F4D8P8	9;9	9;9	8;8	tr|A0A5F4D0Z3|A0A5F4D0Z3_CANLF Catenin beta-1 OS=Canis lupus familiaris OX=9615 GN=CTNNB1 PE=3 SV=1;tr|A0A5S6CFZ3|A0A5S6CFZ3_CANLF Catenin beta-1 OS=Canis lupus familiaris OX=9615 GN=CTNNB1 PE=3 SV=1;sp|B6V8E6|CTNB1_CANLF Catenin beta-1 OS=Canis lupus fami	2	9	9	8	22.4	22.4	20.3	47.092	419	419;441	0	64.426	13305000	10	ATDFVVDR;DQTNDQVTIDSALATQK;NILGGTVFR;PVVEMDGDEMTR;SSGGFVWACK;TIEAEAAHGTVTR;VAKPVVEMDGDEMTR;VCVQTVESGAMTK;YFDLGLPNR				369	305;545;2594;2748;3092;3249;3415;3447;3847	True;True;True;True;True;True;True;True;True	311;555;2645;2805;3156;3314;3485;3517;3923	337;597;2854;3027;3407;3586;3587;3773;3811;4258	392;689;3252;3455;3893;4118;4119;4120;4335;4398;4905	392;689;3252;3455;3893;4120;4335;4398;4905					-1;-1
A0A5F4D8Q7;F1PQ80;A0A5F4C729	A0A5F4D8Q7;F1PQ80;A0A5F4C729	3;3;2	3;3;2	3;3;2	tr|A0A5F4D110|A0A5F4D110_CANLF LLGL scribble cell polarity complex component 2 OS=Canis lupus familiaris OX=9615 GN=LLGL2 PE=3 SV=1;tr|E2RM32|E2RM32_CANLF LLGL scribble cell polarity complex component 2 OS=Canis lupus familiaris OX=9615 GN=LLGL2 PE=3 SV=2	3	3	3	3	5.1	5.1	5.1	106.08	953	953;1005;975	0	17.113	2209600	3	AHTSSTQLQEELEK;SIIECVDDFR;VIVQFQPSSVPDEWGTTQDGQTRPR				370	148;2980;3560	True;True;True	151;3044;3631	166;3283;3932	191;3752;4535	191;3752;4535					-1;-1;-1
A0A5F4D8U5	A0A5F4D8U5	5	1	1	tr|E2RFT3|E2RFT3_CANLF RNA polymerase II-associated factor 1 homolog OS=Canis lupus familiaris OX=9615 GN=PAF1 PE=3 SV=3;tr|A0A5F4D180|A0A5F4D180_CANLF RNA polymerase II-associated factor 1 homolog OS=Canis lupus familiaris OX=9615 GN=PAF1 PE=3 SV=1	1	5	1	1	14.1	4.3	4.3	41.917	376	376	0	33.758	88959000	10	DLTDYLMK;HQGVMVGMGQK;IWHHTFYNELR;RGILTLK;SYELPDGQVITLGNER				371	516;1486;1831;2837;3149	False;False;False;False;True	525;1512;1863;2897;3214	564;1630;2003;2004;3127;3469;3470;3471;3472;3473	647;648;1860;1861;2294;2295;2296;3574;3981;3982;3983;3984;3985;3986;3987;3988;3989;3990	648;1861;2295;3574;3986					-1
A0A5F4D8Z5;E2RPG9;A0A5F4CVM9;A0A5F4DJJ6;A0A5F4DFH7;A0A5F4CCS6;A0A5F4BXM8;F1PHS7	A0A5F4D8Z5;E2RPG9	4;4;1;1;1;1;1;1	4;4;1;1;1;1;1;1	4;4;1;1;1;1;1;1	tr|A0A5F4D4I0|A0A5F4D4I0_CANLF Crystallin zeta OS=Canis lupus familiaris OX=9615 GN=CRYZ PE=4 SV=1;tr|A0A5F4D1K3|A0A5F4D1K3_CANLF Crystallin zeta OS=Canis lupus familiaris OX=9615 GN=CRYZ PE=3 SV=1;tr|A0A5F4D3G3|A0A5F4D3G3_CANLF PKS_ER domain-containing pr	8	4	4	4	6.3	6.3	6.3	94.12	841	841;874;792;822;877;1024;1064;1093	0	24.958	5722800	4	FGAQNEEMLPSILVLLK;SVPLATTPMAEQR;VFNETPINPR;VVVVQAISALCQK				372	957;3136;3499;3770	True;True;True;True	974;3200;3569;3844	1048;3454;3864;4163	1187;3963;4459;4795	1187;3963;4459;4795					-1;-1;-1;-1;-1;-1;-1;-1
F1PBJ3;J9NSW5;A0A5F4D968;A0A5F4DGW2;A0A5F4CCE9;A0A5F4C0H5	F1PBJ3;J9NSW5;A0A5F4D968;A0A5F4DGW2;A0A5F4CCE9;A0A5F4C0H5	24;24;24;23;22;21	24;24;24;23;22;21	23;23;23;22;21;20	tr|A0A5F4D2Y4|A0A5F4D2Y4_CANLF Uncharacterized protein OS=Canis lupus familiaris OX=9615 GN=PCBP2 PE=4 SV=1;tr|E2RCF9|E2RCF9_CANLF Uncharacterized protein OS=Canis lupus familiaris OX=9615 GN=PCBP2 PE=4 SV=3;tr|A0A5F4CLK0|A0A5F4CLK0_CANLF Uncharacterized p	6	24	24	23	37.3	37.3	36.2	82.767	751	751;759;785;635;615;764	0	242.13	116610000	26	AAYEAELGDAR;AQNTWGCGNSLR;ASASSSGAQVGGSISSGSSASSVTVTR;DLEALLNSK;DLEDSLAR;EDLQELNDR;EGDLMAAQAR;IDSLSAQLSQLQK;LALDMEIHAYR;LEAALGEAK;LLEGEEER;LQEKEDLQELNDR;MQQQLDEYQELLDIK;NIYSEELR;NSNLVGAAHEELQQSR;QLQDEMLR;SGAQASSTPLSPTR;SLETENAGLR;SSEDQSMGNWQIK;SVGGSGGGSFGDSLVTR;TALINSTGEEVAMR;TLEGELHDLR;TVLCGTCGQPADK;VAVEEVDEEGK				373	36;271;284;491;492;652;696;1563;1963;2013;2161;2266;2501;2604;2678;2793;2953;3007;3087;3130;3164;3273;3384;3431	True;True;True;True;True;True;True;True;True;True;True;True;True;True;True;True;True;True;True;True;True;True;True;True	36;277;290;500;501;664;708;1589;1995;2047;2198;2303;2547;2655;2734;2851;3014;3071;3151;3194;3229;3338;3452;3501	37;298;312;313;538;539;718;762;1713;2153;2209;2366;2479;2741;2864;2951;2952;3079;3253;3311;3402;3448;3489;3613;3736;3793	44;347;362;363;620;621;821;867;1949;2460;2521;2693;2694;2821;3116;3264;3372;3373;3519;3719;3784;3888;3957;4008;4150;4297;4375	44;347;362;620;621;821;867;1949;2460;2521;2694;2821;3116;3264;3373;3519;3719;3784;3888;3957;4008;4150;4297;4375		38		457	-1;-1;-1;-1;-1;-1
A0A5F4DAC8;A0A5F4CGS2;F1Q0J0;A0A5F4C9U5;A0A5F4C3K5;F1Q0I8;J9P1Q9;A0A5F4CFM7;A0A5F4D810;J9NYL8	A0A5F4DAC8;A0A5F4CGS2;F1Q0J0;A0A5F4C9U5;A0A5F4C3K5;F1Q0I8;J9P1Q9;A0A5F4CFM7	4;3;3;3;3;3;2;2;1;1	4;3;3;3;3;3;2;2;1;1	4;3;3;3;3;3;2;2;1;1	tr|A0A5F4D2Z7|A0A5F4D2Z7_CANLF Peptidyl-prolyl cis-trans isomerase OS=Canis lupus familiaris OX=9615 GN=CSNK1G1 PE=3 SV=1;tr|F1PLV2|F1PLV2_CANLF Peptidyl-prolyl cis-trans isomerase OS=Canis lupus familiaris OX=9615 GN=CSNK1G1 PE=3 SV=3	10	4	4	4	14.2	14.2	14.2	41.602	388	388;174;210;224;234;241;194;213;60;213	0	28.578	7487800	4	ASCLYGQLPK;AYLASPEHVNRPVHGAQK;FQDGDLTLYQSNAILR;MLLADQGQSWK				374	285;374;1031;2486	True;True;True;True	291;381;1051;2532	314;409;1132;2726	364;475;1295;3101	364;475;1295;3101					-1;-1;-1;-1;-1;-1;-1;-1;-1;-1
J9NW00;A0A5F4DBM8;F1Q0B1	J9NW00;A0A5F4DBM8;F1Q0B1	1;1;1	1;1;1	1;1;1	sp|Q5TJE9|RS18_CANLF 40S ribosomal protein S18 OS=Canis lupus familiaris OX=9615 GN=RPS18 PE=1 SV=3;tr|A0A5F4D3A6|A0A5F4D3A6_CANLF 40S ribosomal protein S18 OS=Canis lupus familiaris OX=9615 GN=RPS18 PE=3 SV=1	3	1	1	1	3.1	3.1	3.1	45.77	419	419;461;486	0	8.3436	2162600	1	LLAEQAGSLAGER				375	2140	TRUE	2177	2345	2671	2671					-1;-1;-1
A0A5F4DBQ8;A0A5F4DMA5;E2R3S9;F1PD30	A0A5F4DBQ8;A0A5F4DMA5;E2R3S9;F1PD30	1;1;1;1	1;1;1;1	1;1;1;1	tr|F1PA22|F1PA22_CANLF Profilin OS=Canis lupus familiaris OX=9615 GN=PFN2 PE=3 SV=3;tr|A0A5F4D3B4|A0A5F4D3B4_CANLF Profilin OS=Canis lupus familiaris OX=9615 GN=PFN2 PE=3 SV=1	4	1	1	1	2.8	2.8	2.8	52.267	465	465;479;505;528	0	7.2527	1248300	1	NRPNEEFVAAHPR				376	2674	TRUE	2729	2945	3365	3365					-1;-1;-1;-1
A0A5F4DGA2;A0A5F4DCJ3;A0A5F4DBW9;F1PR93;A0A5F4DAY4	A0A5F4DGA2;A0A5F4DCJ3;A0A5F4DBW9;F1PR93;A0A5F4DAY4	3;3;3;3;2	3;3;3;3;2	3;3;3;3;2	tr|A0A5F4D3I1|A0A5F4D3I1_CANLF Pentatricopeptide repeat domain 3 OS=Canis lupus familiaris OX=9615 GN=PTCD3 PE=3 SV=1;tr|F1Q4I1|F1Q4I1_CANLF Pentatricopeptide repeat domain 3 OS=Canis lupus familiaris OX=9615 GN=PTCD3 PE=3 SV=2	5	3	3	3	10	10	10	61.687	569	569;580;604;609;548	0	18.436	2672500	3	GPVTDVAYSHDGAFLAVCDASK;MTVDESGQLVSCSMDDTVR;YAPSGFYIASGDVSGK				377	1295;2514;3810	True;True;True	1320;2563;3885	1414;2757;4208	1616;3136;4846	1616;3136;4846					-1;-1;-1;-1;-1
F6XQE7;E2R5Q5;A0A5F4DC66;A0A5F4D406;A0A5F4CLX7;A0A5F4D3C6;A0A5F4C373;A0A5F4CZA6;F1Q2U8;E2R2H9;A0A5F4CE55	F6XQE7;E2R5Q5;A0A5F4DC66;A0A5F4D406	5;5;5;4;1;1;1;1;1;1;1	5;5;5;4;1;1;1;1;1;1;1	5;5;5;4;1;1;1;1;1;1;1	tr|A0A5F4D9C7|A0A5F4D9C7_CANLF Ribosomal protein L24 OS=Canis lupus familiaris OX=9615 GN=RPL24 PE=3 SV=1;tr|A0A5F4D3M9|A0A5F4D3M9_CANLF Ribosomal protein L24 OS=Canis lupus familiaris OX=9615 GN=RPL24 PE=3 SV=1;tr|F1PGD7|F1PGD7_CANLF Ribosomal protein L24	11	5	5	5	13.7	13.7	13.7	60.805	539	539;621;648;572;487;508;581;583;615;672;690	0	51.369	10662000	5	EISEGDEVEVYSR;IYGESADAVK;KVPGVTAIELDEDTGTFR;LQIDEQLR;RGPNYTSGYGTNSELSNPSETESER				378	737;1844;1931;2269;2840	True;True;True;True;True	749;1876;1963;2306;2900	810;2017;2117;2482;3130	920;2309;2419;2824;3578	920;2309;2419;2824;3578					-1;-1;-1;-1;-1;-1;-1;-1;-1;-1;-1
A0A5F4DC86	A0A5F4DC86	22	1	0	tr|A0A5F4D4E3|A0A5F4D4E3_CANLF 60S ribosomal protein L35 OS=Canis lupus familiaris OX=9615 GN=RPL35 PE=3 SV=1;tr|E2RPE5|E2RPE5_CANLF 60S ribosomal protein L35 OS=Canis lupus familiaris OX=9615 GN=RPL35 PE=3 SV=3	1	22	1	0	39.2	2.5	0	79.988	692	692	0	9.2078	6115400	1	ACLISLGYDVENDR;ASFNHFDKDHGGALGPEEFK;ASIHEAWTDGK;CQLEINFNTLQTK;DLLLDPAWEK;DYETATLSDIK;EAILAIHK;ELPPDQAEYCIAR;ETTDTDTADQVIASFK;GISQEQMQEFR;GYEEWLLNEIR;HEAFESDLAAHQDR;HTNYTMEHIR;ICDQWDALGSLTHSR;KHEAFESDLAAHQDR;LSGSNPYTTVTPQIINSK;MAPYQGPDAVPGALDYK;NFITAEELR;TINEVENQILTR;TIPWLEDR;VGWEQLLTTIAR;VLAVNQENEHLMEDYER				379	42;287;293;394;501;594;622;786;858;1205;1384;1407;1504;1545;1890;2295;2432;2572;3257;3258;3525;3570	False;False;False;False;False;False;False;False;False;False;False;False;False;False;False;False;True;False;False;False;False;False	42;293;299;402;510;605;633;799;872;1228;1229;1409;1433;1530;1571;1922;2333;2474;2623;3322;3323;3595;3641;3642	44;316;323;324;432;549;653;683;862;941;1318;1319;1511;1537;1652;1694;2070;2513;2663;2829;3596;3597;3892;3942;3943	52;366;375;376;377;500;631;751;784;981;982;983;984;1071;1506;1507;1508;1722;1752;1883;1928;2367;2368;2857;2858;3030;3223;4130;4131;4132;4133;4492;4545;4546;4547	52;366;375;500;631;751;784;981;1071;1508;1722;1752;1883;1928;2367;2858;3030;3223;4130;4132;4492;4547		16;17		76;548	-1
A0A5F4DCD1;F1PUX9	A0A5F4DCD1;F1PUX9	3;3	3;3	3;3	tr|A0A5F4D751|A0A5F4D751_CANLF Tight junction protein ZO-2 OS=Canis lupus familiaris OX=9615 GN=TJP2 PE=4 SV=1;sp|Q95168|ZO2_CANLF Tight junction protein ZO-2 OS=Canis lupus familiaris OX=9615 GN=TJP2 PE=1 SV=1;tr|F1PEE3|F1PEE3_CANLF Tight junction protein	2	3	3	3	8.7	8.7	8.7	48.249	415	415;419	0	21.282	1455800	3	LLVTDMSDAEQYR;RVYEILR;VDENFDCVEADDVEGK				380	2204;2872;3453	True;True;True	2241;2933;3523	2412;3171;3817	2746;3629;4404	2746;3629;4404					-1;-1
A0A5F4DCJ4;E2QRX1	A0A5F4DCJ4;E2QRX1	6;6	6;6	6;6	tr|A0A5F4D4Q1|A0A5F4D4Q1_CANLF Interacts with SUPT6H, CTD assembly factor 1 OS=Canis lupus familiaris OX=9615 GN=IWS1 PE=4 SV=1;tr|J9PAW4|J9PAW4_CANLF Interacts with SUPT6H, CTD assembly factor 1 OS=Canis lupus familiaris OX=9615 GN=IWS1 PE=4 SV=1;tr|E2RCQ	2	6	6	6	10.4	10.4	10.4	86.048	748	748;796	0	38.18	8399500	7	ACAELHQNVNVK;AELAELPLR;ILVGTNLVR;IREDLPNLESSEETEQINK;LNLEHIATSSAVSK;SEDPDQQYLILNTAR				381	40;86;1692;1762;2223;2920	True;True;True;True;True;True	40;87;1721;1793;2260;2981	41;42;91;1851;1930;2435;3219	49;50;106;2110;2208;2774;3680	50;106;2110;2208;2774;3680					-1;-1
P50551;F1PRR4;A0A5F4DD59;A0A5F4C458	P50551;F1PRR4;A0A5F4DD59;A0A5F4C458	2;2;2;1	2;2;2;1	2;2;2;1	tr|A0A5F4D559|A0A5F4D559_CANLF Eukaryotic translation elongation factor 1 delta OS=Canis lupus familiaris OX=9615 GN=EEF1D PE=3 SV=1;tr|E2R9U8|E2R9U8_CANLF Eukaryotic translation elongation factor 1 delta OS=Canis lupus familiaris OX=9615 GN=EEF1D PE=3 SV=	4	2	2	2	9.4	9.4	9.4	40.413	384	384;385;419;372	0	11.668	3746700	2	SSSSVTTSEAHPSTPSSSDESDLER;VPVPAQSETVR				382	3103;3667	True;True	3167;3739	3418;4047	3906;4667	3906;4667					-1;-1;-1;-1
F1Q2B1;A0A5F4DDH9	F1Q2B1;A0A5F4DDH9	1;1	1;1	1;1	tr|A0A5F4D567|A0A5F4D567_CANLF Uncharacterized protein OS=Canis lupus familiaris OX=9615 PE=3 SV=1	2	1	1	1	3.1	3.1	3.1	46.021	416	416;421	0	6.9844	1198300	1	SAVYGFGDQSNLK				383	2890	TRUE	2951	3189	3648	3648					-1;-1
A0A5F4DDK9;F1PQM1	A0A5F4DDK9;F1PQM1	8;8	8;8	8;8	tr|A0A5F4D5L8|A0A5F4D5L8_CANLF Heteroous nuclear ribonucleoprotein M OS=Canis lupus familiaris OX=9615 GN=HNRNPM PE=4 SV=1;tr|A0A5F4DMP2|A0A5F4DMP2_CANLF Heteroous nuclear ribonucleoprotein M OS=Canis lupus familiaris OX=9615 GN=HNRNPM PE=4 SV=1;tr|E2RMR3|	2	8	8	8	36.5	36.5	36.5	32.259	288	288;289	0	66.751	74931000	13	DHINLPGFSGWNPLQGPNDER;FHMYEGYSLSK;FLAMSDAYDR;HRPQVAVICGSGLGNLADR;LTEAQSFDYSEIPNFPR;VCVMMQGR;VILDYETR;VNHEEVLEAGK				384	466;973;993;1493;2325;3446;3550;3645	True;True;True;True;True;True;True;True	475;991;1011;1012;1519;2364;3516;3621;3717	510;1066;1067;1088;1089;1638;1639;2549;3810;3919;4022	588;1207;1208;1231;1232;1233;1869;1870;2902;2903;4397;4522;4635	588;1208;1232;1869;2903;4397;4522;4635		39		161	-1;-1
E2RQV7;A0A5F4DDP3;A0A5F4D8N5	E2RQV7;A0A5F4DDP3;A0A5F4D8N5	7;7;6	7;7;6	7;7;6	sp|P60952|CDC42_CANLF Cell division control protein 42 homolog OS=Canis lupus familiaris OX=9615 GN=CDC42 PE=2 SV=2;tr|A0A5F4D5V0|A0A5F4D5V0_CANLF Cell division control protein 42 homolog OS=Canis lupus familiaris OX=9615 PE=3 SV=1;tr|J9P730|J9P730_CANLF C	3	7	7	7	18.9	18.9	18.9	60.703	540	540;513;500	0	58.68	11273000	8	EAHEPLAVADAK;FQDTAEALAAFTALMEGK;HAASTVQILGAEK;KIEQVDKEDEIIEK;LIAHAGSLLNLAK;TYDPSGDSTLPTCSK;YDAFGEDSSSAMGVENR				385	618;1033;1396;1893;2104;3397;3818	True;True;True;True;True;True;True	629;1053;1422;1925;2141;3467;3894	678;1134;1525;1526;2074;2307;3753;4219	779;1297;1739;1740;2372;2627;4315;4857	779;1297;1740;2372;2627;4315;4857					-1;-1;-1
A0A5F4DHH8;A0A5F4DE56;E2R7V2	A0A5F4DHH8;A0A5F4DE56;E2R7V2	1;1;1	1;1;1	1;1;1	tr|A0A5F4DAP1|A0A5F4DAP1_CANLF Oxysterol-binding protein OS=Canis lupus familiaris OX=9615 GN=OSBPL3 PE=3 SV=1;tr|A0A5F4D6L4|A0A5F4D6L4_CANLF Oxysterol-binding protein OS=Canis lupus familiaris OX=9615 GN=OSBPL3 PE=3 SV=1;tr|E2QYC7|E2QYC7_CANLF Oxysterol-b	3	1	1	1	5	5	5	26.684	239	239;246;264	0	6.8293	1207700	1	VIVLSSSHSYHR				386	3558	TRUE	3629	3930	4533	4533					-1;-1;-1
F1P6G9;A0A5F4DEE0	F1P6G9;A0A5F4DEE0	30;30	30;30	30;30	tr|A0A5F4D6X6|A0A5F4D6X6_CANLF EWS RNA binding protein 1 OS=Canis lupus familiaris OX=9615 GN=EWSR1 PE=3 SV=1;tr|E2RA46|E2RA46_CANLF EWS RNA binding protein 1 OS=Canis lupus familiaris OX=9615 GN=EWSR1 PE=3 SV=3;tr|E2RA07|E2RA07_CANLF EWS RNA binding prote	2	30	30	30	31.9	31.9	31.9	130.79	1190	1190;1206	0	295.92	127360000	35	ACTELGIR;ADEAYLIGR;ADFAQACQDAGVR;AEAEAQAEELSFPR;AGTHILCIK;ALAISDLNR;AYVEANQMLGDLIK;DAHQSLLATR;DFTATFGPLDSLNTR;EGPEGFAR;ENGMDVFR;ENNVDAVHPGYGFLSER;FLYECPWR;GANAVGYTNYPDNVVFK;GLYAAFDCTATMK;HYFIEVNSR;IAEEFEVELER;IAPYVAHNFSK;LDNASAFQGAVISPHYDSLLVK;LFLQGPK;NHQGLLLMDTTFR;PGASLPPLDLQLLEK;QVFFELNGQLR;QVGYENAGTVEFLVDR;SVVEFLQGYIGIPHGGFPEPLR;TVAVYSEQDTGQMHR;VFDYSEYWEGAR;VVEIAPAAHLDPQLR;VVHSYEELEESYNR;YSLQY…				387	46;49;51;70;128;179;377;410;443;709;811;814;1008;1095;1254;1515;1523;1534;2002;2059;2583;2717;2818;2820;3142;3371;3490;3734;3742;3958	True;True;True;True;True;True;True;True;True;True;True;True;True;True;True;True;True;True;True;True;True;True;True;True;True;True;True;True;True;True	46;49;51;70;130;183;384;418;452;721;824;827;1027;1116;1278;1541;1549;1560;2036;2094;2634;2773;2876;2878;3206;3439;3560;3807;3815;4038	48;51;53;72;138;199;412;448;483;778;888;891;1107;1200;1371;1663;1672;1683;2198;2257;2841;2994;3105;3107;3460;3722;3723;3854;4123;4124;4133;4385	57;60;62;82;83;160;226;227;479;518;559;886;1010;1013;1255;1374;1562;1896;1905;1917;2508;2572;2573;3238;3418;3546;3548;3971;4281;4282;4447;4753;4754;4763;4764;5049	57;60;62;83;160;226;479;518;559;886;1010;1013;1255;1374;1562;1896;1905;1917;2508;2572;3238;3418;3546;3548;3971;4281;4447;4753;4763;5049					-1;-1
F1PXZ9;A0A5F4DEI1	F1PXZ9;A0A5F4DEI1	1;1	1;1	1;1	tr|E2RQP7|E2RQP7_CANLF Replication protein A2 OS=Canis lupus familiaris OX=9615 GN=RPA2 PE=3 SV=3;tr|A0A5F4D742|A0A5F4D742_CANLF Replication protein A2 OS=Canis lupus familiaris OX=9615 GN=RPA2 PE=3 SV=1	2	1	1	1	3.2	3.2	3.2	31.933	282	282;283	0	6.6762	1980400	1	SFEDIHHYR				388	2942	TRUE	3003	3242	3707	3707					-1;-1
A0A5F4DEW8;F1PUX4;E2RLZ4;J9P5Q4;A0A5F4BRK2;A0A5F4D213	A0A5F4DEW8;F1PUX4;E2RLZ4;J9P5Q4	4;4;3;3;1;1	4;4;3;3;1;1	4;4;3;3;1;1	tr|J9PAI4|J9PAI4_CANLF Chaperonin containing TCP1 subunit 5 OS=Canis lupus familiaris OX=9615 GN=CCT5 PE=3 SV=2;tr|A0A5F4D768|A0A5F4D768_CANLF CCT-epsilon OS=Canis lupus familiaris OX=9615 GN=CCT5 PE=3 SV=1;tr|E2RB81|E2RB81_CANLF CCT-epsilon OS=Canis lupus	6	4	4	4	20.8	20.8	20.8	27.435	255	255;317;282;293;190;259	0	26.92	9925400	5	AGAIAPCEVTVPAQNTGLGPEK;CFIVGADNVGSK;GNVGFVFTK;IIQLLDDYPK				389	111;385;1276;1646	True;True;True;True	113;392;1301;1673	121;421;1395;1801	137;138;488;1594;2051	137;488;1594;2051					-1;-1;-1;-1;-1;-1
A0A5F4DEZ3;F1P9U4;E2RSE5;A0A5F4C7H9;F1Q3Y2	A0A5F4DEZ3;F1P9U4	6;6;1;1;1	6;6;1;1;1	6;6;1;1;1	tr|A0A5F4D7L7|A0A5F4D7L7_CANLF Proteasome inhibitor PI31 subunit OS=Canis lupus familiaris OX=9615 GN=PSMF1 PE=3 SV=1;tr|E2QT82|E2QT82_CANLF Proteasome inhibitor PI31 subunit OS=Canis lupus familiaris OX=9615 GN=PSMF1 PE=3 SV=1	5	6	6	6	14.9	14.9	14.9	62.261	572	572;677;560;569;570	0	38.96	26264000	6	GSPLVVISQGK;GTVVYGEPITASLGTDGSHYWSK;MDENQFVAVTSTNAAK;MVIPGGIDVHTR;SITIANQTNCPLYVTK;VFNLYPR				390	1319;1338;2441;2519;2994;3500	True;True;True;True;True;True	1344;1363;2484;2568;3058;3570	1438;1458;2673;2762;3297;3865	1643;1665;3040;3141;3770;4460	1643;1665;3040;3141;3770;4460					-1;-1;-1;-1;-1
E2R574;A0A5F4DFL8;J9PAV3;A0A5F4CMU5;J9NZS4;A0A5F4CU32	E2R574;A0A5F4DFL8;J9PAV3	10;10;8;3;2;2	10;10;8;3;2;2	10;10;8;3;2;2	tr|A0A5F4D804|A0A5F4D804_CANLF Voltage-dependent anion-selective channel protein 2 OS=Canis lupus familiaris OX=9615 GN=VDAC2 PE=3 SV=1;tr|E2R948|E2R948_CANLF Voltage-dependent anion-selective channel protein 2 OS=Canis lupus familiaris OX=9615 GN=VDAC2 PE	6	10	10	10	35.5	35.5	35.5	50.163	437	437;437;442;231;262;386	0	76.158	44041000	10	AAGTLYTYPENWR;ALIAAQYSGAQVR;DPFAHLPK;FPEELTQTFMSCNLITGMFQR;GNTPEAAAQVVQWVSFADSDIVPPASTWVFPTLGIMHHNK;ILGLLDTHLK;LDPGSEETQTLVR;STFVLDEFKR;VLSAPPHFHFGQTNR;WFLTCINQPQFR				391	11;199;533;1024;1274;1668;2004;3112;3612;3789	True;True;True;True;True;True;True;True;True;True	11;203;543;1043;1299;1696;2038;3176;3684;3863	11;220;585;1124;1393;1824;2200;3428;3987;4184	11;250;674;1275;1592;2080;2512;3921;4596;4818	11;250;674;1275;1592;2080;2512;3921;4596;4818					-1;-1;-1;-1;-1;-1
E2R0C6;J9P7N4;A0A5F4DG81	E2R0C6;J9P7N4;A0A5F4DG81	3;3;3	3;3;3	3;3;3	tr|E2QW54|E2QW54_CANLF LIM domain and actin binding 1 OS=Canis lupus familiaris OX=9615 GN=LIMA1 PE=4 SV=2;tr|A0A5F4D8A5|A0A5F4D8A5_CANLF LIM domain and actin binding 1 OS=Canis lupus familiaris OX=9615 GN=LIMA1 PE=4 SV=1	3	3	3	3	4.6	4.6	4.6	80.59	714	714;721;734	0	28.02	3610800	3	AELGTGDSPSQSPPIK;ELADEALEK;ELLVQVCR				392	87;748;777	True;True;True	88;761;790	92;824;853	107;940;972	107;940;972					-1;-1;-1
P33731;A0A5F4DGI3;A0A5F4CRX4	P33731;A0A5F4DGI3	7;7;3	7;7;3	7;7;3	tr|A0A5F4D8F9|A0A5F4D8F9_CANLF EPS8 like 2 OS=Canis lupus familiaris OX=9615 GN=EPS8L2 PE=3 SV=1;tr|E2R1E6|E2R1E6_CANLF EPS8 like 2 OS=Canis lupus familiaris OX=9615 GN=EPS8L2 PE=3 SV=3	3	7	7	7	11.8	11.8	11.8	74.493	671	671;610;220	0	58.477	16953000	7	ALLAMYTNQAEQCR;ELYGQVLYR;GTQGATAGASSELDASK;LTNAEGVEFK;SSAHLSLIR;VLANNSLSFEK;YDECLAVYR				393	203;799;1335;2337;3085;3566;3825	True;True;True;True;True;True;True	207;812;1360;2376;3149;3637;3901	224;876;1455;2562;3400;3938;4226	255;998;1662;2918;3886;4541;4864	255;998;1662;2918;3886;4541;4864					-1;-1;-1
F1PSB7;A0A5F4DGJ7;Q28923;A0A5F4D5U1	F1PSB7;A0A5F4DGJ7;Q28923;A0A5F4D5U1	6;6;5;4	2;2;1;1	2;2;1;1	tr|F1PXQ9|F1PXQ9_CANLF TNF receptor associated protein 1 OS=Canis lupus familiaris OX=9615 GN=TRAP1 PE=3 SV=3;tr|J9NSW0|J9NSW0_CANLF TNF receptor associated protein 1 OS=Canis lupus familiaris OX=9615 GN=TRAP1 PE=3 SV=2;tr|A0A5F4DBR8|A0A5F4DBR8_CANLF TNF r	4	6	2	2	15.9	8.5	8.5	60.634	541	541;546;539;489	0	12.1	6258600	2	AANILVGENLVCK;DAWEIPR;LTTVCPTVKPQTQGLAK;TENTAEPVSTSVSHYGTEHTAVAPSSSTK;VPYPGMVNR;WTAPEAALYGR				394	22;420;2344;3196;3669;3800	False;False;True;True;False;False	22;428;2383;3261;3741;3875	22;458;2569;3526;4049;4198	23;530;2926;4053;4669;4834	23;530;2926;4053;4669;4834					-1;-1;-1;-1
A0A5F4DGN4;A0A5F4CWR5;A0A5F4BRV8;F1PLS4;A0A5F4C8X8;A0A5F4C140;A0A5F4D1M0;F1PGH6;A0A5F4C4P3	A0A5F4DGN4;A0A5F4CWR5;A0A5F4BRV8;F1PLS4	20;19;18;10;8;2;2;1;1	20;19;18;10;8;2;2;1;1	18;17;16;9;7;1;2;1;1	tr|F1PAM3|F1PAM3_CANLF Isocitrate dehydrogenase [NADP] OS=Canis lupus familiaris OX=9615 GN=IDH2 PE=3 SV=3;tr|A0A5F4D8P8|A0A5F4D8P8_CANLF Isocitrate dehydrogenase [NADP] OS=Canis lupus familiaris OX=9615 GN=IDH2 PE=3 SV=1	9	20	20	18	44	44	40.1	53.597	466	466;447;473;524;491;415;455;448;482	0	189.91	165170000	27	DGQVINETSQHHDDLE;DNLAEDIMR;EEAESTLQSFR;EKLQEEMLQR;ETNLDSLPLVDTHSK;EYQDLLNVK;FADLSEAANR;FANYIDK;KVESLQEEIAFLK;LGDLYEEEMR;LQDEIQNMK;LQDEIQNMKEEMAR;LQEEMLQR;MALDIEIATYR;MFGGPGTGSR;NLQEAEEWYK;QVQSLTCEVDALK;SLYASSPGGAYATR;TYSLGSALRPSTSR;VELQELNDR				395	460;526;663;745;855;904;911;918;1929;2073;2260;2261;2265;2430;2455;2633;2823;3036;3401;3476	True;True;True;True;True;True;True;True;True;True;True;True;True;True;True;True;True;True;True;True	469;536;675;758;869;920;927;934;1961;2109;2297;2298;2302;2471;2472;2499;2684;2881;3100;3471;3546	502;503;578;729;821;938;993;1000;1007;2114;2115;2272;2473;2474;2478;2660;2661;2689;2897;3110;3344;3758;3759;3840	579;580;667;833;834;937;1068;1128;1136;1137;1144;2416;2417;2589;2815;2816;2820;3027;3028;3059;3307;3551;3821;3822;4320;4321;4429;4430	580;667;834;937;1068;1128;1136;1144;2416;2589;2815;2816;2820;3027;3059;3307;3551;3821;4320;4429		40;41		372;391	-1;-1;-1;-1;-1;-1;-1;-1;-1
A0A5F4DH28;A4GT58	A0A5F4DH28;A4GT58	1;1	1;1	1;1	tr|A0A5F4D8Q7|A0A5F4D8Q7_CANLF SEC23 interacting protein OS=Canis lupus familiaris OX=9615 GN=SEC23IP PE=4 SV=1;tr|F1PQ80|F1PQ80_CANLF SEC23 interacting protein OS=Canis lupus familiaris OX=9615 GN=SEC23IP PE=4 SV=2;tr|A0A5F4C729|A0A5F4C729_CANLF SEC23 int	2	1	1	1	1.8	1.8	1.8	50.289	438	438;439	0.0036585	6.2238	676320	1	LEQLGIPR				396	2043	TRUE	2078	2240	2553	2553					-1;-1
A0A5F4DH71	A0A5F4DH71	1	1	1	tr|A0A5F4D8U5|A0A5F4D8U5_CANLF Actin beta like 2 OS=Canis lupus familiaris OX=9615 GN=ACTBL2 PE=3 SV=1	1	1	1	1	6.9	6.9	6.9	24.594	248	248	0	7.7351	640680	1	SDEFSLADALPEHSPAK				397	2903	TRUE	2964	3202	3662	3662					-1
A0A5F4DHB9;A0A5F4BQI2	A0A5F4DHB9;A0A5F4BQI2	2;1	2;1	2;1	tr|F1PBJ3|F1PBJ3_CANLF Lamin A/C OS=Canis lupus familiaris OX=9615 GN=LMNA PE=3 SV=2;tr|J9NSW5|J9NSW5_CANLF Lamin A/C OS=Canis lupus familiaris OX=9615 GN=LMNA PE=3 SV=1;tr|A0A5F4D968|A0A5F4D968_CANLF Lamin A/C OS=Canis lupus familiaris OX=9615 GN=LMNA PE=	2	2	2	2	14.6	14.6	14.6	17.222	151	151;63	0	16.848	10847000	3	GLSQSALPYR;GLTPSQIGVILR				398	1247;1249	True;True	1271;1273	1364;1366	1554;1556;1557	1554;1557					-1;-1
A0A5F4DHG1;E2RTJ0	A0A5F4DHG1;E2RTJ0	1;1	1;1	1;1	tr|A0A5F4DAC8|A0A5F4DAC8_CANLF GST class-pi OS=Canis lupus familiaris OX=9615 GN=LOC476006 PE=3 SV=1;tr|A0A5F4CGS2|A0A5F4CGS2_CANLF GST class-pi OS=Canis lupus familiaris OX=9615 GN=GSTP1 PE=3 SV=1;tr|F1Q0J0|F1Q0J0_CANLF GST class-pi OS=Canis lupus familia	2	1	1	1	4.9	4.9	4.9	26.427	246	246;315	0	7.2365	924480	1	EPVETAVVNNSK				399	824	TRUE	837	903	1026	1026					-1;-1
A0A5F4DHG6;E2QXN8;A0A5F4CMH1;A0A5F4C3D8;A0A5F4CBY9;E2R0N3;A0A5F4BTV6;A0A5F4C3K4;A0A5F4BWD8	A0A5F4DHG6;E2QXN8;A0A5F4CMH1;A0A5F4C3D8;A0A5F4CBY9	15;15;14;14;11;1;1;1;1	15;15;14;14;11;1;1;1;1	15;15;14;14;11;1;1;1;1	tr|J9NW00|J9NW00_CANLF Inositol 1,3,4-trisphosphate 5/6-kinase OS=Canis lupus familiaris OX=9615 GN=ITPK1 PE=3 SV=1;tr|A0A5F4DBM8|A0A5F4DBM8_CANLF Inositol-tetrakisphosphate 1-kinase OS=Canis lupus familiaris OX=9615 GN=ITPK1 PE=3 SV=1;tr|F1Q0B1|F1Q0B1_CAN	9	15	15	15	33.1	33.1	33.1	58.55	529	529;660;590;713;694;323;395;419;451	0	196.03	258300000	23	AHLVAVFNEYQR;DAQELYAAGENR;DESTNVDMTLVQR;EMSGDLEQGMLAVVK;FNAILCSR;GAGTDEACLIEILASR;GFGTDEQAIIDCLGSR;GTITDAPGFDPLR;LLISLSQGNR;QQILLSFK;SEIDLLDIR;SELSGNFEK;SLYHDISGDTSGDYQK;TLEEAIR;TPVLFDVYEIK				400	141;416;435;804;1012;1091;1158;1333;2176;2801;2925;2932;3037;3272;3331	True;True;True;True;True;True;True;True;True;True;True;True;True;True;True	143;424;443;444;817;1031;1112;1180;1358;2213;2859;2986;2993;3101;3337;3398	153;154;454;474;475;881;1111;1196;1266;1453;2383;3087;3224;3232;3345;3346;3612;3678	176;177;178;525;550;551;1003;1259;1260;1370;1449;1659;1660;2711;2712;3527;3685;3686;3696;3823;3824;3825;4149;4232	177;525;551;1003;1260;1370;1449;1660;2712;3527;3685;3696;3825;4149;4232		42		378	-1;-1;-1;-1;-1;-1;-1;-1;-1
A0A5F4DHN5;E2RF27	A0A5F4DHN5;E2RF27	2;2	2;2	2;2	tr|A0A5F4DBQ8|A0A5F4DBQ8_CANLF Tubulin-folding cofactor E OS=Canis lupus familiaris OX=9615 GN=TBCE PE=3 SV=1;tr|A0A5F4DMA5|A0A5F4DMA5_CANLF Tubulin-specific chaperone E OS=Canis lupus familiaris OX=9615 GN=TBCE PE=4 SV=1;tr|E2R3S9|E2R3S9_CANLF Tubulin-fol	2	2	2	2	10.1	10.1	10.1	52.465	473	473;507	0	16.074	6232100	2	NVGLCETPPTSETK;SDSATGGESSGHANLSQEPGGCSNQRPTEDLTVR				401	2693;2910	True;True	2749;2971	2969;3209	3392;3669	3392;3669					-1;-1
F1Q332;A0A5F4DI49	F1Q332;A0A5F4DI49	12;12	12;12	12;12	tr|A0A5F4DGA2|A0A5F4DGA2_CANLF WD repeat domain 1 OS=Canis lupus familiaris OX=9615 GN=WDR1 PE=4 SV=1;tr|A0A5F4DCJ3|A0A5F4DCJ3_CANLF WD repeat domain 1 OS=Canis lupus familiaris OX=9615 GN=WDR1 PE=4 SV=1;tr|A0A5F4DBW9|A0A5F4DBW9_CANLF WD repeat domain 1 OS	2	12	12	12	17.2	17.2	17.2	87.787	786	786;810	0	73.866	23578000	11	ELSEALTR;GEFTVETEGK;IYLYLTK;LLEFNQGK;LPFAAAQIGNSFR;NNIIQTWR;SCYDLSCHAR;TFFSFPAVVAPFK;TLHVEEVVPNVIEPSFGLGR;TSYGWIEIVGCADR;TVNVVQFEPSK;VPLVAEKPLKEPK				402	792;1137;1848;2157;2238;2652;2901;3210;3279;3346;3387;3658	True;True;True;True;True;True;True;True;True;True;True;True	805;1158;1880;2194;2275;2706;2962;3275;3344;3414;3456;3730	869;1242;2021;2362;2451;2922;3200;3540;3620;3695;3741;4037	991;1422;2314;2688;2792;3338;3660;4067;4158;4252;4303;4653	991;1422;2314;2688;2792;3338;3660;4067;4158;4252;4303;4653					-1;-1
A0A5F4DI51;E2R0D6	A0A5F4DI51;E2R0D6	4;4	4;4	4;4	tr|F6XQE7|F6XQE7_CANLF FMR1 autosomal homolog 1 OS=Canis lupus familiaris OX=9615 GN=FXR1 PE=3 SV=1;tr|E2R5Q5|E2R5Q5_CANLF FMR1 autosomal homolog 1 OS=Canis lupus familiaris OX=9615 GN=FXR1 PE=3 SV=2;tr|A0A5F4DC66|A0A5F4DC66_CANLF FMR1 autosomal homolog 1	2	4	4	4	17.1	17.1	17.1	26.963	246	246;261	0	25.429	4020700	3	FSASGELGNGNIK;LVQGSILK;NLAMGVNLTSMSK;SEGFDTYR				403	1044;2384;2610;2924	True;True;True;True	1065;2423;2661;2985	1147;2610;2871;3223	1310;2973;3271;3684	1310;2973;3271;3684					-1;-1
A0A5F4DJ40;E2RGN6;A0A5F4C968;A0A5F4BWJ0;A0A5F4BX82	A0A5F4DJ40;E2RGN6;A0A5F4C968;A0A5F4BWJ0	8;8;7;6;2	8;8;7;6;2	8;8;7;6;2	tr|A0A5F4DC86|A0A5F4DC86_CANLF Actinin alpha 4 OS=Canis lupus familiaris OX=9615 GN=ACTN4 PE=4 SV=1	5	8	8	8	32.6	32.6	32.6	29.842	267	267;299;319;261;87	0	56.947	36247000	11	AQVSLLIR;ESVFTVEGGHR;FNASQLITQR;IGGVQQDTILAEGLHFR;IPWFQYPIIYDIR;IVQAEGEAEAAR;LGLDYEER;MLGEALSK				404	277;844;1014;1605;1733;1820;2087;2482	True;True;True;True;True;True;True;True	283;858;1033;1632;1764;1852;2123;2526	304;925;926;1113;1757;1897;1990;2287;2718	353;1053;1054;1262;1263;2003;2164;2277;2278;2607;3089	353;1054;1262;2003;2164;2278;2607;3089					-1;-1;-1;-1;-1
F1PL93;A0A5F4DJ85	F1PL93;A0A5F4DJ85	1;1	1;1	1;1	tr|A0A5F4DCD1|A0A5F4DCD1_CANLF Histone acetyltransferase type B catalytic subunit OS=Canis lupus familiaris OX=9615 GN=HAT1 PE=3 SV=1;tr|F1PUX9|F1PUX9_CANLF Histone acetyltransferase type B catalytic subunit OS=Canis lupus familiaris OX=9615 GN=HAT1 PE=3 S	2	1	1	1	10	10	10	18.359	160	160;281	0	7.4936	2334800	1	VAVSADPNVPNVVVTR				405	3433	TRUE	3503	3797	4383	4383					-1;-1
A0A5F4DKH8;E2QXP3;A0A5F4CMG2	A0A5F4DKH8;E2QXP3;A0A5F4CMG2	6;6;4	6;6;4	6;6;4	sp|P50551|VASP_CANLF Vasodilator-stimulated phosphoprotein OS=Canis lupus familiaris OX=9615 GN=VASP PE=1 SV=3;tr|F1PRR4|F1PRR4_CANLF Vasodilator-stimulated phosphoprotein OS=Canis lupus familiaris OX=9615 GN=VASP PE=3 SV=1;tr|A0A5F4DD59|A0A5F4DD59_CANLF V	3	6	6	6	15.4	15.4	15.4	67.808	611	611;650;612	0	40.331	15155000	6	ALLQQHMEVTGEEHPLNK;EKPFVYTQGQAVLNR;GLLPQGATELR;IEPGVDPDDTYNETPYEK;LDAHPCLEVTAATLR;PLHSAQAVDVASASNFR				406	207;746;1239;1575;1989;2732	True;True;True;True;True;True	211;759;1263;1601;2023;2788	228;822;1356;1725;2184;3009	260;938;1546;1964;2494;3433	260;938;1546;1964;2494;3433					-1;-1;-1
E2RRD1;A0A5K1U1B7	E2RRD1;A0A5K1U1B7	2;2	2;2	2;2	tr|F1Q2B1|F1Q2B1_CANLF Saccharopine dehydrogenase (putative) OS=Canis lupus familiaris OX=9615 GN=SCCPDH PE=4 SV=2;tr|A0A5F4DDH9|A0A5F4DDH9_CANLF Saccharopine dehydrogenase (putative) OS=Canis lupus familiaris OX=9615 GN=SCCPDH PE=4 SV=1	2	2	2	2	9.8	9.8	9.8	42.663	377	377;399	0	24.142	2369400	2	NLDQEQLSQVLDAMFER;VDEHVIDQGDDGDNFYVIER				407	2615;3452	True;True	2666;3522	2877;3816	3278;4403	3278;4403					-1;-1
A0A5K1U997;F1PF85	A0A5K1U997;F1PF85	1;1	1;1	1;1	tr|A0A5F4DDK9|A0A5F4DDK9_CANLF Purine nucleoside phosphorylase OS=Canis lupus familiaris OX=9615 GN=PNP PE=3 SV=1;tr|F1PQM1|F1PQM1_CANLF Purine nucleoside phosphorylase OS=Canis lupus familiaris OX=9615 GN=PNP PE=3 SV=2	2	1	1	1	6	6	6	24.41	199	199;210	0	8.2647	819180	1	LVAIVDVIDQNR				408	2354	TRUE	2393	2579	2936	2936					-1;-1
A0M8V0;A0A5S6CBX9;A0A5F4BXR5;A0A5F4CGQ0	A0M8V0;A0A5S6CBX9;A0A5F4BXR5;A0A5F4CGQ0	5;5;4;3	3;3;2;2	3;3;2;2	tr|E2RQV7|E2RQV7_CANLF NOP58 ribonucleoprotein OS=Canis lupus familiaris OX=9615 GN=NOP58 PE=3 SV=2;tr|A0A5F4DDP3|A0A5F4DDP3_CANLF NOP58 ribonucleoprotein OS=Canis lupus familiaris OX=9615 GN=NOP58 PE=3 SV=1;tr|A0A5F4D8N5|A0A5F4D8N5_CANLF NOP58 ribonucleop	4	5	3	3	28	18.5	18.5	32.981	286	286;434;413;161	0	19.333	2526200	3	DIQDSLTVSNEVQTAK;EATDPRPYEAENAVESWR;EGAAHAFAQYNLDQFTPVK;IQVHYYEDGNVQLVSHK;LLLNNDNLLR				409	476;634;692;1756;2182	True;True;True;False;False	485;645;704;1787;2219	523;695;758;1920;1921;2389	605;796;863;2190;2191;2718	605;796;863;2190;2718					-1;-1;-1;-1
J9PAU6;E2RKA8;A0A5S6CH73;J9NZA6;E2R4E5;J9NTK5;J9NRY1;J9P4R5;E2R456	J9PAU6;E2RKA8;A0A5S6CH73;J9NZA6;E2R4E5;J9NTK5;J9NRY1;J9P4R5;E2R456	4;4;4;3;3;3;3;2;2	4;4;4;3;3;3;3;2;2	4;4;4;3;3;3;3;2;2	tr|A0A5F4DHH8|A0A5F4DHH8_CANLF Proteasome assembly chaperone 2 OS=Canis lupus familiaris OX=9615 GN=PSMG2 PE=3 SV=1;tr|A0A5F4DE56|A0A5F4DE56_CANLF Proteasome assembly chaperone 2 OS=Canis lupus familiaris OX=9615 GN=PSMG2 PE=3 SV=1;tr|E2R7V2|E2R7V2_CANLF P	9	4	4	4	33.3	33.3	33.3	15.79	135	135;135;149;135;135;139;149;135;135	0	35.077	35246000	7	ELEVLLMCNK;GQILMPNIGYGSNK;HMLPSGFR;SYCAEIAHNVSSK				410	763;1301;1469;3147	True;True;True;True	776;1326;1495;3212	839;1420;1608;3466;3467	957;1622;1835;1836;3977;3978;3979	957;1622;1836;3978		43		90	-1;-1;-1;-1;-1;-1;-1;-1;-1
O97492;A0A5S6CLE1	O97492;A0A5S6CLE1	3;3	3;3	3;3	tr|F1P6G9|F1P6G9_CANLF Pyruvate carboxylase OS=Canis lupus familiaris OX=9615 GN=PC PE=4 SV=3;tr|A0A5F4DEE0|A0A5F4DEE0_CANLF Pyruvate carboxylase OS=Canis lupus familiaris OX=9615 GN=PC PE=4 SV=1	2	3	3	3	7.4	7.4	7.4	59.797	527	527;528	0	23.989	3604700	3	FNSANEDNVTQVR;FSTVAGESGSADTVR;LSHEDPDYGLR				411	1020;1055;2297	True;True;True	1039;1076;2335	1120;1159;2515	1270;1326;2860	1270;1326;2860					-1;-1
A0A5S6DAH6;F1PAA9	A0A5S6DAH6;F1PAA9	1;1	1;1	1;1	tr|F1PXZ9|F1PXZ9_CANLF KRAS proto-onco, GTPase OS=Canis lupus familiaris OX=9615 GN=KRAS PE=4 SV=2;tr|A0A5F4DEI1|A0A5F4DEI1_CANLF KRAS proto-onco, GTPase OS=Canis lupus familiaris OX=9615 GN=KRAS PE=4 SV=1	2	1	1	1	1.6	1.6	1.6	92.326	837	837;885	0	7.8198	2308300	1	VTDADVPDTPAWR				412	3702	TRUE	3774	4087	4712	4712					-1;-1
A0A5S6DBH8;P62872	A0A5S6DBH8;P62872	3;3	1;1	1;1	tr|A0A5F4DEW8|A0A5F4DEW8_CANLF Ribosomal protein lateral stalk subunit P0 OS=Canis lupus familiaris OX=9615 GN=RPLP0 PE=3 SV=1;tr|F1PUX4|F1PUX4_CANLF 60S acidic ribosomal protein P0 OS=Canis lupus familiaris OX=9615 GN=RPLP0 PE=3 SV=1;tr|E2RLZ4|E2RLZ4_CANL	2	3	1	1	10.8	4	4	35.686	325	325;340	0.0036496	6.2025	1451900	1	ELAGHTGYLSCCR;IYAMHWGTDSR;LIIWDSYTTNK				413	754;1834;2118	True;False;False	767;1866;2155	830;2007;2322	947;2299;2643	947;2299;2643					-1;-1
Q5WR10;A0A5S6DC42	Q5WR10;A0A5S6DC42	6;6	6;6	2;2	tr|A0A5F4DEZ3|A0A5F4DEZ3_CANLF Dihydropyrimidinase-related protein 2 OS=Canis lupus familiaris OX=9615 GN=DPYSL2 PE=3 SV=1;tr|F1P9U4|F1P9U4_CANLF Dihydropyrimidinase-related protein 2 OS=Canis lupus familiaris OX=9615 GN=DPYSL2 PE=3 SV=2	2	6	6	2	13.1	13.1	4.9	49.021	428	428;428	0	39.461	19802000	7	DVQEIFR;ELAFQISK;GSYVSIHSSGFR;HFILDECDK;MLEQLDMR;NCPHIVVGTPGR				414	587;752;1328;1421;2481;2546	True;True;True;True;True;True	598;765;1353;1447;2525;2596	645;828;1447;1448;1555;2717;2799	742;945;1653;1654;1771;3088;3191	742;945;1654;1771;3088;3191					-1;-1
P25473;A0A5S6DEE6	P25473;A0A5S6DEE6	4;4	4;4	4;4	tr|E2R574|E2R574_CANLF Elongation factor 1-gamma OS=Canis lupus familiaris OX=9615 GN=EEF1G PE=4 SV=1;tr|A0A5F4DFL8|A0A5F4DFL8_CANLF Elongation factor 1-gamma OS=Canis lupus familiaris OX=9615 PE=4 SV=1;tr|J9PAV3|J9PAV3_CANLF Elongation factor 1-gamma OS=C	2	4	4	4	9	9	9	51.789	445	445;467	0	25.791	4016200	4	FMETVAEK;LYDELLQSYQEK;SLLSNLEEAK;TLIEQTNEER				415	1010;2410;3023;3280	True;True;True;True	1029;2449;3087;3345	1109;2637;3330;3621	1257;3003;3806;4159	1257;3003;3806;4159					-1;-1
A0M8U6;F1PFX9;E2RDJ9	A0M8U6;F1PFX9;E2RDJ9	4;3;3	4;3;3	4;3;3	tr|E2R0C6|E2R0C6_CANLF Propionate--CoA ligase OS=Canis lupus familiaris OX=9615 GN=ACSS2 PE=3 SV=2;tr|J9P7N4|J9P7N4_CANLF Propionate--CoA ligase OS=Canis lupus familiaris OX=9615 GN=ACSS2 PE=3 SV=2;tr|A0A5F4DG81|A0A5F4DG81_CANLF Propionate--CoA ligase OS=C	3	4	4	4	13.8	13.8	13.8	48.008	421	421;425;428	0	30.929	12092000	5	MGLGHEQGFGAPCLK;NHAVVCQGCHNAIDPEVQR;NVMILTNPVAAK;STAAAVGAMEDK				416	2463;2580;2697;3106	True;True;True;True	2507;2631;2753;3170	2698;2837;2838;2973;3421	3068;3233;3234;3396;3909	3068;3234;3396;3909					-1;-1;-1
CON__A2A4G1	CON__A2A4G1	6	1	1	sp|P33731|SRP72_CANLF Signal recognition particle subunit SRP72 OS=Canis lupus familiaris OX=9615 GN=SRP72 PE=1 SV=3;tr|A0A5F4DGI3|A0A5F4DGI3_CANLF Signal recognition particle subunit SRP72 OS=Canis lupus familiaris OX=9615 GN=SRP72 PE=3 SV=1	1	6	1	1	10.5	1.5	1.5	49.493	456	456	0.003672	6.2617	6404900	1	DYSHYFK;LAADDFR;LASYLDK;LEQEIATYR;VLDELTLAR;VTMQNLNDR			+	417	604;1942;1977;2041;3575;3713	True;False;False;False;False;False	615;1974;2010;2076;3647;3785	664;2129;2169;2238;3949;4098	765;2435;2478;2551;4553;4554;4725	765;2435;2478;2551;4554;4725					-1
CON__P00761;P06871;F1PCE8	CON__P00761	4;1;1	4;1;1	4;1;1	tr|F1PSB7|F1PSB7_CANLF Tyrosine-protein kinase OS=Canis lupus familiaris OX=9615 GN=YES1 PE=3 SV=2;tr|A0A5F4DGJ7|A0A5F4DGJ7_CANLF Tyrosine-protein kinase OS=Canis lupus familiaris OX=9615 GN=YES1 PE=3 SV=1;sp|Q28923|YES_CANLF Tyrosine-protein kinase Yes OS	3	4	4	4	22.9	22.9	22.9	24.409	231	231;246;246	0	60.15	2876900000	23	LGEHNIDVLEGNEQFINAAK;LSSPATLNSR;VATVSLPR;VCNYVNWIQQTIAAN			+	418	2075;2316;3430;3443	True;True;True;True	2111;2355;3500;3513	2274;2275;2538;2539;2540;3790;3791;3792;3807	2592;2593;2594;2888;2889;2890;2891;2892;4360;4361;4362;4363;4364;4365;4366;4367;4368;4369;4370;4371;4372;4373;4374;4394	2592;2891;4365;4394					-1;-1;-1
CON__P01966	CON__P01966	1	1	1	tr|A0A5F4DGN4|A0A5F4DGN4_CANLF Vimentin OS=Canis lupus familiaris OX=9615 GN=VIM PE=3 SV=1;tr|A0A5F4CWR5|A0A5F4CWR5_CANLF Vimentin OS=Canis lupus familiaris OX=9615 GN=VIM PE=3 SV=1;tr|A0A5F4BRV8|A0A5F4BRV8_CANLF Vimentin OS=Canis lupus familiaris OX=9615	1	1	1	1	10.6	10.6	10.6	15.184	142	142	0	11.991	2887100	1	VGGHAAEYGAEALER			+	419	3512	TRUE	3582	3878	4475	4475					-1
CON__P02533;F1Q0R0;CON__P08779;E2R7W6;CON__Q6IFX2;A0A5F4DKN6;E2R8Q7;CON__P19012;CON__Q9Z2K1;CON__Q3ZAW8;A3RF35	CON__P02533;F1Q0R0;CON__P08779;E2R7W6;CON__Q6IFX2;A0A5F4DKN6;E2R8Q7	12;8;7;6;6;6;6;5;4;4;2	8;4;3;3;4;2;2;2;1;1;1	1;0;0;0;0;0;0;0;0;0;0	tr|A0A5F4DH28|A0A5F4DH28_CANLF Rho GTPase activating protein 1 OS=Canis lupus familiaris OX=9615 GN=ARHGAP1 PE=4 SV=1;tr|A4GT58|A4GT58_CANLF Cdc42 GTPase-activating protein OS=Canis lupus familiaris OX=9615 GN=ARHGAP1 PE=2 SV=1	11	12	8	1	28.6	21.8	3.2	51.621	472	472;531;473;427;452;513;522;456;469;474;507	0	93.232	45648000	9	ALEEANADLEVK;APSTYGGGLSVSSSR;ASLENSLEETK;EVATNSELVQSGK;LAADDFR;LASYLDK;LEQEIATYR;LLEGEDAHLSSSQFSSGSQSSR;MSVEADINGLR;NHEEEMNALR;VLDELTLAR;VTMQNLNDR			+	420	189;257;294;869;1942;1977;2041;2159;2508;2582;3575;3713	True;True;True;True;False;False;False;True;True;True;True;False	193;263;300;883;1974;2010;2076;2196;2556;2557;2633;3647;3785	210;283;325;954;2129;2169;2238;2364;2750;2751;2840;3949;4098	239;329;378;1086;2435;2478;2551;2690;3128;3129;3237;4553;4554;4725	239;329;378;1086;2435;2478;2551;2690;3128;3237;4554;4725		44		212	-1;-1;-1;-1;-1;-1;-1;-1;-1;-1;-1
CON__P02584	CON__P02584	5	5	1	tr|A0A5F4DH71|A0A5F4DH71_CANLF Mitogen-activated protein kinase 1 interacting protein 1 like OS=Canis lupus familiaris OX=9615 GN=MAPK1IP1L PE=3 SV=1	1	5	5	1	40.7	40.7	8.6	15.057	140	140	0	35.607	20699000	8	CYEMASHLR;DSLLQDGEFTMDLR;DSPSVWAAVPGK;SSFFVNGLTLGGQK;TLVLLMGK			+	421	403;551;553;3089;3298	True;True;True;True;True	411;561;562;564;3153;3365	441;606;607;608;610;3404;3643	510;699;700;701;703;704;3890;4188;4189	510;699;704;3890;4189		45		86	-1
CON__P02769;CON__P02768-1;E2R4E7;A0A5F4CRM1;A0A5F4DFR9	CON__P02769	36;4;2;2;2	36;4;2;2;2	32;3;0;0;0	tr|A0A5F4DHB9|A0A5F4DHB9_CANLF 40S ribosomal protein S13 OS=Canis lupus familiaris OX=9615 GN=RPS13 PE=3 SV=1;tr|A0A5F4BQI2|A0A5F4BQI2_CANLF Ribosomal_S13_N domain-containing protein OS=Canis lupus familiaris OX=9615 PE=4 SV=1	5	36	36	32	61.3	61.3	56.2	69.293	607	607;609;590;597;640	0	323.31	1096100000	77	AEFVEVTK;CCAADDKEACFAVEGPK;CCTESLVNR;DAFLGSFLYEYSR;DAIPENLPPLTADFAEDK;DAIPENLPPLTADFAEDKDVCK;DDPHACYSTVFDK;DDSPDLPK;DLGEEHFK;EACFAVEGPK;ECCHGDLLECADDR;ETYGDMADCCEK;EYEATLEECCAK;FKDLGEEHFK;GACLLPK;GLVLIAFSQYLQQCPFDEHVK;HLVDEPQNLIK;HPEYAVSVLLR;KQTALVELLK;KVPQVSTPTLVEVSR;LFTFHADICTLPDTEK;LKECCDKPLLEK;LKPDPNTLCDEFK;LVNELTEFAK;LVVSTQTALA;NECFLSHKDDSPDLPK;QTALVELLK;RHPEYAVSVLLR;RHPYFYAPELLYYANK;RPCFSAL…			+	422	82;379;381;406;411;412;425;426;496;612;642;863;900;991;1086;1252;1465;1478;1922;1932;2065;2133;2137;2377;2398;2555;2812;2841;2842;2856;3016;3386;3662;3882;3921;3927	True;True;True;True;True;True;True;True;True;True;True;True;True;True;True;True;True;True;True;True;True;True;True;True;True;True;True;True;True;True;True;True;True;True;True;True	83;386;388;414;419;420;433;434;505;623;653;877;916;1009;1107;1276;1491;1504;1954;1964;2101;2170;2174;2416;2437;2605;2870;2901;2902;2917;3080;3454;3455;3734;3958;3997;4004	87;414;415;417;444;449;450;463;464;465;544;672;703;704;705;946;947;988;1086;1191;1369;1603;1604;1618;1619;2107;2118;2119;2264;2337;2341;2603;2625;2808;2809;2810;3099;3131;3132;3133;3153;3154;3321;3322;3738;3739;3740;4041;4297;4298;4341;4348	101;102;481;482;484;514;519;520;536;537;538;539;540;626;773;804;805;806;807;1077;1078;1079;1122;1123;1229;1365;1560;1829;1830;1831;1846;1847;1848;2408;2409;2420;2421;2422;2423;2424;2425;2580;2581;2661;2662;2666;2667;2963;2964;2965;2990;3200;3201;3202;3540;3579;3580;3581;3582;3583;3608;3609;3610;3611;3795;3796;4299;4300;4301;4302;4659;4946;4947;4948;4949;4996;4997;5005;5006	102;482;484;514;519;520;538;540;626;773;807;1079;1123;1229;1365;1560;1830;1847;2408;2421;2580;2661;2666;2963;2990;3200;3540;3580;3583;3611;3795;4299;4659;4947;4996;5006		46		571	-1;-1;-1;-1;-1
CON__P04264;Q6EIY9	CON__P04264	25;8	25;8	18;3	tr|A0A5F4DHG1|A0A5F4DHG1_CANLF Cytokine induced apoptosis inhibitor 1 OS=Canis lupus familiaris OX=9615 GN=CIAPIN1 PE=3 SV=1;tr|E2RTJ0|E2RTJ0_CANLF Anamorsin OS=Canis lupus familiaris OX=9615 GN=CIAPIN1 PE=3 SV=2	2	25	25	18	52.8	52.8	41.6	66.017	644	644;619	0	323.31	792530000	59	AEAESLYQSK;DVDGAYMTK;DYQELMNTK;FLEQQNQVLQTK;FSSCGGGGGSFGAGGGFGSR;GGGGGGYGSGGSSYGSGGGSYGSGGGGGGGR;GSYGSGGSSYGSGGGSYGSGGGGGGHGSYGSGSSSGGYR;IEISELNR;LALDLEIATYR;LNDLEDALQQAK;MSGECAPNVSVSVSTSHTTISGGGSR;NKYEDEINKR;NMQDMVEDYR;QISNLQQSISDAEQR;SGGGFSSGSAGIINYQR;SISISVAR;SKAEAESLYQSK;SLDLDSIIAEVK;SLNNQFASFIDK;SLVNLGGSK;THNLEPYFESFINNLR;TLLEGEESR;TNAENEFVTIK;WELLQQVDTSTR;YEELQITAGR			+	423	71;573;602;999;1051;1172;1327;1573;1962;2217;2506;2607;2646;2782;2959;2992;2996;3003;3024;3033;3242;3283;3304;3786;3837	True;True;True;True;True;True;True;True;True;True;True;True;True;True;True;True;True;True;True;True;True;True;True;True;True	71;584;613;1018;1072;1194;1352;1599;1994;2254;2553;2554;2658;2697;2698;2699;2839;3021;3056;3060;3067;3088;3097;3307;3348;3371;3860;3913	73;631;662;1097;1154;1155;1280;1281;1446;1723;2151;2152;2427;2747;2748;2867;2868;2911;2912;2913;2914;2915;3064;3065;3066;3260;3295;3299;3300;3307;3331;3341;3578;3579;3624;3649;4180;4181;4245	84;727;762;763;1241;1242;1243;1244;1318;1319;1320;1321;1322;1464;1465;1466;1651;1652;1961;1962;2458;2459;2763;2764;3123;3124;3125;3126;3267;3268;3323;3324;3325;3326;3327;3328;3499;3500;3501;3502;3727;3768;3772;3773;3780;3807;3808;3818;4108;4109;4110;4164;4195;4196;4814;4815;4890;4891;4892	84;727;763;1242;1319;1464;1651;1961;2458;2763;3125;3267;3328;3500;3727;3768;3773;3780;3808;3818;4109;4164;4195;4814;4890		47;48;49		259;262;493	-1;-1
CON__P05787;CON__H-INV:HIT000292931;CON__Q9H552;CON__REFSEQ:XP_092267;A0A5F4D6N0	CON__P05787	9;3;3;1;1	7;3;2;1;1	5;2;2;1;1	tr|A0A5F4DHG6|A0A5F4DHG6_CANLF Annexin OS=Canis lupus familiaris OX=9615 GN=ANXA11 PE=3 SV=1;tr|E2QXN8|E2QXN8_CANLF Annexin OS=Canis lupus familiaris OX=9615 GN=ANXA11 PE=3 SV=2;tr|A0A5F4CMH1|A0A5F4CMH1_CANLF Annexin OS=Canis lupus familiaris OX=9615 GN=AN	5	9	7	5	18.2	14.7	11	53.704	483	483;443;499;213;439	0	70.205	98946000	12	AQYEDIANR;DVDEAYMNK;EYQELMNVK;FASFIDK;LEGLTDEINFLR;LESGMQNMSIHTK;LVSESSDVLPK;NKYEDEINKR;TEISEMNR			+	424	279;572;905;921;2034;2046;2390;2607;3194	True;True;True;False;True;True;True;False;True	285;583;921;937;2069;2081;2429;2658;3259	307;630;994;1010;2231;2243;2244;2616;2867;2868;3524	356;725;726;1129;1130;1147;2543;2544;2556;2557;2979;2980;3267;3268;4051	356;725;1129;1147;2544;2557;2980;3267;4051					-1;-1;-1;-1;-1
CON__P08727	CON__P08727	11	3	2	tr|A0A5F4DHN5|A0A5F4DHN5_CANLF UBX domain protein 4 OS=Canis lupus familiaris OX=9615 GN=UBXN4 PE=4 SV=1;tr|E2RF27|E2RF27_CANLF UBX domain protein 4 OS=Canis lupus familiaris OX=9615 GN=UBXN4 PE=4 SV=2	1	11	3	2	23.8	8	5.5	44.091	400	400	0	23.124	38346000	4	DAEAWFTSR;DYSHYYTTIQDLR;IVLQIDNAR;LAADDFR;LASYLDK;LEQEIATYR;LTMQNLNDR;MSVEADINGLR;SRLEQEIATYR;TKFETEQALR;VLDELTLAR			+	425	405;605;1816;1942;1977;2041;2336;2508;3084;3269;3575	False;True;False;False;False;False;True;False;False;True;False	413;616;1848;1974;2010;2076;2375;2556;2557;3148;3334;3647	443;665;1986;2129;2169;2238;2561;2750;2751;3398;3399;3608;3609;3949	513;766;2271;2272;2435;2478;2551;2917;3128;3129;3884;3885;4145;4146;4553;4554	513;766;2272;2435;2478;2551;2917;3128;3885;4146;4554		44		177	-1
CON__Q3KNV1;CON__P08729;F1PRB0;CON__Q9DCV7	CON__Q3KNV1;CON__P08729	6;6;2;2	5;5;2;1	3;3;2;1	tr|F1Q332|F1Q332_CANLF Diadenosine tetraphosphate synthetase OS=Canis lupus familiaris OX=9615 GN=GARS1 PE=3 SV=3;tr|A0A5F4DI49|A0A5F4DI49_CANLF Diadenosine tetraphosphate synthetase OS=Canis lupus familiaris OX=9615 GN=GARS1 PE=3 SV=1	4	6	5	3	12.2	10.7	6.4	51.385	469	469;469;135;457	0	38.792	29529000	5	DVDAAYMSK;FASFIDK;FETLQAQAGK;LEAAIAEAEER;LQAEIDNIK;TAAENEFVVLK			+	426	571;921;953;2012;2258;3156	True;False;True;True;True;True	582;937;970;2046;2295;3221	629;1010;1044;2208;2471;3481	724;1147;1183;2520;2813;4000	724;1147;1183;2520;2813;4000					-1;-1;-1;-1
CON__P13645;Q6EIZ0;F1PYU9;CON__P02535-1;CON__Q7Z3Y7;E2R1Z3;CON__Q148H6;E2R170;E2QS80;CON__Q7Z3Z0;CON__Q7Z3Y8;CON__Q2M2I5	CON__P13645;Q6EIZ0;F1PYU9	27;18;18;9;4;3;3;2;2;2;2;2	27;18;18;9;4;3;3;2;2;2;2;2	23;14;14;6;2;1;1;1;1;1;1;0	tr|A0A5F4DI51|A0A5F4DI51_CANLF Proliferating cell nuclear antigen OS=Canis lupus familiaris OX=9615 GN=PCNA PE=3 SV=1;tr|E2R0D6|E2R0D6_CANLF Proliferating cell nuclear antigen OS=Canis lupus familiaris OX=9615 GN=PCNA PE=3 SV=1	12	27	27	23	47.6	47.6	41.8	59.51	593	593;568;568;570;486;464;464;446;450;450;459;525	0	290.48	378280000	37	ADLEMQIESLTEELAYLK;AETECQNTEYQQLLDIK;ALEESNYELEGK;DAEAWFNEK;ELTTEIDNNIEQISSYK;GSLGGGFSSGGFSGGSFSR;GSSGGGCFGGSSGGYGGLGGFGGGSFR;IKEWYEK;IRLENEIQTYR;KDAEAWFNEK;LAADDFR;LASYLDK;LENEIQTYR;LKYENEVALR;NQILNLTTDNANILLQIDNAR;QSLEASLAETEGR;QSVEADINGLR;RVLDELTLTK;SEITELR;SEITELRR;SLLEGEGSSGGGGR;SQYEQLAEQNR;SQYEQLAEQNRK;VLDELTLTK;VTMQNLNDR;YCVQLSQIQAQISALEEQLQQIR;YENEVALR			+	427	59;90;190;404;796;1317;1321;1653;1763;1856;1942;1977;2040;2138;2667;2807;2809;2871;2930;2931;3019;3081;3082;3576;3713;3817;3842	True;True;True;True;True;True;True;True;True;True;True;True;True;True;True;True;True;True;True;True;True;True;True;True;True;True;True	59;91;194;412;809;1342;1346;1680;1794;1888;1974;2010;2075;2175;2721;2865;2867;2932;2991;2992;3083;3145;3146;3648;3785;3893;3918	61;95;96;211;442;873;1436;1440;1808;1931;2030;2129;2169;2237;2342;2343;2937;3093;3095;3170;3230;3231;3325;3394;3395;3396;3950;4098;4217;4218;4252;4253	70;110;111;240;241;511;512;995;1640;1641;1645;2059;2209;2323;2435;2478;2550;2668;2669;3355;3533;3534;3536;3628;3693;3694;3695;3799;3879;3880;3881;3882;4555;4556;4725;4855;4856;4899;4900	70;110;240;511;995;1641;1645;2059;2209;2323;2435;2478;2550;2669;3355;3534;3536;3628;3693;3695;3799;3880;3882;4556;4725;4856;4899					-1;-1;-1;-1;-1;-1;-1;-1;-1;-1;-1;-1
CON__P13647	CON__P13647	11	8	4	tr|A0A5F4DJ40|A0A5F4DJ40_CANLF Prohibitin OS=Canis lupus familiaris OX=9615 GN=PHB2 PE=3 SV=1;tr|E2RGN6|E2RGN6_CANLF Prohibitin OS=Canis lupus familiaris OX=9615 GN=PHB2 PE=3 SV=3;tr|A0A5F4C968|A0A5F4C968_CANLF Prohibitin OS=Canis lupus familiaris OX=9615	1	11	8	4	18.8	14.6	7.6	62.378	590	590	0	55.331	25555000	9	AQYEEIANR;FASFIDK;ISISTSGGSFR;LAELEEALQK;LLEGEECR;NKYEDEINKR;NMQDLVEDFK;TTAENEFVMLK;VSLAGACGVGGYGSR;WTLLQEQGTK;YEELQQTAGR			+	428	280;921;1771;1951;2160;2607;2645;3347;3694;3801;3838	True;False;True;True;False;False;True;True;True;True;True	286;937;1802;1983;2197;2658;2696;3415;3766;3876;3914	308;1010;1939;2138;2365;2867;2868;2910;3696;4077;4199;4246	357;1147;2221;2222;2444;2691;2692;3267;3268;3322;4253;4701;4835;4893	357;1147;2221;2444;2691;3267;3322;4253;4701;4835;4893					-1
CON__P35527;E2R226;A0A5F4CQ05;CON__Q99456;J9NWS3;J9P0I1	CON__P35527	21;1;1;1;1;1	20;0;0;0;0;0	20;0;0;0;0;0	tr|F1PL93|F1PL93_CANLF Rho GDP dissociation inhibitor alpha OS=Canis lupus familiaris OX=9615 GN=ARHGDIA PE=3 SV=3;tr|A0A5F4DJ85|A0A5F4DJ85_CANLF Rho GDP dissociation inhibitor alpha OS=Canis lupus familiaris OX=9615 GN=ARHGDIA PE=3 SV=1	6	21	20	20	45.7	44.6	44.6	62.129	623	623;419;487;494;615;651	0	175.41	188070000	29	DIENQYETQITQIEHEVSSSGQEVQSSAK;DQIVDLTVGNNK;EIETYHNLLEGGQEDFESSGAGK;FEMEQNLR;FSSSSGYGGGSSR;GGGGSFGYSYGGGSGGGFSASSLGGGFGGGSR;GGSGGSYGGGGSGGGYGGGSGSR;HGVQELEIELQSQLSK;IKFEMEQNLR;IQDWYDK;IQDWYDKK;LASYLDK;MTLDDFR;NYSPYYNTIDDLK;QEYEQLIAK;QGVDADINGLR;QVLDNLTMEK;SGGGGGGGLGSGGSIR;STMQELNSR;VQALEEANNDLENK;YCGQLQMIQEQISNLEAQITDVR			+	429	469;540;724;951;1054;1173;1182;1437;1654;1741;1742;1977;2512;2710;2773;2778;2821;2961;3120;3671;3816	True;True;True;True;True;True;True;True;True;True;True;False;True;True;True;True;True;True;True;True;True	478;550;736;968;1075;1195;1205;1463;1681;1682;1772;1773;2010;2561;2766;2830;2835;2879;3023;3184;3743;3891;3892	513;592;794;795;1042;1158;1282;1293;1574;1809;1810;1905;1906;2169;2755;2987;3055;3060;3108;3262;3438;4051;4052;4214;4215;4216	591;683;904;905;1181;1325;1467;1479;1791;2060;2061;2062;2063;2172;2173;2478;3133;3134;3411;3490;3495;3549;3729;3944;4671;4672;4673;4852;4853;4854	591;683;905;1181;1325;1467;1479;1791;2062;2172;2173;2478;3133;3411;3490;3495;3549;3729;3944;4671;4853		50;51;52		245;269;411	-1;-1;-1;-1;-1;-1
CON__P35908v2;CON__P35908;Q6EIZ1;CON__Q01546;CON__Q5XKE5;CON__P12035	CON__P35908v2;CON__P35908	23;22;6;3;2;2	21;20;5;3;2;2	16;15;2;1;1;1	tr|A0A5F4DKH8|A0A5F4DKH8_CANLF Arginyl aminopeptidase OS=Canis lupus familiaris OX=9615 GN=RNPEP PE=3 SV=1;tr|E2QXP3|E2QXP3_CANLF Arginyl aminopeptidase OS=Canis lupus familiaris OX=9615 GN=RNPEP PE=3 SV=2;tr|A0A5F4CMG2|A0A5F4CMG2_CANLF Arginyl aminopeptid	6	23	21	16	53.4	50.2	42.6	65.432	639	639;645;633;638;535;629	0	173.63	157250000	26	AQYEEIAQR;DVDNAYMIK;DYQELMNVK;FASFIDK;FGGFGGPGGVGGLGGPGGFGPGGYPGGIHEVSVNQSLLQPLNVK;FLEQQNQVLQTK;GFSSGSAVVSGGSR;GGGFGGGSSFGGGSGFSGGGFGGGGFGGGR;GGSGGGGSISGGGYGSGGGSGGR;GSSSGGGYSSGSSSYGSGGR;HGGGGGGFGGGGFGSR;IEISELNR;LLEGEECR;LNDLEEALQQAK;NVQDAIADAEQR;PINLEPIFQGYIDSLK;SISISVAGGGGGFGAAGGFGGR;SLVGLGGTK;TAAENDFVTLK;TSQNSELNNMQDLVEDYKK;WELLQQMNVGTRPINLEPIFQGYIDSLK;YEELQVTVGR;YLDGLTAER			+	430	281;576;603;921;961;999;1163;1171;1181;1323;1430;1573;2160;2218;2702;2729;2991;3032;3155;3343;3785;3839;3899	True;True;True;True;True;False;True;True;True;True;True;False;True;True;True;True;True;True;True;True;True;True;True	287;587;614;937;978;1018;1185;1193;1204;1348;1456;1599;2197;2255;2758;2785;3055;3096;3220;3411;3859;3915;3975	309;634;663;1010;1053;1097;1271;1279;1292;1442;1564;1565;1723;2365;2428;2979;3006;3294;3340;3480;3692;4179;4247;4317	358;730;764;1147;1193;1241;1242;1243;1244;1454;1455;1463;1478;1647;1781;1782;1961;1962;2691;2692;2765;2766;3403;3430;3767;3817;3998;3999;4249;4813;4894;4970;4971	358;730;764;1147;1193;1242;1454;1463;1478;1647;1781;1961;2691;2766;3403;3430;3767;3817;3998;4249;4813;4894;4970					-1;-1;-1;-1;-1;-1
CON__Q14CN4-1;CON__Q6IME9	CON__Q14CN4-1;CON__Q6IME9	3;3	1;1	0;0	tr|E2RRD1|E2RRD1_CANLF Protein kinase cAMP-dependent type II regulatory subunit alpha OS=Canis lupus familiaris OX=9615 GN=PRKAR2A PE=3 SV=3;tr|A0A5K1U1B7|A0A5K1U1B7_CANLF Protein kinase cAMP-dependent type II regulatory subunit alpha OS=Canis lupus famili	2	3	1	0	5.9	2.3	0	55.877	511	511;520	0	9.121	5587400	3	FASFIDK;FLEQQNQVLETK;TAAENEFVVLK			+	431	921;998;3156	False;True;False	937;1017;3221	1010;1094;1095;1096;3481	1147;1238;1239;1240;4000	1147;1238;4000					-1;-1
CON__Q9U6Y5	CON__Q9U6Y5	3	3	3	tr|A0A5K1U997|A0A5K1U997_CANLF 60S ribosomal protein L14 OS=Canis lupus familiaris OX=9615 PE=3 SV=1;tr|F1PF85|F1PF85_CANLF 60S ribosomal protein L14 OS=Canis lupus familiaris OX=9615 GN=RPL14 PE=3 SV=2	1	3	3	3	14.5	14.5	14.5	28.106	249	249	0	42.654	5813400	3	FEGDTLVNR;LEYNYNSHNVYIMADK;SAMPEGYVQER			+	432	947;2048;2884	True;True;True	964;2083;2945	1038;2246;3183	1177;2560;3641	1177;2560;3641					-1
CON__Streptavidin	CON__Streptavidin	5	5	5	sp|A0M8V0|CAZA2_CANLF F-actin-capping protein subunit alpha-2 OS=Canis lupus familiaris OX=9615 GN=CAPZA2 PE=3 SV=1;tr|A0A5S6CBX9|A0A5S6CBX9_CANLF F-actin-capping protein subunit alpha-2 OS=Canis lupus familiaris OX=9615 GN=CAPZA2 PE=3 SV=1;tr|A0A5F4BXR5|A	1	5	5	5	44.4	44.4	44.4	16.622	160	160	0	177.52	9947700000	50	INTQWLLTSGTTEANAWK;NAHSATTWSGQYVGGAEAR;STLVGHDTFTK;STLVGHDTFTKVK;YDSAPATDGSGTALGWTVAWK			+	433	1716;2530;3118;3119;3832	True;True;True;True;True	1747;2580;3182;3183;3908	1878;1879;2775;2776;2777;2778;2779;2780;2781;2782;3434;3435;3436;3437;4235;4236;4237;4238;4239	2144;2145;2146;3155;3156;3157;3158;3159;3160;3161;3162;3163;3164;3165;3166;3167;3168;3169;3170;3171;3172;3173;3174;3928;3929;3930;3931;3932;3933;3934;3935;3936;3937;3938;3939;3940;3941;3942;3943;4874;4875;4876;4877;4878;4879;4880;4881;4882;4883;4884	2145;3169;3929;3943;4879					-1
E2QRQ8	E2QRQ8	1	1	1	tr|J9PAU6|J9PAU6_CANLF Uncharacterized protein OS=Canis lupus familiaris OX=9615 PE=3 SV=1;sp|E2RKA8|RL32_CANLF 60S ribosomal protein L32 OS=Canis lupus familiaris OX=9615 GN=RPL32 PE=1 SV=1;tr|A0A5S6CH73|A0A5S6CH73_CANLF 60S ribosomal protein L32 OS=Canis	1	1	1	1	2.3	2.3	2.3	87.784	775	775	0	9.3648	1817200	1	AALDSLSLFTGLGLSEHK				434	17	TRUE	17	17	18	18					-1
J9P440;E2QRR5	J9P440;E2QRR5	5;5	5;5	5;5	sp|O97492|CATA_CANLF Catalase OS=Canis lupus familiaris OX=9615 GN=CAT PE=1 SV=3;tr|A0A5S6CLE1|A0A5S6CLE1_CANLF Catalase OS=Canis lupus familiaris OX=9615 GN=CAT PE=3 SV=1	2	5	5	5	13.2	13.2	13.2	68.562	597	597;660	0	28.959	4444900	5	DFVSQQLTNLLVNGVQLPALGENKK;IVFVPGCSVPLTIVK;LFEFAGYDVLR;SDGGYTYDTSDLAALK;VVVDFSSPNIAK				435	445;1811;2052;2906;3765	True;True;True;True;True	454;1843;2087;2967;3839	486;1981;2250;3205;4157	562;2266;2564;3665;4789	562;2266;2564;3665;4789					-1;-1
E2QS21	E2QS21	2	2	2	tr|A0A5S6DAH6|A0A5S6DAH6_CANLF Cadherin-1 OS=Canis lupus familiaris OX=9615 GN=CDH1 PE=4 SV=1;sp|F1PAA9|CADH1_CANLF Cadherin-1 OS=Canis lupus familiaris OX=9615 GN=CDH1 PE=1 SV=2	1	2	2	2	6.9	6.9	6.9	37.179	332	332	0	13.879	2568300	2	GPLLEEQALAK;INDALSCEYECR				436	1287;1707	True;True	1312;1738	1406;1869	1605;2134	1605;2134					-1
E2QS43;A0A5F4CL63	E2QS43;A0A5F4CL63	3;2	3;2	3;2	tr|A0A5S6DBH8|A0A5S6DBH8_CANLF Guanine nucleotide-binding protein G(I)/G(S)/G(T) subunit beta-1 OS=Canis lupus familiaris OX=9615 GN=GNB1 PE=3 SV=1;sp|P62872|GBB1_CANLF Guanine nucleotide-binding protein G(I)/G(S)/G(T) subunit beta-1 OS=Canis lupus familia	2	3	3	3	6.4	6.4	6.4	64.366	607	607;491	0	29.025	3848400	3	FGGNPGGFGNQGGFGNSR;FTEYETQVK;GISVHISNAEPK				437	962;1059;1206	True;True;True	979;1080;1230	1054;1164;1320	1194;1332;1509	1194;1332;1509					-1;-1
E2QSB5;A0A5F4D6Z2	E2QSB5;A0A5F4D6Z2	4;2	4;2	4;2	sp|Q5WR10|DX39B_CANLF Spliceosome RNA helicase DDX39B OS=Canis lupus familiaris OX=9615 GN=DDX39B PE=3 SV=1;tr|A0A5S6DC42|A0A5S6DC42_CANLF RNA helicase OS=Canis lupus familiaris OX=9615 GN=DDX39B PE=4 SV=1	2	4	4	4	18	18	18	34.699	317	317;377	0	35.664	6653300	5	AEAGRPYEYYK;APALSLSTLASPK;NLEPVSWSSLNPK;SGPGASGGGSGDPDSFFNSK				438	74;247;2617;2968	True;True;True;True	74;253;2668;3030	76;273;2879;3269	88;312;313;3281;3737	88;313;3281;3737					-1;-1
E2QSF4;A0A5F4C551;J9P716;A0A5F4D3V5	E2QSF4	13;5;3;3	2;0;0;0	1;0;0;0	sp|P25473|CLUS_CANLF Clusterin OS=Canis lupus familiaris OX=9615 GN=CLU PE=2 SV=1;tr|A0A5S6DEE6|A0A5S6DEE6_CANLF Clusterin OS=Canis lupus familiaris OX=9615 GN=CLU PE=3 SV=1	4	13	2	1	36.5	6.1	2.7	49.67	444	444;406;596;601	0	23.807	32573000	3	AILVDLEPGTMDSVR;EVDEQMLNVQNK;FPGQLNADLR;IMNTFSVVPSPK;ISEQFTAMFR;ISVYYNEATGGK;LAVNMVPFPR;LHFFMPGFAPLTSR;NMMAACDPR;NSSYFVEWIPNNVK;SGPFGQIFRPDNFVFGQSGAGNNWAK;TAVCDIPPR;YLTVAAVFR				439	162;875;1026;1701;1767;1784;1982;2095;2644;2680;2967;3174;3917	True;False;False;False;False;True;False;False;False;False;False;False;False	165;889;890;1045;1731;1732;1798;1815;2015;2016;2132;2695;2736;3029;3239;3993	180;960;961;1126;1862;1863;1935;1952;2175;2176;2296;2909;2954;3268;3499;3500;3501;3502;3503;4337	206;1093;1094;1277;1278;1279;1280;1281;1282;1283;1284;2123;2124;2125;2126;2213;2214;2236;2237;2484;2485;2486;2616;3321;3375;3735;3736;4019;4020;4021;4022;4023;4024;4025;4026;4991;4992	206;1094;1280;2124;2214;2237;2486;2616;3321;3375;3736;4019;4992		1;53;54		164;257;330	-1;-1;-1;-1
E2QTC7	E2QTC7	2	2	2	sp|A0M8U6|TES_CANLF Testin OS=Canis lupus familiaris OX=9615 GN=TES PE=3 SV=1;tr|F1PFX9|F1PFX9_CANLF Testin OS=Canis lupus familiaris OX=9615 GN=TES PE=3 SV=2;tr|E2RDJ9|E2RDJ9_CANLF Testin OS=Canis lupus familiaris OX=9615 GN=TES PE=3 SV=2	1	2	2	2	5.4	5.4	5.4	41.016	370	370	0	13.386	4383200	2	HVVFGQVIK;LCVIAECGELK				440	1511;1986	True;True	1537;2020	1659;2180	1890;2490	1890;2490					-1
E2QTQ9;E2RNQ2;A0A5F4D8G0	E2QTQ9;E2RNQ2;A0A5F4D8G0	17;17;16	1;1;1	1;1;1		3	17	1	1	54.1	5.4	5.4	49.211	442	442;449;462	0.0036276	6.1837	2060100	1	AFVHWYVGEGMEEGEFSEAR;AVCMLSNTTAIAEAWAR;AVFVDLEPTVIDEVR;AYHEQLTVAEITNACFEPANQMVK;DVNAAIATIK;EDMAALEK;FDGALNVDLTEFQTNLVPYPR;FDLMYAK;IHFPLATYAPVISAEK;LISQIVSSITASLR;NLDIERPTYTNLNR;QLFHPEQLITGK;RNLDIERPTYTNLNR;SIQFVDWCPTGFK;TIGGGDDSFNTFFSETGAGK;VGINYQPPTVVPGGDLAK;YMACCLLYR				441	110;319;328;373;585;654;934;935;1625;2122;2614;2788;2851;2988;3253;3514;3923	False;False;False;True;False;False;False;False;False;False;False;False;False;False;False;False;False	111;112;325;334;380;596;666;950;951;952;1652;2159;2665;2845;2912;3052;3318;3584;3999;4000	118;119;120;351;361;408;643;720;1023;1024;1025;1026;1778;1779;2326;2875;2876;3072;3073;3147;3291;3592;3880;4343;4344	133;134;135;136;407;422;423;474;739;740;823;1161;1162;1163;1164;2024;2025;2026;2027;2647;3275;3276;3277;3509;3510;3511;3602;3761;4125;4126;4477;4478;4999;5000;5001	134;407;422;474;739;823;1161;1164;2026;2647;3275;3511;3602;3761;4125;4478;5000		4;6;7		306;391;406	-1;-1;-1
E2QUU5;A0A5F4CIU1	E2QUU5	5;1	5;1	5;1		2	5	5	5	12.6	12.6	12.6	60.995	573	573;133	0	35.779	8363100	4	AAVEEGIVLGGGCALLR;LSDGVAVLK;LVQDVANNTNEEAGDGTTTATVLAR;NAGVEGSLIVEK;VGLQVVAVK				442	32;2292;2382;2529;3516	True;True;True;True;True	32;2330;2421;2579;3586	32;2509;2608;2774;3882	36;2853;2971;3154;4480	36;2853;2971;3154;4480					-1;-1
E2QUY7	E2QUY7	3	3	3		1	3	3	3	6	6	6	60.966	534	534	0	18.251	3483300	2	EPQLAFHQR;RLNHYVLYK;SVFPEQANNNEWAR				443	821;2849;3129	True;True;True	834;2910;3193	900;3145;3447	1023;3600;3956	1023;3600;3956					-1
E2QV97	E2QV97	7	7	7	;tr|F1Q0R0|F1Q0R0_CANLF Keratin 14 OS=Canis lupus familiaris OX=9615 GN=KRT14 PE=3 SV=3;;tr|E2R7W6|E2R7W6_CANLF IF rod domain-containing protein OS=Canis lupus familiaris OX=9615 GN=KRT42 PE=3 SV=2;;tr|A0A5F4DKN6|A0A5F4DKN6_CANLF Keratin 14 OS=Canis lupus	1	7	7	7	16.5	16.5	16.5	64.222	559	559	0	43.549	10841000	7	DVCLYPR;EDGTFYEFGEDIPEAPER;EGIDPTPYYWYTDQR;IWDSEEILAGYK;LEDLVCDVVDR;LMTDSINEPILLCR;YGTCPHGGYGLGLER				444	570;649;697;1830;2025;2215;3871	True;True;True;True;True;True;True	581;661;709;1862;2059;2252;3947	628;715;763;2002;2221;2425;4284	723;818;868;2293;2533;2760;4932	723;818;868;2293;2533;2760;4932					-1
E2QVF9	E2QVF9	1	1	1		1	1	1	1	7.8	7.8	7.8	35.298	320	320	0	10.334	2267000	1	TGSPAPDAGHVQEESDPSLQALESR				445	3231	TRUE	3296	3563	4091	4091					-1
E2QW34	E2QW34	1	1	1		1	1	1	1	4	4	4	22.781	201	201	0.0070755	6.0711	1203000	1	YYTPTISR				446	3990	TRUE	4070	4419	5087	5087					-1
E2QW49;A0A5F4CBL2	E2QW49;A0A5F4CBL2	2;1	2;1	2;1		2	2	2	2	7.4	7.4	7.4	43.802	394	394;285	0	10.943	4774900	2	ITSGPFEPDLYK;LVKPGNQNTQVTEAWNK				447	1797;2371	True;True	1829;2410	1966;2596	2251;2955	2251;2955					-1;-1
E2QW69	E2QW69	4	1	1		1	4	1	1	21.4	6.5	6.5	23.707	215	215	0	10.611	980560	1	FEIWDTAGQER;LVLLGESAVGK;QASPSIVIALAGNK;YHSLAPMYYR				448	950;2374;2764;3878	False;False;True;False	967;2413;2821;3954	1041;2600;3045;4291;4292	1180;2959;3476;4939;4940	1180;2959;3476;4939					-1
E2QWF5;A0A5F4C3Q3	E2QWF5;A0A5F4C3Q3	12;11	12;11	12;11		2	12	12	12	34.4	34.4	34.4	51.518	459	459;447	0	90.573	45317000	13	AAESGAQSAPLPLEGVDVSPK;ALELDSNNEK;AWDIAVGTMK;DKFQIPPNAELK;DQMFDQR;EGTGTEMPMIGDR;FEVGEGESLDLPCGLEK;GEAHLAVNDFDLAR;GEDLTEEEDGGIIR;LYANMFER;VGEVCHITCKPEYAYGSAGSPPK;VLQLYPSNK				449	9;193;359;483;544;712;954;1130;1134;2407;3510;3610	True;True;True;True;True;True;True;True;True;True;True;True	9;197;365;492;554;724;971;1151;1155;2446;3580;3682	9;214;393;530;596;781;1045;1235;1239;2634;3875;3876;3985	9;244;458;612;688;889;1184;1414;1419;3000;4472;4473;4594	9;244;458;612;688;889;1184;1414;1419;3000;4472;4594					-1;-1
E2QWR3	E2QWR3	3	3	3	;	1	3	3	3	6	6	6	54.264	501	501	0	17.156	2813900	2	AVQDLCGWR;DGQILPVPNVVVR;YGCLSGVR				450	345;459;3856	True;True;True	351;468;3932	378;501;4267	443;578;4915	443;578;4915					-1
E2QWU2	E2QWU2	1	1	1	;sp|Q6EIZ0|K1C10_CANLF Keratin, type I cytoskeletal 10 OS=Canis lupus familiaris OX=9615 GN=KRT10 PE=2 SV=1;tr|F1PYU9|F1PYU9_CANLF Keratin, type I cytoskeletal 10 OS=Canis lupus familiaris OX=9615 GN=KRT10 PE=3 SV=2	1	1	1	1	5.5	5.5	5.5	28.415	255	255	0	8.8666	1775100	1	NAIANASTLAEVER				451	2531	TRUE	2581	2783	3175	3175					-1
E2QX20;A0A5F4BZV1	E2QX20;A0A5F4BZV1	3;2	3;2	3;2		2	3	3	3	9.5	9.5	9.5	43.682	391	391;335	0	19.192	1885000	2	AFLDRPSQPTQETK;GNHIISGTCASWR;VVVEVCEVTR				452	105;1269;3766	True;True;True	106;1293;3840	113;1387;4158	128;1586;4790	128;1586;4790					-1;-1
E2QXD6	E2QXD6	3	3	3		1	3	3	3	13.1	13.1	13.1	33.475	298	298	0	19.144	4571200	3	FYLQDHSPPESDPVLK;ILTPLVSLDTPGK;VTLAVSDLQK				453	1079;1689;3708	True;True;True	1100;1718;3780	1184;1847;4093	1353;2105;4719	1353;2105;4719					-1
E2QXQ6;F6XBP8;Q9N281;A0A5F4D610;A0A5F4CTZ0	E2QXQ6;F6XBP8;Q9N281	3;2;2;1;1	3;2;2;1;1	3;2;2;1;1	;	5	3	3	3	2.4	2.4	2.4	144.48	1432	1432;1442;1597;1427;1548	0	16.625	1304000	2	GDQVYARR;HSLTHGSSGYINSSGSTR;IITETVSTR				454	1123;1497;1649	True;True;True	1144;1523;1676	1228;1644;1804	1406;1875;2054	1406;1875;2054					-1;-1;-1;-1;-1
E2QXS7	E2QXS7	3	3	3	;	1	3	3	3	9.6	9.6	9.6	46.816	425	425	0	23.66	4602500	3	ALDIAENEMPGLMR;GISEETTTGVHNLYK;VAVVAGYGDVGK				455	184;1202;3434	True;True;True	188;1225;3504	204;1315;3798	233;1503;4384	233;1503;4384					-1
E2QXY7;A0A5F4CEA0	E2QXY7;A0A5F4CEA0	5;4	5;4	5;4		2	5	5	5	15.7	15.7	15.7	44.76	394	394;399	0	37.328	13135000	5	DLMVGDEASELR;GYAFNHSADFETVR;HLWDYTFGPEK;ILLTEPPMNPTK;LCYVGYNIEQEQK				456	507;1376;1468;1673;1988	True;True;True;True;True	516;1401;1494;1701;2022	555;1503;1607;1829;2183	637;1714;1834;2085;2493	637;1714;1834;2085;2493					-1;-1
E2QXZ2	E2QXZ2	1	1	1		1	1	1	1	1.7	1.7	1.7	105.8	928	928	0	9.844	1709000	1	ATAAAASASEAEPEPK				457	301	TRUE	307	332	386	386					-1
J9P388;E2QY31;A0A5F4BTY2	J9P388;E2QY31;A0A5F4BTY2	4;4;3	4;4;3	4;4;3	tr|E2QRQ8|E2QRQ8_CANLF Glutaminyl-tRNA synthetase OS=Canis lupus familiaris OX=9615 GN=QARS1 PE=3 SV=1	3	4	4	4	15.7	15.7	15.7	46.256	407	407;410;445	0	40.325	11998000	3	EEFTSGGPLGQK;GHTDSVQDISFDHSGK;MVRPNQDGTLIASCSNDQTVR;TAPYVVTGSVDQTVK				458	668;1187;2523;3169	True;True;True;True	680;1210;2572;3234	734;1298;2767;3494	839;1484;3146;4014	839;1484;3146;4014					-1;-1;-1
E2QY46	E2QY46	2	2	2	tr|J9P440|J9P440_CANLF Arginine--tRNA ligase, cytoplasmic OS=Canis lupus familiaris OX=9615 GN=RARS1 PE=3 SV=2;tr|E2QRR5|E2QRR5_CANLF Arginine--tRNA ligase, cytoplasmic OS=Canis lupus familiaris OX=9615 GN=RARS1 PE=3 SV=1	1	2	2	2	11.9	11.9	11.9	23.945	226	226	0	11.907	1538700	2	AIIQVSQIVAR;GAPGSIVNISSQASQR				459	161;1097	True;True	164;1118	179;1202	205;1376	205;1376					-1
E2QY95;A0A5F4DD82	E2QY95;A0A5F4DD82	6;4	2;2	2;2	tr|E2QS21|E2QS21_CANLF Family with sequence similarity 98 member B OS=Canis lupus familiaris OX=9615 GN=FAM98B PE=3 SV=2	2	6	2	2	13.1	4.9	4.9	49.091	427	427;208	0	12.632	1995100	2	DVQEIFR;ELAFQISK;GSYVSIHSSGFR;HFVLDECDK;MLEQLDMR;NCPHVVVGTPGR				460	587;752;1328;1426;2481;2547	False;False;False;True;False;True	598;765;1353;1452;2525;2597	645;828;1447;1448;1560;2717;2800	742;945;1653;1654;1777;3088;3192	742;945;1654;1777;3088;3192					-1;-1
E2QYD8;A0A5F4DGU5	E2QYD8;A0A5F4DGU5	2;1	2;1	2;1	tr|E2QS43|E2QS43_CANLF TAR DNA-binding protein 43 OS=Canis lupus familiaris OX=9615 GN=TARDBP PE=4 SV=2;tr|A0A5F4CL63|A0A5F4CL63_CANLF TAR DNA-binding protein 43 OS=Canis lupus familiaris OX=9615 GN=TARDBP PE=4 SV=1	2	2	2	2	14.5	14.5	14.5	12.538	110	110;113	0	12.635	3132600	2	DETEFYLGK;IEGVYAR				461	436;1572	True;True	445;1598	476;1722	552;1960	552;1960					-1;-1
E2QYG6	E2QYG6	13	13	13	tr|E2QSB5|E2QSB5_CANLF Ephrin B1 OS=Canis lupus familiaris OX=9615 GN=EFNB1 PE=3 SV=1;tr|A0A5F4D6Z2|A0A5F4D6Z2_CANLF Ephrin B1 OS=Canis lupus familiaris OX=9615 GN=EFNB1 PE=4 SV=1	1	13	13	13	29.1	29.1	29.1	68.401	618	618	0	99.152	27751000	14	ADYAQLLEDMQNAFR;DFPELTMEVDGK;EILQEEEDLAEIVQLVGK;GNEMSEVLR;GVNVSALSR;HFTEFVPLR;LAEMPADSGYPAYLGAR;LPANHPLLTGQR;PLSDISSQTQSIYIPR;TALVANTSNMPVAAR;VGHSELVGEIIR;VGSHITGGDIYGIVNENSLIK;YSNSDVIIYVGCGER				462	68;442;734;1266;1359;1424;1953;2236;2734;3167;3513;3521;3960	True;True;True;True;True;True;True;True;True;True;True;True;True	68;451;746;1290;1384;1450;1985;2273;2790;3232;3583;3591;4040	70;482;806;1384;1481;1558;2140;2449;3011;3492;3879;3888;4388	80;558;916;1583;1688;1775;2446;2789;3435;4011;4012;4476;4487;4488;5052	80;558;916;1583;1688;1775;2446;2789;3435;4011;4476;4488;5052					-1
E2QYN0	E2QYN0	1	1	1	tr|E2QTC7|E2QTC7_CANLF Peptidylprolyl isomerase D OS=Canis lupus familiaris OX=9615 GN=PPID PE=4 SV=2	1	1	1	1	3.1	3.1	3.1	38.647	352	352	0	8.0444	2738000	1	YQISQEAYDQR				463	3948	TRUE	4027	4374	5036	5036					-1
E2QYQ0	E2QYQ0	2	2	2	tr|E2QUU5|E2QUU5_CANLF 60 kDa chaperonin OS=Canis lupus familiaris OX=9615 GN=HSPD1 PE=3 SV=2	1	2	2	2	13.9	13.9	13.9	19.691	180	180	0	15.029	302990	2	ADPELQLVAR;VVVVDDLLATGGTMR				464	64;3769	True;True	64;3843	66;4162	75;4794	75;4794					-1
E2QYZ0	E2QYZ0	3	3	3	tr|E2QUY7|E2QUY7_CANLF Proteasome 26S subunit, non-ATPase 3 OS=Canis lupus familiaris OX=9615 GN=PSMD3 PE=3 SV=2	1	3	3	3	4.5	4.5	4.5	87.25	795	795	0	18.343	2863800	1	GQDHVVSDFSEHGSLK;HEILLSQSVR;MLATLEPEQR				465	1297;1412;2477	True;True;True	1322;1438;2521	1416;1542;2712	1618;1757;3082	1618;1757;3082					-1
E2QZ50;A0A5F4D0B6;A0A5F4DER2	E2QZ50	6;1;1	6;1;1	6;1;1	tr|E2QV97|E2QV97_CANLF Asparagine--tRNA ligase OS=Canis lupus familiaris OX=9615 GN=NARS1 PE=4 SV=1	3	6	6	6	19.8	19.8	19.8	51.453	475	475;99;363	0	54.343	25745000	7	ALLVTASQCQQPAGNK;INSITVDNCK;KEPAVLELEGK;LEAVSHASDMHCGYGDSAPK;LSDLLAPISEQIQEVITYR;VENQENVSNLVIDDTELK				466	209;1715;1868;2019;2293;3477	True;True;True;True;True;True	213;1746;1900;2053;2331;3547	230;1877;2045;2215;2510;2511;3841	263;2143;2340;2527;2854;2855;4431	263;2143;2340;2527;2854;4431					-1;-1;-1
J9P608;J9PAG2;J9NZX1;E2QZG2;J9P168;J9P9J8;F6XF47;J9NZS5;A0A5F4BW19;J9P9Q1;E2RMH5;F1PN68;J9P1I4;J9JHH2;J9P016;A0A5F4CVN4	J9P608;J9PAG2;J9NZX1;E2QZG2;J9P168;J9P9J8;F6XF47;J9NZS5;A0A5F4BW19;J9P9Q1;E2RMH5;F1PN68;J9P1I4	6;6;6;6;6;5;4;4;4;4;4;3;3;2;2;1	6;6;6;6;6;5;4;4;4;4;4;3;3;2;2;1	6;6;6;6;6;5;4;4;4;4;4;3;3;2;2;1	tr|E2QVF9|E2QVF9_CANLF Aminoacyl tRNA synthase complex-interacting multifunctional protein 2 OS=Canis lupus familiaris OX=9615 GN=AIMP2 PE=4 SV=1	16	6	6	6	32.9	32.9	32.9	17.579	155	155;156;156;156;184;144;70;121;129;155;169;155;156;121;176;87	0	78.199	115460000	13	FPLTTESAMK;KLYDIDVAK;LAPDYDALDVANK;LDHYAIIK;LYDIDVAK;VNTLIRPDGEK				467	1027;1906;1967;1996;2411;3650	True;True;True;True;True;True	1046;1047;1938;1999;2030;2450;3722	1127;1128;2090;2157;2192;2638;4028;4029	1285;1286;1287;1288;1289;2388;2464;2465;2502;3004;4643;4644;4645	1287;2388;2465;2502;3004;4645		55		87	-1;-1;-1;-1;-1;-1;-1;-1;-1;-1;-1;-1;-1;-1;-1;-1
E2R0K3;E2QZQ6	E2R0K3;E2QZQ6	6;6	5;5	5;5	tr|E2QW34|E2QW34_CANLF Proteasome subunit beta OS=Canis lupus familiaris OX=9615 GN=PSMB2 PE=3 SV=1	2	6	5	5	13.6	11.8	11.8	56.9	508	508;555	0	32.752	10096000	5	FGIYDIDNK;GSITISAEEIKDNR;LYGPTNFSPIINHVAR;NSPVEFECINEK;SDPYLEFHK;VVLFEMEAR				468	963;1315;2415;2679;2909;3747	False;True;True;True;True;True	980;1340;2454;2735;2970;3821	1055;1434;2642;2953;3208;4139	1195;1638;3008;3374;3668;4770	1195;1638;3008;3374;3668;4770					-1;-1
E2R002;A0A5F4C9B6	E2R002;A0A5F4C9B6	2;1	2;1	2;1	tr|E2QW49|E2QW49_CANLF Proliferation-associated 2G4 OS=Canis lupus familiaris OX=9615 GN=PA2G4 PE=3 SV=1;tr|A0A5F4CBL2|A0A5F4CBL2_CANLF Proliferation-associated 2G4 OS=Canis lupus familiaris OX=9615 GN=PA2G4 PE=4 SV=1	2	2	2	2	6.7	6.7	6.7	35.731	329	329;357	0	21.611	4750000	2	HFEGSPTHSNFELK;MEGFIVNR				469	1420;2447	True;True	1446;2490	1554;2679	1770;3046	1770;3046					-1;-1
E2R068;A0A5F4BT65;A0A5F4CAR6;A0A5F4CAN8	E2R068;A0A5F4BT65;A0A5F4CAR6;A0A5F4CAN8	8;7;4;4	8;7;4;4	8;7;4;4	tr|E2QWF5|E2QWF5_CANLF Peptidylprolyl isomerase OS=Canis lupus familiaris OX=9615 GN=FKBP4 PE=2 SV=2;tr|A0A5F4C3Q3|A0A5F4C3Q3_CANLF Peptidylprolyl isomerase OS=Canis lupus familiaris OX=9615 GN=FKBP4 PE=4 SV=1	4	8	8	8	25.3	25.3	25.3	42.331	391	391;588;86;195	0	61.37	31425000	11	ALEAVFGK;DRDYSDHPSGGSYR;DSYESYGNSR;GFAFVTFESPADAK;GGHMDDGGYSMNFNMSSSR;IVEVLLMK;LFIGGLNTETNEK;VEQATKPSFESGR				470	186;547;558;1148;1176;1810;2055;3478	True;True;True;True;True;True;True;True	190;557;569;1170;1198;1842;2090;3548	206;207;599;615;1255;1286;1980;2253;3842	235;236;691;710;1437;1438;1472;2265;2567;2568;4432;4433	236;691;710;1438;1472;2265;2567;4432					-1;-1;-1;-1
E2R0B6	E2R0B6	1	1	1	tr|E2QWR3|E2QWR3_CANLF Regulator of chromosome condensation 2 OS=Canis lupus familiaris OX=9615 GN=RCC2 PE=4 SV=3	1	1	1	1	4.6	4.6	4.6	25.474	239	239	0.003663	6.2296	2657700	1	LAAIAESGVER				471	1944	TRUE	1976	2131	2437	2437					-1
E2R0G3	E2R0G3	3	3	3	tr|E2QWU2|E2QWU2_CANLF Small nuclear ribonucleoprotein polypeptide A OS=Canis lupus familiaris OX=9615 GN=SNRPA1 PE=3 SV=1	1	3	3	3	8.4	8.4	8.4	53.5	475	475	0	19.456	2991200	3	ELLTSFGPLK;LGGLTQAPGNPVLAVQINQDK;YCDPDSYHR				472	776;2081;3814	True;True;True	789;2117;3889	852;2281;4212	971;2601;4850	971;2601;4850					-1
E2R0I9;J9P9E9;A0A5F4BUK0;A0A5F4CLC1;REV__A0A5F4BVJ9;REV__A0A5F4BTN2;REV__A0A5F4CCE7;REV__A0A5F4BY05;REV__A0A5F4CL46	E2R0I9;J9P9E9;A0A5F4BUK0;A0A5F4CLC1	18;16;14;14;1;1;1;1;1	18;16;14;14;1;1;1;1;1	18;16;14;14;1;1;1;1;1	tr|E2QX20|E2QX20_CANLF Thioredoxin interacting protein OS=Canis lupus familiaris OX=9615 GN=TXNIP PE=3 SV=1;tr|A0A5F4BZV1|A0A5F4BZV1_CANLF Thioredoxin interacting protein OS=Canis lupus familiaris OX=9615 GN=TXNIP PE=3 SV=1	9	18	18	18	33	33	33	70.405	624	624;596;592;602;555;558;568;571;596	0	132.59	72209000	20	CISEVQADNVVLGQYVGNPSGEGESTK;DVAGDIFQQQCK;EKPQPIPYVYGSR;EMVQNLMVLR;ETCMSHTGWNR;GPPEADELMK;IFGPIWNR;IFTPLLHK;KPGMFFNPEESELDLTYGNR;LEEFFAR;LFYLALPPTVYEAVTK;LSNHISSLFR;NSYVAGQYDDVASYER;RVGFQYEGTYK;TQVCGILR;VGFQYEGTYK;VIVEKPFGR;VQPNEAVYTK				473	389;568;747;808;848;1290;1588;1591;1910;2030;2070;2304;2681;2869;3335;3511;3557;3678	True;True;True;True;True;True;True;True;True;True;True;True;True;True;True;True;True;True	396;579;760;821;862;1315;1615;1618;1942;2065;2106;2343;2737;2930;3402;3581;3628;3750	425;625;823;885;930;931;1409;1739;1743;2095;2227;2269;2525;2955;3168;3683;3877;3929;4059	492;720;939;1007;1060;1061;1610;1980;1984;2393;2539;2586;2874;3376;3377;3626;4239;4474;4532;4680	492;720;939;1007;1060;1610;1980;1984;2393;2539;2586;2874;3376;3626;4239;4474;4532;4680					-1;-1;-1;-1;-1;-1;-1;-1;-1
E2R0J6;J9P0L7;A0A5F4C637	E2R0J6;J9P0L7	3;3;1	3;3;1	3;3;1	tr|E2QXD6|E2QXD6_CANLF Glyoxalase domain-containing protein 4 OS=Canis lupus familiaris OX=9615 GN=GLOD4 PE=3 SV=3	3	3	3	3	7.4	7.4	7.4	53.041	457	457;447;130	0	29.5	5236000	3	NAAQFLLSTNDK;VVIFQQEQENK;YRDPTTVTTLR				474	2526;3743;3951	True;True;True	2576;3816;4030	2771;4134;4377	3151;4765;5040	3151;4765;5040					-1;-1;-1
E2R0K4	E2R0K4	4	4	4	tr|E2QXQ6|E2QXQ6_CANLF Collagen alpha-1(XVII) chain OS=Canis lupus familiaris OX=9615 GN=COL17A1 PE=4 SV=3;tr|F6XBP8|F6XBP8_CANLF Collagen alpha-1(XVII) chain OS=Canis lupus familiaris OX=9615 GN=COL17A1 PE=4 SV=2;sp|Q9N281|COHA1_CANLF Collagen alpha-1(XVI	1	4	4	4	23.3	23.3	23.3	23.897	215	215	0	29.357	4949200	4	FMADCPHTIGVEFGTR;GAAGALMVYDITR;SCLLHQFTEK;YIIIGDMGVGK				475	1009;1082;2896;3887	True;True;True;True	1028;1103;2957;3963	1108;1187;3195;4303	1256;1357;3654;4955	1256;1357;3654;4955					-1
E2R0L9;A0A5F4CPF2	E2R0L9;A0A5F4CPF2	17;14	17;14	17;14	tr|E2QXS7|E2QXS7_CANLF Adenosylhomocysteinase OS=Canis lupus familiaris OX=9615 GN=AHCY PE=3 SV=3	2	17	17	17	36.9	36.9	36.9	60.253	556	556;433	0	116.61	47961000	21	AFHNEAQVNPER;EQLAIAEFAR;EVGDGTTSVVIIAAELLK;GANDFMCDEMER;HGGYEDAVHSGALDD;IACLDFSLQK;IHPTSVISGYR;LGVQVVITDPEK;LLEVEHPAAK;MLVDDIGDVTITNDGATILK;SLHDALCVVK;SSLGPVGLDK;TSASIILR;VLCELADLQDK;YFVETGAMAVR;YISENLIINTDELGR;YPVNSVNILK				476	103;830;880;1096;1432;1521;1626;2094;2169;2490;3015;3097;3338;3573;3852;3889;3938	True;True;True;True;True;True;True;True;True;True;True;True;True;True;True;True;True	104;843;895;1117;1458;1547;1653;2131;2206;2536;3079;3161;3405;3645;3928;3965;4017	110;111;910;966;1201;1567;1568;1670;1780;1781;2295;2375;2730;3320;3412;3686;3946;4263;4305;4363	125;126;1035;1099;1375;1784;1785;1903;2028;2029;2615;2703;3105;3794;3900;4242;4550;4910;4911;4957;5024	126;1035;1099;1375;1785;1903;2028;2615;2703;3105;3794;3900;4242;4550;4910;4957;5024					-1;-1
E2R0S8;J9P862	E2R0S8;J9P862	7;5	7;5	7;5	tr|E2QXY7|E2QXY7_CANLF Actin related protein 2 OS=Canis lupus familiaris OX=9615 GN=ACTR2 PE=3 SV=3;tr|A0A5F4CEA0|A0A5F4CEA0_CANLF Actin related protein 2 OS=Canis lupus familiaris OX=9615 GN=ACTR2 PE=3 SV=1	2	7	7	7	16.6	16.6	16.6	55.734	499	499;627	0	46.905	15267000	7	GIEEEEILPGFILCDPNNLCHSGR;GQQLVMMPNK;HLIVLINK;KGEFETGFEK;MDDPTVNWSNER;QDQVCIAR;TAGTICLETFK				477	1190;1307;1460;1881;2438;2769;3161	True;True;True;True;True;True;True	1213;1332;1486;1913;2480;2826;3226	1301;1426;1597;2059;2669;3050;3486	1487;1629;1821;2355;3036;3483;4005	1487;1629;1821;2355;3036;3483;4005					-1;-1
E2R0T6;H9GW49;A0A5F4DBN0;A0A5F4DDK1;A0A5F4CYA7;E2QX84	E2R0T6;H9GW49;A0A5F4DBN0	17;16;15;7;7;5	17;16;15;7;7;5	14;13;12;6;7;2	tr|E2QXZ2|E2QXZ2_CANLF Spliceosome associated factor 3, U4/U6 recycling protein OS=Canis lupus familiaris OX=9615 GN=SART3 PE=4 SV=3	6	17	17	14	34.4	34.4	28.2	70.897	646	646;646;493;488;575;637	0	199.57	234520000	33	EIAEAYLGK;FDDAVVQSDMK;FEELNADLFR;GPAVGIDLGTTYSCVGVFQHGK;IINEPTAAAIAYGLDK;MVNHFIAEFK;NQVAMNPTNTVFDAK;NSLESYAFNMK;RFDDAVVQSDMK;SFYPEEVSSMVLTK;SINPDEAVAYGAAVQAAILSGDK;SQIHDIVLVGGSTR;STAGDTHLGGEDFDNR;TTPSYVAFTDTER;TVTNAVVTVPAYFNDSQR;VCNPIITK;VEIIANDQGNR				478	720;930;944;1279;1638;2522;2672;2676;2831;2951;2984;3078;3107;3359;3392;3441;3474	True;True;True;True;True;True;True;True;True;True;True;True;True;True;True;True;True	732;946;961;1304;1665;2571;2726;2727;2731;2732;2890;2891;3012;3048;3142;3171;3427;3462;3511;3544	790;1019;1035;1398;1793;2765;2766;2942;2943;2948;2949;3120;3121;3251;3287;3390;3391;3422;3423;3709;3747;3748;3805;3838	898;1156;1157;1173;1174;1597;2042;2043;3144;3145;3361;3362;3363;3369;3370;3566;3567;3716;3717;3756;3873;3874;3875;3876;3910;3911;3912;4266;4267;4309;4310;4392;4427	898;1156;1173;1597;2043;3144;3362;3370;3566;3717;3756;3874;3911;4267;4310;4392;4427		56;57;58		61;87;549	-1;-1;-1;-1;-1;-1
E2R0Y5	E2R0Y5	1	1	1	tr|J9P388|J9P388_CANLF Platelet-activating factor acetylhydrolase IB subunit alpha OS=Canis lupus familiaris OX=9615 GN=PAFAH1B1 PE=3 SV=2;tr|E2QY31|E2QY31_CANLF Platelet-activating factor acetylhydrolase IB subunit alpha OS=Canis lupus familiaris OX=9615	1	1	1	1	4.6	4.6	4.6	36.109	346	346	0.0012755	6.5151	1226500	0	LIGPNCPGIINPGECK				479	2112	TRUE	2149	2316	2637	2637					-1
E2R125	E2R125	2	2	2	tr|E2QY46|E2QY46_CANLF Dicarbonyl and L-xylulose reductase OS=Canis lupus familiaris OX=9615 GN=DCXR PE=4 SV=2	1	2	2	2	8	8	8	43.458	401	401	0	17.717	2324600	2	SEEWVDNHLPMTDAELAR;SVVTSGVQSVMGSR				480	2923;3145	True;True	2984;3210	3222;3464	3683;3975	3683;3975					-1
E2R134	E2R134	2	2	2	tr|E2QY95|E2QY95_CANLF RNA helicase OS=Canis lupus familiaris OX=9615 GN=DDX39A PE=4 SV=1;tr|A0A5F4DD82|A0A5F4DD82_CANLF RNA helicase OS=Canis lupus familiaris OX=9615 GN=DDX39A PE=4 SV=1	1	2	2	2	6.3	6.3	6.3	52.599	473	473	0	14.038	4410000	2	NVMLLPVGSADDGAHSQNEK;TNQEIPVNVR				481	2698;3308	True;True	2754;3375	2974;3654	3397;4201	3397;4201					-1
E2R1A0;J9P9A0	E2R1A0;J9P9A0	1;1	1;1	1;1	tr|E2QYD8|E2QYD8_CANLF 60S ribosomal protein L35a OS=Canis lupus familiaris OX=9615 GN=RPL35A PE=3 SV=1;tr|A0A5F4DGU5|A0A5F4DGU5_CANLF 60S ribosomal protein L35a OS=Canis lupus familiaris OX=9615 GN=LOC100685290 PE=3 SV=1	2	1	1	1	5.9	5.9	5.9	35.924	324	324;372	0	7.0133	686600	1	GAEAANVTGPGGVPVQGSK				482	1088	TRUE	1109	1193	1367	1367					-1;-1
E2R1J6;A0A5F4CZX7	E2R1J6;A0A5F4CZX7	4;3	4;3	4;3	tr|E2QYG6|E2QYG6_CANLF H(+)-transporting two-sector ATPase OS=Canis lupus familiaris OX=9615 GN=ATP6V1A PE=3 SV=1	2	4	4	4	11.7	11.7	11.7	52.22	445	445;457	0	28.958	8831900	4	HLVFPLLEFLSVK;LASEILMQNWDAAMEDLTR;VIQQESYTYK;YLTTAVITNK				483	1466;1975;3554;3916	True;True;True;True	1492;2008;3625;3992	1605;2167;3925;4336	1832;2476;4528;4990	1832;2476;4528;4990					-1;-1
E2R222	E2R222	2	2	2	tr|E2QYN0|E2QYN0_CANLF Tubulin-folding cofactor B OS=Canis lupus familiaris OX=9615 GN=TBCB PE=3 SV=2	1	2	2	2	4.4	4.4	4.4	48.434	432	432	0	10.808	472520	2	IDVAFVDR;NVDSNLIAWNR				484	1566;2688	True;True	1592;2744	1716;2964	1953;3387	1953;3387					-1
E2R299	E2R299	1	1	1	tr|E2QYQ0|E2QYQ0_CANLF Adenine phosphoribosyltransferase OS=Canis lupus familiaris OX=9615 GN=APRT PE=3 SV=1	1	1	1	1	9.8	9.8	9.8	10.999	102	102	0	7.5388	2536200	1	TTVYVVEDQR				485	3365	TRUE	3433	3715	4273	4273					-1
E2R2U3	E2R2U3	8	8	8	tr|E2QYZ0|E2QYZ0_CANLF Delta-1-pyrroline-5-carboxylate synthase OS=Canis lupus familiaris OX=9615 GN=ALDH18A1 PE=3 SV=1	1	8	8	8	13	13	13	91.034	795	795	0	50.445	13618000	6	DYYINIR;EAMNDPLLER;EVDDLGPEVGDIK;HQSFVLVGETGSGK;LGIDDLVHFDFMDPPAPETLMR;SNLGSVVLQLK;THPVEIFYTPEPER;VIVMSATLDAGK				486	608;626;872;1487;2084;3049;3243;3559	True;True;True;True;True;True;True;True	619;637;886;1513;2120;3113;3308;3630	668;687;957;1631;2284;3360;3580;3931	769;788;1090;1862;2604;3841;4111;4534	769;788;1090;1862;2604;3841;4111;4534					-1
E2R2V4	E2R2V4	2	2	2	tr|E2QZ50|E2QZ50_CANLF Adenylyl cyclase-associated protein OS=Canis lupus familiaris OX=9615 GN=CAP1 PE=3 SV=1	1	2	2	2	4.7	4.7	4.7	78.301	687	687	0	14.805	8032900	2	NILDFPQHVSPSK;VDQALHTQTAADPAEEYAR				487	2593;3462	True;True	2644;3532	2853;3826	3251;4415	3251;4415					-1
E2R329	E2R329	3	3	3	tr|J9P608|J9P608_CANLF Ribosomal_L23eN domain-containing protein OS=Canis lupus familiaris OX=9615 PE=3 SV=1;tr|J9PAG2|J9PAG2_CANLF Ribosomal_L23eN domain-containing protein OS=Canis lupus familiaris OX=9615 PE=3 SV=1;tr|J9NZX1|J9NZX1_CANLF Ribosomal_L23eN	1	3	3	3	7	7	7	60.393	543	543	0	18.977	4938800	2	ESMELLDSAVQK;QALVQQGAAFADRPR;VLEGHVLAETR				488	840;2761;3582	True;True;True	853;2818;3654	920;3042;3957	1046;3473;4563	1046;3473;4563					-1
E2R3J1;A0A5F4C5W8;A0A5F4C9W2	E2R3J1;A0A5F4C5W8;A0A5F4C9W2	12;11;11	3;2;2	3;2;2	tr|E2R0K3|E2R0K3_CANLF Copine 3 OS=Canis lupus familiaris OX=9615 GN=CPNE3 PE=3 SV=2;tr|E2QZQ6|E2QZQ6_CANLF Copine 3 OS=Canis lupus familiaris OX=9615 GN=CPNE3 PE=3 SV=2	3	12	3	3	28.5	9.8	9.8	46.402	407	407;362;402	0	21.503	8390300	3	ETQALVLAPTR;GIYAYGFEK;GIYAYGFEKPSAIQQR;GYDVIAQAQSGTGK;KGVAINFVTEEDKR;KVDWLTEK;LQAEAPHIVVGTPGR;MFVLDEADEMLSR;QFYINVER;VDWLTEK;VFDMLNR;VLITTDLLAR				489	856;1213;1214;1382;1887;1928;2256;2459;2775;3467;3489;3601	True;False;False;False;True;False;True;False;False;False;False;False	870;1237;1238;1407;1919;1960;2293;2503;2832;3537;3559;3673	939;1328;1329;1509;2066;2113;2469;2694;3057;3831;3853;3976	1069;1517;1518;1720;2362;2415;2811;3064;3492;4420;4445;4446;4584	1069;1517;1518;1720;2362;2415;2811;3064;3492;4420;4445;4584					-1;-1;-1
E2R3R2	E2R3R2	4	4	4	tr|E2R002|E2R002_CANLF 15-oxoprostaglandin 13-reductase OS=Canis lupus familiaris OX=9615 GN=PTGR1 PE=3 SV=2;tr|A0A5F4C9B6|A0A5F4C9B6_CANLF 15-oxoprostaglandin 13-reductase OS=Canis lupus familiaris OX=9615 GN=PTGR1 PE=3 SV=1	1	4	4	4	14.8	14.8	14.8	28.534	263	263	0	32.207	6528200	4	ATAGAYIASQTVK;FQHGVIVAADSR;GPGLYYVDSEGNR;RGPGLYYVDSEGNR				490	302;1036;1286;2839	True;True;True;True	308;1056;1311;2899	333;1137;1405;3129	387;1300;1604;3577	387;1300;1604;3577					-1
E2R413;A0A5F4C5Z9;A0A5F4DI13	E2R413;A0A5F4C5Z9;A0A5F4DI13	7;6;6	7;6;6	7;6;6	tr|E2R068|E2R068_CANLF RNA binding motif protein X-linked OS=Canis lupus familiaris OX=9615 GN=RBMX PE=4 SV=3;tr|A0A5F4BT65|A0A5F4BT65_CANLF RRM domain-containing protein OS=Canis lupus familiaris OX=9615 PE=4 SV=1;tr|A0A5F4CAR6|A0A5F4CAR6_CANLF RRM domain	3	7	7	7	21.2	21.2	21.2	46.641	420	420;450;521	0	60.453	56819000	13	EGNPEEDLTADR;EVQGNESDLFMSYFPR;QAALQVAEDFISR;TNAQAAALYK;VSDATGQMNLTK;YAPNTQVEILPQGR;YQEGGVESAFHK				491	708;889;2754;3305;3689;3808;3943	True;True;True;True;True;True;True	720;904;2811;3372;3761;3883;4022	777;975;3035;3650;4070;4206;4368;4369	884;885;1108;1109;3466;4197;4691;4692;4843;4844;5029;5030;5031	885;1108;3466;4197;4691;4843;5031					-1;-1;-1
E2R4F5	E2R4F5	1	1	1	tr|E2R0B6|E2R0B6_CANLF Proteasome subunit beta OS=Canis lupus familiaris OX=9615 GN=PSMB6 PE=3 SV=1	1	1	1	1	5.2	5.2	5.2	24.289	211	211	0	7.1822	914120	1	STESLQANVQR				492	3111	TRUE	3175	3427	3920	3920					-1
E2R512	E2R512	2	2	2	tr|E2R0G3|E2R0G3_CANLF Splicing factor U2AF subunit OS=Canis lupus familiaris OX=9615 GN=U2AF2 PE=3 SV=3	1	2	2	2	4.1	4.1	4.1	44.692	416	416	0	11.683	1912400	2	GEVEQYFR;TLLEDGTFR				493	1144;3282	True;True	1166;3347	1251;3623	1433;4163	1433;4163					-1
E2R513	E2R513	1	1	1	tr|E2R0I9|E2R0I9_CANLF Glucose-6-phosphate 1-dehydrogenase OS=Canis lupus familiaris OX=9615 GN=G6PD PE=3 SV=3;tr|J9P9E9|J9P9E9_CANLF Glucose-6-phosphate 1-dehydrogenase OS=Canis lupus familiaris OX=9615 GN=G6PD PE=3 SV=2;tr|A0A5F4BUK0|A0A5F4BUK0_CANLF Glu	1	1	1	1	6.6	6.6	6.6	35.914	316	316	0.0048135	6.1612	568960	1	AFEYNMQIFDELDQAGSLLAR				494	99	TRUE	100	105	120	120					-1
E2R514	E2R514	1	1	1	tr|E2R0J6|E2R0J6_CANLF Serine/threonine-protein phosphatase 2A 55 kDa regulatory subunit B OS=Canis lupus familiaris OX=9615 GN=PPP2R2A PE=3 SV=2;tr|J9P0L7|J9P0L7_CANLF Serine/threonine-protein phosphatase 2A 55 kDa regulatory subunit B OS=Canis lupus fami	1	1	1	1	2.2	2.2	2.2	50.763	464	464	0.0012658	6.4263	850090	0	LVEGCLVGGR				495	2361	TRUE	2400	2586	2943	2943					-1
E2R580;J9PA22;A0A5F4DN90;E2RRB7	E2R580;J9PA22;A0A5F4DN90;E2RRB7	2;2;1;1	2;2;1;1	2;2;1;1	tr|E2R0L9|E2R0L9_CANLF CCT-alpha OS=Canis lupus familiaris OX=9615 GN=TCP1 PE=3 SV=1;tr|A0A5F4CPF2|A0A5F4CPF2_CANLF CCT-alpha OS=Canis lupus familiaris OX=9615 GN=TCP1 PE=3 SV=1	4	2	2	2	9.6	9.6	9.6	27.845	249	249;294;100;243	0	13.292	3323600	2	GPFTDVVTTNLK;PHSVSLNDTETR				496	1283;2727	True;True	1308;2783	1402;3004	1601;3428	1601;3428					-1;-1;-1;-1
E2R5G6;F1P9Z4;A0A5F4D3Z5;A0A5F4BU39	E2R5G6;F1P9Z4;A0A5F4D3Z5;A0A5F4BU39	2;1;1;1	2;1;1;1	2;1;1;1	tr|E2R0S8|E2R0S8_CANLF G1 to S phase transition 1 OS=Canis lupus familiaris OX=9615 GN=GSPT1 PE=3 SV=3;tr|J9P862|J9P862_CANLF G1 to S phase transition 2 OS=Canis lupus familiaris OX=9615 GN=GSPT2 PE=3 SV=2	4	2	2	2	16.5	16.5	16.5	23.566	218	218;193;277;293	0	19.776	4636300	2	LDILDTAGQEEFGAMR;SEASAFGASHHVAYFEASAK				497	2000;2915	True;True	2034;2976	2196;3214	2506;3674	2506;3674					-1;-1;-1;-1
E2R5J1;J9NTA0;F6XFN1	E2R5J1;J9NTA0;F6XFN1	2;2;2	2;2;2	2;2;2	tr|E2R0T6|E2R0T6_CANLF Heat shock protein family A (Hsp70) member 8 OS=Canis lupus familiaris OX=9615 GN=HSPA8 PE=3 SV=1;tr|H9GW49|H9GW49_CANLF Uncharacterized protein OS=Canis lupus familiaris OX=9615 PE=3 SV=1;tr|A0A5F4DBN0|A0A5F4DBN0_CANLF Heat shock pr	3	2	2	2	8.6	8.6	8.6	45.043	421	421;438;451	0	17.414	3851300	3	SGQVYSFGCNDEGALGR;VVQVSAGDSHTAALTEDGR				498	2970;3758	True;True	3032;3832	3271;4150	3740;4781;4782	3740;4782					-1;-1;-1
E2R6K5;F6XQ29;A0A5F4C483;A0A5F4BTW0;A0A5F4DGH0;A0A5F4DJG1;J9P371	E2R6K5;F6XQ29;A0A5F4C483;A0A5F4BTW0;A0A5F4DGH0;A0A5F4DJG1;J9P371	4;3;3;3;2;2;2	1;0;0;0;0;0;0	1;0;0;0;0;0;0	tr|E2R0Y5|E2R0Y5_CANLF Succinate--CoA ligase [ADP/GDP-forming] subunit alpha, mitochondrial OS=Canis lupus familiaris OX=9615 GN=SUCLG1 PE=3 SV=1	7	4	1	1	40.4	23.5	23.5	15.328	136	136;126;417;431;117;132;136	0	17.711	8601200	1	EIAQDFK;FQSAAIGALQEASEAYLVGLFEDTNLCAIHAK;STELLIR;YRPGTVALR				499	721;1038;3110;3952	False;True;False;False	733;1058;3174;4031	791;1139;3426;4378	899;900;901;1302;3916;3917;3918;3919;5041	899;1302;3917;5041					-1;-1;-1;-1;-1;-1;-1
E2R761;J9P3N9;J9NT18;A0A5F4D316;A0A5F4CDM1;J9JHZ0;J9NVM0;J9NSR4;A0A5F4CFT3;A0A5F4C8X3	E2R761;J9P3N9;J9NT18	11;8;8;5;5;4;4;2;2;1	10;7;7;5;4;4;3;2;2;1	10;7;7;5;4;4;3;2;2;1	tr|E2R134|E2R134_CANLF Carnosine dipeptidase 2 OS=Canis lupus familiaris OX=9615 GN=CNDP2 PE=3 SV=2	10	11	10	10	40.7	37.1	37.1	36.622	334	334;334;334;170;279;194;329;183;226;104	0	77.951	89296000	14	FIIPQIVK;GEMMDLQHGSLFLQTPK;GLTSVINQK;GMYGIENEVFLSLPCILNAR;IVADKDYSVTANSK;IVVVTAGVR;LIAPVAEEEAAIPNNK;LKDDEVAQLK;MVVESAYEVIK;SADTLWDIQK;VIGSGCNLDSAR				500	981;1140;1250;1260;1801;1826;2105;2131;2524;2876;3548	True;True;True;True;True;True;True;True;True;True;False	999;1161;1274;1284;1833;1858;2142;2168;2573;2574;2937;3618	1076;1245;1367;1377;1970;1971;1997;2308;2335;2768;2769;3175;3916	1218;1425;1558;1568;2255;2256;2287;2288;2628;2629;2659;3147;3148;3149;3633;4518	1218;1425;1558;1568;2255;2287;2629;2659;3148;3633;4518		59		234	-1;-1;-1;-1;-1;-1;-1;-1;-1;-1
E2R7L1;A0A5F4CQ51	E2R7L1;A0A5F4CQ51	5;4	5;4	5;4	tr|E2R1A0|E2R1A0_CANLF CSD domain-containing protein OS=Canis lupus familiaris OX=9615 GN=YBX1 PE=4 SV=3;tr|J9P9A0|J9P9A0_CANLF CSD domain-containing protein OS=Canis lupus familiaris OX=9615 PE=4 SV=2	2	5	5	5	9.3	9.3	9.3	72.395	642	642;715	0	35.151	5935300	5	FAMEPDDFDADALR;FHHTFSTEIAK;IDATSESALAGR;MDATANDITSDR;VDATAETDLAK				501	916;972;1551;2435;3448	True;True;True;True;True	932;990;1577;2477;3518	1005;1065;1701;2666;3812	1142;1206;1935;3033;4399	1142;1206;1935;3033;4399					-1;-1
E2R7R9	E2R7R9	3	3	3	tr|E2R1J6|E2R1J6_CANLF Eukaryotic translation initiation factor 3 subunit E OS=Canis lupus familiaris OX=9615 GN=EIF3E PE=3 SV=1;tr|A0A5F4CZX7|A0A5F4CZX7_CANLF Eukaryotic translation initiation factor 3 subunit E OS=Canis lupus familiaris OX=9615 GN=EIF3E	1	3	3	3	9.5	9.5	9.5	39.605	357	357	0	19.129	3026000	2	AIETSDIISK;HSQYHMDASLEK;VVEAPAWAGTAR				502	156;1500;3732	True;True;True	159;1526;3805	174;1647;4121	200;1878;4751	200;1878;4751					-1
E2R837	E2R837	3	3	3	sp|E2R222|PCH2_CANLF Pachytene checkpoint protein 2 homolog OS=Canis lupus familiaris OX=9615 GN=TRIP13 PE=3 SV=1	1	3	3	3	7.5	7.5	7.5	71.239	640	640	0	23.886	3625600	4	ADPEASWEPMEAEAR;GTILISSEEGETEANNHK;GVTECYECHPKPTQR				503	63;1331;1361	True;True;True	63;1356;1386	65;1451;1483;1484	74;1657;1691;1692	74;1657;1692					-1
E2R8A8;A0A5F4CCI5	E2R8A8;A0A5F4CCI5	5;4	5;4	5;4	tr|E2R299|E2R299_CANLF Cysteine-rich and transmembrane domain-containing protein 1 OS=Canis lupus familiaris OX=9615 GN=CYSTM1 PE=3 SV=1	2	5	5	5	30.4	30.4	30.4	22.127	194	194;215	0	33.273	32876000	7	AIIIFVPVPQLK;ELNITAAK;HVVFIAQR;TLTAVHDAILEDLVFPSEIVGK;VETFSGVYK				504	160;779;1512;3293;3481	True;True;True;True;True	163;792;1538;3359;3551	178;855;1660;3635;3845	204;974;1891;1892;4178;4179;4436	204;974;1891;4179;4436					-1;-1
J9NS00;J9P252;J9NTH4;E2R8G3;J9P9X7;A0A5F4DHB4;J9PBI6;A0A5F4CXD8;J9P080;J9PA41;J9P5Y4;J9P618;J9NZY0;J9P8A1;J9NSI9;A0A5F4CHD8	J9NS00;J9P252;J9NTH4;E2R8G3;J9P9X7;A0A5F4DHB4;J9PBI6;A0A5F4CXD8;J9P080;J9PA41;J9P5Y4;J9P618;J9NZY0	4;4;4;4;3;3;3;3;2;2;2;2;2;1;1;1	4;4;4;4;3;3;3;3;2;2;2;2;2;1;1;1	4;4;4;4;3;3;3;3;2;2;2;2;2;1;1;1	tr|E2R2U3|E2R2U3_CANLF RNA helicase OS=Canis lupus familiaris OX=9615 GN=DHX15 PE=3 SV=1	16	4	4	4	33.1	33.1	33.1	14.241	124	124;125;125;125;119;119;125;129;86;111;116;125;125;116;125;126	0	22.751	10466000	3	EYTINIHK;LYTLVTYVPVTTFK;NLQTVNVDEN;SAINEVVTR				505	907;2423;2636;2882	True;True;True;True	923;2462;2687;2943	996;2651;2900;3181	1132;3018;3310;3639	1132;3018;3310;3639					-1;-1;-1;-1;-1;-1;-1;-1;-1;-1;-1;-1;-1;-1;-1;-1
E2R8P1	E2R8P1	8	8	8	tr|E2R2V4|E2R2V4_CANLF Thimet oligopeptidase 1 OS=Canis lupus familiaris OX=9615 GN=THOP1 PE=3 SV=1	1	8	8	8	11.2	11.2	11.2	90.208	792	792	0	52.459	12106000	8	EHGPYETYEGSPVSR;GLWNEEMK;HPDYAILAAR;LNSAIIYDR;LYESYEK;NTAAMVCSLENR;VLSGEFQIVNPHLLK;YPFESPEAQLLNK				506	716;1253;1477;2230;2413;2682;3613;3934	True;True;True;True;True;True;True;True	728;1277;1503;2267;2452;2738;3685;4012	786;1370;1617;2443;2640;2956;3988;4356	894;1561;1845;2783;3006;3378;4597;5014	894;1561;1845;2783;3006;3378;4597;5014					-1
E2R8T8;J9NZQ1	E2R8T8;J9NZQ1	5;5	5;5	5;5	tr|E2R329|E2R329_CANLF Cytochrome P450 family 1 subfamily B member 1 OS=Canis lupus familiaris OX=9615 GN=CYP1B1 PE=3 SV=2	2	5	5	5	8	8	8	84.669	738	738;768	0	38.167	4064400	5	DPEEADYCIQTLDGR;EMAFEEPIDEK;GWEAFLNAPEANR;HPDGVASVSFR;MQELYGDAK				507	528;800;1373;1475;2499	True;True;True;True;True	538;813;1398;1501;2545	580;877;1500;1615;2739	669;999;1711;1843;3114	669;999;1711;1843;3114					-1;-1
F1PAD0;E2R8W5	F1PAD0;E2R8W5	3;3	3;3	3;3	tr|E2R3J1|E2R3J1_CANLF RNA helicase OS=Canis lupus familiaris OX=9615 GN=EIF4A2 PE=3 SV=1;tr|A0A5F4C5W8|A0A5F4C5W8_CANLF RNA helicase OS=Canis lupus familiaris OX=9615 GN=EIF4A2 PE=3 SV=1;tr|A0A5F4C9W2|A0A5F4C9W2_CANLF RNA helicase OS=Canis lupus familiari	2	3	3	3	7.8	7.8	7.8	57.762	525	525;546	0	19.595	2644200	3	ELPGPGSQLATAGEK;IVLAAQAISR;LGLQYSQGLVSGSNAR				508	784;1815;2089	True;True;True	797;1847;2125	860;1985;2289	979;2270;2609	979;2270;2609					-1;-1
E2R944	E2R944	7	7	7	tr|E2R3R2|E2R3R2_CANLF Proteasome subunit beta OS=Canis lupus familiaris OX=9615 GN=PSMB5 PE=3 SV=1	1	7	7	7	20.9	20.9	20.9	64.075	588	588	0	71.837	25234000	7	ASLNGADIYSGCCTLK;IQHPSNVLHFFNAPLEVTEENFFEICDELGVK;LCFSTAQHAS;NDQDTWDYTNPNLSGQGDPGSNPNKR;SKPGAAMVEMADGYAVDR;SSSGLLEWESK;TPASPVVHIR				509	296;1747;1983;2553;2997;3101;3318	True;True;True;True;True;True;True	302;1778;2017;2603;3061;3165;3385	327;1911;2177;2806;3301;3416;3664	380;2178;2487;3198;3774;3904;4217	380;2178;2487;3198;3774;3904;4217					-1
E2R9F5;A0A5F4BP05	E2R9F5;A0A5F4BP05	2;1	2;1	2;1	tr|E2R413|E2R413_CANLF Macrophage-capping protein OS=Canis lupus familiaris OX=9615 GN=CAPG PE=3 SV=3;tr|A0A5F4C5Z9|A0A5F4C5Z9_CANLF Macrophage-capping protein OS=Canis lupus familiaris OX=9615 GN=CAPG PE=3 SV=1;tr|A0A5F4DI13|A0A5F4DI13_CANLF Macrophage-ca	2	2	2	2	11.1	11.1	11.1	27.155	261	261;169	0	11.439	996260	2	LVAGEMGQNEPDQGGQR;NFLASQVPFPNR				510	2353;2573	True;True	2392;2624	2578;2830	2935;3224	2935;3224					-1;-1
E2R9G7;A0A5F4BW72	E2R9G7;A0A5F4BW72	3;2	3;2	3;2	tr|E2R4F5|E2R4F5_CANLF 60S ribosomal protein L13 OS=Canis lupus familiaris OX=9615 GN=RPL13 PE=3 SV=1	2	3	3	3	19.7	19.7	19.7	20.252	178	178;196	0	21.045	14206000	4	AQDQGEKENPMR;VLEQLTGQTPVFSK;YDGIILPGK				511	264;3585;3827	True;True;True	270;3657;3903	291;3960;4228	339;4566;4567;4866	339;4567;4866					-1;-1
E2R9K4	E2R9K4	5	5	5	tr|E2R512|E2R512_CANLF NmrA like redox sensor 1 OS=Canis lupus familiaris OX=9615 GN=NMRAL1 PE=4 SV=3	1	5	5	5	6.3	6.3	6.3	123.14	1071	1071	0	34.23	3333100	4	DFEEYPEHR;EFAGEDTSDLFLEER;LFVTGLFSLNQDIPAFK;LISTLIYK;MAKPEEVLVVENDQGEVVR				512	439;682;2068;2123;2429	True;True;True;True;True	448;694;2104;2160;2470	479;748;2267;2327;2659	555;853;2584;2648;3026	555;853;2584;2648;3026					-1
E2R9N5	E2R9N5	7	7	6	tr|E2R513|E2R513_CANLF Heme oxygenase (biliverdin-producing) OS=Canis lupus familiaris OX=9615 GN=HMOX2 PE=3 SV=1	1	7	7	6	21.2	21.2	19.6	59.844	542	542	0	47.371	11882000	7	DIVQFVPYR;DSHVVTMEVEAR;FGIYDIDNK;LYGPTNFAPIINHVAR;NNLNPTWK;SDPLCVLLQDVGGGSWAELGR;TPELGDDDFLGGAECSLGQIVSSHIITLPLMLKPGKPAGR				513	481;550;963;2414;2655;2907;3319	True;True;True;True;True;True;True	490;560;980;2453;2709;2968;3386	528;604;605;1055;2641;2925;3206;3665	610;697;698;1195;3007;3341;3666;4218	610;697;1195;3007;3341;3666;4218					-1
E2R9T6	E2R9T6	5	5	5	tr|E2R514|E2R514_CANLF NADH dehydrogenase [ubiquinone] flavoprotein 1, mitochondrial OS=Canis lupus familiaris OX=9615 GN=NDUFV1 PE=3 SV=1	1	5	5	5	15.4	15.4	15.4	43.062	390	390	0	32.866	9397000	5	ILITTVPPNLR;KLDPELHLDIK;VKPAPDETSFSEALLK;VLQSALAAIR;WFEENASQSTVK				514	1672;1897;3563;3611;3788	True;True;True;True;True	1700;1929;3634;3683;3862	1828;2078;3935;3986;4183	2084;2376;4538;4595;4817	2084;2376;4538;4595;4817					-1
E2R9V0;A0A5F4C0N8	E2R9V0;A0A5F4C0N8	8;7	8;7	8;7	tr|E2R580|E2R580_CANLF VAMP associated protein A OS=Canis lupus familiaris OX=9615 GN=VAPA PE=4 SV=1;tr|J9PA22|J9PA22_CANLF VAMP associated protein A OS=Canis lupus familiaris OX=9615 GN=VAPA PE=4 SV=2;tr|A0A5F4DN90|A0A5F4DN90_CANLF VAMP associated protein	2	8	8	8	35.5	35.5	35.5	24.831	217	217;207	0	61.84	49972000	12	AVDIPHMDIEALK;AVDIPHMDIEALKK;FPSLLTHNENMVAK;FSVCVLGDQQHCDEAK;ILGPGLNK;KVLCLAVAVGHVK;VLCLAVAVGHVK;YDAFLASESLIK				515	321;322;1029;1056;1669;1930;3574;3819	True;True;True;True;True;True;True;True	327;328;1049;1077;1697;1962;3646;3895	353;354;1130;1160;1161;1825;2116;3947;3948;4220	409;410;1291;1292;1293;1327;1328;2081;2418;4551;4552;4858	409;410;1293;1327;2081;2418;4551;4858					-1;-1
E2RA50;J9P8J3;E2RJ54;A0A5F4DG78	E2RA50;J9P8J3;E2RJ54;A0A5F4DG78	15;15;11;11	15;15;11;11	15;15;11;11	tr|E2R5G6|E2R5G6_CANLF RAS related OS=Canis lupus familiaris OX=9615 GN=RRAS PE=4 SV=1;tr|F1P9Z4|F1P9Z4_CANLF RAS related 2 OS=Canis lupus familiaris OX=9615 GN=RRAS2 PE=4 SV=3;tr|A0A5F4D3Z5|A0A5F4D3Z5_CANLF RAS related OS=Canis lupus familiaris OX=9615 GN	4	15	15	15	35	35	35	50.838	463	463;464;439;440	0	151.12	135710000	23	DLAGSIIGK;DYDDMSPR;GGDLMAYDR;GSDFDCELR;IDEPLEGSEDR;IILDLISESPIK;ILSISADIETIGEILK;LFQECCPHSTDR;LLIHQSLAGGIIGVK;NLPLPPPPPPR;NTDEMVELR;RPAEDMEEEQAFK;RPAEDMEEEQAFKR;TDYNASVSVPDSSGPER;VVLIGGKPDR				516	488;593;1169;1311;1555;1635;1685;2063;2175;2630;2683;2853;2854;3191;3749	True;True;True;True;True;True;True;True;True;True;True;True;True;True;True	497;604;1191;1336;1581;1662;1713;2098;2212;2681;2739;2914;2915;3256;3823	535;652;1277;1430;1705;1790;1842;2261;2381;2382;2894;2957;3149;3150;3151;3521;4141	617;750;1461;1634;1939;1940;2039;2099;2100;2577;2709;2710;3300;3301;3302;3303;3304;3379;3604;3605;3606;4046;4047;4772	617;750;1461;1634;1940;2039;2099;2577;2710;3301;3379;3605;3606;4047;4772		60		27	-1;-1;-1;-1
E2RAC6;E2R1W5	E2RAC6;E2R1W5	4;2	4;2	4;2	tr|E2R5J1|E2R5J1_CANLF Regulator of chromosome condensation 1 OS=Canis lupus familiaris OX=9615 GN=RCC1 PE=4 SV=3;tr|J9NTA0|J9NTA0_CANLF Regulator of chromosome condensation 1 OS=Canis lupus familiaris OX=9615 GN=RCC1 PE=4 SV=2;tr|F6XFN1|F6XFN1_CANLF Regul	2	4	4	4	13.1	13.1	13.1	56.578	511	511;531	0	23.73	9038700	4	AVVQVFEGTSGIDAK;GPVVLAEDFLDIMGQPINPQCR;IPIFSAAGLPHNEIAAQICR;TPVSEDMLGR				517	358;1296;1726;3333	True;True;True;True	364;1321;1757;3400	392;1415;1889;3680	457;1617;2156;4235	457;1617;2156;4235					-1;-1
J9P5F5;E2RAZ8	J9P5F5;E2RAZ8	5;5	5;5	5;5	tr|E2R6K5|E2R6K5_CANLF Histone H3 OS=Canis lupus familiaris OX=9615 GN=H3-3A PE=3 SV=1;tr|F6XQ29|F6XQ29_CANLF Histone H3 OS=Canis lupus familiaris OX=9615 GN=H3-3A PE=3 SV=2;tr|A0A5F4C483|A0A5F4C483_CANLF Galactokinase 1 OS=Canis lupus familiaris OX=9615 G	2	5	5	5	7.8	7.8	7.8	78.849	706	706;713	0	31.645	6412800	5	EYACTAVDMISR;LDIEQYR;LVGAIVYYDGQHNDAR;NYLSCDVEVR;TVGLFLQGGK				518	896;1998;2364;2708;3382	True;True;True;True;True	912;2032;2403;2764;3450	984;2194;2589;2985;3734	1118;2504;2946;3409;4295	1118;2504;2946;3409;4295					-1;-1
E2RB90	E2RB90	5	3	3	tr|E2R761|E2R761_CANLF L-lactate dehydrogenase OS=Canis lupus familiaris OX=9615 GN=LDHB PE=3 SV=1;tr|J9P3N9|J9P3N9_CANLF L-lactate dehydrogenase OS=Canis lupus familiaris OX=9615 PE=3 SV=1;tr|J9NT18|J9NT18_CANLF L-lactate dehydrogenase OS=Canis lupus fami	1	5	3	3	18.1	11.6	11.6	45.634	414	414	0	45.17	12630000	5	ATENDIYNFFSPLNPVR;DLSYCLSGMYDHR;HSGPNSADTANDGFVR;VHIEIGPDGR;YGDGEFTVQSTTGHCVHMR				519	307;515;1496;3528;3858	False;True;True;False;True	313;524;1522;3598;3934	339;563;1642;1643;3895;4269;4270	394;646;1873;1874;4495;4496;4917;4918	394;646;1873;4495;4918					-1
E2RB98	E2RB98	15	15	15	tr|E2R7L1|E2R7L1_CANLF Protein disulfide-isomerase A4 OS=Canis lupus familiaris OX=9615 GN=PDIA4 PE=3 SV=2;tr|A0A5F4CQ51|A0A5F4CQ51_CANLF Protein disulfide isomerase family A member 4 OS=Canis lupus familiaris OX=9615 GN=PDIA4 PE=3 SV=1	1	15	15	15	39.6	39.6	39.6	57.4	510	510	0	122.51	64618000	18	CIGENFAYVQIK;DLNLLDR;EYFQSWGESGEK;FAYVPFGAGR;GVAYDVPNPVFLEQK;IDDILQTLLDSTYK;LAVGHLAPLPAGAK;LDFNPDR;LTTPVFGK;LYEFDLIDGYFPTVNYTTMIHTPENPVIR;NEDLNAEDVYSR;SGLNIAHFR;SPIEFLENAYEK;TPQTIAGYTIPPGHQVCVSPTVNQR;TVCGEDLPPLTYDQLK				520	387;508;901;925;1343;1552;1981;1993;2342;2412;2557;2965;3060;3326;3372	True;True;True;True;True;True;True;True;True;True;True;True;True;True;True	394;517;917;941;1368;1578;2014;2027;2381;2451;2607;2608;3027;3124;3393;3440	423;556;989;1014;1464;1702;2173;2174;2188;2567;2639;2812;2813;3266;3371;3672;3724	490;638;1124;1151;1671;1936;2482;2483;2498;2923;2924;3005;3204;3205;3733;3853;4225;4226;4283;4284	490;638;1124;1151;1671;1936;2482;2498;2924;3005;3204;3733;3853;4226;4284	1		138		-1
E2RBB4	E2RBB4	1	1	1	tr|E2R7R9|E2R7R9_CANLF PGAM family member 5, mitochondrial serine/threonine protein phosphatase OS=Canis lupus familiaris OX=9615 GN=PGAM5 PE=4 SV=3	1	1	1	1	1.5	1.5	1.5	115.74	1025	1025	0	7.13	1501800	0	IAVHPDYQGMGYGSR				521	1540	TRUE	1566	1689	1923	1923					-1
E2RBC3	E2RBC3	14	1	1	tr|E2R837|E2R837_CANLF SUMO-activating enzyme subunit 2 OS=Canis lupus familiaris OX=9615 GN=UBA2 PE=3 SV=2	1	14	1	1	44	2.1	2.1	46.832	420	420	0.0071344	6.0962	3835100	1	AVCMLSNTTAIAEAWAR;AYHEQLSVAEITNACFEPANQMVK;DVNAAIAAIK;EIIDPVLDR;FDGALNVDLTEFQTNLVPYPR;FDLMYAK;IHFPLATYAPVISAEK;LISQIVSSITASLR;NLDIERPTYTNLNR;QLFHPEQLITGK;RNLDIERPTYTNLNR;SIQFVDWCPTGFK;VGINYQPPTVVPGGDLAK;YMACCLLYR				522	319;372;584;730;934;935;1625;2122;2614;2788;2851;2988;3514;3923	False;False;False;True;False;False;False;False;False;False;False;False;False;False	325;378;379;595;742;950;951;952;1652;2159;2665;2845;2912;3052;3584;3999;4000	351;406;407;642;801;1023;1024;1025;1026;1778;1779;2326;2875;2876;3072;3073;3147;3291;3880;4343;4344	407;471;472;473;738;911;1161;1162;1163;1164;2024;2025;2026;2027;2647;3275;3276;3277;3509;3510;3511;3602;3761;4477;4478;4999;5000;5001	407;473;738;911;1161;1164;2026;2647;3275;3511;3602;3761;4478;5000		5;6;7		302;313;398	-1
E2RBF2	E2RBF2	2	2	2	tr|E2R8A8|E2R8A8_CANLF 40S ribosomal protein S7 OS=Canis lupus familiaris OX=9615 GN=RPS7 PE=3 SV=3;tr|A0A5F4CCI5|A0A5F4CCI5_CANLF 40S ribosomal protein S7 OS=Canis lupus familiaris OX=9615 GN=RPS7 PE=3 SV=1	1	2	2	2	2.5	2.5	2.5	73.568	648	648	0	11.68	2264100	1	EIIEVLQK;SEMIEAIR				523	731;2934	True;True	743;2995	802;3234	912;3698	912;3698					-1
E2RBM3;J9P581	E2RBM3;J9P581	4;2	4;2	4;2	tr|J9NS00|J9NS00_CANLF 60S ribosomal protein L31 OS=Canis lupus familiaris OX=9615 PE=3 SV=1;tr|J9P252|J9P252_CANLF Uncharacterized protein OS=Canis lupus familiaris OX=9615 PE=3 SV=1;tr|J9NTH4|J9NTH4_CANLF Uncharacterized protein OS=Canis lupus familiaris	2	4	4	4	12.6	12.6	12.6	49.03	437	437;396	0	23.943	3824000	4	ETGQEHELIESMPLLEWFANNYK;ILYLTPEQEK;YCFGVEDTLK;YVLHCQGTEEEK				524	850;1697;3815;3979	True;True;True;True	864;1726;3890;4059	933;1856;4213;4408	1063;2115;4851;5075	1063;2115;4851;5075					-1;-1
E2RBV8	E2RBV8	3	3	3	tr|E2R8P1|E2R8P1_CANLF Ribonucleoside-diphosphate reductase OS=Canis lupus familiaris OX=9615 GN=RRM1 PE=3 SV=1	1	3	3	3	12.6	12.6	12.6	31.069	310	310	0	19.914	5847800	4	GFGFVYFQNHDAADK;KLFVGGLK;LFIGGLNVQTSESGLR				525	1155;1903;2056	True;True;True	1177;1935;2091	1263;2086;2087;2254	1446;2384;2385;2569	1446;2384;2569					-1
E2RC10	E2RC10	1	1	1	tr|E2R8T8|E2R8T8_CANLF HIV-1 Tat specific factor 1 OS=Canis lupus familiaris OX=9615 GN=HTATSF1 PE=3 SV=3;tr|J9NZQ1|J9NZQ1_CANLF HIV-1 Tat specific factor 1 OS=Canis lupus familiaris OX=9615 GN=HTATSF1 PE=3 SV=1	1	1	1	1	11.5	11.5	11.5	23.619	217	217	0.0059952	6.1445	1343200	1	ETSLHSPSNTSASHGQGGIPPPSGI				526	857	TRUE	871	940	1070	1070					-1
E2RCD6;J9NZZ4	E2RCD6	6;2	6;2	6;2	tr|F1PAD0|F1PAD0_CANLF Eukaryotic translation initiation factor 2B subunit delta OS=Canis lupus familiaris OX=9615 GN=EIF2B4 PE=3 SV=2;tr|E2R8W5|E2R8W5_CANLF Eukaryotic translation initiation factor 2B subunit delta OS=Canis lupus familiaris OX=9615 GN=EIF	2	6	6	6	13.3	13.3	13.3	55.183	505	505;505	0	44.261	8515200	5	GMAAAGNYAWVNR;LADMGIAIR;LRPIAVIK;LVMEEAPESYK;NLDFQDVLDK;NVTDVVNTCHDAGISK				527	1256;1950;2288;2376;2613;2704	True;True;True;True;True;True	1280;1982;2326;2415;2664;2760	1373;2137;2505;2602;2874;2981	1564;2443;2849;2962;3274;3405	1564;2443;2849;2962;3274;3405					-1;-1
E2RCP9	E2RCP9	1	1	1	tr|E2R944|E2R944_CANLF Heteroous nuclear ribonucleoprotein L OS=Canis lupus familiaris OX=9615 GN=HNRNPL PE=4 SV=2	1	1	1	1	1.7	1.7	1.7	100.27	908	908	0	8.3968	2338900	1	EDVLTLLLPVMGDSK				528	661	TRUE	673	727	831	831					-1
E2RCZ6;E2RCZ7;A0A5F4CD55;A0A5F4C8H1;A0A5F4DGF1;E2RQX0	E2RCZ6;E2RCZ7;A0A5F4CD55;A0A5F4C8H1;A0A5F4DGF1	7;7;6;4;4;1	7;7;6;4;4;1	7;7;6;4;4;1	tr|E2R9F5|E2R9F5_CANLF Hydroxysteroid 17-beta dehydrogenase 10 OS=Canis lupus familiaris OX=9615 GN=HSD17B10 PE=3 SV=1;tr|A0A5F4BP05|A0A5F4BP05_CANLF Hydroxysteroid 17-beta dehydrogenase 10 OS=Canis lupus familiaris OX=9615 GN=HSD17B10 PE=4 SV=1	6	7	7	7	23.6	23.6	23.6	39.171	369	369;372;337;200;222;372	0	60.948	34657000	9	AASADSTTEGTPADGFTVLSTK;AGVIFPVGR;FVIHCNSPVWGADK;GKLEAIITPPPAK;LEAIITPPPAK;NGPLEVAGAAVSAGHGLPAK;QTAAQLILK				529	28;134;1067;1217;2016;2579;2811	True;True;True;True;True;True;True	28;136;1088;1241;2050;2630;2869	28;144;1172;1332;2212;2836;3098	30;31;166;1341;1521;2524;3231;3232;3539	31;166;1341;1521;2524;3231;3539					-1;-1;-1;-1;-1;-1
E2RD86	E2RD86	7	7	7	tr|E2R9G7|E2R9G7_CANLF 60S ribosomal protein L11 OS=Canis lupus familiaris OX=9615 GN=RPL11 PE=3 SV=2;tr|A0A5F4BW72|A0A5F4BW72_CANLF 60S ribosomal protein L11 OS=Canis lupus familiaris OX=9615 GN=RPL11 PE=3 SV=1	1	7	7	7	15.8	15.8	15.8	56.75	505	505	0	51.391	20239000	7	EATNPPVIQEEK;FAHTNVESLVNK;FVMQEEFSR;MDATANDVPSPYEVR;TADGIVSHLK;YDDDGEGITLFR;YGVSGYPTLK				530	635;913;1071;2436;3159;3820;3872	True;True;True;True;True;True;True	646;929;1092;2478;3224;3896;3948	696;1002;1176;2667;3484;4221;4285	797;1139;1345;3034;4003;4859;4933	797;1139;1345;3034;4003;4859;4933					-1
E2RD95;A0A5F4CVC3;E2R2S8	E2RD95;A0A5F4CVC3;E2R2S8	4;2;2	4;2;2	2;1;1	tr|E2R9K4|E2R9K4_CANLF Exportin 1 OS=Canis lupus familiaris OX=9615 GN=XPO1 PE=3 SV=2	3	4	4	2	13.8	13.8	7.4	37.331	340	340;307;340	0	25.196	5124600	3	ELPGHTGYLSCCR;IYAMHWGTDSR;LIIWDSYTTNK;TFVSGACDASIK				531	783;1834;2118;3215	True;True;True;True	796;1866;2155;3280	859;2007;2322;3546	978;2299;2643;4073	978;2299;2643;4073					-1;-1;-1
E2RE13;A0A5F4BYS3	E2RE13;A0A5F4BYS3	2;1	2;1	2;1	tr|E2R9N5|E2R9N5_CANLF RNA binding motif protein 12 OS=Canis lupus familiaris OX=9615 GN=RBM12 PE=3 SV=2	2	2	2	2	9.7	9.7	9.7	21.539	186	186;171	0	18.948	7934600	3	IWDIGGQPR;MNLSAIQDR				532	1829;2495	True;True	1861;2541	2000;2001;2735	2291;2292;3110	2291;3110					-1;-1
E2RE36;A0A5F4CFZ1	E2RE36;A0A5F4CFZ1	8;7	4;4	4;4	tr|E2R9T6|E2R9T6_CANLF Interleukin enhancer binding factor 2 OS=Canis lupus familiaris OX=9615 GN=ILF2 PE=4 SV=3	2	8	4	4	14.5	8.2	8.2	70.942	633	633;595	0	25.911	9758900	4	ENILEEFSK;GFCFLEYEDHK;HLGVCISVANNR;LFVGSIPK;SAFLCGVMK;STAYEDYYYHPPPR;TGYTLDVTTGQR;VTEGLVDVILYHQPDDK				533	812;1150;1456;2067;2879;3109;3237;3704	True;False;True;False;False;True;False;True	825;1172;1482;2103;2940;3173;3302;3776	889;1257;1258;1593;2266;3178;3425;3571;4089	1011;1440;1441;1817;2583;3636;3914;3915;4101;4714	1011;1441;1817;2583;3636;3914;4101;4714					-1;-1
E2REK3	E2REK3	4	4	4	tr|E2R9V0|E2R9V0_CANLF Ribosomal protein OS=Canis lupus familiaris OX=9615 GN=RPL10A PE=3 SV=3;tr|A0A5F4C0N8|A0A5F4C0N8_CANLF Uncharacterized protein OS=Canis lupus familiaris OX=9615 PE=3 SV=1	1	4	4	4	7.1	7.1	7.1	63.932	548	548	0	24.313	3195700	4	GAVIATELK;LGDDIDLIVR;TLNEWDSR;VADWTGATYQDK				534	1104;2072;3288;3411	True;True;True;True	1125;2108;3354;3481	1209;2271;3630;3769	1384;2588;4173;4331	1384;2588;4173;4331					-1
E2REU6;L7N0H0;CON__Q497I4;CON__Q15323;E2R7T3;CON__Q9UE12;E2R3Y6;CON__Q14525;CON__O76015;CON__Q8IUT8;E2R708;CON__O76013;CON__O76014;A0A5F4DAD7;CON__Q14532;E2R3W2;A0A5F4CUQ5;CON__Q6IFU5;E2R261;F1PZD8;CON__Q92764;CON__Q9C075;CON__A2A5Y0;CON__Q6NTB9;CON__O76009;E2R309;CON__O76011;CON__REFSEQ:XP_986630	E2REU6	19;2;2;2;2;2;2;2;1;1;1;1;1;1;1;1;1;1;1;1;1;1;1;1;1;1;1;1	18;1;1;1;1;1;1;1;0;1;0;0;0;0;0;0;1;1;0;1;0;1;0;1;1;1;1;0	9;0;0;0;0;0;0;0;0;0;0;0;0;0;0;0;0;0;0;0;0;0;0;0;0;0;0;0	tr|E2RA50|E2RA50_CANLF Heterogeneous nuclear ribonucleoprotein K OS=Canis lupus familiaris OX=9615 GN=HNRNPK PE=4 SV=3;tr|J9P8J3|J9P8J3_CANLF Heterogeneous nuclear ribonucleoprotein K OS=Canis lupus familiaris OX=9615 GN=HNRNPK PE=4 SV=2;tr|E2RJ54|E2RJ54_C	28	19	18	9	50.1	48.5	29.9	48.237	431	431;407;455;416;455;416;409;404;456;436;457;467;471;449;448;437;218;431;431;366;425;422;416;404;404;404;394;476	0	181.06	237710000	22	AQIFASAVDNAR;AQYDELAQK;DWGHYFK;ETMQDLNDR;GLQNQIANSGLTVELDAPK;IVLQIDNAR;LAADDFR;LASYLEK;LEAEIATYR;LQLETEIEALKEELLFMK;QAQEYEALLNVK;QSVESDIHGLR;SLGSVQAPSHR;TAQSLEINLDSMR;VIDDTNVTR;VKLEAEIATYR;VRPISSSAASVYAGAGGSGSR;YAMQMEQLNGVLLHLESELSQTR;YETELAMR				535	266;278;591;854;1244;1816;1942;1978;2015;2273;2763;2810;3011;3171;3541;3562;3686;3807;3844	True;True;True;True;True;True;False;True;True;True;True;True;True;True;True;True;True;True;True	272;284;602;868;1268;1848;1974;2011;2049;2310;2820;2868;3075;3236;3611;3633;3758;3882;3920	293;305;306;650;937;1361;1986;2129;2170;2211;2486;2487;3044;3096;3097;3315;3496;3909;3934;4067;4205;4255	341;342;354;355;748;1067;1551;2271;2272;2435;2479;2523;2828;2829;3475;3537;3538;3788;4016;4511;4537;4688;4842;4902	341;354;748;1067;1551;2272;2435;2479;2523;2829;3475;3538;3788;4016;4511;4537;4688;4842;4902					-1;-1;-1;-1;-1;-1;-1;-1;-1;-1;-1;-1;-1;-1;-1;-1;-1;-1;-1;-1;-1;-1;-1;-1;-1;-1;-1;-1
E2RF42	E2RF42	3	3	3	tr|E2RAC6|E2RAC6_CANLF Vacuolar proton pump subunit B OS=Canis lupus familiaris OX=9615 GN=ATP6V1B2 PE=3 SV=2;tr|E2R1W5|E2R1W5_CANLF Vacuolar proton pump subunit B OS=Canis lupus familiaris OX=9615 GN=ATP6V1B1 PE=3 SV=3	1	3	3	3	10.1	10.1	10.1	57.179	517	517	0	19.039	3462000	3	GQESAGIVTSDGNSVPTFK;IVLVDDSIVR;YATTGNCELENCQPFVVETLHGK				536	1299;1818;3812	True;True;True	1324;1850;3887	1418;1988;4210	1620;2275;4848	1620;2275;4848					-1
E2RF46	E2RF46	2	2	2	tr|J9P5F5|J9P5F5_CANLF Glycerol-3-phosphate dehydrogenase OS=Canis lupus familiaris OX=9615 GN=GPD2 PE=3 SV=2;tr|E2RAZ8|E2RAZ8_CANLF Glycerol-3-phosphate dehydrogenase OS=Canis lupus familiaris OX=9615 GN=GPD2 PE=3 SV=3	1	2	2	2	4.8	4.8	4.8	64.422	561	561	0	11.203	1694900	2	AMTEDGFLAVCSEAK;VDGEIILHLYDK				537	236;3456	True;True	242;3526	261;3820	300;4408	300;4408					-1
E2RFA3	E2RFA3	1	1	1	tr|E2RB90|E2RB90_CANLF Heteroous nuclear ribonucleoprotein F OS=Canis lupus familiaris OX=9615 GN=HNRNPF PE=4 SV=1	1	1	1	1	1.8	1.8	1.8	75.187	669	669	0.001269	6.4392	544410	1	NLQCLVIDEADR				538	2631	TRUE	2682	2895	3305	3305					-1
E2RFB4	E2RFB4	1	1	1	tr|E2RB98|E2RB98_CANLF Cytochrome P450 family 51 subfamily A member 1 OS=Canis lupus familiaris OX=9615 GN=CYP51A1 PE=3 SV=3	1	1	1	1	5.3	5.3	5.3	58.933	544	544	0.0071174	6.095	1261600	1	VADEDDVDNEEAALLHEEATMTIEELLTR				539	3409	TRUE	3479	3767	4329	4329					-1
E2RFE1;J9NXR3	E2RFE1;J9NXR3	5;5	5;5	5;5	tr|E2RBB4|E2RBB4_CANLF RNA cytidine acetyltransferase OS=Canis lupus familiaris OX=9615 GN=NAT10 PE=3 SV=1	2	5	5	5	3.5	3.5	3.5	195.26	1753	1753;1766	0	29.746	4525900	4	EAIINLATQPK;GNIHLKPSFSDGLR;HVEQGAFHELK;SCVQCQAWGTGEK;VSVPQTDMRPEK				540	621;1270;1508;2900;3698	True;True;True;True;True	632;1294;1534;2961;3770	682;1388;1656;3199;4081	783;1587;1887;3659;4705	783;1587;1887;3659;4705					-1;-1
E2RFR0	E2RFR0	4	4	4	tr|E2RBF2|E2RBF2_CANLF Pumilio RNA binding family member 3 OS=Canis lupus familiaris OX=9615 GN=PUM3 PE=4 SV=2	1	4	4	4	22.1	22.1	22.1	24.205	208	208	0	26.491	10994000	5	ELEFYLR;ISSLLEEQFQQGK;LDVGNFSWGSECCTR;LTPEEEEILNK				541	762;1781;2009;2338	True;True;True;True	775;1812;2043;2377	838;1949;2205;2563	956;2232;2233;2517;2919	956;2232;2517;2919					-1
E2RFV7	E2RFV7	9	9	2	tr|E2RBM3|E2RBM3_CANLF Eukaryotic peptide chain release factor subunit 1 OS=Canis lupus familiaris OX=9615 GN=ETF1 PE=3 SV=1;tr|J9P581|J9P581_CANLF Eukaryotic peptide chain release factor subunit 1 OS=Canis lupus familiaris OX=9615 PE=3 SV=1	1	9	9	2	31.2	31.2	7.9	39.594	378	378	0	124.49	129930000	17	EDSVKPGAHLTVK;EDTEEYNLR;GEEGHDPKEPEQLR;IETIEVMEDR;IFVGGIKEDTEEYNLR;LFIGGLSFETTDDSLR;MEVKPPPGRPQPDSGR;SSGSPYGGGYGSGGGSGGYGSR;WGTLTDCVVMR				542	658;659;1135;1580;1592;2057;2453;3095;3791	True;True;True;True;True;True;True;True;True	670;671;1156;1606;1619;2092;2496;2497;3159;3865;3866	724;725;1240;1730;1744;2255;2686;2687;3410;4186;4187	827;828;829;1420;1969;1970;1985;2570;3053;3054;3055;3056;3057;3897;3898;4820;4821	827;828;1420;1969;1985;2570;3056;3897;4821		18;61		1;67	-1
E2RG67;A0A5F4D4W1;A0A5F4C993	E2RG67;A0A5F4D4W1;A0A5F4C993	2;1;1	2;1;1	2;1;1	tr|E2RBV8|E2RBV8_CANLF Heteroous nuclear ribonucleoprotein A0 OS=Canis lupus familiaris OX=9615 GN=HNRNPA0 PE=4 SV=1	3	2	2	2	11	11	11	20.427	181	181;135;170	0	10.888	1026200	2	AILVVFANK;ILILGLDGAGK				543	163;1671	True;True	166;1699	181;1827	207;2083	207;2083					-1;-1;-1
E2RGG6	E2RGG6	2	2	2	tr|E2RC10|E2RC10_CANLF Synaptophysin like 1 OS=Canis lupus familiaris OX=9615 GN=SYPL1 PE=3 SV=3	1	2	2	2	8.4	8.4	8.4	35.567	320	320	0	13.783	4310200	2	ELAEQLGLSTGEK;LPGELEPVQAAQNK				544	750;2239	True;True	763;2276	826;2452	943;2793	943;2793					-1
E2RGJ9;A0A5F4BX87;J9P1S6;A0A5F4CY56;J9P287;J9P768;A0A5F4CYT0;J9PB02;A0A5F4C2B4;F1PBY2;E2QV02;J9NWT0;A0A5F4CYZ0;J9NVS7;E2RG46;E2RS72;A0A5F4CYQ6;J9NYW8;E2RPT8;A0A5F4CP32;A0A5F4CCB1;A0A5F4BUT0;E2RGN2;E2QW70;A0A5F4BS56;E2RDF8;E2QUY0;J9NWG1;A0A5F4CLV7;A0A5F4D716;A0A5F4CZJ9;A0A5F4D4H3;A0A5F4CTH3;E2R9H9	E2RGJ9;A0A5F4BX87;J9P1S6;A0A5F4CY56;J9P287;J9P768;A0A5F4CYT0;J9PB02;A0A5F4C2B4;F1PBY2;E2QV02;J9NWT0;A0A5F4CYZ0;J9NVS7;E2RG46;E2RS72;A0A5F4CYQ6;J9NYW8;E2RPT8;A0A5F4CP32;A0A5F4CCB1;A0A5F4BUT0;E2RGN2;E2QW70;A0A5F4BS56;E2RDF8;E2QUY0;J9NWG1;A0A5F4CLV7;A0A5F4D716;A0A5F4CZJ9;A0A5F4D4H3;A0A5F4CTH3;E2R9H9	2;1;1;1;1;1;1;1;1;1;1;1;1;1;1;1;1;1;1;1;1;1;1;1;1;1;1;1;1;1;1;1;1;1	1;0;1;0;0;0;0;0;0;0;0;0;0;0;0;0;0;0;0;0;0;0;0;0;0;0;0;0;0;0;0;0;0;0	1;0;1;0;0;0;0;0;0;0;0;0;0;0;0;0;0;0;0;0;0;0;0;0;0;0;0;0;0;0;0;0;0;0	tr|E2RCD6|E2RCD6_CANLF RNA-splicing ligase RtcB homolog OS=Canis lupus familiaris OX=9615 GN=RTCB PE=3 SV=1	34	2	1	1	7.4	4.7	4.7	34.065	297	297;238;240;1431;1415;1400;1372;1302;678;436;522;489;469;451;447;438;1484;418;304;403;253;264;286;298;303;603;303;311;323;335;340;346;390;1490	0	10.774	2258400	1	LADFGLAR;LESEEEGVPSTAIR				545	1949;2045	False;True	1981;2080	2136;2242	2442;2555	2442;2555					-1;-1;-1;-1;-1;-1;-1;-1;-1;-1;-1;-1;-1;-1;-1;-1;-1;-1;-1;-1;-1;-1;-1;-1;-1;-1;-1;-1;-1;-1;-1;-1;-1;-1
J9NZ77;E2RGP2	J9NZ77;E2RGP2	9;9	9;9	9;9	tr|E2RCP9|E2RCP9_CANLF 26S proteasome non-ATPase regulatory subunit 2 OS=Canis lupus familiaris OX=9615 GN=PSMD2 PE=3 SV=1	2	9	9	9	34	34	34	42.082	376	376;379	0	64.021	31524000	10	AVLCSLGMTDAFEQSK;FKLEEEYDMK;GNTAAQMSQTLSLSK;ILVLPYVGR;IVDLLSPGSVDPGTNLILVNAIYFK;LEEEYDMK;SGGGGDVHQGFQALLNEVNSAEAR;TCGFLSSFK;TFYQAEMEELDFLSACEQSR				546	334;992;1273;1693;1808;2029;2960;3177;3216	True;True;True;True;True;True;True;True;True	340;1010;1297;1298;1722;1840;2064;3022;3242;3281	367;1087;1391;1392;1852;1978;2226;3261;3506;3547	431;1230;1590;1591;2111;2263;2538;3728;4029;4074	431;1230;1591;2111;2263;2538;3728;4029;4074		62		53	-1;-1
E2RGP6;A0A5F4DKE2	E2RGP6;A0A5F4DKE2	3;2	3;2	3;2	tr|E2RCZ6|E2RCZ6_CANLF Core histone macro-H2A OS=Canis lupus familiaris OX=9615 GN=MACROH2A1 PE=4 SV=3;tr|E2RCZ7|E2RCZ7_CANLF Core histone macro-H2A OS=Canis lupus familiaris OX=9615 GN=MACROH2A1 PE=4 SV=1;tr|A0A5F4CD55|A0A5F4CD55_CANLF MacroH2A.1 histone	2	3	3	3	7.7	7.7	7.7	44.092	391	391;357	0	17.077	5022700	3	ASLISAVSDK;ETVNVITLYK;LDQEVAEVDK				547	295;860;2005	True;True;True	301;874;2039	326;943;2201	379;1073;2513	379;1073;2513					-1;-1
J9NVU2;E2RGQ5;F1PZ77;A0A5F4D7U6	J9NVU2;E2RGQ5	3;3;1;1	3;3;1;1	3;3;1;1	tr|E2RD86|E2RD86_CANLF Protein disulfide-isomerase OS=Canis lupus familiaris OX=9615 GN=PDIA3 PE=3 SV=1	4	3	3	3	14.5	14.5	14.5	18.814	165	165;165;146;361	0	26.123	12515000	4	AEAGAGSATEFQFR;KAEAGAGSATEFQFR;NVPNLHVMK				548	72;1850;2700	True;True;True	72;1882;2756	74;2023;2977	85;86;2316;3400	85;2316;3400					-1;-1;-1;-1
E2RGR9	E2RGR9	4	4	4	tr|E2RD95|E2RD95_CANLF G protein subunit beta 2 OS=Canis lupus familiaris OX=9615 GN=GNB2 PE=3 SV=1;tr|A0A5F4CVC3|A0A5F4CVC3_CANLF G protein subunit beta 4 OS=Canis lupus familiaris OX=9615 GN=GNB4 PE=3 SV=1;tr|E2R2S8|E2R2S8_CANLF G protein subunit beta 4	1	4	4	4	11.6	11.6	11.6	54.451	508	508	0	35.343	2946400	4	AAAEVNQDYGLDSK;AIEMLGGELGSK;IYELAAGGTAVGTGLNTR;VAALTGLPFVTAPNK				549	2;154;1839;3406	True;True;True;True	2;157;1871;3476	2;172;2012;3764	2;198;2304;4326	2;198;2304;4326					-1
E2RH47	E2RH47	12	12	12	tr|E2RE13|E2RE13_CANLF ADP ribosylation factor like GTPase 8B OS=Canis lupus familiaris OX=9615 GN=ARL8B PE=3 SV=1;tr|A0A5F4BYS3|A0A5F4BYS3_CANLF ADP ribosylation factor like GTPase 8B OS=Canis lupus familiaris OX=9615 GN=ARL8B PE=3 SV=1	1	12	12	12	53.5	53.5	53.5	26.674	243	243	0	91.805	68326000	19	ACYGVLR;DEILPTTPISEQK;ELAEDGYSGVEVR;ELTAVVQK;FIMESGAK;FVADGIFK;FVDGLMIHSGDPVNYYVDTAVR;GGKPEPPAMPQPVPTA;GLCAIAQAESLR;KFVADGIFK;KPLPDHVSIVEPK;TEIIILATR				550	47;430;749;795;982;1062;1064;1177;1221;1877;1913;3193	True;True;True;True;True;True;True;True;True;True;True;True	47;438;762;808;1000;1083;1085;1199;1200;1245;1909;1945;3258	49;469;825;872;1077;1167;1169;1287;1288;1336;2055;2098;3523	58;544;545;941;942;994;1219;1335;1337;1473;1474;1525;2351;2396;2397;2398;2399;4049;4050	58;545;942;994;1219;1335;1337;1474;1525;2351;2397;4050		63		236	-1
E2RH91;A0A5F4DNH6;A0A5F4BW93;A0A5F4C137;A0A5F4DEH7;A0A5F4C0H2	E2RH91;A0A5F4DNH6;A0A5F4BW93;A0A5F4C137;A0A5F4DEH7;A0A5F4C0H2	14;13;13;13;12;12	14;13;13;13;12;12	14;13;13;13;12;12	tr|E2RE36|E2RE36_CANLF Heteroous nuclear ribonucleoprotein R OS=Canis lupus familiaris OX=9615 GN=HNRNPR PE=4 SV=2;tr|A0A5F4CFZ1|A0A5F4CFZ1_CANLF Heteroous nuclear ribonucleoprotein R OS=Canis lupus familiaris OX=9615 GN=HNRNPR PE=4 SV=1	6	14	14	14	17.4	17.4	17.4	111.24	995	995;847;848;853;842;844	0	97.819	19716000	12	DTPDEAWAFPAR;DYVAPTANLDQK;EGLVMVEVR;EVCFTIENK;FVDGEWYR;GDVGLGLVK;HFVDSHHQKPVNAIIEHVR;NDIASHPPVEGSYAPR;SEAVVEYVFSGSR;SSHYDELLAAEAR;VHVFYIDYGNR;VMQVLNADAIVVK;VNVTVDYIR;VWAHYEEQPVEEVVPVLEEK				551	565;607;706;870;1063;1127;1425;2549;2916;3096;3536;3636;3652;3773	True;True;True;True;True;True;True;True;True;True;True;True;True;True	576;618;718;884;1084;1148;1451;2599;2977;3160;3606;3708;3724;3847	622;667;775;955;1168;1232;1559;2802;3215;3411;3904;4012;4031;4166	717;768;882;1087;1336;1410;1776;3194;3675;3899;4506;4623;4647;4798	717;768;882;1087;1336;1410;1776;3194;3675;3899;4506;4623;4647;4798					-1;-1;-1;-1;-1;-1
F1PZD9;E2RHF5	F1PZD9;E2RHF5	1;1	1;1	1;1	tr|E2REK3|E2REK3_CANLF Eukaryotic translation initiation factor 3 subunit D OS=Canis lupus familiaris OX=9615 GN=EIF3D PE=3 SV=2	2	1	1	1	18.6	18.6	18.6	18.524	172	172;251	0	13.067	4791800	1	AQAAAATPAPAPAPAPAPAPAPASTPAAQAPK				552	261	TRUE	267	287	333	333					-1;-1
E2RHL4	E2RHL4	3	3	3	tr|E2REU6|E2REU6_CANLF Keratin 18 OS=Canis lupus familiaris OX=9615 GN=KRT18 PE=3 SV=3	1	3	3	3	27	27	27	17.073	148	148	0	18.317	4533500	3	FNVWDVGGQDK;HYYTGTQGLIFVVDCADR;ILMLGLDAAGK				553	1022;1519;1674	True;True;True	1041;1545;1702	1122;1668;1830	1273;1901;2086	1273;1901;2086					-1
E2RHY0;A0A5F4D999	E2RHY0;A0A5F4D999	3;2	3;2	3;2	tr|E2RF42|E2RF42_CANLF Amidophosphoribosyltransferase OS=Canis lupus familiaris OX=9615 GN=PPAT PE=3 SV=1	2	3	3	3	4.8	4.8	4.8	92.733	836	836;876	0	21.974	2613800	2	AVSMLDADHTPPPR;IMTISSGDVYASNK;SLVPLQAAGQNR				554	350;1705;3034	True;True;True	356;1736;3098	383;1867;3342	448;2132;3819	448;2132;3819					-1;-1
E2RHY7	E2RHY7	5	5	5	tr|E2RF46|E2RF46_CANLF Asparagine synthetase [glutamine-hydrolyzing] OS=Canis lupus familiaris OX=9615 GN=ASNS PE=4 SV=2	1	5	5	5	13.6	13.6	13.6	46.582	418	418	0	39.933	14370000	6	AVLSAEQLR;GVVEVTHDLQK;HLAGLGLTEAIDK;LQIVEMPLAHK;TGLYNYYDDEKEK				555	338;1370;1450;2270;3225	True;True;True;True;True	344;1395;1476;2307;3290	371;1494;1495;1587;2483;3557	435;1703;1704;1810;2825;4085	435;1704;1810;2825;4085					-1
E2RI34;A0A5F4CYR4;A0A5F4CIS2;A0A5F4BQK1;F1PWI8	E2RI34;A0A5F4CYR4;A0A5F4CIS2;A0A5F4BQK1	5;4;4;3;2	5;4;4;3;2	5;4;4;3;2	tr|E2RFA3|E2RFA3_CANLF RNA helicase OS=Canis lupus familiaris OX=9615 GN=DDX18 PE=3 SV=2	5	5	5	5	28.4	28.4	28.4	16.577	148	148;108;109;161;151	0	52.674	86529000	7	LWTLVSEQTR;NQSFCPTVNLDK;RNQSFCPTVNLDK;TGAAPIIDVVR;YHPGYFGK				556	2406;2670;2852;3217;3876	True;True;True;True;True	2445;2724;2913;3282;3952	2633;2940;3148;3548;4289	2998;2999;3358;3603;4075;4076;4937	2999;3358;3603;4075;4937					-1;-1;-1;-1;-1
E2RIA1	E2RIA1	1	1	1	tr|E2RFB4|E2RFB4_CANLF Protein phosphatase, Mg2+/Mn2+ dependent 1G OS=Canis lupus familiaris OX=9615 GN=PPM1G PE=3 SV=2	1	1	1	1	9.3	9.3	9.3	15.245	129	129	0	7.8396	1907100	1	VVASDKETYELR				557	3725	TRUE	3797	4110	4737	4737					-1
E2RIA8	E2RIA8	2	2	2	tr|E2RFE1|E2RFE1_CANLF Integrin beta OS=Canis lupus familiaris OX=9615 GN=ITGB4 PE=3 SV=3;tr|J9NXR3|J9NXR3_CANLF Integrin beta OS=Canis lupus familiaris OX=9615 GN=ITGB4 PE=3 SV=2	1	2	2	2	8.9	8.9	8.9	28.024	257	257	0	15.89	24527000	4	ASGNYATVISHNPETK;AVDFAER				558	289;320	True;True	295;326	318;319;352	368;369;370;408	370;408					-1
E2RIU5	E2RIU5	1	1	1	tr|E2RFR0|E2RFR0_CANLF 40S ribosomal protein S8 OS=Canis lupus familiaris OX=9615 GN=RPS8 PE=3 SV=1	1	1	1	1	6	6	6	20.9	183	183	0.0025031	6.36	0	1	LVICPDEGFYK				559	2366	TRUE	2405	2591	2948	2948					-1
E2RJ26	E2RJ26	2	2	2	tr|E2RFV7|E2RFV7_CANLF Heteroous nuclear ribonucleoprotein A3 OS=Canis lupus familiaris OX=9615 GN=HNRNPA3 PE=4 SV=2	1	2	2	2	6.2	6.2	6.2	47.463	422	422	0	13.341	1627500	2	DIQENDEEAVQVK;YQEALHLGSQLLR				560	477;3940	True;True	486;4019	524;4365	606;5026	606;5026					-1
E2RJ79;A0A5F4CRR8	E2RJ79;A0A5F4CRR8	2;1	2;1	2;1	tr|E2RG67|E2RG67_CANLF ADP ribosylation factor like GTPase 1 OS=Canis lupus familiaris OX=9615 GN=ARL1 PE=3 SV=2;tr|A0A5F4D4W1|A0A5F4D4W1_CANLF ADP ribosylation factor like GTPase 1 OS=Canis lupus familiaris OX=9615 GN=ARL1 PE=4 SV=1;tr|A0A5F4C993|A0A5F4C9	2	2	2	2	8	8	8	34.388	312	312;276	0	14.56	4282900	2	SAIQTVGLQSR;TVAVDFASEDIYDK				561	2883;3370	True;True	2944;3438	3182;3721	3640;4280	3640;4280					-1;-1
E2RJZ5	E2RJZ5	3	3	3	tr|E2RGG6|E2RGG6_CANLF Eukaryotic translation initiation factor 3 subunit G OS=Canis lupus familiaris OX=9615 GN=EIF3G PE=3 SV=1	1	3	3	3	8.5	8.5	8.5	48.267	422	422	0	23.125	9588600	3	EEVCDEEALLGMDLVR;EIESILQNK;NISNQLSITTK				562	679;723;2600	True;True;True	691;735;2651	745;793;2860	850;903;3258	850;903;3258					-1
E2RK60	E2RK60	1	1	1	tr|E2RGJ9|E2RGJ9_CANLF Cyclin dependent kinase 1 OS=Canis lupus familiaris OX=9615 GN=CDK1 PE=3 SV=1;tr|A0A5F4BX87|A0A5F4BX87_CANLF Cyclin dependent kinase 2 OS=Canis lupus familiaris OX=9615 GN=CDK2 PE=3 SV=1;tr|J9P1S6|J9P1S6_CANLF Cyclin dependent kinase	1	1	1	1	2.1	2.1	2.1	63.597	565	565	0.00369	6.2789	6004100	1	GLLLYGPPGTGK				563	1237	TRUE	1261	1354	1544	1544					-1
E2RK67	E2RK67	1	1	1	tr|J9NZ77|J9NZ77_CANLF Serpin family B member 6 OS=Canis lupus familiaris OX=9615 GN=SERPINB6 PE=3 SV=2;tr|E2RGP2|E2RGP2_CANLF Serpin family B member 6 OS=Canis lupus familiaris OX=9615 GN=SERPINB6 PE=3 SV=3	1	1	1	1	4.3	4.3	4.3	31.515	278	278	0	9.2311	1523600	1	VDVTEQPGLSGR				564	3466	TRUE	3536	3830	4419	4419					-1
E2RKA9	E2RKA9	1	1	1	tr|E2RGP6|E2RGP6_CANLF Tumor susceptibility 101 OS=Canis lupus familiaris OX=9615 GN=TSG101 PE=3 SV=2;tr|A0A5F4DKE2|A0A5F4DKE2_CANLF Tumor susceptibility 101 OS=Canis lupus familiaris OX=9615 GN=TSG101 PE=3 SV=1	1	1	1	1	8.5	8.5	8.5	15.478	142	142	0	6.9787	577660	1	LQMEQQQQLQQR				565	2277	TRUE	2315	2494	2838	2838					-1
E2RKF9	E2RKF9	1	1	1	tr|J9NVU2|J9NVU2_CANLF S10_plectin domain-containing protein OS=Canis lupus familiaris OX=9615 PE=3 SV=1;tr|E2RGQ5|E2RGQ5_CANLF Ribosomal protein S10 OS=Canis lupus familiaris OX=9615 GN=RPS10 PE=3 SV=1	1	1	1	1	2.6	2.6	2.6	94.498	882	882	0.007109	6.0912	1469300	1	VHQASAGQLQGQNEESCVPVCQK				566	3534	TRUE	3604	3902	4504	4504					-1
E2RKJ1	E2RKJ1	1	1	1	tr|E2RGR9|E2RGR9_CANLF Fumarate hydratase, mitochondrial OS=Canis lupus familiaris OX=9615 GN=FH PE=3 SV=1	1	1	1	1	1.1	1.1	1.1	102.13	918	918	0	6.8219	1211000	1	VVTQNICQYR				567	3764	TRUE	3838	4156	4788	4788					-1
E2RKJ6	E2RKJ6	7	7	7	sp|E2RH47|RS3_CANLF 40S ribosomal protein S3 OS=Canis lupus familiaris OX=9615 GN=RPS3 PE=1 SV=1	1	7	7	7	16.4	16.4	16.4	42.817	378	378	0	44.68	8969500	7	ADLSGMSGVR;FQSLNADINKR;GSWEDEFSK;IEEHLTLEK;IPELLAAGTVDSMTK;KIEEHLTLEK;VLELPYR				568	61;1039;1325;1569;1722;1892;3584	True;True;True;True;True;True;True	61;1059;1350;1595;1753;1924;3656	63;1140;1444;1719;1885;2072;2073;3959	72;1303;1649;1957;2152;2370;2371;4565	72;1303;1649;1957;2152;2370;4565					-1
E2RKK9	E2RKK9	1	1	1	tr|E2RH91|E2RH91_CANLF Staphylococcal nuclease domain-containing protein OS=Canis lupus familiaris OX=9615 GN=SND1 PE=4 SV=3;tr|A0A5F4DNH6|A0A5F4DNH6_CANLF 100 kDa coactivator OS=Canis lupus familiaris OX=9615 GN=SND1 PE=4 SV=1;tr|A0A5F4BW93|A0A5F4BW93_CAN	1	1	1	1	1.9	1.9	1.9	70.661	625	625	0.0024661	6.2925	1164100	1	LVQGQLTDIPGK				569	2383	TRUE	2422	2609	2972	2972					-1
J9NVQ4;E2RKM2	J9NVQ4;E2RKM2	2;2	2;2	2;2	tr|F1PZD9|F1PZD9_CANLF 60S ribosomal protein L29 OS=Canis lupus familiaris OX=9615 GN=RPL29 PE=3 SV=3;tr|E2RHF5|E2RHF5_CANLF 60S ribosomal protein L29 OS=Canis lupus familiaris OX=9615 GN=RPL29 PE=3 SV=2	2	2	2	2	11.7	11.7	11.7	27.754	247	247;258	0	11.887	2561800	2	EVDEGPSPPEQFTAVK;YLGINSDGLVVGR				570	873;3902	True;True	887;3978	958;4320	1091;4974	1091;4974					-1;-1
E2RKR4;J9P849	E2RKR4;J9P849	2;1	2;1	2;1	tr|E2RHL4|E2RHL4_CANLF ADP ribosylation factor 6 OS=Canis lupus familiaris OX=9615 GN=ARF6 PE=3 SV=2	2	2	2	2	8.9	8.9	8.9	27.386	246	246;257	0	13.756	2922800	2	AVENSSTAIGIR;SNFGYNIPLK				571	324;3047	True;True	330;3111	356;3358	412;3839	412;3839					-1;-1
E2RKV3;A0A5F4C994;J9NW75	E2RKV3;A0A5F4C994;J9NW75	2;1;1	2;1;1	2;1;1	tr|E2RHY0|E2RHY0_CANLF Plakophilin 2 OS=Canis lupus familiaris OX=9615 GN=PKP2 PE=3 SV=1;tr|A0A5F4D999|A0A5F4D999_CANLF Plakophilin 2 OS=Canis lupus familiaris OX=9615 GN=PKP2 PE=3 SV=1	3	2	2	2	5.5	5.5	5.5	52.8	473	473;430;466	0	25.075	4679500	2	LLQEIVNHCMDR;VVVTVEQTDEELER				572	2193;3768	True;True	2230;3842	2401;4161	2735;4793	2735;4793					-1;-1;-1
E2RL17	E2RL17	10	10	10	tr|E2RHY7|E2RHY7_CANLF Collagen-binding protein OS=Canis lupus familiaris OX=9615 GN=SERPINH1 PE=1 SV=1	1	10	10	10	36.2	36.2	36.2	36.108	315	315	0	84.898	25580000	10	ADIEVACYGYEGIDAVK;AGLNCSTETMPIK;DEQLESLFQR;ENAEVDGDDDAEEMEAK;EVLINNINR;HVAEVLEYTK;INLIAPPR;NECVVVIR;VVTDTDETELAR;YVMTTTTLER				573	56;120;434;809;886;1506;1712;2556;3762;3980	True;True;True;True;True;True;True;True;True;True	56;122;442;822;901;1532;1743;2606;3836;4060	58;130;473;886;972;1654;1874;2811;4154;4409	67;148;549;1008;1105;1885;2140;3203;4786;5076	67;148;549;1008;1105;1885;2140;3203;4786;5076					-1
J9NVM6;E2RL34	J9NVM6;E2RL34	1;1	1;1	1;1	tr|E2RI34|E2RI34_CANLF 60S ribosomal protein L27a OS=Canis lupus familiaris OX=9615 GN=RPL27A PE=3 SV=1;tr|A0A5F4CYR4|A0A5F4CYR4_CANLF Ribosomal_L18e/L15P domain-containing protein OS=Canis lupus familiaris OX=9615 PE=4 SV=1;tr|A0A5F4CIS2|A0A5F4CIS2_CANLF	2	1	1	1	10.4	10.4	10.4	15.916	135	135;176	0	7.048	2012700	1	SSGEIVYCGQVFEK				574	3090	TRUE	3154	3405	3891	3891					-1;-1
E2RL81	E2RL81	2	2	2	tr|E2RIA1|E2RIA1_CANLF Ribosomal protein L22 like 1 OS=Canis lupus familiaris OX=9615 GN=RPL22L1 PE=3 SV=3	1	2	2	2	2.2	2.2	2.2	124.46	1130	1130	0	11.151	853240	2	GNTSGSHIVNHLVR;VLVEGPLNNLR				575	1275;3624	True;True	1300;3696	1394;3999	1593;4608	1593;4608					-1
E2RLL6;A0A5F4CII5;A0A5F4C4Z4;A0A5F4BSZ6;E2RPU8;A0A5F4BYQ0;A0A5F4CGX2;J9P0W6	E2RLL6;A0A5F4CII5;A0A5F4C4Z4	9;7;7;4;4;4;2;2	9;7;7;4;4;4;2;2	9;7;7;4;4;4;2;2	tr|E2RIA8|E2RIA8_CANLF 60S ribosomal protein L8 OS=Canis lupus familiaris OX=9615 GN=RPL8 PE=3 SV=1	8	9	9	9	22.1	22.1	22.1	55.352	506	506;461;485;508;555;573;478;486	0	55.429	18063000	10	ALQFLEQVK;AQAALAVNISAAR;DGNVLLHEMQIQHPTASLIAK;ETLIDVAR;GLQDVLR;IITEGFEAAK;MLVSGAGDIK;SETDTSLIR;VATAQDDITGDGTTSNVLIIGELLK				576	216;262;456;852;1243;1648;2492;2937;3427	True;True;True;True;True;True;True;True;True	220;268;465;866;1267;1675;2538;2998;3497	237;288;498;935;1360;1803;2732;3237;3787	271;334;335;574;1065;1550;2053;3107;3701;4357	271;334;574;1065;1550;2053;3107;3701;4357					-1;-1;-1;-1;-1;-1;-1;-1
E2RLM4	E2RLM4	4	4	3	tr|E2RIU5|E2RIU5_CANLF Ubiquitin conjugating enzyme E2 M OS=Canis lupus familiaris OX=9615 GN=UBE2M PE=3 SV=2	1	4	4	3	12	12	9.5	36.806	326	326	0	26.074	2747800	4	FVTDIDEQGK;LADFGLAR;LFDVCTVSR;VPEPGVPTETIK				577	1076;1949;2051;3656	True;True;True;True	1097;1981;2086;3728	1181;2136;2249;4035	1350;2442;2563;4651	1350;2442;2563;4651					-1
E2RLN5	E2RLN5	1	1	1	tr|E2RJ26|E2RJ26_CANLF Proteasome 26S subunit, non-ATPase 11 OS=Canis lupus familiaris OX=9615 GN=PSMD11 PE=3 SV=2	1	1	1	1	10.1	10.1	10.1	18.733	158	158	0	11.976	1047800	1	AIEQADLLQEEDESPR				578	155	TRUE	158	173	199	199					-1
E2RLQ6	E2RLQ6	1	1	1	tr|E2RJ79|E2RJ79_CANLF Hydroxysteroid 17-beta dehydrogenase 12 OS=Canis lupus familiaris OX=9615 GN=HSD17B12 PE=3 SV=1;tr|A0A5F4CRR8|A0A5F4CRR8_CANLF Hydroxysteroid 17-beta dehydrogenase 12 OS=Canis lupus familiaris OX=9615 GN=HSD17B12 PE=4 SV=1	1	1	1	1	5.8	5.8	5.8	27.5	258	258	0	6.7113	921320	0	IVAPISDSPKPPPQR				579	1804	TRUE	1836	1974	2259	2259					-1
E2RLQ9	E2RLQ9	14	14	14	tr|E2RJZ5|E2RJZ5_CANLF Secernin 3 OS=Canis lupus familiaris OX=9615 GN=SCRN3 PE=3 SV=2	1	14	14	14	21	21	21	89.302	806	806	0	118.6	23736000	15	AIANECQANFISIK;DHFEEAMR;EDEEESLNEVGYDDIGGCR;ELQELVQYPVEHPDK;EMVELPLR;ESIESEIR;EVDIGIPDATGR;KGDIFLVR;KYEMFAQTLQQSR;LAGESESNLR;LEILQIHTK;LIVDEAINEDNSVVSLSQPK;MDELQLFR;NAPAIIFIDELDAIAPK				580	152;465;645;787;807;837;876;1879;1936;1956;2037;2128;2440;2537	True;True;True;True;True;True;True;True;True;True;True;True;True;True	155;474;657;800;820;850;891;1911;1968;1988;2072;2165;2483;2587	170;509;710;863;884;917;962;2057;2123;2143;2234;2332;2672;2789	196;587;813;985;1006;1043;1095;2353;2429;2449;2450;2547;2656;3039;3181	196;587;813;985;1006;1043;1095;2353;2429;2449;2547;2656;3039;3181					-1
E2RLS3;A0A5F4D4F6;A0A5F4DB33	E2RLS3	22;9;2	22;9;2	12;1;0	tr|E2RK60|E2RK60_CANLF Katanin p60 ATPase-containing subunit A-like 2 OS=Canis lupus familiaris OX=9615 GN=KATNAL2 PE=3 SV=3	3	22	22	12	34.5	34.5	21.8	83.236	724	724;669;511	0	201.95	214390000	39	ADLINNLGTIAK;ALLFIPR;EDQTEYLEER;EGLELPEDEEEK;EGLELPEDEEEKK;EGLELPEDEEEKKK;ELISNASDALDK;EQVANSAFVER;FYEAFSK;GVVDSEDLPLNISR;HFSVEGQLEFR;HLEINPDHPIVETLR;HNDDEQYAWESSAGGSFTVR;IDIIPNPQER;NPDDITQEEYGEFYK;RAPFDLFENK;SLTNDWEDHLAVK;TLTLVDTGIGMTK;VFIMDSCDELIPEYLNFIR;YESLTDPSK;YHTSQSGDEMTSLSEYVSR;YIDQEELNK				581	60;205;655;702;703;704;771;834;1078;1369;1423;1453;1473;1556;2659;2828;3031;3295;3496;3843;3880;3884	True;True;True;True;True;True;True;True;True;True;True;True;True;True;True;True;True;True;True;True;True;True	60;209;667;714;715;716;784;847;1099;1394;1449;1479;1499;1582;2713;2887;3095;3361;3362;3566;3919;3956;3960	62;226;721;769;770;771;772;773;847;914;1183;1492;1493;1557;1590;1612;1706;2929;3117;3338;3339;3637;3638;3639;3640;3861;4254;4294;4295;4300	71;257;824;875;876;877;878;879;880;965;966;1039;1040;1352;1700;1701;1702;1773;1774;1813;1840;1941;3346;3347;3561;3562;3815;3816;4181;4182;4183;4184;4185;4454;4901;4942;4943;4944;4951;4952	71;257;824;875;878;880;966;1040;1352;1700;1773;1813;1840;1941;3346;3562;3815;4185;4454;4901;4942;4951		64		93	-1;-1;-1
E2RM09	E2RM09	1	1	1	tr|E2RK67|E2RK67_CANLF Thioredoxin related transmembrane protein 1 OS=Canis lupus familiaris OX=9615 GN=TMX1 PE=4 SV=2	1	1	1	1	3.3	3.3	3.3	44.868	397	397	0.0036541	6.2127	1922800	1	TIVITSHPGQIVK				582	3266	TRUE	3331	3605	4142	4142					-1
E2RM43	E2RM43	1	1	1	tr|E2RKA9|E2RKA9_CANLF Mitochondrial import receptor subunit TOM22 homolog OS=Canis lupus familiaris OX=9615 GN=TOMM22 PE=3 SV=2	1	1	1	1	4.5	4.5	4.5	37.88	333	333	0	7.0432	1476400	1	ALEQKPDDAQYYCQR				583	194	TRUE	198	215	245	245					-1
E2RM61;A0A5F4C814;A0A5F4DL02;A0A5F4CH87;A0A5F4D2H3;A0A5F4CGC0;E2RC37;A0A5F4BT10	E2RM61	3;1;1;1;1;1;1;1	3;1;1;1;1;1;1;1	3;1;1;1;1;1;1;1	tr|E2RKF9|E2RKF9_CANLF A-kinase anchoring protein 1 OS=Canis lupus familiaris OX=9615 GN=AKAP1 PE=4 SV=3	8	3	3	3	9.9	9.9	9.9	45.626	406	406;839;848;853;856;859;875;898	0	17.605	4580500	3	GVLLYGPPGTGK;IAELMPGASGAEVK;VPDSTYEMIGGLDK				584	1354;1525;3653	True;True;True	1379;1551;3725	1476;1674;4032	1683;1907;4648	1683;1907;4648					-1;-1;-1;-1;-1;-1;-1;-1
E2RMK6;A0A5F4C399	E2RMK6;A0A5F4C399	9;8	9;8	9;8	tr|E2RKJ1|E2RKJ1_CANLF Cell cycle and apoptosis regulator 2 OS=Canis lupus familiaris OX=9615 GN=CCAR2 PE=4 SV=2	2	9	9	9	23.9	23.9	23.9	51.079	472	472;638	0	88.678	29212000	10	AGGEAGVTLGQPHLSR;GVTIKPTVDDD;HILILQNK;IVLTNPVCTEVGEK;LDDPSCPRPECYR;LIGWGQIR;LTPLSHEVISR;SCGSSTPDEFPTDIPGTK;VGQEIEVRPGIVSK				585	117;1365;1445;1817;1991;2113;2340;2895;3519	True;True;True;True;True;True;True;True;True	119;1390;1471;1849;2025;2150;2379;2956;3589	127;1488;1582;1987;2186;2317;2565;3194;3885	145;1696;1803;2273;2274;2496;2638;2921;3653;4483	145;1696;1803;2273;2496;2638;2921;3653;4483					-1;-1
E2RMN6	E2RMN6	4	4	4	tr|E2RKJ6|E2RKJ6_CANLF Serpin family B member 1 OS=Canis lupus familiaris OX=9615 GN=SERPINB1 PE=3 SV=1	1	4	4	4	12.8	12.8	12.8	44.771	407	407	0	31.491	9631300	3	EMTLDEWK;KNPLPPSVGVVDK;PGHLQEGFGCVVTNR;SEEAHAEDSVMDHHFR				586	806;1908;2721;2921	True;True;True;True	819;1940;2777;2982	883;2092;2998;3220	1005;2390;3422;3681	1005;2390;3422;3681					-1
E2RMX7;J9P9J4;A0A5F4CYD1;A0A5F4D4W4;E2R543;A0A5F4BTH6;A0A5F4C663;A0A5F4D1P4;F1PGT3;E2RHQ0;A0A5F4C455;A0A5F4CV20;F1PBJ8	E2RMX7;J9P9J4	19;18;2;2;2;1;1;1;1;1;1;1;1	19;18;2;2;2;1;1;1;1;1;1;1;1	19;18;2;2;2;1;1;1;1;1;1;1;1	tr|E2RKK9|E2RKK9_CANLF Lysophosphatidylcholine acyltransferase 3 OS=Canis lupus familiaris OX=9615 GN=LPCAT3 PE=4 SV=2	13	19	19	19	41.7	41.7	41.7	54.944	501	501;484;405;448;512;480;489;517;518;520;520;555;972	0	163.48	100950000	24	ANNTHYGLAAGIFTK;EEIFGPVQQIMK;ELGEYGLQEYTEVK;FPVFNPATEEK;ICEVEEGDKEDIDK;IFINNEWHNSVSGK;IGPALCCGNTVVVK;ILDLIESGK;KFPVFNPATEEK;KYVLGNPLTPGVSQGPQIDK;LECGGGPWGNK;LFVEESIYDEFVR;LLLATMESINGGK;QAFQIGSPWR;SSSAMPDLPVPLTNLTYK;VAFTGSTEVGK;VTLELGGK;YVLGNPLTPGVSQGPQIDK;YVLGNPLTPGVSQGPQIDKK				587	244;670;764;1030;1547;1590;1611;1662;1876;1938;2020;2066;2178;2757;3100;3413;3709;3977;3978	True;True;True;True;True;True;True;True;True;True;True;True;True;True;True;True;True;True;True	250;682;777;1050;1573;1617;1638;1690;1908;1970;2054;2102;2215;2814;3164;3483;3781;4057;4058	269;270;736;840;1131;1696;1697;1741;1742;1763;1818;2053;2054;2125;2216;2265;2385;3038;3415;3771;4094;4406;4407	308;309;841;958;1294;1930;1931;1982;1983;2009;2071;2072;2349;2350;2431;2528;2582;2714;3469;3903;4333;4720;5072;5073;5074	308;841;958;1294;1930;1982;2009;2072;2350;2431;2528;2582;2714;3469;3903;4333;4720;5072;5074					-1;-1;-1;-1;-1;-1;-1;-1;-1;-1;-1;-1;-1
E2RMX9;J9NVL3;J9P5F3;A0A5F4C2W1	E2RMX9;J9NVL3;J9P5F3;A0A5F4C2W1	7;7;7;5	7;7;7;5	7;7;7;5	tr|J9NVQ4|J9NVQ4_CANLF FSHD region gene 1 OS=Canis lupus familiaris OX=9615 GN=FRG1 PE=3 SV=2;tr|E2RKM2|E2RKM2_CANLF FSHD region gene 1 OS=Canis lupus familiaris OX=9615 GN=FRG1 PE=3 SV=2	4	7	7	7	14.1	14.1	14.1	94.102	850	850;863;901;866	0	40.325	8569000	6	GFQVALDHHNDHK;IETVNESWNALAAPSDK;LYCWNPK;QAPQTIHLPSGEILDVFDAAEQYQQAGLPLIVLAGK;SNLVGMGVIPLEYLPGETADTLGLTGR;VLLEAAIR;YTIIIPDNLTPR				588	1162;1581;2409;2762;3050;3602;3966	True;True;True;True;True;True;True	1184;1607;2448;2819;3114;3674;4046	1270;1731;2636;3043;3361;3977;4394	1453;1971;3002;3474;3842;4585;5059	1453;1971;3002;3474;3842;4585;5059					-1;-1;-1;-1
E2RN50;F1PNS4	E2RN50;F1PNS4	1;1	1;1	1;1	tr|E2RKR4|E2RKR4_CANLF Proteasome subunit alpha type OS=Canis lupus familiaris OX=9615 GN=PSMA3 PE=3 SV=2;tr|J9P849|J9P849_CANLF Proteasome 20S subunit alpha 3 OS=Canis lupus familiaris OX=9615 GN=PSMA3 PE=3 SV=2	2	1	1	1	1.9	1.9	1.9	59.205	538	538;548	0	7.0865	1070600	1	HSELSELNVK				589	1494	TRUE	1520	1640	1871	1871					-1;-1
E2RNC2;E2RBN4;Q95KM5;L7N0I6	E2RNC2;E2RBN4;Q95KM5;L7N0I6	2;1;1;1	2;1;1;1	2;1;1;1	tr|E2RKV3|E2RKV3_CANLF Serine palmitoyltransferase long chain base subunit 1 OS=Canis lupus familiaris OX=9615 GN=SPTLC1 PE=4 SV=3;tr|A0A5F4C994|A0A5F4C994_CANLF Serine palmitoyltransferase long chain base subunit 1 OS=Canis lupus familiaris OX=9615 GN=SPT	4	2	2	2	13.3	13.3	13.3	22.091	210	210;217;218;221	0	14.113	4626700	2	DFYNPLVVSGQK;VYDSLLALPQDLQAAR				590	446;3779	True;True	455;3853	487;4172	563;4804	563;4804					-1;-1;-1;-1
E2RND8	E2RND8	1	1	1	tr|E2RL17|E2RL17_CANLF Eukaryotic translation initiation factor 2 subunit 1 OS=Canis lupus familiaris OX=9615 GN=EIF2S1 PE=3 SV=1	1	1	1	1	7.8	7.8	7.8	19.178	179	179	0	7.2141	787750	1	VAAQCSHAAVSAYK				591	3407	TRUE	3477	3765	4327	4327					-1
E2RNE1	E2RNE1	1	1	1	tr|J9NVM6|J9NVM6_CANLF 60S ribosomal protein L18a OS=Canis lupus familiaris OX=9615 PE=3 SV=2;tr|E2RL34|E2RL34_CANLF 60S ribosomal protein L18a OS=Canis lupus familiaris OX=9615 GN=RPL18A PE=3 SV=1	1	1	1	1	1.9	1.9	1.9	46.909	414	414	0.0024814	6.3275	6823200	3	VVDVSLPR				592	3731	TRUE	3804	4120	4748;4749;4750	4749					-1
E2RNT3	E2RNT3	4	4	4	tr|E2RL81|E2RL81_CANLF UPF1 RNA helicase and ATPase OS=Canis lupus familiaris OX=9615 GN=UPF1 PE=3 SV=2	1	4	4	4	3.6	3.6	3.6	141.26	1276	1276	0	26.784	3393200	4	AAECNIVVTQPR;HLEMNPDFGSHR;LAAQSCALSLVR;LGGIGQFLAK				593	7;1455;1947;2079	True;True;True;True	7;1481;1979;2115	7;1592;2134;2279	7;1816;2440;2599	7;1816;2440;2599					-1
E2RPA8;J9P4E7	E2RPA8;J9P4E7	1;1	1;1	1;1	tr|E2RLL6|E2RLL6_CANLF Chaperonin containing TCP1 subunit 6A OS=Canis lupus familiaris OX=9615 GN=CCT6A PE=3 SV=3;tr|A0A5F4CII5|A0A5F4CII5_CANLF Chaperonin containing TCP1 subunit 6A OS=Canis lupus familiaris OX=9615 GN=CCT6A PE=3 SV=1;tr|A0A5F4C4Z4|A0A5F4	2	1	1	1	6	6	6	28.003	252	252;267	0	7.2128	1065900	1	YHQPGHEGVTSAVDK				594	3877	TRUE	3953	4290	4938	4938					-1;-1
E2RQ08	E2RQ08	8	8	8	tr|E2RLM4|E2RLM4_CANLF Cyclin dependent kinase 6 OS=Canis lupus familiaris OX=9615 GN=CDK6 PE=3 SV=1	1	8	8	8	15.8	15.8	15.8	68.576	607	607	0	51.786	11094000	9	ALTSEIASLQSR;GEDEEENNLEVR;HFDETINR;LAHLGVQVK;LPVALDPGAK;SEDLLDYGPFR;VHYENNSPFLTITSMTR;VTAEVVLAHPGGGSTAR				595	221;1133;1419;1957;2251;2919;3537;3701	True;True;True;True;True;True;True;True	225;1154;1445;1989;2288;2980;3607;3773	242;1238;1553;2144;2464;3218;3905;4085;4086	277;1418;1769;2451;2806;3679;4507;4710;4711	277;1418;1769;2451;2806;3679;4507;4711					-1
J9P8R0;E2RQ80	J9P8R0;E2RQ80	2;2	2;2	2;2	tr|E2RLQ6|E2RLQ6_CANLF 6-phosphogluconolactonase OS=Canis lupus familiaris OX=9615 GN=PGLS PE=3 SV=1	2	2	2	2	24.6	24.6	24.6	13.944	126	126;126	0	23.648	24560000	1	VAQLEQVYIR;VLHEAEGHIVTCETNTGEVYR				596	3425;3591	True;True	3495;3663	3785;3966	4355;4573	4355;4573					-1;-1
E2RQC9	E2RQC9	5	5	5	tr|E2RLQ9|E2RLQ9_CANLF 15S Mg(2+)-ATPase p97 subunit OS=Canis lupus familiaris OX=9615 GN=VCP PE=3 SV=3	1	5	5	5	12.3	12.3	12.3	50.227	456	456	0	33.469	7951700	5	AVLLAGPPGTGK;GLGLDESGLAK;QAASGLVGQENAR;TISHVIIGLK;TMLYTPQEMK				597	337;1233;2755;3261;3299	True;True;True;True;True	343;1257;2812;3326;3366	370;1350;3036;3600;3644	434;1539;3467;4136;4190	434;1539;3467;4136;4190					-1
E2RQP6;A0A5F4BW17	E2RQP6;A0A5F4BW17	6;5	6;5	6;5	tr|E2RLS3|E2RLS3_CANLF Heat shock protein 90 alpha family class B member 1 OS=Canis lupus familiaris OX=9615 GN=HSP90AB1 PE=3 SV=2	2	6	6	6	7.9	7.9	7.9	108.98	942	942;927	0	44.864	5256400	6	FEELTNLIR;GCILTLVER;GTEITHAVVIK;SEQDQAENEGEDSAVLMER;TCHSFIINEK;TEPTAQQNLALQLAEK				598	945;1109;1330;2935;3178;3197	True;True;True;True;True;True	962;1130;1355;2996;3243;3262	1036;1214;1450;3235;3507;3527	1175;1389;1656;3699;4030;4054	1175;1389;1656;3699;4030;4054					-1;-1
E2RQR0	E2RQR0	1	1	1	tr|E2RM09|E2RM09_CANLF DnaJ heat shock protein family (Hsp40) member A1 OS=Canis lupus familiaris OX=9615 GN=DNAJA1 PE=3 SV=1	1	1	1	1	1.9	1.9	1.9	94.63	797	797	0.0059809	6.1244	1271900	1	LLAEGHPDPDAELQR				599	2139	TRUE	2176	2344	2670	2670					-1
E2RQR4	E2RQR4	1	1	1	tr|E2RM43|E2RM43_CANLF SGT1 homolog, MIS12 kinetochore complex assembly cochaperone OS=Canis lupus familiaris OX=9615 GN=SUGT1 PE=3 SV=3	1	1	1	1	3	3	3	45.44	399	399	0	7.3221	1203300	1	SLAESYFDCAGR				600	2999	TRUE	3063	3303	3776	3776					-1
E2RQS7;A0A5F4CCM1;E2RQC6	E2RQS7	3;1;1	3;1;1	3;1;1	tr|E2RM61|E2RM61_CANLF Proteasome 26S subunit, ATPase 5 OS=Canis lupus familiaris OX=9615 GN=PSMC5 PE=3 SV=3	3	3	3	3	15.2	15.2	15.2	25.207	224	224;187;224	0	25.927	12346000	4	AWTVEQLR;FLQDHGSDSFLAEHK;LEIEPEWAYGK				601	363;1004;2036	True;True;True	369;1023;2071	397;1102;1103;2233	462;1249;1250;2546	462;1250;2546					-1;-1;-1
E2RR01	E2RR01	3	3	3	tr|E2RMK6|E2RMK6_CANLF Protein-synthesizing GTPase OS=Canis lupus familiaris OX=9615 GN=EIF2S3 PE=4 SV=1;tr|A0A5F4C399|A0A5F4C399_CANLF Protein-synthesizing GTPase OS=Canis lupus familiaris OX=9615 GN=EIF2S3 PE=4 SV=1	1	3	3	3	9.3	9.3	9.3	54.402	483	483	0	30.961	7585100	3	GPVKPSGGPGGGGTQTQQQMNQLK;NLVCTDLFTR;VMATTGGTNLR				602	1294;2640;3631	True;True;True	1319;2691;3703	1413;2904;4007	1615;3315;4618	1615;3315;4618					-1
E2RR38	E2RR38	3	3	3	tr|E2RMN6|E2RMN6_CANLF SERPINE1 mRNA binding protein 1 OS=Canis lupus familiaris OX=9615 GN=SERBP1 PE=4 SV=2	1	3	3	3	12.2	12.2	12.2	26.056	229	229	0	17.597	3913100	2	LEDILESINSIK;NIQESNFDR;TLVFEQR				603	2022;2597;3297	True;True;True	2056;2648;3364	2218;2857;3642	2530;3255;4187	2530;3255;4187					-1
E2RR58;A0A5F4C273;A0A5F4C9E5	E2RR58;A0A5F4C273;A0A5F4C9E5	5;4;4	5;4;4	5;4;4	tr|E2RMX7|E2RMX7_CANLF Aldehyde dehydrogenase 1 family member A1 OS=Canis lupus familiaris OX=9615 GN=ALDH1A1 PE=3 SV=3;tr|J9P9J4|J9P9J4_CANLF Aldehyde dehydrogenase 1 family member A1 OS=Canis lupus familiaris OX=9615 GN=ALDH1A1 PE=3 SV=1	3	5	5	5	44.8	44.8	44.8	17.818	165	165;132;191	0	98.025	49428000	8	CTGGEVGATSALAPK;EILGTAQSVGCNVDGR;HPHDIIDDINSGAVECPAS;HSGNITFDEIVNIAR;IGPLGLSPK				604	397;732;1480;1495;1612	True;True;True;True;True	405;744;1506;1521;1639	435;803;804;1622;1623;1641;1764	503;504;913;914;1852;1853;1872;2010	504;914;1852;1872;2010					-1;-1;-1
E2RR68	E2RR68	6	6	6	tr|E2RMX9|E2RMX9_CANLF Citrate hydro-lyase OS=Canis lupus familiaris OX=9615 GN=ACO1 PE=3 SV=3;tr|J9NVL3|J9NVL3_CANLF Citrate hydro-lyase OS=Canis lupus familiaris OX=9615 GN=ACO1 PE=3 SV=2;tr|J9P5F3|J9P5F3_CANLF Citrate hydro-lyase OS=Canis lupus familiar	1	6	6	6	11.8	11.8	11.8	84.324	745	745	0	40.246	11460000	7	EALLQITIPFLLK;EVTDMNLNIINEGGADK;FDVSSTSVFK;HEIEATGAPQSQLLWR;ILTSVDQYLELVSNSLPGITSK;LSQLAYHPLK				605	625;891;941;1411;1690;2313	True;True;True;True;True;True	636;906;958;1437;1719;2352	686;977;1032;1541;1848;1849;2534	787;1111;1170;1756;2106;2107;2883	787;1111;1170;1756;2106;2883					-1
E2RRC9;A0A5F4DBZ0;A0A5F4CAH7;A0A5F4C6L9;A0A5F4D7S2	E2RRC9;A0A5F4DBZ0	15;14;4;4;4	15;14;4;4;4	15;14;4;4;4	tr|E2RN50|E2RN50_CANLF Signal transducing adaptor molecule OS=Canis lupus familiaris OX=9615 GN=STAM PE=3 SV=2;tr|F1PNS4|F1PNS4_CANLF Signal transducing adaptor molecule 2 OS=Canis lupus familiaris OX=9615 GN=STAM2 PE=3 SV=2	5	15	15	15	44.6	44.6	44.6	44.462	417	417;406;419;429;448	0	138.85	156180000	26	ACADPAAGSVILLENLR;AHSSMVGVSLPQK;ALECPERPFLAILGGAK;ALMDEVVK;ELNYFAK;FCLDNGAK;GCITIIGGGDTATCCAK;ITLPVDFVTAEK;KELNYFAK;LGDVYVNDAFGTAHR;SVVLMSHLGRPDGVPMPDK;TGQATVASGIPAGWMGLDCGPESSK;TGQATVASGIPAGWMGLDCGPESSKK;VDFNVPMK;VSHVSTGGGASLELLEGK				606	39;147;187;210;781;926;1110;1793;1866;2074;3143;3227;3228;3454;3691	True;True;True;True;True;True;True;True;True;True;True;True;True;True;True	39;149;150;191;214;794;942;1131;1825;1898;2110;3207;3208;3292;3293;3524;3763	40;163;164;165;208;231;857;1015;1215;1962;2043;2273;3461;3462;3559;3560;3818;4073;4074	47;48;187;188;189;190;237;264;265;976;1152;1390;1391;2247;2338;2590;2591;3972;3973;4087;4088;4405;4406;4696;4697;4698	48;190;237;265;976;1152;1391;2247;2338;2590;3973;4087;4088;4406;4698		65;66		61;176	-1;-1;-1;-1;-1
E2RRQ3	E2RRQ3	1	1	1	tr|E2RNC2|E2RNC2_CANLF Claudin OS=Canis lupus familiaris OX=9615 GN=CLDN4 PE=3 SV=1;tr|E2RBN4|E2RBN4_CANLF Claudin OS=Canis lupus familiaris OX=9615 GN=CLDN9 PE=3 SV=1;sp|Q95KM5|CLD3_CANLF Claudin-3 OS=Canis lupus familiaris OX=9615 GN=CLDN3 PE=2 SV=1;tr|L	1	1	1	1	5.6	5.6	5.6	22.423	198	198	0	7.1583	755110	2	IDRPEAISEER				607	1562	TRUE	1588	1712	1947;1948	1948					-1
E2RS49;A0A5F4D7P8	E2RS49;A0A5F4D7P8	4;2	4;2	4;2	tr|E2RND8|E2RND8_CANLF Aminoacyl-tRNA hydrolase OS=Canis lupus familiaris OX=9615 GN=PTRH2 PE=4 SV=1	2	4	4	4	24	24	24	13.742	125	125;89	0	30.536	37105000	7	AALQELLSK;DKLNNLVLFDK;LITPAVVSER;LNNLVLFDK				608	18;484;2126;2226	True;True;True;True	18;493;2163;2263	18;531;2330;2438	19;613;2652;2653;2654;2777;2778	19;613;2653;2777					-1;-1
E2RSI6;A0A5F4D4K9;A0A5F4DF75;E2RRC6;A0A5F4CS60	E2RSI6	26;11;11;11;3	26;11;11;11;3	17;2;2;2;2	tr|E2RNE1|E2RNE1_CANLF Serpin family A member 12 OS=Canis lupus familiaris OX=9615 GN=SERPINA12 PE=3 SV=1	5	26	26	17	38.7	38.7	28.2	69.422	586	586;383;593;604;200	0	281.07	391140000	54	APDFVFYAPR;DSAMLEYLK;EDEVEEWQHR;EGILSDEIYCPPETAVLLGSYAVQAK;ELSDQIQR;ENPLQFK;FVIKPIDK;FYPEDVSEELIQDITQK;GFPTWLK;IALLEEAR;IGFPWSEIR;ILQLCMGNHELYMR;IQVWHAEHR;KAPDFVFYAPR;KEDEVEEWQHR;KENPLQFK;KPDTIEVQQMK;LFFLQVK;LQDYEEK;NISFNDK;QLFDQVVK;QLMTLTSELSQAR;RKEDEVEEWQHR;RKPDTIEVQQMK;SQEQLAAELAEYTAK;THNDIIHNENMR				609	250;549;647;699;791;815;1068;1080;1160;1528;1603;1682;1759;1853;1863;1867;1909;2053;2262;2598;2787;2792;2846;2847;3073;3241	True;True;True;True;True;True;True;True;True;True;True;True;True;True;True;True;True;True;True;True;True;True;True;True;True;True	256;559;659;711;804;828;1089;1101;1182;1554;1630;1710;1790;1885;1895;1899;1941;2088;2299;2649;2844;2849;2850;2906;2907;2908;3137;3306	276;601;602;603;712;713;765;766;867;868;892;893;1173;1185;1268;1677;1755;1838;1839;1927;2026;2027;2038;2039;2044;2093;2094;2251;2475;2858;3071;3077;3078;3138;3139;3140;3141;3142;3143;3384;3385;3577	317;318;319;693;694;695;696;815;816;870;871;872;989;990;1014;1015;1342;1354;1355;1451;1910;1911;1998;2095;2096;2203;2204;2319;2320;2332;2333;2339;2391;2392;2565;2817;3256;3507;3508;3516;3517;3518;3588;3589;3590;3591;3592;3593;3594;3595;3596;3597;3867;3868;4107	318;694;816;871;989;1015;1342;1354;1451;1911;1998;2096;2204;2319;2332;2339;2391;2565;2817;3256;3507;3518;3588;3594;3868;4107	2	30;67	354	305;532	-1;-1;-1;-1;-1
E2RSJ3	E2RSJ3	5	5	5	tr|E2RNT3|E2RNT3_CANLF DEAH box protein 9 OS=Canis lupus familiaris OX=9615 GN=DHX9 PE=3 SV=1	1	5	5	5	13.7	13.7	13.7	65.855	615	615	0	34.457	9272800	5	METTHAFGTPSISVSTQQPPK;MVIPNQPPLTATK;NDSDPPYGQQGHPNTWK;TYITDPVSAPCASPLQQK;YYEASCPAGPGYGGK				610	2451;2520;2554;3399;3989	True;True;True;True;True	2494;2569;2604;3469;4069	2684;2763;2807;3755;4418	3051;3142;3199;4317;5086	3051;3142;3199;4317;5086					-1
E2RSR1;F1PJE1	E2RSR1;F1PJE1	2;1	2;1	2;1	tr|E2RPA8|E2RPA8_CANLF Tetraspanin OS=Canis lupus familiaris OX=9615 GN=CD151 PE=3 SV=3;tr|J9P4E7|J9P4E7_CANLF Tetraspanin OS=Canis lupus familiaris OX=9615 GN=CD151 PE=3 SV=1	2	2	2	2	4.4	4.4	4.4	62.721	562	562;610	0	17.721	4035500	2	CIMGQDGTTLGK;VLEEYGVGVCSTR				611	388;3581	True;True	395;3653	424;3956	491;4562	491;4562					-1;-1
E2RSU3	E2RSU3	10	10	10	sp|E2RQ08|RPN1_CANLF Dolichyl-diphosphooligosaccharide--protein glycosyltransferase subunit 1 OS=Canis lupus familiaris OX=9615 GN=RPN1 PE=1 SV=1	1	10	10	10	28.6	28.6	28.6	49.739	455	455	0	65.467	15687000	9	DKPHVNVGTIGHVDHGK;ELLTEFGYK;GITINAAHVEYSTAAR;KGDECEFLGHSK;LLDAVDTYIPVPTR;QIGVEHVVVYVNK;TIGTGLVTETPAMTEEDK;TTLTAAITK;TVVTGIEMFHK;YEEIDNAPEER				612	485;775;1207;1878;2146;2779;3254;3357;3393;3836	True;True;True;True;True;True;True;True;True;True	494;788;1231;1910;2183;2836;3319;3425;3463;3912	532;851;1321;2056;2351;3061;3593;3707;3749;4244	614;970;1510;2352;2677;3496;4127;4264;4311;4889	614;970;1510;2352;2677;3496;4127;4264;4311;4889					-1
E2RT60;A0A5F4CIL4	E2RT60;A0A5F4CIL4	4;3	4;3	4;3	tr|J9P8R0|J9P8R0_CANLF Small nuclear ribonucleoprotein Sm D3 OS=Canis lupus familiaris OX=9615 GN=SNRPD3 PE=3 SV=1;tr|E2RQ80|E2RQ80_CANLF Small nuclear ribonucleoprotein Sm D3 OS=Canis lupus familiaris OX=9615 GN=SNRPD3 PE=3 SV=1	2	4	4	4	7.3	7.3	7.3	90.624	820	820;801	0	39.409	8260200	3	FQGPTCEMCQTCLGVCAEHK;HCECSTDEVNSEDMDAYCR;SAVTTVVNPK;SLGTDLMNEMR				613	1035;1403;2889;3013	True;True;True;True	1055;1429;2950;3077	1136;1533;3188;3318	1299;1748;3647;3792	1299;1748;3647;3792					-1;-1
E2RT94;J9P210;A0A5F4BXE1	E2RT94;J9P210;A0A5F4BXE1	4;4;2	4;4;2	4;4;2	tr|E2RQC9|E2RQC9_CANLF RuvB-like helicase OS=Canis lupus familiaris OX=9615 GN=RUVBL1 PE=3 SV=2	3	4	4	4	13.2	13.2	13.2	50.375	461	461;453;406	0	27.619	6429600	4	EAVTILSQQR;EHGVPILISEIHPGQPADR;LYLDELEGGSNPGVGCK;RPMQAPPGHDQDTLK				614	638;717;2417;2862	True;True;True;True	649;729;2456;2923	699;787;2644;3161	800;895;3010;3619	800;895;3010;3619					-1;-1;-1
E2RTC5;A0A5F4CQV7;F1Q3T8;J9P8W9	E2RTC5;A0A5F4CQV7	6;5;1;1	6;5;1;1	5;4;0;0	tr|E2RQP6|E2RQP6_CANLF Eukaryotic translation initiation factor 3 subunit C OS=Canis lupus familiaris OX=9615 GN=EIF3C PE=3 SV=2;tr|A0A5F4BW17|A0A5F4BW17_CANLF Eukaryotic translation initiation factor 3 subunit C OS=Canis lupus familiaris OX=9615 GN=LOC479	4	6	6	5	11.6	11.6	9.4	63.465	577	577;438;559;579	0	41.513	10677000	5	DQTPDENDQVIVK;IIGHFYASQMAQR;LKEENFFGPK;MILEIMHK;MVIITGPPEAQFK;RLEIEHSVPK				615	546;1632;2134;2472;2517;2848	True;True;True;True;True;True	556;1659;2171;2516;2566;2909	598;1787;2338;2707;2760;3144	690;2036;2663;3077;3139;3598;3599	690;2036;2663;3077;3139;3599					-1;-1;-1;-1
E2RTJ9	E2RTJ9	1	1	1	tr|E2RQR0|E2RQR0_CANLF RNA binding motif protein 25 OS=Canis lupus familiaris OX=9615 GN=RBM25 PE=4 SV=3	1	1	1	1	2.5	2.5	2.5	54.174	483	483	0	6.5966	809070	1	VLEEFDVEEQPK				616	3580	TRUE	3652	3955	4561	4561					-1
E2RTL6	E2RTL6	5	5	5	tr|E2RQR4|E2RQR4_CANLF LanC like 1 OS=Canis lupus familiaris OX=9615 GN=LANCL1 PE=3 SV=1	1	5	5	5	8.3	8.3	8.3	96.098	824	824	0	30.627	6366700	5	DIIGVAETGSGK;ILEHMPVSNQKPDTDEAEDPEK;LIDVLENR;QAIPIGLQNR;RPAVVYIGSAGKPHER				617	472;1663;2110;2759;2855	True;True;True;True;True	481;1691;2147;2816;2916	516;1819;2314;3040;3152	594;2073;2635;3471;3607	594;2073;2635;3471;3607					-1
F1P6B7	F1P6B7	14	14	14	tr|E2RQS7|E2RQS7_CANLF Peptidylprolyl isomerase OS=Canis lupus familiaris OX=9615 GN=FKBP3 PE=4 SV=1	1	14	14	14	40.3	40.3	40.3	38.626	345	345	0	147.71	120760000	15	ALYEAGER;AMVSEFLK;CLTAIVK;DITSDTSGDYR;GDRSEDFGVNDDLADTDAR;GLGTDEDTLDEILASR;GVDEATIIDILTK;LYGVSLCQAILDETK;NALLSLAK;PMFFAEK;SEDFGVNDDLADTDAR;SEIDMNDIK;TPAQFDADELR;VLDLEMK				618	226;238;390;480;1125;1235;1345;2416;2534;2736;2918;2928;3316;3577	True;True;True;True;True;True;True;True;True;True;True;True;True;True	230;244;397;489;1146;1259;1370;2455;2584;2793;2979;2989;3383;3649	247;263;426;427;527;1230;1352;1466;2643;2786;3014;3217;3228;3662;3951;3952	284;302;493;494;609;1408;1541;1542;1673;3009;3178;3439;3677;3678;3691;4212;4557;4558	284;302;494;609;1408;1542;1673;3009;3178;3439;3677;3691;4212;4557					-1
F1P6Q0;F1P977;A0A5F4BSA6;Q28300;E2RLG2;E2R4I7;E2R3I0	F1P6Q0	10;4;3;2;2;2;2	10;4;3;2;2;2;2	5;0;0;0;0;0;0	tr|E2RR01|E2RR01_CANLF RNA helicase OS=Canis lupus familiaris OX=9615 GN=DDX6 PE=3 SV=1	7	10	10	5	35	35	20.1	40.562	354	354;337;354;350;354;354;354	0	88.041	36084000	10	DGGVQACFSR;EIYTHFTCATDTK;EYQLNDSASYYLNDLDR;IIHEDGYSEEECK;ISQTNYIPTQQDVLR;LFDSICNNK;LLLLGAGESGK;MFDVGGQR;TTGIVETHFTFK;VVVYSNTIQSIIAIIR				619	449;742;906;1633;1780;2050;2181;2454;3353;3771	True;True;True;True;True;True;True;True;True;True	458;755;922;1660;1811;2085;2218;2498;3421;3845	490;818;995;1788;1948;2248;2388;2688;3702;3703;4164	566;934;1131;2037;2231;2562;2717;3058;4259;4260;4796	566;934;1131;2037;2231;2562;2717;3058;4259;4796					-1;-1;-1;-1;-1;-1;-1
F1P719	F1P719	1	1	1	sp|E2RR58|RL12_CANLF 60S ribosomal protein L12 OS=Canis lupus familiaris OX=9615 GN=RPL12 PE=1 SV=1;tr|A0A5F4C273|A0A5F4C273_CANLF 60S ribosomal protein L12 OS=Canis lupus familiaris OX=9615 GN=RPL12 PE=3 SV=1;tr|A0A5F4C9E5|A0A5F4C9E5_CANLF 60S ribosomal p	1	1	1	1	2.8	2.8	2.8	61.228	541	541	0	10.878	1999300	1	AGGADAVQTVTGGLR				620	116	TRUE	118	126	144	144					-1
F1PTZ9;F1P7C9;F1PFN3;A0A5F4DA52;J9P443;A0A5F4D0Q5;A0A5F4D839;J9P5N8	F1PTZ9;F1P7C9;F1PFN3;A0A5F4DA52;J9P443;A0A5F4D0Q5;A0A5F4D839	12;12;8;7;6;6;6;5	12;12;8;7;6;6;6;5	0;0;0;0;0;0;0;0	tr|E2RR68|E2RR68_CANLF Niban apoptosis regulator 2 OS=Canis lupus familiaris OX=9615 GN=NIBAN2 PE=3 SV=1	8	12	12	0	50.8	50.8	0	35.821	333	333;333;368;333;237;260;280;287	0	156.55	870840000	34	GAAQNIIPASTGAAK;GILGYTEDQVVSCDFNSDTHSSTFDAGAGIALNDHFVK;IVSNASCTTNCLAPLAK;LISWYDNEFGYSNR;RVIISAPSADAPMFVMGVNHEK;SISIFQER;VIISAPSADAPMFVMGVNHEK;VIPELNGK;VPTPNVSVVDLTCR;VVDLMVHMASK;VVDLMVHMASKE;WGDAGAEYVVESTGVFTTMEK				621	1084;1197;1823;2124;2870;2990;3549;3552;3664;3729;3730;3790	True;True;True;True;True;True;True;True;True;True;True;True	1105;1220;1855;2161;2931;3054;3619;3620;3623;3736;3801;3802;3803;3864	1189;1309;1993;1994;2328;3169;3293;3917;3918;3922;3923;4043;4044;4114;4115;4116;4117;4118;4119;4185	1359;1360;1361;1362;1363;1497;2281;2282;2283;2284;2649;2650;3627;3763;3764;3765;3766;4519;4520;4521;4525;4526;4661;4662;4663;4664;4741;4742;4743;4744;4745;4746;4747;4819	1360;1497;2282;2649;3627;3764;4521;4525;4662;4743;4747;4819		68;69;70		128;326;329	-1;-1;-1;-1;-1;-1;-1;-1
F1P7J0	F1P7J0	8	7	7	tr|E2RRC9|E2RRC9_CANLF Phosphoglycerate kinase OS=Canis lupus familiaris OX=9615 GN=PGK1 PE=3 SV=1;tr|A0A5F4DBZ0|A0A5F4DBZ0_CANLF Phosphoglycerate kinase OS=Canis lupus familiaris OX=9615 GN=PGK1 PE=3 SV=1	1	8	7	7	14	12.8	12.8	70.823	702	702	0	42.333	15452000	6	AVVIVDDR;FAQHGTFEYEYSQR;FATHAAALSVR;FGQGGAGPVGGQGPR;GIVEFASK;GMGPGTPAGYGR;PGGGPGLSTPGGHPKPPHR;YGEPGEVFINK				622	357;919;924;967;1209;1258;2719;3861	False;True;True;True;True;True;True;True	363;935;940;984;1233;1282;2775;3937	391;1008;1013;1059;1324;1375;2996;4273	456;1145;1150;1200;1513;1566;3420;4921	456;1145;1150;1200;1513;1566;3420;4921					-1
F1P7J1	F1P7J1	1	1	1	tr|E2RRQ3|E2RRQ3_CANLF Secretion associated Ras related GTPase 1B OS=Canis lupus familiaris OX=9615 GN=SAR1B PE=3 SV=1	1	1	1	1	3.9	3.9	3.9	31.304	281	281	0.0060096	6.1505	891980	1	QVFQQTVSCPR				623	2819	TRUE	2877	3106	3547	3547					-1
F1P7L2	F1P7L2	1	1	1	tr|E2RS49|E2RS49_CANLF 40S ribosomal protein S25 OS=Canis lupus familiaris OX=9615 GN=RPS25 PE=3 SV=3;tr|A0A5F4D7P8|A0A5F4D7P8_CANLF 40S ribosomal protein S25 OS=Canis lupus familiaris OX=9615 PE=3 SV=1	1	1	1	1	4.4	4.4	4.4	55.618	500	500	0	9.6632	8149400	1	ISLTQAGLEALFESNLLDDLKR				624	1774	TRUE	1805	1942	2225	2225					-1
F1P7M0	F1P7M0	9	9	9	tr|E2RSI6|E2RSI6_CANLF Ezrin OS=Canis lupus familiaris OX=9615 GN=EZR PE=4 SV=1	1	9	9	9	12.1	12.1	12.1	96.979	860	860	0	60.562	17813000	10	AFFESHPAPSAER;DVFSPIGER;KPYPDDENVVEVK;LGLQNDLFSLAR;LNLGTVGFYR;LSVEGFAVDK;VALSNMNVIDR;VLGATLSPELIQK;YAAVTQFEATDAR				625	100;579;1917;2088;2224;2318;3417;3588;3803	True;True;True;True;True;True;True;True;True	101;590;1949;2124;2261;2357;3487;3660;3878	106;107;637;2102;2288;2436;2542;3775;3963;4201	121;122;733;2403;2608;2775;2894;4338;4570;4837	122;733;2403;2608;2775;2894;4338;4570;4837					-1
F1P7P3;J9NWK5	F1P7P3	7;3	7;3	5;2	tr|E2RSJ3|E2RSJ3_CANLF LIM domain containing preferred translocation partner in lipoma OS=Canis lupus familiaris OX=9615 GN=LPP PE=4 SV=3	2	7	7	5	42.3	42.3	32.9	32.984	286	286;219	0	52.382	12416000	8	DVQDSVTVSNEVQTAK;EASDPQPEDVDGGLK;EGAAHAFAQYNMDQFTPVK;FITHAPPGEFNEVFNDVR;IIEHAENEYQTAISENYQTMSDTTFK;IQVHYYEDGNVQLVSHK;LLLNNDNLLR				626	586;631;693;986;1629;1756;2182	True;True;True;True;True;True;True	597;642;705;1004;1656;1787;2219	644;692;759;1081;1784;1920;1921;2389	741;793;864;1223;2032;2190;2191;2718	741;793;864;1223;2032;2190;2718					-1;-1
F1P895;J9NY67;J9NU36;A0A5F4CPU0;A0A5F4CQL3	F1P895;J9NY67;J9NU36	17;17;14;6;2	17;17;14;6;2	8;8;6;2;1	tr|E2RSR1|E2RSR1_CANLF Serine palmitoyltransferase long chain base subunit 2 OS=Canis lupus familiaris OX=9615 GN=SPTLC2 PE=3 SV=2;tr|F1PJE1|F1PJE1_CANLF Serine palmitoyltransferase long chain base subunit 2 OS=Canis lupus familiaris OX=9615 GN=SPTLC2 PE=3	5	17	17	8	37.2	37.2	18.2	45.561	400	400;406;352;291;178	0	183.38	136450000	25	ATQALVLAPTR;DFTVSAMHGDMDQK;DQIYDIFQK;EELTLEGIR;GIYAYGFEK;GIYAYGFEKPSAIQQR;GVAINMVTEEDKR;GYDVIAQAQSGTGK;KEELTLEGIR;KGVAINMVTEEDKR;KVDWLTEK;LQMEAPHIIVGTPGR;MFVLDEADEMLSR;QFYINVER;VDWLTEK;VFDMLNR;VLITTDLLAR				627	313;444;541;675;1213;1214;1341;1382;1865;1888;1928;2276;2459;2775;3467;3489;3601	True;True;True;True;True;True;True;True;True;True;True;True;True;True;True;True;True	319;453;551;687;1237;1238;1366;1407;1897;1920;1960;2313;2314;2503;2832;3537;3559;3673	345;484;485;593;741;1328;1329;1461;1462;1509;2042;2067;2113;2491;2492;2493;2694;3057;3831;3853;3976	400;401;560;561;684;846;1517;1518;1668;1669;1720;2337;2363;2364;2415;2834;2835;2836;2837;3064;3492;4420;4445;4446;4584	400;561;684;846;1517;1518;1669;1720;2337;2364;2415;2836;3064;3492;4420;4445;4584		71		143	-1;-1;-1;-1;-1
J9PAB2;F1P8B4;P24643;J9NUT1	J9PAB2;F1P8B4;P24643;J9NUT1	4;4;4;3	4;4;4;3	4;4;4;3	tr|E2RSU3|E2RSU3_CANLF Elongation factor Tu OS=Canis lupus familiaris OX=9615 GN=TUFM PE=3 SV=2	4	4	4	4	8.7	8.7	8.7	65.116	573	573;591;593;562	0	26.487	4899100	4	APVPTGEVYFADSFDR;PMIDNPNYK;TPELNLDQFHDK;VVDDWANDGWGLK				628	260;2737;3320;3727	True;True;True;True	266;2794;3387;3799	286;3015;3666;4112	332;3440;4219;4739	332;3440;4219;4739					-1;-1;-1;-1
F1P8D3	F1P8D3	5	4	4	tr|E2RT60|E2RT60_CANLF Integrin beta OS=Canis lupus familiaris OX=9615 GN=ITGB1 PE=3 SV=3;tr|A0A5F4CIL4|A0A5F4CIL4_CANLF Integrin beta OS=Canis lupus familiaris OX=9615 GN=ITGB1 PE=3 SV=1	1	5	4	4	20.2	17.9	17.9	36.926	346	346	0	25.816	5111300	4	DGMDNQGGYGSVGR;GLPFGCSK;GMGGHGYGGAGDASSGFHGGHFVHMR;STGEAFVQFASK;VHIDIGADGR				629	453;1240;1257;3113;3527	True;False;True;True;True	462;1264;1281;3177;3597	495;1357;1374;3429;3894	571;1547;1565;3922;4494	571;1547;1565;3922;4494					-1
F1P8G1	F1P8G1	2	2	2	tr|E2RT94|E2RT94_CANLF Golgi associated PDZ and coiled-coil motif containing OS=Canis lupus familiaris OX=9615 GN=GOPC PE=4 SV=2;tr|J9P210|J9P210_CANLF Golgi associated PDZ and coiled-coil motif containing OS=Canis lupus familiaris OX=9615 GN=GOPC PE=4 SV=	1	2	2	2	4.2	4.2	4.2	54.499	474	474	0	12.828	1317600	2	LEEVLNDYYK;NEQLTLHDER				630	2033;2562	True;True	2068;2613	2230;2818	2542;3210	2542;3210					-1
F1P8K1	F1P8K1	5	5	5	tr|E2RTC5|E2RTC5_CANLF IGF-II mRNA-binding protein 1 OS=Canis lupus familiaris OX=9615 GN=IGF2BP1 PE=3 SV=2;tr|A0A5F4CQV7|A0A5F4CQV7_CANLF IGF-II mRNA-binding protein 1 OS=Canis lupus familiaris OX=9615 GN=IGF2BP1 PE=3 SV=1	1	5	5	5	7.9	7.9	7.9	85.134	748	748	0	36.182	6424100	5	DLLVQQASQCLSK;EGCTEVSLLR;GLEEPEMDPK;NCVVELNFGQK;NFILDQCNVYNSGQR				631	505;695;1225;2548;2569	True;True;True;True;True	514;707;1249;2598;2620	553;761;1341;2801;2825	635;866;1530;3193;3218	635;866;1530;3193;3218					-1
F1P8L7;O97556;A0A5F4DIU6;A0A5F4C2K9	F1P8L7;O97556;A0A5F4DIU6	15;14;11;7	15;14;11;7	10;9;8;4	tr|E2RTJ9|E2RTJ9_CANLF Pyridine nucleotide-disulphide oxidoreductase domain 1 OS=Canis lupus familiaris OX=9615 GN=PYROXD1 PE=4 SV=3	4	15	15	10	44.2	44.2	29.1	48.803	430	430;445;385;365	0	123.08	31494000	16	DLGTESQIFISR;FLMANGQLVK;LYSESLAR;MLLYTEVTR;MTGSEFDFEEMK;MTGSEFDFEEMKR;NPYYGGESASITPLEDLYK;NTNDANSCQIIIPQNQVNR;QLICDPSYVK;SPYLYPLYGLGELPQGFAR;TDDYLDQPCCETINR;TYDATTHFETTCDDIK;VPSTEAEALASSLMGLFEK;VTEGSFVYK;YIAIVSTTVETK				632	497;1003;2421;2487;2510;2511;2665;2686;2789;3067;3184;3396;3663;3705;3881	True;True;True;True;True;True;True;True;True;True;True;True;True;True;True	506;1022;2460;2533;2559;2560;2719;2742;2846;3131;3249;3466;3735;3777;3957	545;1101;2648;2727;2753;2754;2935;2960;2961;3074;3378;3514;3752;4042;4090;4296	627;1248;3014;3102;3131;3132;3353;3383;3384;3512;3861;4039;4314;4660;4715;4945	627;1248;3014;3102;3131;3132;3353;3383;3512;3861;4039;4314;4660;4715;4945					-1;-1;-1;-1
F1P969	F1P969	5	5	5	tr|E2RTL6|E2RTL6_CANLF RNA helicase OS=Canis lupus familiaris OX=9615 GN=DDX23 PE=4 SV=2	1	5	5	5	6.6	6.6	6.6	92.006	813	813	0	32.279	5771400	5	FSHQGVQLIDFSPCER;GTYLATFHQR;MAQELYMEQK;NLFNVVDCK;VTLMQLPTR				633	1047;1340;2433;2619;3711	True;True;True;True;True	1068;1365;2475;2670;3783	1150;1460;2664;2881;4096	1313;1667;3031;3283;4722	1313;1667;3031;3283;4722					-1
F1PMS4;F1P975	F1PMS4;F1P975	9;9	9;9	9;9	tr|F1P6B7|F1P6B7_CANLF Annexin OS=Canis lupus familiaris OX=9615 GN=ANXA1 PE=3 SV=1	2	9	9	9	14.8	14.8	14.8	72.878	636	636;666	0	71.336	23962000	10	ALEEAGFK;FADDELIIDFDNFVR;LEEEDEDQEDGER;LPCQLHQVIVAR;NFFLTHR;NPWGEVEWTGK;SDGFSIETCK;SDTFINLR;SGTMNSYEMR				634	188;910;2028;2237;2565;2664;2905;2911;2972	True;True;True;True;True;True;True;True;True	192;926;2063;2274;2616;2718;2966;2972;3034	209;999;2225;2450;2821;2934;3204;3210;3273	238;1135;2537;2790;2791;3213;3352;3664;3670;3742	238;1135;2537;2790;3213;3352;3664;3670;3742					-1;-1
F1P9U2;J9NTM1	F1P9U2;J9NTM1	2;2	2;2	2;2	tr|F1P6Q0|F1P6Q0_CANLF G protein subunit alpha i3 OS=Canis lupus familiaris OX=9615 GN=GNAI3 PE=4 SV=2	2	2	2	2	3	3	3	80.285	725	725;810	0	12.72	1704800	2	ELGLPEELVSR;VICAEEPYICK				635	767;3540	True;True	780;3610	843;3908	961;4510	961;4510					-1;-1
F1PAG5	F1PAG5	5	5	5	tr|F1P719|F1P719_CANLF EH domain containing 4 OS=Canis lupus familiaris OX=9615 GN=EHD4 PE=4 SV=2	1	5	5	5	20	20	20	42.543	400	400	0	45.825	14406000	6	AEAAGDTQPPATSEGAAAASPPPLR;GVDIVMDPLGGSDTAK;PGGPPAPGPGQLTLR;TVENVTVFGTASASK;VLLVPGPEK				636	69;1347;2720;3376;3605	True;True;True;True;True	69;1372;2776;3444;3677	71;1468;2997;3728;3980	81;1675;3421;4288;4588;4589	81;1675;3421;4288;4588					-1
[truncated: 223 more rows]
