# Supplementary material for: Regulation of the apico-basolateral trafficking polarity of the homologous copper-ATPases ATP7A and ATP7B
Source: J Cell Sci. 2023 Nov 30;137(5):jcs261258. doi: 10.1242/jcs.261258 (PMC10729821; doi:10.1242/jcs.261258)
Supplement: Table S3. [file joces-137-261258-Dataset3.xlsx]

## Sheet: Final_dest
Name of the Proteins	Gene name	P-value	-Log(p-value)	Difference	Protein IDs	Majority protein IDs	id	Fasta headers	ENSG	ENSP	ENST	Symbol color	Symbol type	Symbol size	Show label	Only identified by site	Reverse	Potential contaminant	Taxonomy IDs	GOBP name	GOMF name	GOCC name	GOBP slim name	GOCC slim name	KEGG name	Pfam	GSEA	Keywords	Corum	GOBP	GOMF	GOCC	GOBP slim	GOCC slim	Protein name	Peptides	Razor + unique peptides	Unique peptides	Sequence coverage [%]	Unique + razor sequence coverage [%]	Unique sequence coverage [%]	Mol. weight [kDa]	Q-value	Score	Intensity	iBAQ peptides	MS/MS count	LFQ intensity 7A_1	LFQ intensity 7A_2
Family with sequence similarity 98 member B	FAM98B	0.00524685	2.2801	-0.760444	E2QS21	E2QS21	643	tr|E2QS21|E2QS21_CANLF Family with sequence similarity 98 member B OS=Canis lupus familiaris OX=9615 GN=FAM98B PE=3 SV=2	ENSCAFG00000008649	ENSCAFP00000012697	ENSCAFT00000013726	Color2 [DarkGray]	1	4					-1							DUF2465	BILANGES_SERUM_SENSITIVE_VIA_TSC2;CERIBELLI_PROMOTERS_INACTIVE_AND_BOUND_BY_NFY;chr15q14;GSE14308_TH2_VS_TH1_DN;GSE17974_CTRL_VS_ACT_IL4_AND_ANTI_IL12_0.5H_CD4_TCELL_DN;GSE17974_CTRL_VS_ACT_IL4_AND_ANTI_IL12_12H_CD4_TCELL_DN;GSE17974_CTRL_VS_ACT_IL4_AND_ANTI_IL12_1H_CD4_TCELL_DN;GSE17974_CTRL_VS_ACT_IL4_AND_ANTI_IL12_48H_CD4_TCELL_DN;GSE17974_CTRL_VS_ACT_IL4_AND_ANTI_IL12_72H_CD4_TCELL_DN;GSE1879…	Completeproteome;Referenceproteome								3	2	2	10.8	6.9	6.9	37.179	0	13.534	7028600	20	3	-1.76882	-1.87668
P-type Cu(+) transporter	ATP7B	0.00530367	2.27542	-3.73027	F1PJE7	F1PJE7	992	tr|F1PJE7|F1PJE7_CANLF P-type Cu(+) transporter OS=Canis lupus familiaris OX=9615 GN=ATP7B PE=3 SV=3	ENSCAFG00000004261	ENSCAFP00000006351	ENSCAFT00000006859	Color2 [DarkGray]	1	4					-1	biological regulation;body fluid secretion;cation homeostasis;cation transport;cellular cation homeostasis;cellular chemical homeostasis;cellular copper ion homeostasis;cellular divalent inorganic cation homeostasis;cellular homeostasis;cellular ion homeostasis;cellular process;cellular zinc ion homeostasis;chemical homeostasis;copper ion homeostasis;copper ion import;copper ion transmembrane tra…	active transmembrane transporter activity;adenyl nucleotide binding;adenyl ribonucleotide binding;ATP binding;ATPase activity;ATPase activity, coupled;ATPase activity, coupled to movement of substances;ATPase activity, coupled to transmembrane movement of ions;ATPase activity, coupled to transmembrane movement of ions, phosphorylative mechanism;ATPase activity, coupled to transmembrane movement o…	basolateral plasma membrane;cell part;cytoplasmic membrane-bounded vesicle;cytoplasmic part;cytoplasmic vesicle;endosome;Golgi apparatus part;integral to membrane;intracellular membrane-bounded organelle;intracellular organelle;intracellular organelle part;intracellular part;intrinsic to membrane;late endosome;membrane part;membrane-bounded organelle;membrane-bounded vesicle;organelle;organelle p…	biological regulation;cellular homeostasis;cellular ion homeostasis;cellular process;establishment of localization;homeostatic process;ion transport;multicellular organismal process;regulation of body fluid levels;response to chemical stimulus;response to stimulus;secretion;transmembrane transport;transport	cell part;cytoplasmic membrane-bounded vesicle;endosome;intracellular membrane-bounded organelle;intracellular organelle;organelle;vesicle		E1-E2_ATPase;HMA;Hydrolase	ACTIVE_TRANSMEMBRANE_TRANSPORTER_ACTIVITY;ADENYL_NUCLEOTIDE_BINDING;ADENYL_RIBONUCLEOTIDE_BINDING;ATP_BINDING;ATPASE_ACTIVITY;ATPASE_ACTIVITY_COUPLED;ATPASE_ACTIVITY_COUPLED_TO_MOVEMENT_OF_SUBSTANCES;ATPASE_ACTIVITY_COUPLED_TO_TRANSMEMBRANE_MOVEMENT_OF_IONS;ATPASE_ACTIVITY_COUPLED_TO_TRANSMEMBRANE_MOVEMENT_OF_IONS_PHOSPHORYLATIVE_MECHANISM;BASOLATERAL_PLASMA_MEMBRANE;BROWNE_HCMV_INFECTION_16HR_UP…	ATP-binding;Completeproteome;Hydrolase;Membrane;Nucleotide-binding;Referenceproteome;Transmembrane		GO:0000041;GO:0006810;GO:0006811;GO:0006812;GO:0006825;GO:0006873;GO:0006878;GO:0006882;GO:0007589;GO:0007595;GO:0009987;GO:0010035;GO:0010038;GO:0015677;GO:0015680;GO:0019725;GO:0022414;GO:0030001;GO:0030003;GO:0032501;GO:0034220;GO:0035434;GO:0042221;GO:0042592;GO:0046688;GO:0046903;GO:0046907;GO:0048609;GO:0048878;GO:0050801;GO:0050878;GO:0050896;GO:0051208;GO:0051234;GO:0051235;GO:0051238;GO:…	GO:0000166;GO:0003824;GO:0004008;GO:0005215;GO:0005375;GO:0005488;GO:0005507;GO:0005524;GO:0008324;GO:0015075;GO:0015399;GO:0015405;GO:0015662;GO:0016462;GO:0016787;GO:0016817;GO:0016818;GO:0016820;GO:0016887;GO:0017076;GO:0017111;GO:0022804;GO:0022857;GO:0022890;GO:0022891;GO:0022892;GO:0030554;GO:0032553;GO:0032555;GO:0032559;GO:0035639;GO:0042623;GO:0042625;GO:0042626;GO:0043167;GO:0043169;GO:…	GO:0005768;GO:0005770;GO:0005802;GO:0016021;GO:0016023;GO:0016323;GO:0031224;GO:0031410;GO:0031982;GO:0031988;GO:0043226;GO:0043227;GO:0043229;GO:0043231;GO:0044422;GO:0044424;GO:0044425;GO:0044431;GO:0044444;GO:0044446;GO:0044459;GO:0044464;GO:0048471	GO:0006810;GO:0006811;GO:0006873;GO:0009987;GO:0019725;GO:0032501;GO:0042221;GO:0042592;GO:0046903;GO:0050878;GO:0050896;GO:0051234;GO:0055085;GO:0065007	GO:0005768;GO:0016023;GO:0031982;GO:0043226;GO:0043229;GO:0043231;GO:0044464		9	9	8	9.1	9.1	8.4	153.14	0	89.335	59879000	63	14	-2.15397	-2.37943
Protein disulfide-isomerase A4	PDIA4	0.00854062	2.06851	0.247894	E2R7L1;A0A5F4CQ51	E2R7L1;A0A5F4CQ51	749	tr|E2R7L1|E2R7L1_CANLF Protein disulfide-isomerase A4 OS=Canis lupus familiaris OX=9615 GN=PDIA4 PE=3 SV=2;tr|A0A5F4CQ51|A0A5F4CQ51_CANLF Protein disulfide isomerase family A member 4 OS=Canis lupus familiaris OX=9615 GN=PDIA4 PE=3 SV=1	ENSCAFG00000003403	ENSCAFP00000005065	ENSCAFT00000005467	Color2 [DarkGray]	1	4					-1	biological regulation;cell redox homeostasis;cellular homeostasis;cellular macromolecule metabolic process;cellular metabolic process;cellular process;cellular protein metabolic process;cellular response to stimulus;cellular response to stress;homeostatic process;macromolecule metabolic process;metabolic process;primary metabolic process;protein folding;protein metabolic process;regulation of bio…	catalytic activity;intramolecular oxidoreductase activity;intramolecular oxidoreductase activity, interconverting keto- and enol-groups;intramolecular oxidoreductase activity, transposing S-S bonds;isomerase activity;protein disulfide isomerase activity	cell part;cell surface;cytoplasmic part;endoplasmic reticulum;endoplasmic reticulum lumen;endoplasmic reticulum part;intracellular membrane-bounded organelle;intracellular organelle;intracellular organelle lumen;intracellular organelle part;intracellular part;membrane-bounded organelle;membrane-enclosed lumen;organelle;organelle lumen;organelle part	biological regulation;cellular homeostasis;cellular metabolic process;cellular process;homeostatic process;macromolecule metabolic process;metabolic process;primary metabolic process;protein folding;protein metabolic process;response to stimulus;response to stress	cell part;cell surface;endoplasmic reticulum;intracellular membrane-bounded organelle;intracellular organelle;organelle	Protein processing in endoplasmic reticulum;Vibrio cholerae infection	Thioredoxin	AACTTT_UNKNOWN;BLALOCK_ALZHEIMERS_DISEASE_UP;BROWNE_HCMV_INFECTION_14HR_UP;BROWNE_HCMV_INFECTION_18HR_UP;BROWNE_HCMV_INFECTION_24HR_UP;CACGTG_V$MYC_Q2;CAIRO_HEPATOBLASTOMA_CLASSES_UP;CELLULAR_LOCALIZATION;CHANG_CORE_SERUM_RESPONSE_UP;chr7q35;CUI_GLUCOSE_DEPRIVATION;CYTOPLASM;CYTOPLASMIC_PART;DEBIASI_APOPTOSIS_BY_REOVIRUS_INFECTION_DN;ENDOPLASMIC_RETICULUM;ENDOPLASMIC_RETICULUM_LUMEN;ENDOPLASMIC_R…	Completeproteome;Disulfidebond;Endoplasmicreticulum;Isomerase;Redox-activecenter;Referenceproteome;Repeat;Signal		GO:0006457;GO:0006950;GO:0008152;GO:0009987;GO:0019538;GO:0019725;GO:0033554;GO:0034976;GO:0042592;GO:0043170;GO:0044237;GO:0044238;GO:0044260;GO:0044267;GO:0045454;GO:0050789;GO:0050794;GO:0050896;GO:0051716;GO:0065007;GO:0065008	GO:0003756;GO:0003824;GO:0016853;GO:0016860;GO:0016862;GO:0016864	GO:0005783;GO:0005788;GO:0009986;GO:0031974;GO:0043226;GO:0043227;GO:0043229;GO:0043231;GO:0043233;GO:0044422;GO:0044424;GO:0044432;GO:0044444;GO:0044446;GO:0044464;GO:0070013	GO:0006457;GO:0006950;GO:0008152;GO:0009987;GO:0019538;GO:0019725;GO:0042592;GO:0043170;GO:0044237;GO:0044238;GO:0050896;GO:0065007	GO:0005783;GO:0009986;GO:0043226;GO:0043229;GO:0043231;GO:0044464	Protein disulfide-isomerase A4	6	6	6	12.6	12.6	12.6	72.395	0	40.852	17805000	45	12	-0.19771	-0.169179
ATP synthase peripheral stalk subunitCP	ATP5O	0.0110407	1.957	-1.70272	J9P621;J9P6N5;A0A5F4CWZ7;A0A5F4CSP8	J9P621;J9P6N5;A0A5F4CWZ7;A0A5F4CSP8	1209	tr|J9P621|J9P621_CANLF ATP synthase peripheral stalk subunit OSCP OS=Canis lupus familiaris OX=9615 GN=ATP5O PE=2 SV=1;tr|J9P6N5|J9P6N5_CANLF ATP synthase subunit O, mitochondrial OS=Canis lupus familiaris OX=9615 PE=3 SV=2;tr|A0A5F4CWZ7|A0A5F4CWZ7_CANLF A	ENSCAFG00000002335;ENSCAFG00000028733	ENSCAFP00000041101;ENSCAFP00000041318	ENSCAFT00000003655;ENSCAFT00000045030	Color2 [DarkGray]	1	4					-1	ATP biosynthetic process;ATP metabolic process;ATP synthesis coupled proton transport;biosynthetic process;cation transport;cellular biosynthetic process;cellular metabolic process;cellular nitrogen compound biosynthetic process;cellular nitrogen compound metabolic process;cellular process;energy coupled proton transport, down electrochemical gradient;establishment of localization;heterocycle bio…	cation transmembrane transporter activity;hydrogen ion transmembrane transporter activity;hydrogen ion transporting ATP synthase activity, rotational mechanism;inorganic cation transmembrane transporter activity;ion transmembrane transporter activity;monovalent inorganic cation transmembrane transporter activity;substrate-specific transmembrane transporter activity;substrate-specific transporter …	cell part;membrane	biosynthetic process;cellular metabolic process;cellular nitrogen compound metabolic process;cellular process;establishment of localization;heterocycle metabolic process;hydrogen transport;ion transport;metabolic process;nitrogen compound metabolic process;nucleobase-containing compound metabolic process;nucleobase-containing small molecule metabolic process;nucleotide metabolic process;primary m…	cell part;membrane	Alzheimer's disease;Huntington's disease;Oxidative phosphorylation;Parkinson's disease	OSCP	ACEVEDO_NORMAL_TISSUE_ADJACENT_TO_LIVER_TUMOR_DN;APPIERTO_RESPONSE_TO_FENRETINIDE_DN;BLALOCK_ALZHEIMERS_DISEASE_DN;BOYLAN_MULTIPLE_MYELOMA_C_D_UP;BURTON_ADIPOGENESIS_6;CHAUHAN_RESPONSE_TO_METHOXYESTRADIOL_DN;chr21q22;CREIGHTON_ENDOCRINE_THERAPY_RESISTANCE_1;CYTOPLASM;CYTOPLASMIC_PART;DANG_BOUND_BY_MYC;DIAZ_CHRONIC_MEYLOGENOUS_LEUKEMIA_UP;ENVELOPE;FLECHNER_BIOPSY_KIDNEY_TRANSPLANT_REJECTED_VS_OK_D…	Completeproteome;Referenceproteome		GO:0006139;GO:0006163;GO:0006164;GO:0006753;GO:0006754;GO:0006807;GO:0006810;GO:0006811;GO:0006812;GO:0006818;GO:0008152;GO:0009058;GO:0009117;GO:0009141;GO:0009142;GO:0009144;GO:0009145;GO:0009150;GO:0009152;GO:0009165;GO:0009199;GO:0009201;GO:0009205;GO:0009206;GO:0009259;GO:0009260;GO:0009987;GO:0015672;GO:0015985;GO:0015986;GO:0015992;GO:0018130;GO:0034220;GO:0034641;GO:0034654;GO:0044237;GO:…	GO:0005215;GO:0008324;GO:0015075;GO:0015077;GO:0015078;GO:0022857;GO:0022890;GO:0022891;GO:0022892;GO:0046933	GO:0016020;GO:0044464	GO:0006139;GO:0006807;GO:0006810;GO:0006811;GO:0006818;GO:0008152;GO:0009058;GO:0009117;GO:0009987;GO:0034641;GO:0044237;GO:0044238;GO:0044281;GO:0046483;GO:0051234;GO:0055085;GO:0055086	GO:0016020;GO:0044464		2	2	2	11.7	11.7	11.7	23.479	0	14.055	9437800	13	5	-1.69417	-2.02881
Ribosomal	LOC102154624;LOC610129	0.0111846	1.95138	-1.2914	J9P608;J9PAG2;J9NZX1;E2QZG2;J9P168;J9P9J8;J9NZS5;A0A5F4BW19;E2RMH5;F6XF47;J9P9Q1;F1PN68;J9P1I4;J9P016;J9JHH2;A0A5F4CVN4	J9P608;J9PAG2;J9NZX1;E2QZG2;J9P168;J9P9J8;J9NZS5;A0A5F4BW19;E2RMH5;F6XF47;J9P9Q1	691	tr|J9P608|J9P608_CANLF Ribosomal_L23eN domain-containing protein OS=Canis lupus familiaris OX=9615 PE=3 SV=1;tr|J9PAG2|J9PAG2_CANLF Ribosomal_L23eN domain-containing protein OS=Canis lupus familiaris OX=9615 PE=3 SV=1;tr|J9NZX1|J9NZX1_CANLF Ribosomal_L23eN	ENSCAFG00000000014;ENSCAFG00000001968;ENSCAFG00000002548;ENSCAFG00000003753;ENSCAFG00000004933;ENSCAFG00000015394;ENSCAFG00000016268;ENSCAFG00000017678;ENSCAFG00000018784;ENSCAFG00000020044;ENSCAFG00000024043;ENSCAFG00000031731	ENSCAFP00000026075;ENSCAFP00000027708;ENSCAFP00000030971;ENSCAFP00000036939;ENSCAFP00000038393;ENSCAFP00000038795;ENSCAFP00000038842;ENSCAFP00000039292;ENSCAFP00000041088;ENSCAFP00000042431;ENSCAFP00000042484;ENSCAFP00000042746	ENSCAFT00000000021;ENSCAFT00000003117;ENSCAFT00000004019;ENSCAFT00000006031;ENSCAFT00000007931;ENSCAFT00000024412;ENSCAFT00000024486;ENSCAFT00000025801;ENSCAFT00000026480;ENSCAFT00000028033;ENSCAFT00000029814;ENSCAFT00000031893	Color2 [DarkGray]	1	4					-1	biosynthetic process;cellular biosynthetic process;cellular macromolecule biosynthetic process;cellular macromolecule metabolic process;cellular metabolic process;cellular process;cellular protein metabolic process;macromolecule biosynthetic process;macromolecule metabolic process;metabolic process;primary metabolic process;protein metabolic process;translation	binding;nucleotide binding;structural constituent of ribosome;structural molecule activity	cell part;cytoplasmic part;intracellular membrane-bounded organelle;intracellular non-membrane-bounded organelle;intracellular organelle;intracellular part;macromolecular complex;membrane-bounded organelle;non-membrane-bounded organelle;nucleus;organelle;ribonucleoprotein complex;ribosome	biosynthetic process;cellular metabolic process;cellular process;macromolecule metabolic process;metabolic process;primary metabolic process;protein metabolic process;translation	cell part;intracellular membrane-bounded organelle;intracellular non-membrane-bounded organelle;intracellular organelle;macromolecular complex;nucleus;organelle;ribonucleoprotein complex;ribosome	Ribosome	Ribosomal_L23;Ribosomal_L23eN		Completeproteome;Referenceproteome;Ribonucleoprotein;Ribosomalprotein		GO:0006412;GO:0008152;GO:0009058;GO:0009059;GO:0009987;GO:0019538;GO:0034645;GO:0043170;GO:0044237;GO:0044238;GO:0044249;GO:0044260;GO:0044267	GO:0000166;GO:0003735;GO:0005198;GO:0005488	GO:0005634;GO:0005840;GO:0030529;GO:0032991;GO:0043226;GO:0043227;GO:0043228;GO:0043229;GO:0043231;GO:0043232;GO:0044424;GO:0044444;GO:0044464	GO:0006412;GO:0008152;GO:0009058;GO:0009987;GO:0019538;GO:0043170;GO:0044237;GO:0044238	GO:0005634;GO:0005840;GO:0030529;GO:0032991;GO:0043226;GO:0043229;GO:0043231;GO:0043232;GO:0044464		7	7	7	34.2	34.2	34.2	17.579	0	85.253	360030000	9	38	3.02	3.29537
60S ribosomal protein L27a	RPL27A	0.0118791	1.92521	-1.07403	E2RI34;A0A5F4CYR4;A0A5F4CIS2;A0A5F4BQK1;F1PWI8	E2RI34;A0A5F4CYR4;A0A5F4CIS2;A0A5F4BQK1	823	tr|E2RI34|E2RI34_CANLF 60S ribosomal protein L27a OS=Canis lupus familiaris OX=9615 GN=RPL27A PE=3 SV=1;tr|A0A5F4CYR4|A0A5F4CYR4_CANLF Ribosomal_L18e/L15P domain-containing protein OS=Canis lupus familiaris OX=9615 PE=4 SV=1;tr|A0A5F4CIS2|A0A5F4CIS2_CANLF	ENSCAFG00000006936;ENSCAFG00000010850	ENSCAFP00000010314;ENSCAFP00000040194	ENSCAFT00000011134;ENSCAFT00000017254	Color2 [DarkGray]	1	4					-1	biosynthetic process;cellular biosynthetic process;cellular macromolecule biosynthetic process;cellular macromolecule metabolic process;cellular metabolic process;cellular process;cellular protein metabolic process;macromolecule biosynthetic process;macromolecule metabolic process;metabolic process;primary metabolic process;protein metabolic process;translation	structural constituent of ribosome;structural molecule activity	cell part;cytoplasmic part;intracellular non-membrane-bounded organelle;intracellular organelle;intracellular part;macromolecular complex;non-membrane-bounded organelle;organelle;ribonucleoprotein complex;ribosome	biosynthetic process;cellular metabolic process;cellular process;macromolecule metabolic process;metabolic process;primary metabolic process;protein metabolic process;translation	cell part;intracellular non-membrane-bounded organelle;intracellular organelle;macromolecular complex;organelle;ribonucleoprotein complex;ribosome		Ribosomal_L18e	ACEVEDO_NORMAL_TISSUE_ADJACENT_TO_LIVER_TUMOR_UP;BCAT_BILD_ET_AL_UP;BENPORATH_CYCLING_GENES;BENPORATH_MYC_MAX_TARGETS;BENPORATH_MYC_TARGETS_WITH_EBOX;BILANGES_SERUM_AND_RAPAMYCIN_SENSITIVE_GENES;BILD_CTNNB1_ONCOGENIC_SIGNATURE;BILD_SRC_ONCOGENIC_SIGNATURE;BIOSYNTHETIC_PROCESS;BLALOCK_ALZHEIMERS_DISEASE_UP;CASORELLI_APL_SECONDARY_VS_DE_NOVO_DN;CELLULAR_BIOSYNTHETIC_PROCESS;CELLULAR_MACROMOLECULE_M…	Completeproteome;Referenceproteome;Ribonucleoprotein;Ribosomalprotein		GO:0006412;GO:0008152;GO:0009058;GO:0009059;GO:0009987;GO:0019538;GO:0034645;GO:0043170;GO:0044237;GO:0044238;GO:0044249;GO:0044260;GO:0044267	GO:0003735;GO:0005198	GO:0005840;GO:0030529;GO:0032991;GO:0043226;GO:0043228;GO:0043229;GO:0043232;GO:0044424;GO:0044444;GO:0044464	GO:0006412;GO:0008152;GO:0009058;GO:0009987;GO:0019538;GO:0043170;GO:0044237;GO:0044238	GO:0005840;GO:0030529;GO:0032991;GO:0043226;GO:0043229;GO:0043232;GO:0044464		5	5	5	28.4	28.4	28.4	16.577	0	60.076	257390000	8	23	2.5644	2.75639
P-type Cu(+) transporter	ATP7A	0.0156959	1.80421	2.93105	A0A5F4DA68;A0A5F4DG91;A0A5F4D5Q3;F1PK99;J9P0S7;A0A5F4D4H4	A0A5F4DA68;A0A5F4DG91;A0A5F4D5Q3;F1PK99;J9P0S7;A0A5F4D4H4	519	tr|A0A5F4DA68|A0A5F4DA68_CANLF P-type Cu(+) transporter OS=Canis lupus familiaris OX=9615 GN=ATP7A PE=3 SV=1;tr|A0A5F4DG91|A0A5F4DG91_CANLF P-type Cu(+) transporter OS=Canis lupus familiaris OX=9615 GN=ATP7A PE=3 SV=1;tr|A0A5F4D5Q3|A0A5F4D5Q3_CANLF P-type	ENSCAFG00000017263	ENSCAFP00000025432;ENSCAFP00000039150	ENSCAFT00000027345;ENSCAFT00000049745	Color2 [DarkGray]	1	4					-1	alcohol biosynthetic process;alcohol metabolic process;alpha-beta T cell activation;alpha-beta T cell activation involved in immune response;alpha-beta T cell differentiation;alpha-beta T cell differentiation involved in immune response;amine biosynthetic process;amine metabolic process;anatomical structure development;anatomical structure morphogenesis;apoptotic mitochondrial changes;aromatic am…	active transmembrane transporter activity;adenyl nucleotide binding;adenyl ribonucleotide binding;ATP binding;ATPase activity;ATPase activity, coupled;ATPase activity, coupled to movement of substances;ATPase activity, coupled to transmembrane movement of ions;ATPase activity, coupled to transmembrane movement of ions, phosphorylative mechanism;ATPase activity, coupled to transmembrane movement o…	basolateral plasma membrane;cell body;cell part;cell projection;clathrin-coated vesicle;coated vesicle;cytoplasmic membrane-bounded vesicle;cytoplasmic part;cytoplasmic vesicle;endosome;Golgi apparatus part;Golgi-associated vesicle;integral to membrane;intracellular membrane-bounded organelle;intracellular organelle;intracellular organelle part;intracellular part;intrinsic to membrane;late endoso…	alcohol metabolic process;amine metabolic process;anatomical structure development;anatomical structure morphogenesis;behavior;biological regulation;biosynthetic process;cell activation;cell development;cell differentiation;cellular amino acid metabolic process;cellular aromatic compound metabolic process;cellular component assembly;cellular component morphogenesis;cellular component organization…	cell body;cell part;cell projection;cytoplasmic membrane-bounded vesicle;endosome;intracellular membrane-bounded organelle;intracellular organelle;neuron projection;neuronal cell body;organelle;vesicle		E1-E2_ATPase;HMA;Hydrolase	AACTGAC,MIR-223;AACTTT_UNKNOWN;ACATTCC,MIR-1,MIR-206;ACEVEDO_FGFR1_TARGETS_IN_PROSTATE_CANCER_MODEL_UP;ACTIVE_TRANSMEMBRANE_TRANSPORTER_ACTIVITY;ADENYL_NUCLEOTIDE_BINDING;ADENYL_RIBONUCLEOTIDE_BINDING;ATGAAGG,MIR-205;ATP_BINDING;ATPASE_ACTIVITY;ATPASE_ACTIVITY_COUPLED;ATPASE_ACTIVITY_COUPLED_TO_MOVEMENT_OF_SUBSTANCES;ATPASE_ACTIVITY_COUPLED_TO_TRANSMEMBRANE_MOVEMENT_OF_IONS;ATPASE_ACTIVITY_COUPLE…	ATP-binding;Completeproteome;Hydrolase;Membrane;Nucleotide-binding;Referenceproteome;Transmembrane		GO:0000041;GO:0000302;GO:0000303;GO:0000305;GO:0001568;GO:0001775;GO:0001836;GO:0001974;GO:0002082;GO:0002252;GO:0002263;GO:0002285;GO:0002286;GO:0002287;GO:0002292;GO:0002293;GO:0002294;GO:0002366;GO:0002376;GO:0002521;GO:0006066;GO:0006082;GO:0006139;GO:0006163;GO:0006464;GO:0006520;GO:0006568;GO:0006570;GO:0006576;GO:0006584;GO:0006586;GO:0006725;GO:0006753;GO:0006801;GO:0006807;GO:0006810;GO:…	GO:0000166;GO:0003824;GO:0004008;GO:0005215;GO:0005375;GO:0005488;GO:0005507;GO:0005524;GO:0008324;GO:0015075;GO:0015399;GO:0015405;GO:0015662;GO:0016462;GO:0016530;GO:0016531;GO:0016532;GO:0016787;GO:0016817;GO:0016818;GO:0016820;GO:0016887;GO:0017076;GO:0017111;GO:0022804;GO:0022857;GO:0022890;GO:0022891;GO:0022892;GO:0030554;GO:0032553;GO:0032555;GO:0032559;GO:0035639;GO:0042623;GO:0042625;GO:…	GO:0005768;GO:0005770;GO:0005798;GO:0005802;GO:0016021;GO:0016023;GO:0016323;GO:0030133;GO:0030135;GO:0030136;GO:0030140;GO:0031224;GO:0031410;GO:0031982;GO:0031988;GO:0042995;GO:0043005;GO:0043025;GO:0043226;GO:0043227;GO:0043229;GO:0043231;GO:0044297;GO:0044422;GO:0044424;GO:0044425;GO:0044431;GO:0044444;GO:0044446;GO:0044459;GO:0044464;GO:0048471	GO:0001775;GO:0002376;GO:0006066;GO:0006082;GO:0006139;GO:0006464;GO:0006520;GO:0006725;GO:0006807;GO:0006810;GO:0006811;GO:0006873;GO:0006950;GO:0006979;GO:0006996;GO:0007005;GO:0007610;GO:0008152;GO:0009058;GO:0009117;GO:0009308;GO:0009653;GO:0009987;GO:0016043;GO:0018193;GO:0019538;GO:0019725;GO:0022607;GO:0030154;GO:0030198;GO:0032501;GO:0032502;GO:0032989;GO:0034641;GO:0042180;GO:0042221;GO:…	GO:0005768;GO:0016023;GO:0031982;GO:0042995;GO:0043005;GO:0043025;GO:0043226;GO:0043229;GO:0043231;GO:0044297;GO:0044464		4	3	3	2.8	2.1	2.1	155.04	0	18.368	16194000	65	4	0.248545	-0.200126
Ubiquitin conjugating enzyme E2 D2	UBE2D2;UBE2D3	0.0172912	1.76217	0.644351	A0A5F4CST7;A0A5F4CCJ9;A0A5F4BZB0;A0A5F4BPP4;J9NS22;A0A5F4CG44;A0A5F4DF37;F1PDI6;A0A5F4C7C5	A0A5F4CST7;A0A5F4CCJ9;A0A5F4BZB0;A0A5F4BPP4;J9NS22;A0A5F4CG44;A0A5F4DF37;F1PDI6;A0A5F4C7C5	21	tr|A0A5F4CST7|A0A5F4CST7_CANLF Ubiquitin conjugating enzyme E2 D2 OS=Canis lupus familiaris OX=9615 GN=UBE2D2 PE=3 SV=1;tr|A0A5F4CCJ9|A0A5F4CCJ9_CANLF UBC core domain-containing protein OS=Canis lupus familiaris OX=9615 GN=UBE2D3 PE=4 SV=1;tr|A0A5F4BZB0|A0	ENSCAFG00000024756;ENSCAFG00000031041	ENSCAFP00000033920;ENSCAFP00000036297	ENSCAFT00000038232;ENSCAFT00000048212	Color2 [DarkGray]	1	4					-1	catabolic process;cellular catabolic process;cellular macromolecule catabolic process;cellular macromolecule metabolic process;cellular metabolic process;cellular process;cellular protein metabolic process;macromolecule catabolic process;macromolecule metabolic process;macromolecule modification;metabolic process;modification-dependent macromolecule catabolic process;modification-dependent protei…	catalytic activity;ligase activity	cell part;extracellular membrane-bounded organelle;extracellular organelle;extracellular region part;extracellular vesicular exosome;intracellular part;macromolecular complex;membrane-bounded organelle;membrane-bounded vesicle;organelle;protein complex;ubiquitin ligase complex;vesicle	catabolic process;cellular metabolic process;cellular process;macromolecule metabolic process;macromolecule modification;metabolic process;primary metabolic process;protein metabolic process;protein modification by small protein conjugation or removal;protein modification process;proteolysis;proteolysis involved in cellular protein catabolic process	cell part;extracellular organelle;macromolecular complex;organelle;protein complex;ubiquitin ligase complex;vesicle	Protein processing in endoplasmic reticulum;Ubiquitin mediated proteolysis	UQ_con	AAGWWRNYGGC_UNKNOWN;AATGTGA,MIR-23A,MIR-23B;ACID_AMINO_ACID_LIGASE_ACTIVITY;AGCATTA,MIR-155;AGGTGCA,MIR-500;ALONSO_METASTASIS_UP;ATAACCT,MIR-154;ATAAGCT,MIR-21;ATACTGT,MIR-144;ATCATGA,MIR-433;ATCMNTCCGY_UNKNOWN;BAELDE_DIABETIC_NEPHROPATHY_DN;BENPORATH_CYCLING_GENES;BENPORATH_MYC_MAX_TARGETS;BENPORATH_NANOG_TARGETS;BENPORATH_NOS_TARGETS;BENPORATH_OCT4_TARGETS;BENPORATH_SOX2_TARGETS;BIOPOLYMER_CATA…	Completeproteome;Ligase;Referenceproteome;Ublconjugationpathway		GO:0000209;GO:0006464;GO:0006508;GO:0006511;GO:0006513;GO:0008152;GO:0009056;GO:0009057;GO:0009987;GO:0010498;GO:0016567;GO:0019538;GO:0019941;GO:0032446;GO:0043161;GO:0043170;GO:0043412;GO:0043632;GO:0044237;GO:0044238;GO:0044248;GO:0044260;GO:0044265;GO:0044267;GO:0051603;GO:0070647;GO:0070936;GO:0070979	GO:0003824;GO:0016874	GO:0000151;GO:0031982;GO:0031988;GO:0032991;GO:0043226;GO:0043227;GO:0043230;GO:0043234;GO:0044421;GO:0044424;GO:0044464;GO:0065010;GO:0070062	GO:0006464;GO:0006508;GO:0008152;GO:0009056;GO:0009987;GO:0019538;GO:0043170;GO:0043412;GO:0044237;GO:0044238;GO:0051603;GO:0070647	GO:0000151;GO:0031982;GO:0032991;GO:0043226;GO:0043230;GO:0043234;GO:0044464		2	2	2	26.1	26.1	26.1	15.006	0	14.764	28363000	5	5	1.24034	1.12678
Testin	TES	0.0174605	1.75794	-0.410763	A0M8U6;F1PFX9;E2RDJ9	A0M8U6;F1PFX9;E2RDJ9	612	sp|A0M8U6|TES_CANLF Testin OS=Canis lupus familiaris OX=9615 GN=TES PE=3 SV=1;tr|F1PFX9|F1PFX9_CANLF Testin OS=Canis lupus familiaris OX=9615 GN=TES PE=3 SV=2;tr|E2RDJ9|E2RDJ9_CANLF Testin OS=Canis lupus familiaris OX=9615 GN=TES PE=3 SV=2	ENSCAFG00000003399	ENSCAFP00000005055;ENSCAFP00000033684	ENSCAFT00000005456;ENSCAFT00000038024	Color2 [DarkGray]	1	4					-1	biological regulation;negative regulation of biological process;negative regulation of cell proliferation;negative regulation of cellular process;regulation of biological process;regulation of cell proliferation;regulation of cellular process	binding;cation binding;ion binding;metal ion binding;transition metal ion binding;zinc ion binding	adherens junction;anchoring junction;cell junction;cell part;cell-substrate adherens junction;cell-substrate junction;cytoplasm;focal adhesion;intracellular membrane-bounded organelle;intracellular organelle;intracellular part;macromolecular complex;membrane;membrane-bounded organelle;nucleus;organelle;plasma membrane;protein complex	biological regulation	cell part;cytoplasm;intracellular membrane-bounded organelle;intracellular organelle;macromolecular complex;membrane;nucleus;organelle;plasma membrane;protein complex		LIM;PET	BERENJENO_TRANSFORMED_BY_RHOA_UP;BLALOCK_ALZHEIMERS_DISEASE_UP;BRUINS_UVC_RESPONSE_VIA_TP53_GROUP_B;BURTON_ADIPOGENESIS_8;CAFFAREL_RESPONSE_TO_THC_8HR_5_UP;CCAATNNSNNNGCG_UNKNOWN;CHIARADONNA_NEOPLASTIC_TRANSFORMATION_KRAS_CDC25_UP;CHICAS_RB1_TARGETS_CONFLUENT;chr7q31;CTATGCA,MIR-153;CTTTGT_V$LEF1_Q2;DEURIG_T_CELL_PROLYMPHOCYTIC_LEUKEMIA_DN;FLECHNER_PBL_KIDNEY_TRANSPLANT_REJECTED_VS_OK_DN;FRIDMAN_…	Celljunction;Completeproteome;Cytoplasm;LIMdomain;Metal-binding;Referenceproteome;Repeat;Zinc		GO:0008285;GO:0042127;GO:0048519;GO:0048523;GO:0050789;GO:0050794;GO:0065007	GO:0005488;GO:0008270;GO:0043167;GO:0043169;GO:0046872;GO:0046914	GO:0005634;GO:0005737;GO:0005886;GO:0005912;GO:0005924;GO:0005925;GO:0016020;GO:0030054;GO:0030055;GO:0032991;GO:0043226;GO:0043227;GO:0043229;GO:0043231;GO:0043234;GO:0044424;GO:0044464;GO:0070161	GO:0065007	GO:0005634;GO:0005737;GO:0005886;GO:0016020;GO:0032991;GO:0043226;GO:0043229;GO:0043231;GO:0043234;GO:0044464	Testin	5	5	5	16.2	16.2	16.2	48.008	0	38.671	40360000	28	17	0.0712875	0.012555
LIM domain and actin binding 1	LIMA1	0.0194007	1.71218	0.981279	E2QW54;A0A5F4D8A5	E2QW54;A0A5F4D8A5	532	tr|E2QW54|E2QW54_CANLF LIM domain and actin binding 1 OS=Canis lupus familiaris OX=9615 GN=LIMA1 PE=4 SV=2;tr|A0A5F4D8A5|A0A5F4D8A5_CANLF LIM domain and actin binding 1 OS=Canis lupus familiaris OX=9615 GN=LIMA1 PE=4 SV=1	ENSCAFG00000008230	ENSCAFP00000012106	ENSCAFT00000013083	Color2 [DarkGray]	1	4					-1	actin cytoskeleton organization;actin filament bundle assembly;actin filament organization;actin filament-based process;biological regulation;cell projection organization;cellular component assembly;cellular component assembly at cellular level;cellular component organization;cellular component organization at cellular level;cellular component organization or biogenesis;cellular component organiz…	binding;cation binding;ion binding;metal ion binding;transition metal ion binding;zinc ion binding	actin filament bundle;actomyosin;adherens junction;anchoring junction;cell division site part;cell junction;cell part;cell-substrate adherens junction;cell-substrate junction;cleavage furrow;cytoplasm;cytoskeletal part;focal adhesion;intracellular organelle part;intracellular part;membrane;organelle part;plasma membrane;stress fiber	biological regulation;cellular component assembly;cellular component organization;cellular process;cytoskeleton organization;organelle organization;regulation of organelle organization	cell part;cytoplasm;membrane;plasma membrane		LIM	ACTIN_BINDING;ACTIN_CYTOSKELETON;ACTIN_CYTOSKELETON_ORGANIZATION_AND_BIOGENESIS;ACTIN_FILAMENT_BASED_PROCESS;ACTIN_FILAMENT_BINDING;ACTIN_FILAMENT_BUNDLE_FORMATION;ACTIN_FILAMENT_ORGANIZATION;ACTIN_POLYMERIZATION_AND_OR_DEPOLYMERIZATION;ADHERENS_JUNCTION;ANATOMICAL_STRUCTURE_DEVELOPMENT;ANATOMICAL_STRUCTURE_MORPHOGENESIS;BASOLATERAL_PLASMA_MEMBRANE;BERENJENO_TRANSFORMED_BY_RHOA_DN;CAGGTG_V$E12_Q6…	Completeproteome;LIMdomain;Metal-binding;Referenceproteome;Zinc		GO:0006996;GO:0007010;GO:0007015;GO:0008064;GO:0009987;GO:0010639;GO:0016043;GO:0022607;GO:0030029;GO:0030030;GO:0030036;GO:0030832;GO:0030834;GO:0030835;GO:0031529;GO:0032535;GO:0032956;GO:0032970;GO:0033043;GO:0043242;GO:0043244;GO:0048519;GO:0048523;GO:0050789;GO:0050794;GO:0051017;GO:0051128;GO:0051129;GO:0051493;GO:0051494;GO:0065007;GO:0065008;GO:0071840;GO:0071841;GO:0071842;GO:0071844;GO:…	GO:0005488;GO:0008270;GO:0043167;GO:0043169;GO:0046872;GO:0046914	GO:0001725;GO:0005737;GO:0005886;GO:0005912;GO:0005924;GO:0005925;GO:0016020;GO:0030054;GO:0030055;GO:0032154;GO:0032155;GO:0032432;GO:0042641;GO:0044422;GO:0044424;GO:0044430;GO:0044446;GO:0044464;GO:0070161	GO:0006996;GO:0007010;GO:0009987;GO:0016043;GO:0022607;GO:0033043;GO:0065007	GO:0005737;GO:0005886;GO:0016020;GO:0044464		16	16	16	29.4	29.4	29.4	85.06	0	125.53	123110000	57	42	1.66065	1.73646
40S ribosomal protein S20	RPS20	0.01971	1.70531	-0.307017	J9P9Z7;E2RAR8;A0A5F4CAK4;A0A5F4BWZ3;A0A5F4C1Z7;A0A5F4CKF9;A0A5F4CHX2;A0A5F4CKM4	J9P9Z7;E2RAR8	1218	tr|J9P9Z7|J9P9Z7_CANLF 40S ribosomal protein S20 OS=Canis lupus familiaris OX=9615 GN=RPS20 PE=3 SV=1;tr|E2RAR8|E2RAR8_CANLF 40S ribosomal protein S20 OS=Canis lupus familiaris OX=9615 PE=3 SV=3	ENSCAFG00000004800;ENSCAFG00000029884	ENSCAFP00000007160;ENSCAFP00000042580	ENSCAFT00000007728;ENSCAFT00000048473	Color2 [DarkGray]	1	4					-1	biosynthetic process;cellular biosynthetic process;cellular macromolecule biosynthetic process;cellular macromolecule metabolic process;cellular metabolic process;cellular process;cellular protein metabolic process;cytoplasmic translation;macromolecule biosynthetic process;macromolecule metabolic process;metabolic process;primary metabolic process;protein metabolic process;translation	binding;nucleic acid binding;RNA binding;structural constituent of ribosome;structural molecule activity	cell part;cytosolic small ribosomal subunit;extracellular membrane-bounded organelle;extracellular organelle;extracellular region part;extracellular vesicular exosome;intracellular organelle part;intracellular part;macromolecular complex;membrane;membrane-bounded organelle;membrane-bounded vesicle;organelle;organelle part;ribonucleoprotein complex;small ribosomal subunit;vesicle	biosynthetic process;cellular metabolic process;cellular process;cytoplasmic translation;macromolecule metabolic process;metabolic process;primary metabolic process;protein metabolic process;translation	cell part;extracellular organelle;macromolecular complex;membrane;organelle;ribonucleoprotein complex;small ribosomal subunit;vesicle	Ribosome	Ribosomal_S10	BENPORATH_MYC_MAX_TARGETS;BILANGES_RAPAMYCIN_SENSITIVE_VIA_TSC1_AND_TSC2;BRUINS_UVC_RESPONSE_EARLY_LATE;chr8q12;DANG_BOUND_BY_MYC;DANG_MYC_TARGETS_UP;FLECHNER_PBL_KIDNEY_TRANSPLANT_OK_VS_DONOR_UP;FLOTHO_PEDIATRIC_ALL_THERAPY_RESPONSE_UP;GAUSSMANN_MLL_AF4_FUSION_TARGETS_C_UP;GENTILE_UV_HIGH_DOSE_DN;GENTILE_UV_HIGH_DOSE_UP;GNF2_EIF3S6;GNF2_FBL;GNF2_ST13;GNF2_TPT1;GSE22045_TREG_VS_TCONV_DN;GSE22886_…	Completeproteome;Referenceproteome		GO:0002181;GO:0006412;GO:0008152;GO:0009058;GO:0009059;GO:0009987;GO:0019538;GO:0034645;GO:0043170;GO:0044237;GO:0044238;GO:0044249;GO:0044260;GO:0044267	GO:0003676;GO:0003723;GO:0003735;GO:0005198;GO:0005488	GO:0015935;GO:0016020;GO:0022627;GO:0030529;GO:0031982;GO:0031988;GO:0032991;GO:0043226;GO:0043227;GO:0043230;GO:0044421;GO:0044422;GO:0044424;GO:0044446;GO:0044464;GO:0065010;GO:0070062	GO:0002181;GO:0006412;GO:0008152;GO:0009058;GO:0009987;GO:0019538;GO:0043170;GO:0044237;GO:0044238	GO:0015935;GO:0016020;GO:0030529;GO:0031982;GO:0032991;GO:0043226;GO:0043230;GO:0044464		3	3	3	25.2	25.2	25.2	13.373	0	26.452	96362000	6	23	1.94565	1.95334
60S ribosomal protein L35a	RPL35A	0.0216081	1.66538	-0.476968	E2QYD8;A0A5F4DGU5	E2QYD8;A0A5F4DGU5	681	tr|E2QYD8|E2QYD8_CANLF 60S ribosomal protein L35a OS=Canis lupus familiaris OX=9615 GN=RPL35A PE=3 SV=1;tr|A0A5F4DGU5|A0A5F4DGU5_CANLF 60S ribosomal protein L35a OS=Canis lupus familiaris OX=9615 GN=LOC100685290 PE=3 SV=1	ENSCAFG00000012725	ENSCAFP00000018709	ENSCAFT00000020171	Color2 [DarkGray]	1	4					-1	biosynthetic process;cellular biosynthetic process;cellular component biogenesis;cellular component biogenesis at cellular level;cellular component organization or biogenesis;cellular component organization or biogenesis at cellular level;cellular macromolecule biosynthetic process;cellular macromolecule metabolic process;cellular metabolic process;cellular nitrogen compound metabolic process;cel…	structural constituent of ribosome;structural molecule activity	cell part;cytosolic large ribosomal subunit;extracellular membrane-bounded organelle;extracellular organelle;extracellular region part;extracellular vesicular exosome;intracellular organelle part;intracellular part;large ribosomal subunit;macromolecular complex;membrane;membrane-bounded organelle;membrane-bounded vesicle;organelle;organelle part;ribonucleoprotein complex;vesicle	biosynthetic process;cellular metabolic process;cellular nitrogen compound metabolic process;cellular process;macromolecule metabolic process;metabolic process;nitrogen compound metabolic process;nucleobase-containing compound metabolic process;primary metabolic process;protein metabolic process;ribosomal large subunit biogenesis;RNA metabolic process;RNA processing;rRNA processing;translation	cell part;extracellular organelle;macromolecular complex;membrane;organelle;ribonucleoprotein complex;vesicle	Ribosome	Ribosomal_L35Ae	ACEVEDO_LIVER_TUMOR_VS_NORMAL_ADJACENT_TISSUE_UP;ALONSO_METASTASIS_UP;BILANGES_RAPAMYCIN_SENSITIVE_VIA_TSC1_AND_TSC2;BLALOCK_ALZHEIMERS_DISEASE_DN;CHNG_MULTIPLE_MYELOMA_HYPERPLOID_UP;CTTGTAT,MIR-381;DODD_NASOPHARYNGEAL_CARCINOMA_DN;GCCATNTTG_V$YY1_Q6;GCM_ACTG1;GCM_NPM1;GCM_PSME1;GCM_TPT1;GGGCGGR_V$SP1_Q6;GNF2_DAP3;GNF2_EIF3S6;GNF2_FBL;GNF2_GLTSCR2;GNF2_MBD4;GNF2_RBBP6;GNF2_ST13;GSE12366_GC_VS_MEM…	Completeproteome;Referenceproteome		GO:0006139;GO:0006364;GO:0006396;GO:0006412;GO:0006807;GO:0008152;GO:0009058;GO:0009059;GO:0009987;GO:0016070;GO:0016072;GO:0019538;GO:0022613;GO:0034470;GO:0034641;GO:0034645;GO:0034660;GO:0042273;GO:0043170;GO:0044085;GO:0044237;GO:0044238;GO:0044249;GO:0044260;GO:0044267;GO:0071840;GO:0071841;GO:0071843;GO:0090304	GO:0003735;GO:0005198	GO:0015934;GO:0016020;GO:0022625;GO:0030529;GO:0031982;GO:0031988;GO:0032991;GO:0043226;GO:0043227;GO:0043230;GO:0044421;GO:0044422;GO:0044424;GO:0044446;GO:0044464;GO:0065010;GO:0070062	GO:0006139;GO:0006364;GO:0006396;GO:0006412;GO:0006807;GO:0008152;GO:0009058;GO:0009987;GO:0016070;GO:0019538;GO:0034641;GO:0042273;GO:0043170;GO:0044237;GO:0044238	GO:0016020;GO:0030529;GO:0031982;GO:0032991;GO:0043226;GO:0043230;GO:0044464		2	2	2	14.5	14.5	14.5	12.538	0	15.67	11147000	9	7	-0.606668	-0.693166
Biglycan	BGN	0.02342	1.63041	2.59892	O02678;G1K2D8	O02678;G1K2D8	1169	sp|O02678|PGS1_CANLF Biglycan OS=Canis lupus familiaris OX=9615 GN=BGN PE=2 SV=1;tr|G1K2D8|G1K2D8_CANLF Biglycan OS=Canis lupus familiaris OX=9615 GN=BGN PE=3 SV=2	ENSCAFG00000019189	ENSCAFP00000028297	ENSCAFT00000030457	Color2 [DarkGray]	1	4					-1	amine metabolic process;aminoglycan metabolic process;carbohydrate metabolic process;cellular macromolecule metabolic process;cellular metabolic process;cellular process;cellular protein metabolic process;chondroitin sulfate metabolic process;glycosaminoglycan metabolic process;macromolecule metabolic process;macromolecule modification;metabolic process;nitrogen compound metabolic process;peptide…	binding;carbohydrate binding;extracellular matrix binding;glycosaminoglycan binding;pattern binding;polysaccharide binding	cell part;cell surface;cytoplasmic membrane-bounded vesicle;cytoplasmic part;cytoplasmic vesicle;extracellular matrix;extracellular membrane-bounded organelle;extracellular organelle;extracellular region part;extracellular vesicular exosome;intracellular membrane-bounded organelle;intracellular organelle;intracellular part;membrane;membrane-bounded organelle;membrane-bounded vesicle;organelle;pla…	amine metabolic process;carbohydrate metabolic process;cellular metabolic process;cellular process;macromolecule metabolic process;macromolecule modification;metabolic process;nitrogen compound metabolic process;peptidyl-amino acid modification;polysaccharide metabolic process;primary metabolic process;protein metabolic process;protein modification process;sulfur compound metabolic process	cell part;cell surface;cytoplasmic membrane-bounded vesicle;extracellular matrix;extracellular organelle;intracellular membrane-bounded organelle;intracellular organelle;membrane;organelle;plasma membrane;proteinaceous extracellular matrix;vesicle		LRR_8;LRRNT	ACEVEDO_LIVER_CANCER_DN;ACEVEDO_LIVER_TUMOR_VS_NORMAL_ADJACENT_TISSUE_DN;ANASTASSIOU_CANCER_MESENCHYMAL_TRANSITION_SIGNATURE;BARIS_THYROID_CANCER_DN;BERTUCCI_MEDULLARY_VS_DUCTAL_BREAST_CANCER_DN;BILANGES_RAPAMYCIN_SENSITIVE_VIA_TSC1_AND_TSC2;BILANGES_SERUM_SENSITIVE_GENES;BLALOCK_ALZHEIMERS_DISEASE_INCIPIENT_UP;BLALOCK_ALZHEIMERS_DISEASE_UP;CHEN_METABOLIC_SYNDROM_NETWORK;CHIANG_LIVER_CANCER_SUBCL…	Completeproteome;Disulfidebond;Extracellularmatrix;Glycoprotein;Leucine-richrepeat;Proteoglycan;Referenceproteome;Repeat;Secreted;Signal		GO:0005975;GO:0005976;GO:0006022;GO:0006464;GO:0006790;GO:0006807;GO:0008152;GO:0009308;GO:0009987;GO:0018149;GO:0018193;GO:0018209;GO:0019538;GO:0019800;GO:0030203;GO:0030204;GO:0043170;GO:0043412;GO:0044237;GO:0044238;GO:0044260;GO:0044267	GO:0001871;GO:0005488;GO:0005539;GO:0030246;GO:0030247;GO:0050840	GO:0005578;GO:0005886;GO:0009986;GO:0016020;GO:0016023;GO:0030133;GO:0031012;GO:0031410;GO:0031982;GO:0031988;GO:0042383;GO:0043226;GO:0043227;GO:0043229;GO:0043230;GO:0043231;GO:0044421;GO:0044424;GO:0044444;GO:0044464;GO:0065010;GO:0070062	GO:0005975;GO:0005976;GO:0006464;GO:0006790;GO:0006807;GO:0008152;GO:0009308;GO:0009987;GO:0018193;GO:0019538;GO:0043170;GO:0043412;GO:0044237;GO:0044238	GO:0005578;GO:0005886;GO:0009986;GO:0016020;GO:0016023;GO:0031012;GO:0031982;GO:0043226;GO:0043229;GO:0043230;GO:0043231;GO:0044464	Biglycan	5	5	5	18.4	18.4	18.4	41.566	0	37.34	15543000	19	6	-0.829826	-0.141122
HIV-1 Tat specific factor 1	HTATSF1	0.0249044	1.60372	1.71709	E2R8T8;J9NZQ1	E2R8T8;J9NZQ1	756	tr|E2R8T8|E2R8T8_CANLF HIV-1 Tat specific factor 1 OS=Canis lupus familiaris OX=9615 GN=HTATSF1 PE=3 SV=3;tr|J9NZQ1|J9NZQ1_CANLF HIV-1 Tat specific factor 1 OS=Canis lupus familiaris OX=9615 GN=HTATSF1 PE=3 SV=1	ENSCAFG00000023294	ENSCAFP00000031047;ENSCAFP00000038771	ENSCAFT00000035753;ENSCAFT00000048239	Color2 [DarkGray]	1	4					-1		binding;nucleic acid binding;nucleotide binding	cell part;intracellular organelle part;intracellular part;nuclear part;nucleoplasm;organelle part		cell part;nucleoplasm		RRM_1	ACEVEDO_LIVER_TUMOR_VS_NORMAL_ADJACENT_TISSUE_UP;BIOPOLYMER_METABOLIC_PROCESS;CAGGTG_V$E12_Q6;CHEOK_RESPONSE_TO_MERCAPTOPURINE_AND_LD_MTX_UP;CHIARADONNA_NEOPLASTIC_TRANSFORMATION_CDC25_UP;chrxq26;DIAZ_CHRONIC_MEYLOGENOUS_LEUKEMIA_UP;GCM_DDX5;GCM_RAD21;GGGCGGR_V$SP1_Q6;GRAESSMANN_APOPTOSIS_BY_DOXORUBICIN_DN;GRAESSMANN_APOPTOSIS_BY_SERUM_DEPRIVATION_UP;GSE12845_NAIVE_VS_PRE_GC_TONSIL_BCELL_DN;GSE14…	Completeproteome;Referenceproteome			GO:0000166;GO:0003676;GO:0005488	GO:0005654;GO:0044422;GO:0044424;GO:0044428;GO:0044446;GO:0044464		GO:0005654;GO:0044464		13	13	13	23.3	23.3	23.3	84.669	0	139.52	83884000	59	35	1.64492	1.19252
Heteroous nuclear ribonucleoprotein M	HNRNPM	0.0297346	1.52674	-0.286951	A0A5F4D5L8;A0A5F4DMP2;E2RMR3;A0A5F4CJC8;A0A5F4CDE4;A0A5F4CZB0;A0A5F4DAY0;A0A5F4D8E4;A0A5F4D9J6;A0A5F4DCQ9	A0A5F4D5L8;A0A5F4DMP2;E2RMR3;A0A5F4CJC8;A0A5F4CDE4;A0A5F4CZB0;A0A5F4DAY0;A0A5F4D8E4;A0A5F4D9J6;A0A5F4DCQ9	517	tr|A0A5F4D5L8|A0A5F4D5L8_CANLF Heteroous nuclear ribonucleoprotein M OS=Canis lupus familiaris OX=9615 GN=HNRNPM PE=4 SV=1;tr|A0A5F4DMP2|A0A5F4DMP2_CANLF Heteroous nuclear ribonucleoprotein M OS=Canis lupus familiaris OX=9615 GN=HNRNPM PE=4 SV=1;tr|E2RMR3|	ENSCAFG00000018524	ENSCAFP00000027344	ENSCAFT00000029410	Color2 [DarkGray]	1	4					-1	alternative nuclear mRNA splicing, via spliceosome;cellular macromolecule metabolic process;cellular metabolic process;cellular nitrogen compound metabolic process;cellular process;macromolecule metabolic process;metabolic process;mRNA metabolic process;mRNA processing;nitrogen compound metabolic process;nuclear mRNA splicing, via spliceosome;nucleic acid metabolic process;nucleobase-containing c…	binding;nucleotide binding	catalytic step 2 spliceosome;cell part;extracellular matrix;extracellular membrane-bounded organelle;extracellular organelle;extracellular region part;extracellular vesicular exosome;intracellular organelle part;intracellular part;macromolecular complex;membrane;membrane-bounded organelle;membrane-bounded vesicle;nuclear body;nuclear matrix;nuclear part;nucleoplasm part;organelle;organelle part;p…	cellular metabolic process;cellular nitrogen compound metabolic process;cellular process;macromolecule metabolic process;metabolic process;mRNA metabolic process;mRNA processing;nitrogen compound metabolic process;nucleobase-containing compound metabolic process;primary metabolic process;RNA metabolic process;RNA processing;RNA splicing	cell part;extracellular matrix;extracellular organelle;macromolecular complex;membrane;organelle;ribonucleoprotein complex;spliceosomal complex;vesicle		HnRNP_M;RRM_1	ACCATTT,MIR-522;BENPORATH_EED_TARGETS;BLALOCK_ALZHEIMERS_DISEASE_UP;BLUM_RESPONSE_TO_SALIRASIB_DN;BOQUEST_STEM_CELL_CULTURED_VS_FRESH_UP;BURTON_ADIPOGENESIS_12;CACGTG_V$MYC_Q2;CASORELLI_ACUTE_PROMYELOCYTIC_LEUKEMIA_DN;chr19p13;CTTTGT_V$LEF1_Q2;DODD_NASOPHARYNGEAL_CARCINOMA_DN;GACTGTT,MIR-212,MIR-132;GARY_CD5_TARGETS_DN;GAZDA_DIAMOND_BLACKFAN_ANEMIA_ERYTHROID_DN;GCM_ACTG1;GCM_APEX1;GCM_BECN1;GCM_C…	Completeproteome;Referenceproteome		GO:0000375;GO:0000377;GO:0000380;GO:0000398;GO:0006139;GO:0006396;GO:0006397;GO:0006807;GO:0008152;GO:0008380;GO:0009987;GO:0016070;GO:0016071;GO:0034641;GO:0043170;GO:0044237;GO:0044238;GO:0044260;GO:0090304	GO:0000166;GO:0005488	GO:0005681;GO:0016020;GO:0016363;GO:0016604;GO:0030529;GO:0031012;GO:0031982;GO:0031988;GO:0032991;GO:0042382;GO:0043226;GO:0043227;GO:0043230;GO:0044421;GO:0044422;GO:0044424;GO:0044428;GO:0044446;GO:0044451;GO:0044464;GO:0065010;GO:0070062;GO:0071013	GO:0006139;GO:0006396;GO:0006397;GO:0006807;GO:0008152;GO:0008380;GO:0009987;GO:0016070;GO:0016071;GO:0034641;GO:0043170;GO:0044237;GO:0044238	GO:0005681;GO:0016020;GO:0030529;GO:0031012;GO:0031982;GO:0032991;GO:0043226;GO:0043230;GO:0044464		9	9	9	16.7	16.7	16.7	77.576	0	66.418	60745000	55	22	0.555575	0.454886
Coronin	CORO1B	0.0311911	1.50597	2.01247	E2R7N5;F1Q473;A0A5F4BZP8;A0A5F4CGD2;A0A5F4CW16	E2R7N5;F1Q473;A0A5F4BZP8;A0A5F4CGD2;A0A5F4CW16	750	tr|E2R7N5|E2R7N5_CANLF Coronin OS=Canis lupus familiaris OX=9615 GN=CORO1B PE=3 SV=1;tr|F1Q473|F1Q473_CANLF Coronin OS=Canis lupus familiaris OX=9615 GN=CORO1B PE=3 SV=3;tr|A0A5F4BZP8|A0A5F4BZP8_CANLF Coronin OS=Canis lupus familiaris OX=9615 GN=CORO1B PE=	ENSCAFG00000011565	ENSCAFP00000017012;ENSCAFP00000035680	ENSCAFT00000018367;ENSCAFT00000039783	Color2 [DarkGray]	1	4					-1	actin cytoskeleton organization;actin filament branching;actin filament bundle assembly;actin filament organization;actin filament-based process;biological regulation;cell chemotaxis;cell migration;cell motility;cell projection organization;cellular component assembly;cellular component assembly at cellular level;cellular component movement;cellular component organization;cellular component organ…		actin cytoskeleton;actin filament;actin filament bundle;actomyosin;adherens junction;anchoring junction;cell junction;cell part;cell projection;cell-substrate adherens junction;cell-substrate junction;cytoplasm;cytoskeletal part;cytoskeleton;extracellular membrane-bounded organelle;extracellular organelle;extracellular region part;extracellular vesicular exosome;focal adhesion;intracellular non-m…	biological regulation;cell motility;cellular component assembly;cellular component movement;cellular component organization;cellular process;cytoskeleton organization;locomotion;organelle organization;regulation of organelle organization;response to chemical stimulus;response to external stimulus;response to stimulus;response to stress	cell part;cell projection;cytoplasm;cytoskeleton;extracellular organelle;intracellular non-membrane-bounded organelle;intracellular organelle;macromolecular complex;membrane;organelle;plasma membrane;protein complex;vesicle		DUF1899;DUF1900;WD40	ACEVEDO_LIVER_TUMOR_VS_NORMAL_ADJACENT_TISSUE_UP;ALCALAY_AML_BY_NPM1_LOCALIZATION_UP;BERENJENO_TRANSFORMED_BY_RHOA_DN;chr11q13;CREIGHTON_AKT1_SIGNALING_VIA_MTOR_UP;DEURIG_T_CELL_PROLYMPHOCYTIC_LEUKEMIA_UP;ELVIDGE_HYPOXIA_DN;GGGACCA,MIR-133A,MIR-133B;GOBERT_OLIGODENDROCYTE_DIFFERENTIATION_DN;GSE11057_NAIVE_VS_MEMORY_CD4_TCELL_DN;GSE11864_CSF1_IFNG_VS_CSF1_IFNG_PAM3CYS_IN_MAC_UP;GSE12366_NAIVE_VS_M…	Completeproteome;Referenceproteome;Repeat;WDrepeat		GO:0006928;GO:0006935;GO:0006950;GO:0006996;GO:0007010;GO:0007015;GO:0009605;GO:0009611;GO:0009987;GO:0010639;GO:0016043;GO:0016477;GO:0022603;GO:0022604;GO:0022607;GO:0030029;GO:0030030;GO:0030036;GO:0031344;GO:0031346;GO:0031529;GO:0032956;GO:0032970;GO:0033043;GO:0034315;GO:0034316;GO:0035767;GO:0040011;GO:0042060;GO:0042221;GO:0042330;GO:0043542;GO:0048518;GO:0048519;GO:0048522;GO:0048523;GO:…		GO:0001725;GO:0005737;GO:0005856;GO:0005884;GO:0005886;GO:0005912;GO:0005924;GO:0005925;GO:0015629;GO:0016020;GO:0030027;GO:0030054;GO:0030055;GO:0031982;GO:0031988;GO:0032432;GO:0032991;GO:0042641;GO:0042995;GO:0043226;GO:0043227;GO:0043228;GO:0043229;GO:0043230;GO:0043232;GO:0043234;GO:0044421;GO:0044422;GO:0044424;GO:0044430;GO:0044446;GO:0044464;GO:0065010;GO:0070062;GO:0070161	GO:0006928;GO:0006950;GO:0006996;GO:0007010;GO:0009605;GO:0009987;GO:0016043;GO:0022607;GO:0033043;GO:0040011;GO:0042221;GO:0048870;GO:0050896;GO:0065007	GO:0005737;GO:0005856;GO:0005886;GO:0016020;GO:0031982;GO:0032991;GO:0042995;GO:0043226;GO:0043229;GO:0043230;GO:0043232;GO:0043234;GO:0044464	Coronin	6	6	6	17.4	17.4	17.4	54.208	0	37.243	13046000	26	6	-1.07463	-0.37737
Heterogeneous nuclear ribonucleoprotein K		0.0318478	1.49692	-0.470342	E2RA50;J9P8J3	E2RA50;J9P8J3	767	tr|E2RA50|E2RA50_CANLF Heterogeneous nuclear ribonucleoprotein K OS=Canis lupus familiaris OX=9615 GN=HNRNPK PE=4 SV=3;tr|J9P8J3|J9P8J3_CANLF Heterogeneous nuclear ribonucleoprotein K OS=Canis lupus familiaris OX=9615 GN=HNRNPK PE=4 SV=2	ENSCAFG00000001399	ENSCAFP00000002004;ENSCAFP00000042072	ENSCAFT00000002165;ENSCAFT00000047704	Color2 [DarkGray]	1	4					-1		binding;nucleic acid binding;RNA binding					KH_1;ROKNT		Completeproteome;Referenceproteome			GO:0003676;GO:0003723;GO:0005488					17	17	7	50.1	50.1	26.1	50.838	0	192.51	703570000	26	92	3.58751	3.7594
Cysteine rich protein 2	CRIP2	0.0324594	1.48866	1.13528	F1PP40;A0A5F4BSY1;A0A5F4DCS6	F1PP40;A0A5F4BSY1	1021	tr|F1PP40|F1PP40_CANLF Cysteine rich protein 2 OS=Canis lupus familiaris OX=9615 GN=CRIP2 PE=4 SV=2;tr|A0A5F4BSY1|A0A5F4BSY1_CANLF Cysteine rich protein 2 OS=Canis lupus familiaris OX=9615 GN=CRIP2 PE=4 SV=1	ENSCAFG00000018438	ENSCAFP00000027226	ENSCAFT00000029280	Color2 [DarkGray]	1	4					-1	anatomical structure development;biological regulation;developmental process;hemopoiesis;hemopoietic or lymphoid organ development;organ development;positive regulation of biological process;positive regulation of cell proliferation;positive regulation of cellular process;regulation of biological process;regulation of cell proliferation;regulation of cellular process	binding;cation binding;ion binding;metal ion binding;transition metal ion binding;zinc ion binding	cell cortex;cell part;cytoplasmic part;extracellular matrix;extracellular region part;intracellular part	anatomical structure development;biological regulation;developmental process	cell cortex;cell part;extracellular matrix		LIM	ALFANO_MYC_TARGETS;ATF2_S_UP.V1_DN;BLUM_RESPONSE_TO_SALIRASIB_DN;BRUINS_UVC_RESPONSE_VIA_TP53_GROUP_B;CAGCTG_V$AP4_Q5;CAHOY_OLIGODENDROCUTIC;CASTELLANO_NRAS_TARGETS_UP;CATION_BINDING;CHARAFE_BREAST_CANCER_LUMINAL_VS_MESENCHYMAL_UP;chr14q32;CTGCAGY_UNKNOWN;CTTTGT_V$LEF1_Q2;DAVICIONI_MOLECULAR_ARMS_VS_ERMS_UP;DCA_UP.V1_UP;DURAND_STROMA_MAX_UP;E2F1_UP.V1_DN;FOSTER_KDM1A_TARGETS_DN;GCANCTGNY_V$MYOD_Q…	Completeproteome;LIMdomain;Metal-binding;Referenceproteome;Zinc		GO:0008284;GO:0030097;GO:0032502;GO:0042127;GO:0048513;GO:0048518;GO:0048522;GO:0048534;GO:0048856;GO:0050789;GO:0050794;GO:0065007	GO:0005488;GO:0008270;GO:0043167;GO:0043169;GO:0046872;GO:0046914	GO:0005938;GO:0031012;GO:0044421;GO:0044424;GO:0044444;GO:0044464	GO:0032502;GO:0048856;GO:0065007	GO:0005938;GO:0031012;GO:0044464		5	5	5	45.7	45.7	45.7	22.565	0	53.836	86182000	13	17	1.72724	1.83727
Lamin A/C	LMNA	0.0333215	1.47728	-0.7276	F1PBJ3;J9NSW5;A0A5F4D968;A0A5F4DGW2;A0A5F4CCE9;A0A5F4C0H5	F1PBJ3;J9NSW5;A0A5F4D968;A0A5F4DGW2;A0A5F4CCE9;A0A5F4C0H5	542	tr|F1PBJ3|F1PBJ3_CANLF Lamin A/C OS=Canis lupus familiaris OX=9615 GN=LMNA PE=3 SV=2;tr|J9NSW5|J9NSW5_CANLF Lamin A/C OS=Canis lupus familiaris OX=9615 GN=LMNA PE=3 SV=1;tr|A0A5F4D968|A0A5F4D968_CANLF Lamin A/C OS=Canis lupus familiaris OX=9615 GN=LMNA PE=	ENSCAFG00000016863	ENSCAFP00000024801;ENSCAFP00000041817	ENSCAFT00000026695;ENSCAFT00000045788	Color2 [DarkGray]	1	4					-1	anatomical structure development;biological regulation;cardiac cell development;cardiac muscle cell development;cell development;cellular component organization;cellular component organization at cellular level;cellular component organization or biogenesis;cellular component organization or biogenesis at cellular level;cellular developmental process;cellular membrane organization;cellular process…	structural molecule activity	cell part;cytoplasmic part;cytoskeletal part;envelope;intermediate filament;intracellular organelle part;intracellular part;lamin filament;macromolecular complex;nuclear envelope;nuclear part;nucleoplasm;organelle envelope;organelle part;perinuclear region of cytoplasm;protein complex	anatomical structure development;biological regulation;cell development;cellular component organization;cellular membrane organization;cellular process;cytoskeleton organization;developmental process;establishment of localization;establishment or maintenance of cell polarity;membrane organization;nuclear transport;nucleocytoplasmic transport;organelle organization;protein targeting;protein transp…	cell part;macromolecular complex;nuclear envelope;nucleoplasm;protein complex	Arrhythmogenic right ventricular cardiomyopathy (ARVC);Dilated cardiomyopathy;Hypertrophic cardiomyopathy (HCM)	Filament;LTD	AACTTT_UNKNOWN;ACCAAAG,MIR-9;ACEVEDO_LIVER_TUMOR_VS_NORMAL_ADJACENT_TISSUE_UP;ALCALAY_AML_BY_NPM1_LOCALIZATION_UP;AMUNDSON_POOR_SURVIVAL_AFTER_GAMMA_RADIATION_2G;BENPORATH_CYCLING_GENES;BENPORATH_MYC_TARGETS_WITH_EBOX;BIOCARTA_CASPASE_PATHWAY;BIOCARTA_DEATH_PATHWAY;BIOCARTA_FAS_PATHWAY;BIOCARTA_HIVNEF_PATHWAY;BIOCARTA_TNFR1_PATHWAY;BLALOCK_ALZHEIMERS_DISEASE_UP;BLUM_RESPONSE_TO_SALIRASIB_DN;BOYAU…	Coiledcoil;Completeproteome;Intermediatefilament;Referenceproteome		GO:0000226;GO:0001666;GO:0006605;GO:0006606;GO:0006810;GO:0006886;GO:0006913;GO:0006950;GO:0006996;GO:0006998;GO:0007010;GO:0007017;GO:0007163;GO:0007517;GO:0009987;GO:0010639;GO:0010821;GO:0010823;GO:0010941;GO:0015031;GO:0016043;GO:0016044;GO:0017038;GO:0030334;GO:0030951;GO:0030952;GO:0032502;GO:0032879;GO:0033043;GO:0033554;GO:0035105;GO:0040012;GO:0042221;GO:0042981;GO:0043067;GO:0045184;GO:…	GO:0005198	GO:0005635;GO:0005638;GO:0005654;GO:0005882;GO:0031967;GO:0031975;GO:0032991;GO:0043234;GO:0044422;GO:0044424;GO:0044428;GO:0044430;GO:0044444;GO:0044446;GO:0044464;GO:0048471	GO:0006605;GO:0006810;GO:0006913;GO:0006950;GO:0006996;GO:0007010;GO:0007163;GO:0009987;GO:0015031;GO:0016043;GO:0016044;GO:0032502;GO:0033043;GO:0042221;GO:0048468;GO:0048856;GO:0050896;GO:0051169;GO:0051234;GO:0061024;GO:0065007	GO:0005635;GO:0005654;GO:0032991;GO:0043234;GO:0044464		26	26	25	39.8	39.8	38.7	82.767	0	313.23	380300000	49	84	1.85181	2.12089
Claudin-2	CLDN2	0.0355888	1.44869	2.54526	Q95KM6;A0A5F4C520;J9NUV1;A0A5F4BRY3	Q95KM6;A0A5F4C520;J9NUV1;A0A5F4BRY3	57	sp|Q95KM6|CLD2_CANLF Claudin-2 OS=Canis lupus familiaris OX=9615 GN=CLDN2 PE=2 SV=1;tr|A0A5F4C520|A0A5F4C520_CANLF Claudin OS=Canis lupus familiaris OX=9615 GN=CLDN2 PE=3 SV=1;tr|J9NUV1|J9NUV1_CANLF Claudin OS=Canis lupus familiaris OX=9615 GN=CLDN2 PE=3 S	ENSCAFG00000031946	ENSCAFP00000036941	ENSCAFT00000046139	Color2 [DarkGray]	1	4					-1	biological adhesion;calcium-independent cell-cell adhesion;cell adhesion;cell-cell adhesion;cellular process	binding;identical protein binding;protein binding;structural molecule activity	cell junction;cell part;cell-cell junction;extracellular membrane-bounded organelle;extracellular organelle;extracellular region part;extracellular vesicular exosome;integral to membrane;intrinsic to membrane;membrane;membrane part;membrane-bounded organelle;membrane-bounded vesicle;occluding junction;organelle;plasma membrane;tight junction;vesicle	biological adhesion;cell adhesion;cellular process	cell part;extracellular organelle;membrane;organelle;plasma membrane;vesicle	Cell adhesion molecules (CAMs);Hepatitis C;Leukocyte transendothelial migration;Tight junction	PMP22_Claudin	ACEVEDO_LIVER_CANCER_DN;ACEVEDO_NORMAL_TISSUE_ADJACENT_TO_LIVER_TUMOR_DN;APICAL_JUNCTION_COMPLEX;APICOLATERAL_PLASMA_MEMBRANE;BRUINS_UVC_RESPONSE_MIDDLE;CAGCTG_V$AP4_Q5;CALCIUM_INDEPENDENT_CELL_CELL_ADHESION;CCAGGGG,MIR-331;CELL_CELL_ADHESION;CELL_JUNCTION;CHIANG_LIVER_CANCER_SUBCLASS_CTNNB1_UP;chrxq22;FEVR_CTNNB1_TARGETS_DN;GSE13485_DAY1_VS_DAY7_YF17D_VACCINE_PBMC_UP;GSE15659_CD45RA_NEG_CD4_TCEL…	Celljunction;Cellmembrane;Completeproteome;Disulfidebond;Isopeptidebond;Membrane;Referenceproteome;Tightjunction;Transmembrane;Transmembranehelix;Ublconjugation		GO:0007155;GO:0009987;GO:0016337;GO:0016338;GO:0022610	GO:0005198;GO:0005488;GO:0005515;GO:0042802	GO:0005886;GO:0005911;GO:0005923;GO:0016020;GO:0016021;GO:0030054;GO:0031224;GO:0031982;GO:0031988;GO:0043226;GO:0043227;GO:0043230;GO:0044421;GO:0044425;GO:0044464;GO:0065010;GO:0070062;GO:0070160	GO:0007155;GO:0009987;GO:0022610	GO:0005886;GO:0016020;GO:0031982;GO:0043226;GO:0043230;GO:0044464	Claudin;Claudin-2	3	3	3	19.1	19.1	19.1	24.502	0	26.953	28479000	7	8	1.72074	1.56457
Vimentin	VIM	0.0360816	1.44271	-1.62993	A0A5F4DGN4;A0A5F4CWR5;A0A5F4BRV8;F1PLS4;A0A5F4C8X8;A0A5F4C140;A0A5F4D1M0;F1PGH6;A0A5F4C4P3	A0A5F4DGN4;A0A5F4CWR5;A0A5F4BRV8;F1PLS4	586	tr|A0A5F4DGN4|A0A5F4DGN4_CANLF Vimentin OS=Canis lupus familiaris OX=9615 GN=VIM PE=3 SV=1;tr|A0A5F4CWR5|A0A5F4CWR5_CANLF Vimentin OS=Canis lupus familiaris OX=9615 GN=VIM PE=3 SV=1;tr|A0A5F4BRV8|A0A5F4BRV8_CANLF Vimentin OS=Canis lupus familiaris OX=9615	ENSCAFG00000004529	ENSCAFP00000006766	ENSCAFT00000007304	Color2 [DarkGray]	1	4					-1	anatomical structure development;astrocyte development;astrocyte differentiation;Bergmann glial cell differentiation;biological regulation;cell development;cell differentiation;cellular component organization;cellular component organization at cellular level;cellular component organization or biogenesis;cellular component organization or biogenesis at cellular level;cellular developmental process…	binding;double-stranded RNA binding;nucleic acid binding;RNA binding;structural constituent of cytoskeleton;structural constituent of eye lens;structural molecule activity	adherens junction;anchoring junction;cell junction;cell leading edge;cell part;cell projection;cell-substrate adherens junction;cell-substrate junction;cytoplasmic part;cytoskeletal part;cytosol;extracellular membrane-bounded organelle;extracellular organelle;extracellular region part;extracellular vesicular exosome;focal adhesion;intermediate filament;intracellular membrane-bounded organelle;int…	anatomical structure development;biological regulation;cell development;cell differentiation;cellular component organization;cellular process;cytoskeleton organization;developmental process;organelle organization;response to stimulus;signal transduction	cell leading edge;cell part;cell projection;cytosol;extracellular organelle;intracellular membrane-bounded organelle;intracellular organelle;macromolecular complex;membrane;microbody;neuron projection;organelle;peroxisome;plasma membrane;protein complex;vesicle		Filament;Filament_head	AACTTT_UNKNOWN;ACEVEDO_LIVER_CANCER_UP;APRELIKOVA_BRCA1_TARGETS;BAELDE_DIABETIC_NEPHROPATHY_DN;BENPORATH_NANOG_TARGETS;BENPORATH_SOX2_TARGETS;BILANGES_RAPAMYCIN_SENSITIVE_VIA_TSC1_AND_TSC2;BLUM_RESPONSE_TO_SALIRASIB_UP;BRUECKNER_TARGETS_OF_MIRLET7A3_DN;CALVET_IRINOTECAN_SENSITIVE_VS_REVERTED_UP;CHARAFE_BREAST_CANCER_LUMINAL_VS_MESENCHYMAL_DN;CHAUHAN_RESPONSE_TO_METHOXYESTRADIOL_DN;CHEN_METABOLIC_…	Coiledcoil;Completeproteome;Intermediatefilament;Referenceproteome		GO:0006996;GO:0007010;GO:0007165;GO:0009893;GO:0009987;GO:0010001;GO:0010468;GO:0010604;GO:0010628;GO:0010975;GO:0010977;GO:0014002;GO:0016043;GO:0019222;GO:0021782;GO:0030154;GO:0031344;GO:0031345;GO:0032502;GO:0045103;GO:0045104;GO:0045109;GO:0045595;GO:0045664;GO:0048468;GO:0048518;GO:0048519;GO:0048523;GO:0048708;GO:0048856;GO:0048869;GO:0050767;GO:0050789;GO:0050793;GO:0050794;GO:0050896;GO:…	GO:0003676;GO:0003723;GO:0003725;GO:0005198;GO:0005200;GO:0005212;GO:0005488	GO:0005777;GO:0005829;GO:0005882;GO:0005886;GO:0005912;GO:0005924;GO:0005925;GO:0016020;GO:0030054;GO:0030055;GO:0031252;GO:0031982;GO:0031988;GO:0032991;GO:0042579;GO:0042995;GO:0043005;GO:0043226;GO:0043227;GO:0043229;GO:0043230;GO:0043231;GO:0043234;GO:0044421;GO:0044422;GO:0044424;GO:0044430;GO:0044444;GO:0044446;GO:0044464;GO:0065010;GO:0070062;GO:0070161	GO:0006996;GO:0007010;GO:0007165;GO:0009987;GO:0016043;GO:0030154;GO:0032502;GO:0048468;GO:0048856;GO:0050896;GO:0065007	GO:0005777;GO:0005829;GO:0005886;GO:0016020;GO:0031252;GO:0031982;GO:0032991;GO:0042579;GO:0042995;GO:0043005;GO:0043226;GO:0043229;GO:0043230;GO:0043231;GO:0043234;GO:0044464		20	20	18	47	47	43.1	53.597	0	220.89	320010000	35	57	1.17569	1.61936
Parathion hydrolase-related protein	PTER	0.0383373	1.41638	-3.40177	A0A5F4CH14;A0A5F4C414;E2RH81;A0A5F4CNN6	A0A5F4CH14;A0A5F4C414;E2RH81;A0A5F4CNN6	232	tr|A0A5F4CH14|A0A5F4CH14_CANLF Parathion hydrolase-related protein OS=Canis lupus familiaris OX=9615 GN=PTER PE=3 SV=1;tr|A0A5F4C414|A0A5F4C414_CANLF Parathion hydrolase-related protein OS=Canis lupus familiaris OX=9615 GN=PTER PE=3 SV=1;tr|E2RH81|E2RH81_C	ENSCAFG00000004594	ENSCAFP00000006858	ENSCAFT00000007402	Color2 [DarkGray]	1	4					-1	catabolic process;cell differentiation;cellular developmental process;cellular process;developmental process;epithelial cell differentiation;metabolic process	binding;catalytic activity;cation binding;hydrolase activity;hydrolase activity, acting on ester bonds;ion binding;metal ion binding;transition metal ion binding;zinc ion binding	extracellular membrane-bounded organelle;extracellular organelle;extracellular region part;extracellular vesicular exosome;membrane-bounded organelle;membrane-bounded vesicle;organelle;vesicle	catabolic process;cell differentiation;cellular process;developmental process;metabolic process	extracellular organelle;organelle;vesicle		PTE	AAGCCAT,MIR-135A,MIR-135B;ATF2_S_UP.V1_DN;ATF2_UP.V1_DN;ATGTTTC,MIR-494;ATTACAT,MIR-380-3P;BASAKI_YBX1_TARGETS_DN;BOYLAN_MULTIPLE_MYELOMA_C_CLUSTER_UP;BOYLAN_MULTIPLE_MYELOMA_C_UP;BRUINS_UVC_RESPONSE_EARLY_LATE;CACTGTG,MIR-128A,MIR-128B;CCTGCTG,MIR-214;chr10p12;CRX_DN.V1_DN;CRX_NRL_DN.V1_DN;EIF4E_DN;GGCAGTG,MIR-324-3P;GGGCGGR_V$SP1_Q6;GSE11864_UNTREATED_VS_CSF1_IN_MAC_DN;GSE17721_LPS_VS_CPG_1H_BM…	Completeproteome;Referenceproteome		GO:0008152;GO:0009056;GO:0009987;GO:0030154;GO:0030855;GO:0032502;GO:0048869	GO:0003824;GO:0005488;GO:0008270;GO:0016787;GO:0016788;GO:0043167;GO:0043169;GO:0046872;GO:0046914	GO:0031982;GO:0031988;GO:0043226;GO:0043227;GO:0043230;GO:0044421;GO:0065010;GO:0070062	GO:0008152;GO:0009056;GO:0009987;GO:0030154;GO:0032502	GO:0031982;GO:0043226;GO:0043230		2	2	2	11.9	11.9	11.9	33.711	0	15.669	12497000	22	3	-1.97441	-2.98145
NAD(P)H quinone dehydrogenase 1	NQO1	0.0410082	1.38713	1.04857	F1PBZ4;A0A5F4CP57;A0A5F4DF93;A0A5F4CDB4;A0A5F4C378	F1PBZ4;A0A5F4CP57;A0A5F4DF93;A0A5F4CDB4;A0A5F4C378	408	tr|F1PBZ4|F1PBZ4_CANLF NAD(P)H quinone dehydrogenase 1 OS=Canis lupus familiaris OX=9615 GN=NQO1 PE=3 SV=2;tr|A0A5F4CP57|A0A5F4CP57_CANLF NAD(P)H quinone dehydrogenase 1 OS=Canis lupus familiaris OX=9615 GN=NQO1 PE=3 SV=1;tr|A0A5F4DF93|A0A5F4DF93_CANLF NAD	ENSCAFG00000020252	ENSCAFP00000030044	ENSCAFT00000032259	Color2 [DarkGray]	1	4					-1	biological regulation;negative regulation of catalytic activity;negative regulation of molecular function;regulation of biological process;regulation of catalytic activity;regulation of metabolic process;regulation of molecular function;response to chemical stimulus;response to oxidative stress;response to stimulus;response to stress	catalytic activity;NAD(P)H dehydrogenase (quinone) activity;oxidoreductase activity;oxidoreductase activity, acting on NADH or NADPH;oxidoreductase activity, acting on NADH or NADPH, quinone or similar compound as acceptor	cell part;cytoplasm;extracellular membrane-bounded organelle;extracellular organelle;extracellular region part;extracellular vesicular exosome;intracellular part;membrane-bounded organelle;membrane-bounded vesicle;organelle;vesicle	biological regulation;response to chemical stimulus;response to oxidative stress;response to stimulus;response to stress	cell part;cytoplasm;extracellular organelle;organelle;vesicle		Flavodoxin_2	ACOSTA_PROLIFERATION_INDEPENDENT_MYC_TARGETS_UP;ADDYA_ERYTHROID_DIFFERENTIATION_BY_HEMIN;BERENJENO_ROCK_SIGNALING_NOT_VIA_RHOA_UP;BIOCARTA_P53HYPOXIA_PATHWAY;BIOSYNTHETIC_PROCESS;BLALOCK_ALZHEIMERS_DISEASE_DN;BLALOCK_ALZHEIMERS_DISEASE_UP;BOQUEST_STEM_CELL_CULTURED_VS_FRESH_UP;BROWN_MYELOID_CELL_DEVELOPMENT_UP;BROWNE_HCMV_INFECTION_20HR_DN;BRUINS_UVC_RESPONSE_VIA_TP53_GROUP_B;BURTON_ADIPOGENESIS_…	Completeproteome;Referenceproteome		GO:0006950;GO:0006979;GO:0019222;GO:0042221;GO:0043086;GO:0044092;GO:0050789;GO:0050790;GO:0050896;GO:0065007;GO:0065009	GO:0003824;GO:0003955;GO:0016491;GO:0016651;GO:0016655	GO:0005737;GO:0031982;GO:0031988;GO:0043226;GO:0043227;GO:0043230;GO:0044421;GO:0044424;GO:0044464;GO:0065010;GO:0070062	GO:0006950;GO:0006979;GO:0042221;GO:0050896;GO:0065007	GO:0005737;GO:0031982;GO:0043226;GO:0043230;GO:0044464		8	8	8	34.2	34.2	34.2	26.812	0	148.33	1735300000	13	63	6.13182	6.29892
FUS RNA binding protein	FUS	0.044871	1.34803	0.661974	F1PBJ4	F1PBJ4	948	tr|F1PBJ4|F1PBJ4_CANLF FUS RNA binding protein OS=Canis lupus familiaris OX=9615 GN=FUS PE=3 SV=3	ENSCAFG00000016862	ENSCAFP00000024800	ENSCAFT00000026694	Color2 [DarkGray]	1	4					-1		binding;cation binding;ion binding;metal ion binding;nucleotide binding;transition metal ion binding;zinc ion binding	cell part;cytoplasm;intracellular organelle part;intracellular part;nuclear part;nucleoplasm;organelle part		cell part;cytoplasm;nucleoplasm		RRM_1;zf-RanBP	AFFAR_YY1_TARGETS_DN;ALCALA_APOPTOSIS;BENPORATH_NANOG_TARGETS;BENPORATH_NOS_TARGETS;BENPORATH_OCT4_TARGETS;BENPORATH_SOX2_TARGETS;BOYLAN_MULTIPLE_MYELOMA_C_D_UP;BYSTRYKH_HEMATOPOIESIS_STEM_CELL_QTL_TRANS;CAGTGTT,MIR-141,MIR-200A;CASORELLI_ACUTE_PROMYELOCYTIC_LEUKEMIA_DN;CHANDRAN_METASTASIS_UP;CHARAFE_BREAST_CANCER_LUMINAL_VS_BASAL_UP;chr16p11;CSR_EARLY_UP.V1_DN;CTTTGT_V$LEF1_Q2;DODD_NASOPHARYNGEA…	Completeproteome;Referenceproteome			GO:0000166;GO:0005488;GO:0008270;GO:0043167;GO:0043169;GO:0046872;GO:0046914	GO:0005654;GO:0005737;GO:0044422;GO:0044424;GO:0044428;GO:0044446;GO:0044464		GO:0005654;GO:0005737;GO:0044464		5	5	3	11.8	11.8	10	52.712	0	36.601	119270000	17	27	2.21414	2.44542
Mitochondrial ribosomal protein L37	MRPL37	0.0476758	1.3217	-0.902932	E2R775;A0A5F4C6E1	E2R775;A0A5F4C6E1	260	tr|E2R775|E2R775_CANLF Mitochondrial ribosomal protein L37 OS=Canis lupus familiaris OX=9615 GN=MRPL37 PE=4 SV=1;tr|A0A5F4C6E1|A0A5F4C6E1_CANLF Mitochondrial ribosomal protein L37 OS=Canis lupus familiaris OX=9615 GN=MRPL37 PE=4 SV=1	ENSCAFG00000019035	ENSCAFP00000028092	ENSCAFT00000030232	Color2 [DarkGray]	1	4					-1	biosynthetic process;cellular biosynthetic process;cellular macromolecule biosynthetic process;cellular macromolecule metabolic process;cellular metabolic process;cellular process;cellular protein metabolic process;macromolecule biosynthetic process;macromolecule metabolic process;metabolic process;primary metabolic process;protein metabolic process;translation	structural constituent of ribosome;structural molecule activity	cell part;cytoplasmic part;intracellular membrane-bounded organelle;intracellular non-membrane-bounded organelle;intracellular organelle;intracellular part;macromolecular complex;membrane-bounded organelle;mitochondrion;non-membrane-bounded organelle;organelle;ribonucleoprotein complex;ribosome	biosynthetic process;cellular metabolic process;cellular process;macromolecule metabolic process;metabolic process;primary metabolic process;protein metabolic process;translation	cell part;intracellular membrane-bounded organelle;intracellular non-membrane-bounded organelle;intracellular organelle;macromolecular complex;mitochondrion;organelle;ribonucleoprotein complex;ribosome		PDCD9	ALONSO_METASTASIS_UP;BENPORATH_NANOG_TARGETS;CHANG_CORE_SERUM_RESPONSE_UP;chr1p32;COLINA_TARGETS_OF_4EBP1_AND_4EBP2;DAIRKEE_TERT_TARGETS_UP;DELACROIX_RAR_BOUND_ES;DELACROIX_RARG_BOUND_MEF;GSE15930_NAIVE_VS_24H_IN_VITRO_STIM_CD8_TCELL_DN;GSE15930_NAIVE_VS_24H_IN_VITRO_STIM_IL12_CD8_TCELL_DN;GSE15930_NAIVE_VS_24H_IN_VITRO_STIM_INFAB_CD8_TCELL_DN;GSE17721_0.5H_VS_4H_GARDIQUIMOD_BMDM_UP;GSE17721_12H_…	Completeproteome;Referenceproteome		GO:0006412;GO:0008152;GO:0009058;GO:0009059;GO:0009987;GO:0019538;GO:0034645;GO:0043170;GO:0044237;GO:0044238;GO:0044249;GO:0044260;GO:0044267	GO:0003735;GO:0005198	GO:0005739;GO:0005840;GO:0030529;GO:0032991;GO:0043226;GO:0043227;GO:0043228;GO:0043229;GO:0043231;GO:0043232;GO:0044424;GO:0044444;GO:0044464	GO:0006412;GO:0008152;GO:0009058;GO:0009987;GO:0019538;GO:0043170;GO:0044237;GO:0044238	GO:0005739;GO:0005840;GO:0030529;GO:0032991;GO:0043226;GO:0043229;GO:0043231;GO:0043232;GO:0044464		2	2	2	6.6	6.6	6.6	48.348	0	13.572	2603100	28	4	-2.83716	-3.13384
Protein kinase domain-containing protein	CDK11B	0.0476984	1.3215	1.78251	J9NTS7;E2R4W7	J9NTS7;E2R4W7	731	tr|J9NTS7|J9NTS7_CANLF Protein kinase domain-containing protein OS=Canis lupus familiaris OX=9615 GN=LOC489591 PE=3 SV=2;tr|E2R4W7|E2R4W7_CANLF Protein kinase domain-containing protein OS=Canis lupus familiaris OX=9615 GN=LOC489591 PE=3 SV=3	ENSCAFG00000019232	ENSCAFP00000028361;ENSCAFP00000036563	ENSCAFT00000030524;ENSCAFT00000047352	Color2 [DarkGray]	1	4					-1	anatomical structure development;biological regulation;blastocyst development;developmental process;regulation of biological process;regulation of cell cycle;regulation of cell cycle process;regulation of cellular component organization;regulation of cellular process;regulation of mitosis;regulation of mitotic cell cycle;regulation of nuclear division;regulation of organelle organization	adenyl nucleotide binding;adenyl ribonucleotide binding;ATP binding;binding;catalytic activity;kinase activity;nucleotide binding;phosphotransferase activity, alcohol group as acceptor;protein kinase activity;purine nucleotide binding;purine ribonucleoside triphosphate binding;purine ribonucleotide binding;ribonucleotide binding;transferase activity;transferase activity, transferring phosphorus-c…	cell part;intracellular membrane-bounded organelle;intracellular organelle;intracellular part;membrane-bounded organelle;nucleus;organelle	anatomical structure development;biological regulation;developmental process;regulation of cell cycle;regulation of mitotic cell cycle;regulation of organelle organization	cell part;intracellular membrane-bounded organelle;intracellular organelle;nucleus;organelle		Pkinase	AAAYWAACM_V$HFH4_01;ADENYL_NUCLEOTIDE_BINDING;ADENYL_RIBONUCLEOTIDE_BINDING;ATP_BINDING;BIOCARTA_HIVNEF_PATHWAY;BIOPOLYMER_METABOLIC_PROCESS;BIOPOLYMER_MODIFICATION;CELL_PROLIFERATION_GO_0008283;CELLULAR_MACROMOLECULE_METABOLIC_PROCESS;CELLULAR_PROTEIN_METABOLIC_PROCESS;CHIN_BREAST_CANCER_COPY_NUMBER_DN;chr1p36;CTTTAAR_UNKNOWN;CYTOPLASM;GROWTH;GSE14308_TH1_VS_NAIVE_CD4_TCELL_DN;GSE17580_UNINFECTE…	Completeproteome;Referenceproteome		GO:0001824;GO:0007088;GO:0007346;GO:0010564;GO:0032502;GO:0033043;GO:0048856;GO:0050789;GO:0050794;GO:0051128;GO:0051726;GO:0051783;GO:0065007	GO:0000166;GO:0003824;GO:0004672;GO:0005488;GO:0005524;GO:0016301;GO:0016740;GO:0016772;GO:0016773;GO:0017076;GO:0030554;GO:0032553;GO:0032555;GO:0032559;GO:0035639	GO:0005634;GO:0043226;GO:0043227;GO:0043229;GO:0043231;GO:0044424;GO:0044464	GO:0007346;GO:0032502;GO:0033043;GO:0048856;GO:0051726;GO:0065007	GO:0005634;GO:0043226;GO:0043229;GO:0043231;GO:0044464		3	3	3	4	4	4	84.078	0	21.63	10175000	42	7	0.0584053	-0.297576
Ribosomal protein L3	RPL3	0.0496004	1.30451	-1.1294	F1PLN2;J9P6X5;A0A5F4BQE2	F1PLN2;J9P6X5;A0A5F4BQE2	1007	tr|F1PLN2|F1PLN2_CANLF Ribosomal protein L3 OS=Canis lupus familiaris OX=9615 GN=RPL3 PE=3 SV=2;tr|J9P6X5|J9P6X5_CANLF Uncharacterized protein OS=Canis lupus familiaris OX=9615 PE=3 SV=2;tr|A0A5F4BQE2|A0A5F4BQE2_CANLF Ribosomal protein L3 OS=Canis lupus fa	ENSCAFG00000001346;ENSCAFG00000003564	ENSCAFP00000001940;ENSCAFP00000041408	ENSCAFT00000002096;ENSCAFT00000005720	Color2 [DarkGray]	1	4					-1	biosynthetic process;cellular biosynthetic process;cellular macromolecule biosynthetic process;cellular macromolecule metabolic process;cellular metabolic process;cellular process;cellular protein metabolic process;macromolecule biosynthetic process;macromolecule metabolic process;metabolic process;primary metabolic process;protein metabolic process;translation	structural constituent of ribosome;structural molecule activity	cell part;cytoplasmic part;intracellular non-membrane-bounded organelle;intracellular organelle;intracellular part;macromolecular complex;non-membrane-bounded organelle;organelle;ribonucleoprotein complex;ribosome	biosynthetic process;cellular metabolic process;cellular process;macromolecule metabolic process;metabolic process;primary metabolic process;protein metabolic process;translation	cell part;intracellular non-membrane-bounded organelle;intracellular organelle;macromolecular complex;organelle;ribonucleoprotein complex;ribosome		Ribosomal_L3	ACEVEDO_LIVER_CANCER_DN;BHATI_G2M_ARREST_BY_2METHOXYESTRADIOL_DN;BILANGES_RAPAMYCIN_SENSITIVE_VIA_TSC1_AND_TSC2;BIOSYNTHETIC_PROCESS;BRACHAT_RESPONSE_TO_CAMPTOTHECIN_DN;CASORELLI_ACUTE_PROMYELOCYTIC_LEUKEMIA_DN;CELLULAR_BIOSYNTHETIC_PROCESS;CELLULAR_MACROMOLECULE_METABOLIC_PROCESS;CELLULAR_PROTEIN_METABOLIC_PROCESS;chr22q13;DANG_BOUND_BY_MYC;DANG_MYC_TARGETS_UP;DEBIASI_APOPTOSIS_BY_REOVIRUS_INFEC…	Completeproteome;Referenceproteome;Ribonucleoprotein;Ribosomalprotein		GO:0006412;GO:0008152;GO:0009058;GO:0009059;GO:0009987;GO:0019538;GO:0034645;GO:0043170;GO:0044237;GO:0044238;GO:0044249;GO:0044260;GO:0044267	GO:0003735;GO:0005198	GO:0005840;GO:0030529;GO:0032991;GO:0043226;GO:0043228;GO:0043229;GO:0043232;GO:0044424;GO:0044444;GO:0044464	GO:0006412;GO:0008152;GO:0009058;GO:0009987;GO:0019538;GO:0043170;GO:0044237;GO:0044238	GO:0005840;GO:0030529;GO:0032991;GO:0043226;GO:0043229;GO:0043232;GO:0044464		4	4	4	10.2	10.2	10.2	46.093	0	32.758	42384000	21	10	-0.288492	-0.330869
J domain-containing protein	DNAJC5	0.0522373	1.28202	-2.20758	E2RJB9;A0A5F4BSJ2	E2RJB9;A0A5F4BSJ2	69	tr|E2RJB9|E2RJB9_CANLF J domain-containing protein OS=Canis lupus familiaris OX=9615 PE=4 SV=2;tr|A0A5F4BSJ2|A0A5F4BSJ2_CANLF J domain-containing protein OS=Canis lupus familiaris OX=9615 PE=4 SV=1	ENSCAFG00000013084	ENSCAFP00000019279	ENSCAFT00000020766	Color2 [DarkGray]	1	4					-1	biological regulation;negative regulation of apoptosis;negative regulation of biological process;negative regulation of cell death;negative regulation of cellular process;negative regulation of neuron apoptosis;negative regulation of programmed cell death;regulation of apoptosis;regulation of biological process;regulation of cell death;regulation of cellular process;regulation of neuron apoptosis…		cell part;clathrin-coated vesicle;coated vesicle;cytoplasmic membrane-bounded vesicle;cytoplasmic part;cytoplasmic vesicle;extracellular membrane-bounded organelle;extracellular organelle;extracellular region part;extracellular vesicular exosome;intracellular membrane-bounded organelle;intracellular organelle;intracellular organelle part;intracellular part;lysosomal membrane;membrane;membrane-bou…	biological regulation	cell part;cytoplasmic membrane-bounded vesicle;extracellular organelle;intracellular membrane-bounded organelle;intracellular organelle;membrane;mitochondrion;organelle;plasma membrane;vesicle		DnaJ	ACATTCC,MIR-1,MIR-206;ACTGTAG,MIR-139;AGTGCGT,MIR-521;ATCATGA,MIR-433;BRUINS_UVC_RESPONSE_LATE;CERIBELLI_PROMOTERS_INACTIVE_AND_BOUND_BY_NFY;chr20q13;GOLDRATH_NAIVE_VS_MEMORY_CD8_TCELL_DN;GROSS_HYPOXIA_VIA_HIF1A_DN;GSE10239_NAIVE_VS_MEMORY_CD8_TCELL_UP;GSE15930_STIM_VS_STIM_AND_IFNAB_48H_CD8_T_CELL_DN;GSE17721_0.5H_VS_12H_GARDIQUIMOD_BMDM_UP;GSE17721_0.5H_VS_12H_PAM3CSK4_BMDM_UP;GSE17721_0.5H_VS_…	Chaperone;Completeproteome;Referenceproteome		GO:0010941;GO:0042981;GO:0043066;GO:0043067;GO:0043069;GO:0043523;GO:0043524;GO:0048519;GO:0048523;GO:0050789;GO:0050794;GO:0060548;GO:0065007		GO:0005739;GO:0005765;GO:0005774;GO:0005886;GO:0008021;GO:0016020;GO:0016023;GO:0030135;GO:0030136;GO:0031090;GO:0031410;GO:0031982;GO:0031988;GO:0043226;GO:0043227;GO:0043229;GO:0043230;GO:0043231;GO:0044421;GO:0044422;GO:0044424;GO:0044437;GO:0044444;GO:0044446;GO:0044456;GO:0044464;GO:0065010;GO:0070062	GO:0065007	GO:0005739;GO:0005886;GO:0016020;GO:0016023;GO:0031982;GO:0043226;GO:0043229;GO:0043230;GO:0043231;GO:0044464		3	3	3	28.3	28.3	28.3	22.056	0	81.592	48439000	7	9	0.304613	0.0893811
Tankyrase 1 binding protein 1	TNKS1BP1	0.0529124	1.27644	-0.933781	A0A5F4BRR4;E2R6L1	A0A5F4BRR4;E2R6L1	52	tr|A0A5F4BRR4|A0A5F4BRR4_CANLF Tankyrase 1 binding protein 1 OS=Canis lupus familiaris OX=9615 GN=TNKS1BP1 PE=4 SV=1;tr|E2R6L1|E2R6L1_CANLF Tankyrase 1 binding protein 1 OS=Canis lupus familiaris OX=9615 GN=TNKS1BP1 PE=4 SV=2	ENSCAFG00000007954	ENSCAFP00000011774	ENSCAFT00000012712	Color2 [DarkGray]	1	4					-1			CCR4-NOT complex;cell part;intracellular organelle part;intracellular part;macromolecular complex;membrane;nuclear part;nucleoplasm;nucleoplasm part;organelle part;plasma membrane;protein complex;transcription factor complex		cell part;macromolecular complex;membrane;nucleoplasm;plasma membrane;protein complex;transcription factor complex			CACTTTG,MIR-520G,MIR-520H;CAGCCTC,MIR-485-5P;CAGCTG_V$AP4_Q5;CCCNNGGGAR_V$OLF1_01;CHARAFE_BREAST_CANCER_LUMINAL_VS_MESENCHYMAL_UP;chr11q12;CTTTGTA,MIR-524;GCACTTT,MIR-17-5P,MIR-20A,MIR-106A,MIR-106B,MIR-20B,MIR-519D;GGCACAT,MIR-455;GGGAGGRR_V$MAZ_Q6;GGGCGGR_V$SP1_Q6;GGGNNTTTCC_V$NFKB_Q6_01;GGGTGGRR_V$PAX4_03;GSE11057_CD4_CENT_MEM_VS_PBMC_UP;GSE17721_0.5H_VS_4H_GARDIQUIMOD_BMDM_DN;GSE17721_LPS_VS_…	Completeproteome;Referenceproteome				GO:0005654;GO:0005667;GO:0005886;GO:0016020;GO:0030014;GO:0032991;GO:0043234;GO:0044422;GO:0044424;GO:0044428;GO:0044446;GO:0044451;GO:0044464		GO:0005654;GO:0005667;GO:0005886;GO:0016020;GO:0032991;GO:0043234;GO:0044464		2	2	2	1.9	1.9	1.9	174.31	0	17.914	4680900	92	4	-2.39384	-2.31847
Chromosome 7 C1orf116 homolog	C1orf116	0.0537449	1.26966	2.61086	E2R2G0	E2R2G0	714	tr|E2R2G0|E2R2G0_CANLF Chromosome 7 C1orf116 homolog OS=Canis lupus familiaris OX=9615 GN=C7H1orf116 PE=4 SV=3	ENSCAFG00000011523	ENSCAFP00000016936	ENSCAFT00000018289	Color2 [DarkGray]	1	4					-1			cell part;cytoplasm;extracellular membrane-bounded organelle;extracellular organelle;extracellular region part;extracellular vesicular exosome;intracellular part;membrane-bounded organelle;membrane-bounded vesicle;organelle;vesicle		cell part;cytoplasm;extracellular organelle;organelle;vesicle				Completeproteome;Referenceproteome				GO:0005737;GO:0031982;GO:0031988;GO:0043226;GO:0043227;GO:0043230;GO:0044421;GO:0044424;GO:0044464;GO:0065010;GO:0070062		GO:0005737;GO:0031982;GO:0043226;GO:0043230;GO:0044464		2	2	2	5.2	5.2	5.2	61.148	0	15.171	9173000	36	2	0.326121	-0.914661
Reticulon	RTN4	0.0540463	1.26723	-0.621515	A0A5F4CH77;E2R925;J9P0R7	A0A5F4CH77;E2R925;J9P0R7	357	tr|A0A5F4CH77|A0A5F4CH77_CANLF Reticulon OS=Canis lupus familiaris OX=9615 GN=RTN4 PE=4 SV=1;tr|E2R925|E2R925_CANLF Reticulon OS=Canis lupus familiaris OX=9615 GN=RTN4 PE=4 SV=3;tr|J9P0R7|J9P0R7_CANLF Reticulon OS=Canis lupus familiaris OX=9615 GN=RTN4 PE=	ENSCAFG00000002771	ENSCAFP00000004096;ENSCAFP00000039140	ENSCAFT00000004428;ENSCAFT00000045541	Color2 [DarkGray]	1	4					-1	anatomical structure formation involved in morphogenesis;anatomical structure morphogenesis;angiogenesis;axonal fasciculation;axonogenesis;biological regulation;cardiac epithelial to mesenchymal transition;cell migration;cell morphogenesis;cell morphogenesis involved in differentiation;cell motility;cell part morphogenesis;cell projection morphogenesis;cell projection organization;cell recognitio…		cell body;cell part;cell projection;cytoplasmic part;endomembrane system;endoplasmic reticulum membrane;endoplasmic reticulum part;envelope;extracellular membrane-bounded organelle;extracellular organelle;extracellular region part;extracellular vesicular exosome;integral to endoplasmic reticulum membrane;integral to membrane;integral to organelle membrane;intracellular organelle part;intracellula…	anatomical structure formation involved in morphogenesis;anatomical structure morphogenesis;biological regulation;cell morphogenesis;cell motility;cell recognition;cellular component morphogenesis;cellular component movement;cellular component organization;cellular process;developmental process;endoplasmic reticulum organization;locomotion;organelle organization	cell body;cell part;cell projection;endomembrane system;extracellular organelle;membrane;neuronal cell body;nuclear envelope;organelle;vesicle		Reticulon	AAGCACA,MIR-218;ADDYA_ERYTHROID_DIFFERENTIATION_BY_HEMIN;ANATOMICAL_STRUCTURE_DEVELOPMENT;ANATOMICAL_STRUCTURE_MORPHOGENESIS;ANTI_APOPTOSIS;APOPTOSIS_GO;AXONOGENESIS;BERTUCCI_MEDULLARY_VS_DUCTAL_BREAST_CANCER_DN;BLALOCK_ALZHEIMERS_DISEASE_DN;CACGTG_V$MYC_Q2;CAGGTG_V$E12_Q6;CELL_DEVELOPMENT;CELL_MIGRATION;CELLULAR_MORPHOGENESIS_DURING_DIFFERENTIATION;CHARAFE_BREAST_CANCER_LUMINAL_VS_MESENCHYMAL_DN…	Completeproteome;Endoplasmicreticulum;Membrane;Referenceproteome;Transmembrane;Transmembranehelix		GO:0000902;GO:0000904;GO:0001525;GO:0001558;GO:0001837;GO:0006928;GO:0006996;GO:0007029;GO:0007409;GO:0007413;GO:0008037;GO:0008038;GO:0009653;GO:0009987;GO:0010721;GO:0010769;GO:0010975;GO:0016043;GO:0016477;GO:0021795;GO:0021799;GO:0021801;GO:0021885;GO:0022029;GO:0022603;GO:0022604;GO:0030030;GO:0030308;GO:0030334;GO:0030516;GO:0030517;GO:0031344;GO:0031345;GO:0032502;GO:0032879;GO:0032989;GO:…		GO:0005635;GO:0005789;GO:0012505;GO:0016020;GO:0016021;GO:0030176;GO:0031090;GO:0031224;GO:0031227;GO:0031300;GO:0031301;GO:0031967;GO:0031975;GO:0031982;GO:0031988;GO:0042995;GO:0043025;GO:0043226;GO:0043227;GO:0043230;GO:0044297;GO:0044421;GO:0044422;GO:0044424;GO:0044425;GO:0044428;GO:0044432;GO:0044444;GO:0044446;GO:0044464;GO:0065010;GO:0070062	GO:0000902;GO:0006928;GO:0006996;GO:0007029;GO:0008037;GO:0009653;GO:0009987;GO:0016043;GO:0032502;GO:0032989;GO:0040011;GO:0048646;GO:0048870;GO:0065007	GO:0005635;GO:0012505;GO:0016020;GO:0031982;GO:0042995;GO:0043025;GO:0043226;GO:0043230;GO:0044297;GO:0044464	Reticulon	3	3	3	18.1	18.1	18.1	22.442	0	28.019	63953000	7	14	1.494	1.28836
60S ribosomal protein L6	RPL6	0.0560248	1.25162	-2.10041	F1Q424	F1Q424	1117	tr|F1Q424|F1Q424_CANLF 60S ribosomal protein L6 OS=Canis lupus familiaris OX=9615 GN=RPL6 PE=3 SV=1	ENSCAFG00000008873;ENSCAFG00000016065	ENSCAFP00000013045;ENSCAFP00000043196	ENSCAFT00000014100;ENSCAFT00000025489	Color2 [DarkGray]	1	4					-1	biosynthetic process;cellular biosynthetic process;cellular macromolecule biosynthetic process;cellular macromolecule metabolic process;cellular metabolic process;cellular process;cellular protein metabolic process;macromolecule biosynthetic process;macromolecule metabolic process;metabolic process;primary metabolic process;protein metabolic process;translation	structural constituent of ribosome;structural molecule activity	cell part;cytoplasmic part;intracellular non-membrane-bounded organelle;intracellular organelle;intracellular part;macromolecular complex;non-membrane-bounded organelle;organelle;ribonucleoprotein complex;ribosome	biosynthetic process;cellular metabolic process;cellular process;macromolecule metabolic process;metabolic process;primary metabolic process;protein metabolic process;translation	cell part;intracellular non-membrane-bounded organelle;intracellular organelle;macromolecular complex;organelle;ribonucleoprotein complex;ribosome	Ribosome	Ribosomal_L6e;Ribosomal_L6e_N	ACTAYRNNNCCCR_UNKNOWN;BHATTACHARYA_EMBRYONIC_STEM_CELL;BILANGES_SERUM_AND_RAPAMYCIN_SENSITIVE_GENES;BILANGES_SERUM_RESPONSE_TRANSLATION;BIOPOLYMER_METABOLIC_PROCESS;BIOSYNTHETIC_PROCESS;BLALOCK_ALZHEIMERS_DISEASE_DN;BLALOCK_ALZHEIMERS_DISEASE_INCIPIENT_DN;CAIRO_HEPATOBLASTOMA_CLASSES_UP;CELLULAR_BIOSYNTHETIC_PROCESS;CELLULAR_MACROMOLECULE_METABOLIC_PROCESS;CELLULAR_PROTEIN_METABOLIC_PROCESS;chr12…	Completeproteome;Referenceproteome;Ribonucleoprotein;Ribosomalprotein		GO:0006412;GO:0008152;GO:0009058;GO:0009059;GO:0009987;GO:0019538;GO:0034645;GO:0043170;GO:0044237;GO:0044238;GO:0044249;GO:0044260;GO:0044267	GO:0003735;GO:0005198	GO:0005840;GO:0030529;GO:0032991;GO:0043226;GO:0043228;GO:0043229;GO:0043232;GO:0044424;GO:0044444;GO:0044464	GO:0006412;GO:0008152;GO:0009058;GO:0009987;GO:0019538;GO:0043170;GO:0044237;GO:0044238	GO:0005840;GO:0030529;GO:0032991;GO:0043226;GO:0043229;GO:0043232;GO:0044464	60S ribosomal protein L6	2	2	2	6.6	6.6	6.6	32.606	0	12.083	8942200	18	5	-2.75858	-2.45226
Eukaryotic translation initiation factor 2 subunit 1	EIF2S1	0.0563331	1.24924	-0.949632	E2RL17	E2RL17	847	tr|E2RL17|E2RL17_CANLF Eukaryotic translation initiation factor 2 subunit 1 OS=Canis lupus familiaris OX=9615 GN=EIF2S1 PE=3 SV=1	ENSCAFG00000016386	ENSCAFP00000034264	ENSCAFT00000038526	Color2 [DarkGray]	1	4					-1	biological regulation;cellular macromolecule metabolic process;cellular metabolic process;cellular process;cellular protein metabolic process;cellular response to stimulus;cellular response to stress;macromolecule metabolic process;macromolecule modification;metabolic process;phosphate-containing compound metabolic process;phosphorus metabolic process;phosphorylation;posttranscriptional regulatio…	binding;nucleic acid binding;ribonucleoprotein binding;ribosome binding;RNA binding;translation factor activity, nucleic acid binding;translation initiation factor activity	cell part;cytoplasm;cytoplasmic part;eukaryotic 48S preinitiation complex;eukaryotic translation initiation factor 2 complex;eukaryotic translation initiation factor 2B complex;extracellular membrane-bounded organelle;extracellular organelle;extracellular region part;extracellular vesicular exosome;intracellular membrane-bounded organelle;intracellular non-membrane-bounded organelle;intracellular…	biological regulation;cellular metabolic process;cellular process;macromolecule metabolic process;macromolecule modification;metabolic process;phosphorus metabolic process;primary metabolic process;protein metabolic process;protein modification process;protein phosphorylation;regulation of translation;response to stimulus;response to stress;translational initiation	cell part;cytoplasm;extracellular organelle;intracellular membrane-bounded organelle;intracellular non-membrane-bounded organelle;intracellular organelle;macromolecular complex;membrane;nucleus;organelle;protein complex;ribonucleoprotein complex;ribosome;vesicle	Hepatitis C;Measles;Protein processing in endoplasmic reticulum;RNA transport	EIF_2_alpha;S1	ACEVEDO_LIVER_TUMOR_VS_NORMAL_ADJACENT_TISSUE_DN;APRELIKOVA_BRCA1_TARGETS;ASTIER_INTEGRIN_SIGNALING;BASSO_B_LYMPHOCYTE_NETWORK;BENPORATH_MYC_MAX_TARGETS;BENPORATH_OCT4_TARGETS;BERENJENO_TRANSFORMED_BY_RHOA_UP;BHAT_ESR1_TARGETS_VIA_AKT1_UP;BHATI_G2M_ARREST_BY_2METHOXYESTRADIOL_UP;BIOCARTA_CHEMICAL_PATHWAY;BIOCARTA_EIF_PATHWAY;BIOCARTA_EIF2_PATHWAY;BIOCARTA_IGF1MTOR_PATHWAY;BIOCARTA_RNA_PATHWAY;BIO…	Completeproteome;Referenceproteome		GO:0006413;GO:0006417;GO:0006446;GO:0006464;GO:0006468;GO:0006793;GO:0006796;GO:0006950;GO:0008152;GO:0009889;GO:0009987;GO:0010468;GO:0010556;GO:0010608;GO:0016310;GO:0019222;GO:0019538;GO:0031323;GO:0031326;GO:0032268;GO:0033554;GO:0043170;GO:0043412;GO:0043555;GO:0043558;GO:0044237;GO:0044238;GO:0044260;GO:0044267;GO:0046777;GO:0050789;GO:0050794;GO:0050896;GO:0051246;GO:0051716;GO:0060255;GO:…	GO:0003676;GO:0003723;GO:0003743;GO:0005488;GO:0008135;GO:0043021;GO:0043022	GO:0005634;GO:0005737;GO:0005840;GO:0005850;GO:0005851;GO:0010494;GO:0016020;GO:0030529;GO:0031982;GO:0031988;GO:0032991;GO:0033290;GO:0035770;GO:0043226;GO:0043227;GO:0043228;GO:0043229;GO:0043230;GO:0043231;GO:0043232;GO:0043234;GO:0043614;GO:0044421;GO:0044424;GO:0044444;GO:0044464;GO:0065010;GO:0070062;GO:0070993	GO:0006413;GO:0006417;GO:0006464;GO:0006468;GO:0006793;GO:0006950;GO:0008152;GO:0009987;GO:0019538;GO:0043170;GO:0043412;GO:0044237;GO:0044238;GO:0050896;GO:0065007	GO:0005634;GO:0005737;GO:0005840;GO:0016020;GO:0030529;GO:0031982;GO:0032991;GO:0043226;GO:0043229;GO:0043230;GO:0043231;GO:0043232;GO:0043234;GO:0044464		12	12	12	43.5	43.5	43.5	36.108	0	100.2	75686000	22	34	0.114436	-0.200515
N-myc downstream-regulated gene 1 protein	NDRG1	0.056459	1.24827	-1.71003	A0A5F4CPS4;A0A5F4C9S8;E2RMB9;A0A5F4BXJ8;A0A5F4DJ36;A0A5F4C7I5;A0A5F4BUP3	A0A5F4CPS4;A0A5F4C9S8;E2RMB9;A0A5F4BXJ8;A0A5F4DJ36;A0A5F4C7I5	297	tr|A0A5F4CPS4|A0A5F4CPS4_CANLF N-myc downstream-regulated gene 1 protein OS=Canis lupus familiaris OX=9615 GN=NDRG1 PE=3 SV=1;tr|A0A5F4C9S8|A0A5F4C9S8_CANLF N-myc downstream-regulated gene 1 protein OS=Canis lupus familiaris OX=9615 GN=NDRG1 PE=3 SV=1;tr|E	ENSCAFG00000001141	ENSCAFP00000001608	ENSCAFT00000001747	Color2 [DarkGray]	1	4					-1	biological regulation;cell activation;cellular component organization;cellular component organization or biogenesis;cellular membrane organization;cellular process;cellular response to chemical stimulus;cellular response to hypoxia;cellular response to oxygen levels;cellular response to stimulus;cellular response to stress;DNA damage response, signal transduction by p53 class mediator;immune syst…		adherens junction;anchoring junction;cell junction;cell part;cell-cell adherens junction;cell-cell junction;centrosome;cytoplasm;cytoplasmic part;cytoskeletal part;endosomal part;endosome membrane;extracellular membrane-bounded organelle;extracellular organelle;extracellular region part;extracellular vesicular exosome;intracellular membrane-bounded organelle;intracellular non-membrane-bounded org…	biological regulation;cell activation;cellular component organization;cellular membrane organization;cellular process;immune system process;membrane organization;plasma membrane organization;response to chemical stimulus;response to DNA damage stimulus;response to stimulus;response to stress;signal transduction	cell part;centrosome;cytoplasm;extracellular organelle;intracellular membrane-bounded organelle;intracellular non-membrane-bounded organelle;intracellular organelle;macromolecular complex;membrane;microtubule organizing center;nucleus;organelle;plasma membrane;protein complex;vesicle		Ndr	AAAYWAACM_V$HFH4_01;ACCAAAG,MIR-9;ACEVEDO_FGFR1_TARGETS_IN_PROSTATE_CANCER_MODEL_DN;AGUIRRE_PANCREATIC_CANCER_COPY_NUMBER_UP;AMIT_EGF_RESPONSE_240_HELA;ATAGGAA,MIR-202;BAELDE_DIABETIC_NEPHROPATHY_DN;BASAKI_YBX1_TARGETS_DN;BASSO_B_LYMPHOCYTE_NETWORK;BENPORATH_ES_WITH_H3K27ME3;BENPORATH_SUZ12_TARGETS;BERENJENO_ROCK_SIGNALING_NOT_VIA_RHOA_UP;BILD_HRAS_ONCOGENIC_SIGNATURE;BOUDOUKHA_BOUND_BY_IGF2BP2;B…	Completeproteome;Referenceproteome		GO:0001666;GO:0001775;GO:0002274;GO:0002376;GO:0006950;GO:0006974;GO:0007009;GO:0007165;GO:0009987;GO:0016043;GO:0016044;GO:0030330;GO:0032287;GO:0033554;GO:0035556;GO:0042221;GO:0042770;GO:0043217;GO:0045321;GO:0045576;GO:0048518;GO:0050789;GO:0050794;GO:0050896;GO:0051716;GO:0061024;GO:0065007;GO:0070482;GO:0070887;GO:0071453;GO:0071456;GO:0071840;GO:0072331;GO:0090231;GO:0090232		GO:0005634;GO:0005737;GO:0005813;GO:0005815;GO:0005874;GO:0005886;GO:0005911;GO:0005912;GO:0005913;GO:0010008;GO:0016020;GO:0030054;GO:0031090;GO:0031982;GO:0031988;GO:0032991;GO:0043226;GO:0043227;GO:0043228;GO:0043229;GO:0043230;GO:0043231;GO:0043232;GO:0043234;GO:0044421;GO:0044422;GO:0044424;GO:0044430;GO:0044440;GO:0044444;GO:0044446;GO:0044464;GO:0048471;GO:0055038;GO:0065010;GO:0070062;GO:…	GO:0001775;GO:0002376;GO:0006950;GO:0006974;GO:0007009;GO:0007165;GO:0009987;GO:0016043;GO:0016044;GO:0042221;GO:0050896;GO:0061024;GO:0065007	GO:0005634;GO:0005737;GO:0005813;GO:0005815;GO:0005886;GO:0016020;GO:0031982;GO:0032991;GO:0043226;GO:0043229;GO:0043230;GO:0043231;GO:0043232;GO:0043234;GO:0044464		4	4	4	16.3	16.3	16.3	40.703	0	29.15	28698000	14	12	-1.0005	-0.297507
RNA helicase	DDX39A	0.056571	1.24741	-0.763364	E2QY95;A0A5F4DD82	E2QY95	679	tr|E2QY95|E2QY95_CANLF RNA helicase OS=Canis lupus familiaris OX=9615 GN=DDX39A PE=4 SV=1	ENSCAFG00000016355	ENSCAFP00000024085	ENSCAFT00000025943	Color2 [DarkGray]	1	4					-1	biological regulation;cellular macromolecule metabolic process;cellular metabolic process;cellular nitrogen compound metabolic process;cellular process;cellular response to stimulus;cellular response to stress;establishment of localization;establishment of localization in cell;establishment of RNA localization;intracellular transport;macromolecule metabolic process;metabolic process;mRNA export f…	adenyl nucleotide binding;adenyl ribonucleotide binding;ATP binding;ATPase activity;ATPase activity, coupled;ATP-dependent helicase activity;ATP-dependent RNA helicase activity;binding;catalytic activity;helicase activity;hydrolase activity;hydrolase activity, acting on acid anhydrides;hydrolase activity, acting on acid anhydrides, in phosphorus-containing anhydrides;nucleoside-triphosphatase act…	cell part;cytoplasm;intracellular non-membrane-bounded organelle;intracellular organelle;intracellular organelle part;intracellular part;macromolecular complex;membrane;non-membrane-bounded organelle;nuclear part;nucleolus;organelle;organelle part;ribonucleoprotein complex;spliceosomal complex	biological regulation;cellular metabolic process;cellular nitrogen compound metabolic process;cellular process;establishment of localization;macromolecule metabolic process;metabolic process;mRNA metabolic process;mRNA processing;nitrogen compound metabolic process;nuclear transport;nucleobase-containing compound metabolic process;nucleobase-containing compound transport;nucleocytoplasmic transpo…	cell part;cytoplasm;intracellular non-membrane-bounded organelle;intracellular organelle;macromolecular complex;membrane;nucleolus;organelle;ribonucleoprotein complex;spliceosomal complex		DEAD;Helicase_C	AGCTCCT,MIR-28;ATP_DEPENDENT_HELICASE_ACTIVITY;ATP_DEPENDENT_RNA_HELICASE_ACTIVITY;ATPASE_ACTIVITY;ATPASE_ACTIVITY_COUPLED;BASAKI_YBX1_TARGETS_UP;BENPORATH_NANOG_TARGETS;BENPORATH_SOX2_TARGETS;BIOPOLYMER_METABOLIC_PROCESS;BLALOCK_ALZHEIMERS_DISEASE_UP;BLUM_RESPONSE_TO_SALIRASIB_DN;BROWNE_HCMV_INFECTION_14HR_UP;CAIRO_HEPATOBLASTOMA_CLASSES_UP;CELLULAR_LOCALIZATION;chr19p13;chr6p21;CTTTGA_V$LEF1_Q2…	ATP-binding;Completeproteome;Helicase;Hydrolase;Nucleotide-binding;Referenceproteome		GO:0000375;GO:0000377;GO:0000398;GO:0006139;GO:0006396;GO:0006397;GO:0006405;GO:0006406;GO:0006807;GO:0006810;GO:0006913;GO:0006950;GO:0006974;GO:0008152;GO:0008380;GO:0009987;GO:0010468;GO:0010501;GO:0015931;GO:0016070;GO:0016071;GO:0019222;GO:0033554;GO:0034641;GO:0043170;GO:0044237;GO:0044238;GO:0044260;GO:0046907;GO:0050657;GO:0050658;GO:0050789;GO:0050896;GO:0051028;GO:0051168;GO:0051169;GO:…	GO:0000166;GO:0003724;GO:0003824;GO:0004004;GO:0004386;GO:0005488;GO:0005524;GO:0008026;GO:0008186;GO:0016462;GO:0016787;GO:0016817;GO:0016818;GO:0016887;GO:0017076;GO:0017111;GO:0030554;GO:0032553;GO:0032555;GO:0032559;GO:0035639;GO:0042623;GO:0070035	GO:0005681;GO:0005730;GO:0005737;GO:0016020;GO:0030529;GO:0032991;GO:0043226;GO:0043228;GO:0043229;GO:0043232;GO:0044422;GO:0044424;GO:0044428;GO:0044446;GO:0044464	GO:0006139;GO:0006396;GO:0006397;GO:0006807;GO:0006810;GO:0006913;GO:0006950;GO:0006974;GO:0008152;GO:0008380;GO:0009987;GO:0015931;GO:0016070;GO:0016071;GO:0034641;GO:0043170;GO:0044237;GO:0044238;GO:0050896;GO:0051169;GO:0051234;GO:0065007	GO:0005681;GO:0005730;GO:0005737;GO:0016020;GO:0030529;GO:0032991;GO:0043226;GO:0043229;GO:0043232;GO:0044464		11	3	3	33.7	9.6	9.6	49.091	0	20.486	6978400	24	7	-1.73686	-1.71984
EMAP like 4	EML4	0.0580257	1.23638	-0.598627	A0A5F4D814;F1PY01;A0A5F4CBL6;A0A5F4D2S8;A0A5F4DH10	A0A5F4D814;F1PY01;A0A5F4CBL6;A0A5F4D2S8;A0A5F4DH10	320	tr|A0A5F4D814|A0A5F4D814_CANLF EMAP like 4 OS=Canis lupus familiaris OX=9615 GN=EML4 PE=3 SV=1;tr|F1PY01|F1PY01_CANLF EMAP like 4 OS=Canis lupus familiaris OX=9615 GN=EML4 PE=3 SV=2;tr|A0A5F4CBL6|A0A5F4CBL6_CANLF EMAP like 4 OS=Canis lupus familiaris OX=96	ENSCAFG00000006510	ENSCAFP00000009752	ENSCAFT00000010521	Color2 [DarkGray]	1	4					-1	biological regulation;negative regulation of biological process;negative regulation of cellular component organization;negative regulation of cellular process;negative regulation of cytoskeleton organization;negative regulation of microtubule depolymerization;negative regulation of microtubule polymerization or depolymerization;negative regulation of organelle organization;negative regulation of …		cell part;cytoskeletal part;intracellular non-membrane-bounded organelle;intracellular organelle;intracellular organelle part;intracellular part;membrane;mitotic spindle;non-membrane-bounded organelle;organelle;organelle part;spindle	biological regulation;regulation of organelle organization	cell part;intracellular non-membrane-bounded organelle;intracellular organelle;membrane;organelle		HELP;WD40	AAAGACA,MIR-511;ACACTAC,MIR-142-3P;ACAWYAAAG_UNKNOWN;ACCTGTTG_UNKNOWN;ACEVEDO_NORMAL_TISSUE_ADJACENT_TO_LIVER_TUMOR_DN;AGTCTTA,MIR-499;BOYAULT_LIVER_CANCER_SUBCLASS_G3_UP;BUYTAERT_PHOTODYNAMIC_THERAPY_STRESS_DN;CAGGTG_V$E12_Q6;CHANDRAN_METASTASIS_UP;chr2p21;CREIGHTON_ENDOCRINE_THERAPY_RESISTANCE_3;CTACTGT,MIR-199A;CTCCAAG,MIR-432;CTTTAAR_UNKNOWN;CTTTGA_V$LEF1_Q2;CTTTGT_V$LEF1_Q2;DARWICHE_PAPILLOM…	Completeproteome;Referenceproteome;Repeat;WDrepeat		GO:0007026;GO:0010639;GO:0031110;GO:0031111;GO:0031114;GO:0032886;GO:0033043;GO:0043242;GO:0043244;GO:0048519;GO:0048523;GO:0050789;GO:0050794;GO:0051128;GO:0051129;GO:0051493;GO:0051494;GO:0065007;GO:0070507		GO:0005819;GO:0016020;GO:0043226;GO:0043228;GO:0043229;GO:0043232;GO:0044422;GO:0044424;GO:0044430;GO:0044446;GO:0044464;GO:0072686	GO:0033043;GO:0065007	GO:0016020;GO:0043226;GO:0043229;GO:0043232;GO:0044464		10	10	10	12.8	12.8	12.8	106.73	0	69.178	46069000	55	22	-0.378158	-0.456168
Hydroxysteroid 17-beta dehydrogenase 10	HSD17B10	0.0596645	1.22428	1.93635	E2R9F5;A0A5F4BP05	E2R9F5;A0A5F4BP05	760	tr|E2R9F5|E2R9F5_CANLF Hydroxysteroid 17-beta dehydrogenase 10 OS=Canis lupus familiaris OX=9615 GN=HSD17B10 PE=3 SV=1;tr|A0A5F4BP05|A0A5F4BP05_CANLF Hydroxysteroid 17-beta dehydrogenase 10 OS=Canis lupus familiaris OX=9615 GN=HSD17B10 PE=4 SV=1	ENSCAFG00000016277	ENSCAFP00000023971	ENSCAFT00000025813	Color2 [DarkGray]	1	4					-1		3-hydroxyacyl-CoA dehydrogenase activity;catalytic activity;oxidoreductase activity;oxidoreductase activity, acting on CH-OH group of donors;oxidoreductase activity, acting on the CH-OH group of donors, NAD or NADP as acceptor	cell part;cytoplasmic part;endoplasmic reticulum;intracellular membrane-bounded organelle;intracellular organelle;intracellular organelle part;intracellular part;membrane;membrane-bounded organelle;mitochondrial inner membrane;mitochondrial membrane;mitochondrial part;organelle;organelle inner membrane;organelle membrane;organelle part		cell part;endoplasmic reticulum;intracellular membrane-bounded organelle;intracellular organelle;membrane;organelle	Alzheimer's disease;Valine, leucine and isoleucine degradation	adh_short	BOYAULT_LIVER_CANCER_SUBCLASS_G1_DN;BRUNO_HEMATOPOIESIS;chrxp11;CYCLIN_D1_KE_.V1_UP;CYCLIN_D1_UP.V1_UP;CYTOPLASM;CYTOPLASMIC_PART;DURCHDEWALD_SKIN_CARCINOGENESIS_UP;GATTGGY_V$NFY_Q6_01;GGGYGTGNY_UNKNOWN;GOLDRATH_NAIVE_VS_EFF_CD8_TCELL_UP;GOTZMANN_EPITHELIAL_TO_MESENCHYMAL_TRANSITION_DN;GSE13738_RESTING_VS_TCR_ACTIVATED_CD4_TCELL_DN;GSE14000_4H_VS_16H_LPS_DC_TRANSLATED_RNA_UP;GSE1460_INTRATHYMIC_T…	Completeproteome;Referenceproteome			GO:0003824;GO:0003857;GO:0016491;GO:0016614;GO:0016616	GO:0005743;GO:0005783;GO:0016020;GO:0019866;GO:0031090;GO:0031966;GO:0043226;GO:0043227;GO:0043229;GO:0043231;GO:0044422;GO:0044424;GO:0044429;GO:0044444;GO:0044446;GO:0044464		GO:0005783;GO:0016020;GO:0043226;GO:0043229;GO:0043231;GO:0044464		4	4	4	20.7	20.7	20.7	27.155	0	31.51	9930300	16	8	-0.918676	-0.411151
AP-3 complex subunit beta	AP3B1	0.0607229	1.21665	1.88812	F1PVY2;Q7YRF1;A0A5F4D678;A0A5F4BXD0;A0A5F4D670;A0A5F4DIH2;A0A5F4CQM5;A0A5F4CGG7;A0A5F4DIW1;A0A5F4BSR1;J9P1J6;F1P7W8;A0A5F4CU53	F1PVY2;Q7YRF1;A0A5F4D678;A0A5F4BXD0;A0A5F4D670;A0A5F4DIH2;A0A5F4CQM5;A0A5F4CGG7;A0A5F4DIW1	146	tr|F1PVY2|F1PVY2_CANLF AP-3 complex subunit beta OS=Canis lupus familiaris OX=9615 GN=AP3B1 PE=3 SV=3;sp|Q7YRF1|AP3B1_CANLF AP-3 complex subunit beta-1 OS=Canis lupus familiaris OX=9615 GN=AP3B1 PE=2 SV=1;tr|A0A5F4D678|A0A5F4D678_CANLF AP-3 complex subunit	ENSCAFG00000009207	ENSCAFP00000013540	ENSCAFT00000014640	Color2 [DarkGray]	1	4					-1	anterograde axon cargo transport;anterograde synaptic vesicle transport;antigen processing and presentation;antigen processing and presentation of exogenous antigen;antigen processing and presentation of lipid antigen via MHC class Ib;antigen processing and presentation via MHC class Ib;antigen processing and presentation, exogenous lipid antigen via MHC class Ib;axon cargo transport;biological r…		AP-3 adaptor complex;AP-type membrane coat adaptor complex;cell part;clathrin coated vesicle membrane;coated vesicle membrane;cytoplasmic part;cytoplasmic vesicle membrane;cytoplasmic vesicle part;Golgi apparatus;intracellular membrane-bounded organelle;intracellular organelle;intracellular organelle part;intracellular part;lysosomal membrane;macromolecular complex;membrane;membrane part;membrane…	biological regulation;cellular component movement;cellular component organization;cellular process;coagulation;cytoskeleton-dependent intracellular transport;establishment of localization;immune system process;multicellular organismal process;organelle organization;pigment granule organization;protein targeting;protein transport;regulation of body fluid levels;transport;vacuolar transport;vesicle…	AP-type membrane coat adaptor complex;cell part;Golgi apparatus;intracellular membrane-bounded organelle;intracellular organelle;macromolecular complex;membrane;organelle;protein complex	Lysosome	Adaptin_N;AP3B1_C;SEEEED	ACCAAAG,MIR-9;ACEVEDO_LIVER_TUMOR_VS_NORMAL_ADJACENT_TISSUE_UP;ATCATGA,MIR-433;BAELDE_DIABETIC_NEPHROPATHY_DN;BENPORATH_NANOG_TARGETS;BENPORATH_SOX2_TARGETS;BORCZUK_MALIGNANT_MESOTHELIOMA_UP;CELLULAR_LOCALIZATION;chr5q14;CYCLIN_D1_UP.V1_DN;CYTOPLASM;CYTOPLASMIC_PART;DACOSTA_UV_RESPONSE_VIA_ERCC3_DN;DIAZ_CHRONIC_MEYLOGENOUS_LEUKEMIA_UP;ESTABLISHMENT_OF_CELLULAR_LOCALIZATION;ESTABLISHMENT_OF_LOCALI…	Completeproteome;Cytoplasmicvesicle;Golgiapparatus;Membrane;Phosphoprotein;Proteintransport;Referenceproteome;Transport		GO:0002376;GO:0002475;GO:0002682;GO:0002684;GO:0002694;GO:0002696;GO:0006605;GO:0006622;GO:0006623;GO:0006810;GO:0006886;GO:0006928;GO:0006996;GO:0007017;GO:0007018;GO:0007034;GO:0007041;GO:0007596;GO:0007599;GO:0008088;GO:0008089;GO:0009987;GO:0010970;GO:0015031;GO:0016043;GO:0016050;GO:0016192;GO:0019882;GO:0019884;GO:0030705;GO:0032438;GO:0032501;GO:0045184;GO:0045580;GO:0045582;GO:0045595;GO:…		GO:0005765;GO:0005774;GO:0005794;GO:0012506;GO:0016020;GO:0030119;GO:0030123;GO:0030659;GO:0030662;GO:0030665;GO:0031090;GO:0032991;GO:0043226;GO:0043227;GO:0043229;GO:0043231;GO:0043234;GO:0044422;GO:0044424;GO:0044425;GO:0044433;GO:0044437;GO:0044444;GO:0044446;GO:0044464	GO:0002376;GO:0006605;GO:0006810;GO:0006928;GO:0006996;GO:0007034;GO:0009987;GO:0015031;GO:0016043;GO:0016050;GO:0016192;GO:0030705;GO:0032501;GO:0048753;GO:0050817;GO:0050878;GO:0051234;GO:0065007	GO:0005794;GO:0016020;GO:0030119;GO:0032991;GO:0043226;GO:0043229;GO:0043231;GO:0043234;GO:0044464	AP-3 complex subunit beta;AP-3 complex subunit beta-1	10	10	10	11.7	11.7	11.7	118.96	0	77.974	44765000	64	17	1.20106	0.425448
Hexokinase	HK1	0.0610527	1.2143	-0.755348	A0A5F4DB28;J9PBL1;A0A5F4C0F6;F1PPF7;A0A5F4DF18;A0A5F4CIW5;A0A5F4CZR0;J9JHN0	A0A5F4DB28;J9PBL1;A0A5F4C0F6;F1PPF7;A0A5F4DF18;A0A5F4CIW5	179	tr|A0A5F4DB28|A0A5F4DB28_CANLF Hexokinase OS=Canis lupus familiaris OX=9615 GN=HK1 PE=3 SV=1;tr|J9PBL1|J9PBL1_CANLF Hexokinase OS=Canis lupus familiaris OX=9615 GN=HK1 PE=3 SV=1;tr|A0A5F4C0F6|A0A5F4C0F6_CANLF Hexokinase OS=Canis lupus familiaris OX=9615 GN	ENSCAFG00000013917	ENSCAFP00000020540;ENSCAFP00000043192	ENSCAFT00000022120;ENSCAFT00000045763	Color2 [DarkGray]	1	4					-1	alcohol catabolic process;alcohol metabolic process;biological regulation;carbohydrate catabolic process;carbohydrate homeostasis;carbohydrate metabolic process;carbohydrate phosphorylation;catabolic process;cellular carbohydrate catabolic process;cellular carbohydrate metabolic process;cellular chemical homeostasis;cellular glucose homeostasis;cellular homeostasis;cellular metabolic process;cell…	adenyl nucleotide binding;adenyl ribonucleotide binding;ATP binding;binding;carbohydrate kinase activity;catalytic activity;fructokinase activity;glucokinase activity;hexokinase activity;kinase activity;mannokinase activity;nucleotide binding;phosphotransferase activity, alcohol group as acceptor;purine nucleotide binding;purine ribonucleoside triphosphate binding;purine ribonucleotide binding;ri…	cell part;cytoplasmic part;cytosol;intracellular membrane-bounded organelle;intracellular organelle;intracellular part;membrane part;membrane raft;membrane-bounded organelle;mitochondrion;organelle	alcohol metabolic process;biological regulation;carbohydrate metabolic process;catabolic process;cellular homeostasis;cellular metabolic process;cellular process;generation of precursor metabolites and energy;homeostatic process;metabolic process;phosphorus metabolic process;primary metabolic process;small molecule metabolic process	cell part;cytosol;intracellular membrane-bounded organelle;intracellular organelle;mitochondrion;organelle	Amino sugar and nucleotide sugar metabolism;Butirosin and neomycin biosynthesis;Carbohydrate digestion and absorption;Fructose and mannose metabolism;Galactose metabolism;Glycolysis / Gluconeogenesis;Insulin signaling pathway;Starch and sucrose metabolism;Streptomycin biosynthesis;Type II diabetes mellitus	Hexokinase_1;Hexokinase_2	ALCOHOL_METABOLIC_PROCESS;BIOCARTA_FEEDER_PATHWAY;BIOCARTA_GLYCOLYSIS_PATHWAY;BRUINS_UVC_RESPONSE_VIA_TP53_GROUP_D;CARBOHYDRATE_CATABOLIC_PROCESS;CARBOHYDRATE_KINASE_ACTIVITY;CARBOHYDRATE_METABOLIC_PROCESS;CATABOLIC_PROCESS;CELLULAR_CARBOHYDRATE_CATABOLIC_PROCESS;CELLULAR_CARBOHYDRATE_METABOLIC_PROCESS;CELLULAR_CATABOLIC_PROCESS;CELLULAR_MACROMOLECULE_CATABOLIC_PROCESS;chr10q22;DIAZ_CHRONIC_MEYLO…	ATP-binding;Completeproteome;Glycolysis;Kinase;Nucleotide-binding;Referenceproteome;Transferase		GO:0001678;GO:0005975;GO:0005996;GO:0006006;GO:0006007;GO:0006066;GO:0006091;GO:0006096;GO:0006793;GO:0006796;GO:0008152;GO:0009056;GO:0009987;GO:0016052;GO:0016310;GO:0019318;GO:0019320;GO:0019725;GO:0033500;GO:0042592;GO:0042593;GO:0044237;GO:0044238;GO:0044262;GO:0044275;GO:0044281;GO:0044282;GO:0046164;GO:0046365;GO:0046835;GO:0048878;GO:0051156;GO:0055082;GO:0065007;GO:0065008	GO:0000166;GO:0003824;GO:0004340;GO:0004396;GO:0005488;GO:0005524;GO:0008865;GO:0016301;GO:0016740;GO:0016772;GO:0016773;GO:0017076;GO:0019158;GO:0019200;GO:0030554;GO:0032553;GO:0032555;GO:0032559;GO:0035639	GO:0005739;GO:0005829;GO:0043226;GO:0043227;GO:0043229;GO:0043231;GO:0044424;GO:0044425;GO:0044444;GO:0044464;GO:0045121	GO:0005975;GO:0006066;GO:0006091;GO:0006793;GO:0008152;GO:0009056;GO:0009987;GO:0019725;GO:0042592;GO:0044237;GO:0044238;GO:0044281;GO:0065007	GO:0005739;GO:0005829;GO:0043226;GO:0043229;GO:0043231;GO:0044464	Hexokinase	13	13	11	17	17	14.2	102.2	0	88.65	74627000	53	30	0.411023	0.120271
Plectin	PLEC	0.0631013	1.19996	-1.00968	A0A5F4CGJ4;A0A5F4CLW4;A0A5F4CZB8;A0A5F4D2U7;A0A5F4DHX4;A0A5F4CWP7;F1PHS5;J9NZV2;A0A5F4D818;A0A5F4CWE4	A0A5F4CGJ4;A0A5F4CLW4;A0A5F4CZB8;A0A5F4D2U7;A0A5F4DHX4;A0A5F4CWP7;F1PHS5;J9NZV2;A0A5F4D818;A0A5F4CWE4	352	tr|A0A5F4CGJ4|A0A5F4CGJ4_CANLF Plectin OS=Canis lupus familiaris OX=9615 GN=PLEC PE=4 SV=1;tr|A0A5F4CLW4|A0A5F4CLW4_CANLF Plectin OS=Canis lupus familiaris OX=9615 GN=PLEC PE=4 SV=1;tr|A0A5F4CZB8|A0A5F4CZB8_CANLF Plectin OS=Canis lupus familiaris OX=9615 G	ENSCAFG00000001433	ENSCAFP00000002076;ENSCAFP00000038823	ENSCAFT00000002240;ENSCAFT00000047267	Color2 [DarkGray]	1	4					-1	cell junction assembly;cell junction organization;cell-substrate junction assembly;cellular component assembly;cellular component assembly at cellular level;cellular component organization;cellular component organization at cellular level;cellular component organization or biogenesis;cellular component organization or biogenesis at cellular level;cellular process;hemidesmosome assembly	structural constituent of muscle;structural molecule activity	adherens junction;anchoring junction;cell junction;cell part;cell-substrate adherens junction;cell-substrate junction;contractile fiber;cytoplasmic part;cytoskeleton;extracellular membrane-bounded organelle;extracellular organelle;extracellular region part;extracellular vesicular exosome;focal adhesion;hemidesmosome;intermediate filament cytoskeleton;intracellular non-membrane-bounded organelle;i…	cell junction organization;cellular component assembly;cellular component organization;cellular process	cell part;cytoskeleton;extracellular organelle;intracellular non-membrane-bounded organelle;intracellular organelle;membrane;organelle;plasma membrane;vesicle		CH;Plectin;S10_plectin;Spectrin	AAAYRNCTG_UNKNOWN;AAGCAAT,MIR-137;ALFANO_MYC_TARGETS;AMIT_EGF_RESPONSE_480_HELA;ARGGGTTAA_UNKNOWN;BENPORATH_EED_TARGETS;BENPORATH_ES_WITH_H3K27ME3;BENPORATH_PRC2_TARGETS;BENPORATH_SUZ12_TARGETS;BILD_MYC_ONCOGENIC_SIGNATURE;BLALOCK_ALZHEIMERS_DISEASE_UP;BROWNE_HCMV_INFECTION_14HR_DN;BROWNE_HCMV_INFECTION_16HR_DN;BROWNE_HCMV_INFECTION_4HR_DN;BRUINS_UVC_RESPONSE_VIA_TP53_GROUP_A;CAGCCTC,MIR-485-5P;C…	Actin-binding;Completeproteome;Referenceproteome;Repeat		GO:0007044;GO:0009987;GO:0016043;GO:0022607;GO:0031581;GO:0034329;GO:0034330;GO:0071840;GO:0071841;GO:0071842;GO:0071844	GO:0005198;GO:0008307	GO:0005856;GO:0005886;GO:0005912;GO:0005924;GO:0005925;GO:0016020;GO:0030054;GO:0030055;GO:0030056;GO:0031982;GO:0031988;GO:0042383;GO:0043226;GO:0043227;GO:0043228;GO:0043229;GO:0043230;GO:0043232;GO:0043292;GO:0044421;GO:0044424;GO:0044444;GO:0044464;GO:0045111;GO:0065010;GO:0070062;GO:0070161	GO:0009987;GO:0016043;GO:0022607;GO:0034330	GO:0005856;GO:0005886;GO:0016020;GO:0031982;GO:0043226;GO:0043229;GO:0043230;GO:0043232;GO:0044464		88	88	86	24.9	24.9	23.7	529.08	0	323.31	532210000	345	170	1.69998	1.25459
Phosphatidylinositol-4,5-bisphosphate 4-phosphatase	TMEM55B	0.0642827	1.19191	-2.32566	F1PQN6	F1PQN6	1038	tr|F1PQN6|F1PQN6_CANLF Phosphatidylinositol-4,5-bisphosphate 4-phosphatase OS=Canis lupus familiaris OX=9615 GN=OSGEP PE=4 SV=3	ENSCAFG00000005416	ENSCAFP00000008075	ENSCAFT00000008709	Color2 [DarkGray]	1	4					-1							Tmemb_55A	ACACTAC,MIR-142-3P;ACATTCC,MIR-1,MIR-206;AGGGCAG,MIR-18A;BENPORATH_NANOG_TARGETS;BENPORATH_SOX2_TARGETS;CHIBA_RESPONSE_TO_TSA;chr14q11;DODD_NASOPHARYNGEAL_CARCINOMA_UP;GCM_CHUK;GCM_CSNK1D;GCM_HBP1;GCM_NF2;GRADE_COLON_VS_RECTAL_CANCER_DN;GSE13493_DP_VS_CD4INTCD8POS_THYMOCYTE_UP;GSE14769_UNSTIM_VS_120MIN_LPS_BMDM_UP;GSE2706_R848_VS_R848_AND_LPS_2H_STIM_DC_UP;GSE27786_BCELL_VS_CD8_TCELL_UP;GSE28237_…	Completeproteome;Referenceproteome								2	2	2	9.8	9.8	9.8	36.512	0	14.82	8604200	18	4	-2.70387	-1.88495
Cytochrome P450 family 51 subfamily A member 1	CYP51A1	0.0715161	1.1456	-1.34782	E2RB98	E2RB98	774	tr|E2RB98|E2RB98_CANLF Cytochrome P450 family 51 subfamily A member 1 OS=Canis lupus familiaris OX=9615 GN=CYP51A1 PE=3 SV=3	ENSCAFG00000001945	ENSCAFP00000002855	ENSCAFT00000003074	Color2 [DarkGray]	1	4					-1	biosynthetic process;lipid biosynthetic process;lipid metabolic process;metabolic process;primary metabolic process;steroid biosynthetic process;steroid metabolic process	binding;catalytic activity;cation binding;demethylase activity;heme binding;ion binding;iron ion binding;metal ion binding;monooxygenase activity;oxidoreductase activity;oxidoreductase activity, acting on paired donors, with incorporation or reduction of molecular oxygen;oxidoreductase activity, acting on paired donors, with incorporation or reduction of molecular oxygen, NADH or NADPH as one don…	cell part;cytoplasmic part;endoplasmic reticulum;intracellular membrane-bounded organelle;intracellular organelle;intracellular part;membrane;membrane-bounded organelle;organelle	biosynthetic process;lipid metabolic process;metabolic process;primary metabolic process	cell part;endoplasmic reticulum;intracellular membrane-bounded organelle;intracellular organelle;membrane;organelle		p450	ACEVEDO_FGFR1_TARGETS_IN_PROSTATE_CANCER_MODEL_UP;ACEVEDO_LIVER_CANCER_UP;ACEVEDO_NORMAL_TISSUE_ADJACENT_TO_LIVER_TUMOR_UP;AKT_UP.V1_UP;ATCMNTCCGY_UNKNOWN;AZARE_NEOPLASTIC_TRANSFORMATION_BY_STAT3_DN;BAELDE_DIABETIC_NEPHROPATHY_DN;BERENJENO_TRANSFORMED_BY_RHOA_DN;BILBAN_B_CLL_LPL_UP;BRUINS_UVC_RESPONSE_VIA_TP53_GROUP_A;CAFFAREL_RESPONSE_TO_THC_DN;CAIRO_HEPATOBLASTOMA_UP;CASORELLI_ACUTE_PROMYELOCYT…	Completeproteome;Heme;Iron;Metal-binding;Monooxygenase;Oxidoreductase;Referenceproteome		GO:0006629;GO:0006694;GO:0008152;GO:0008202;GO:0008610;GO:0009058;GO:0044238	GO:0003824;GO:0004497;GO:0005488;GO:0005506;GO:0008398;GO:0016491;GO:0016705;GO:0016709;GO:0020037;GO:0032451;GO:0043167;GO:0043169;GO:0046872;GO:0046906;GO:0046914	GO:0005783;GO:0016020;GO:0043226;GO:0043227;GO:0043229;GO:0043231;GO:0044424;GO:0044444;GO:0044464	GO:0006629;GO:0008152;GO:0009058;GO:0044238	GO:0005783;GO:0016020;GO:0043226;GO:0043229;GO:0043231;GO:0044464		18	18	18	51	51	51	57.4	0	207.84	224050000	30	53	1.88317	2.13472
Engulfment and cell motility 3	ELMO3	0.073131	1.1359	1.798	F1P6Y1;E2REZ5;A0A5F4CZQ3	F1P6Y1;E2REZ5;A0A5F4CZQ3	490	tr|F1P6Y1|F1P6Y1_CANLF Engulfment and cell motility 3 OS=Canis lupus familiaris OX=9615 GN=ELMO3 PE=4 SV=3;tr|E2REZ5|E2REZ5_CANLF Engulfment and cell motility 3 OS=Canis lupus familiaris OX=9615 GN=ELMO3 PE=4 SV=3;tr|A0A5F4CZQ3|A0A5F4CZQ3_CANLF Engulfment	ENSCAFG00000020374	ENSCAFP00000030217;ENSCAFP00000030219	ENSCAFT00000032447;ENSCAFT00000032449	Color2 [DarkGray]	1	4					-1	cellular component organization;cellular component organization or biogenesis;cellular membrane organization;cellular process;endocytosis;establishment of localization;membrane invagination;membrane organization;phagocytosis;transport;vesicle-mediated transport		cell part;cytoskeleton;intracellular non-membrane-bounded organelle;intracellular organelle;intracellular part;non-membrane-bounded organelle;organelle	cellular component organization;cellular membrane organization;cellular process;endocytosis;establishment of localization;membrane invagination;membrane organization;transport;vesicle-mediated transport	cell part;cytoskeleton;intracellular non-membrane-bounded organelle;intracellular organelle;organelle		DUF3361;ELMO_CED12	CAGGTG_V$E12_Q6;CHARAFE_BREAST_CANCER_BASAL_VS_MESENCHYMAL_UP;CHARAFE_BREAST_CANCER_LUMINAL_VS_MESENCHYMAL_UP;chr16q22;COLDREN_GEFITINIB_RESISTANCE_DN;CTGCAGY_UNKNOWN;FOSTER_KDM1A_TARGETS_DN;GSE13229_IMM_VS_INTMATURE_NKCELL_UP;GSE14308_TH17_VS_INDUCED_TREG_DN;GSE14308_TH2_VS_TH17_UP;GSE14350_TREG_VS_TEFF_IN_IL2RB_KO_UP;GSE15324_NAIVE_VS_ACTIVATED_ELF4_KO_CD8_TCELL_UP;GSE17974_0H_VS_6H_IN_VITRO_AC…	Completeproteome;Referenceproteome		GO:0006810;GO:0006897;GO:0006909;GO:0009987;GO:0010324;GO:0016043;GO:0016044;GO:0016192;GO:0051234;GO:0061024;GO:0071840		GO:0005856;GO:0043226;GO:0043228;GO:0043229;GO:0043232;GO:0044424;GO:0044464	GO:0006810;GO:0006897;GO:0009987;GO:0010324;GO:0016043;GO:0016044;GO:0016192;GO:0051234;GO:0061024	GO:0005856;GO:0043226;GO:0043229;GO:0043232;GO:0044464		3	3	3	6.3	6.3	6.3	79.842	0	18.089	5089500	38	2	-1.89915	-0.935685
60S ribosomal protein L8	RPL8	0.0739743	1.13092	-0.833793	E2RIA8	E2RIA8	825	tr|E2RIA8|E2RIA8_CANLF 60S ribosomal protein L8 OS=Canis lupus familiaris OX=9615 GN=RPL8 PE=3 SV=1	ENSCAFG00000001677	ENSCAFP00000002440	ENSCAFT00000002627	Color2 [DarkGray]	1	4					-1	biosynthetic process;cellular biosynthetic process;cellular macromolecule biosynthetic process;cellular macromolecule metabolic process;cellular metabolic process;cellular process;cellular protein metabolic process;macromolecule biosynthetic process;macromolecule metabolic process;metabolic process;primary metabolic process;protein metabolic process;translation	structural constituent of ribosome;structural molecule activity	adherens junction;anchoring junction;cell junction;cell part;cell-substrate adherens junction;cell-substrate junction;cytosolic large ribosomal subunit;focal adhesion;intracellular non-membrane-bounded organelle;intracellular organelle;intracellular organelle part;intracellular part;large ribosomal subunit;macromolecular complex;membrane;non-membrane-bounded organelle;nuclear part;nucleolus;organ…	biosynthetic process;cellular metabolic process;cellular process;macromolecule metabolic process;metabolic process;primary metabolic process;protein metabolic process;translation	cell part;intracellular non-membrane-bounded organelle;intracellular organelle;macromolecular complex;membrane;nucleolus;organelle;ribonucleoprotein complex	Ribosome	Ribosomal_L2;Ribosomal_L2_C	AUNG_GASTRIC_CANCER;BENPORATH_MYC_MAX_TARGETS;BILANGES_SERUM_AND_RAPAMYCIN_SENSITIVE_GENES;BIOSYNTHETIC_PROCESS;BOYAULT_LIVER_CANCER_SUBCLASS_G3_UP;CAIRO_HEPATOBLASTOMA_CLASSES_UP;CELLULAR_BIOSYNTHETIC_PROCESS;CELLULAR_MACROMOLECULE_METABOLIC_PROCESS;CELLULAR_PROTEIN_METABOLIC_PROCESS;CHEMNITZ_RESPONSE_TO_PROSTAGLANDIN_E2_UP;chr8q24;DANG_BOUND_BY_MYC;ENK_UV_RESPONSE_KERATINOCYTE_UP;GGGCGGR_V$SP1_…	Completeproteome;Referenceproteome		GO:0006412;GO:0008152;GO:0009058;GO:0009059;GO:0009987;GO:0019538;GO:0034645;GO:0043170;GO:0044237;GO:0044238;GO:0044249;GO:0044260;GO:0044267	GO:0003735;GO:0005198	GO:0005730;GO:0005912;GO:0005924;GO:0005925;GO:0015934;GO:0016020;GO:0022625;GO:0030054;GO:0030055;GO:0030529;GO:0032991;GO:0043226;GO:0043228;GO:0043229;GO:0043232;GO:0044422;GO:0044424;GO:0044428;GO:0044446;GO:0044464;GO:0070161	GO:0006412;GO:0008152;GO:0009058;GO:0009987;GO:0019538;GO:0043170;GO:0044237;GO:0044238	GO:0005730;GO:0016020;GO:0030529;GO:0032991;GO:0043226;GO:0043229;GO:0043232;GO:0044464		5	5	5	24.1	24.1	24.1	28.024	0	37.112	122820000	13	21	1.86558	1.40729
ATP synthase subunit b	ATP5F1	0.0826481	1.08277	-1.00654	A0A5F4C5I6;E2QW06	A0A5F4C5I6;E2QW06	250	tr|A0A5F4C5I6|A0A5F4C5I6_CANLF ATP synthase subunit b OS=Canis lupus familiaris OX=9615 GN=ATP5PB PE=3 SV=1;tr|E2QW06|E2QW06_CANLF ATP synthase subunit b OS=Canis lupus familiaris OX=9615 GN=ATP5PB PE=3 SV=1	ENSCAFG00000019738	ENSCAFP00000029214	ENSCAFT00000031386	Color2 [DarkGray]	1	4					-1	anatomical structure development;ATP biosynthetic process;ATP metabolic process;ATP synthesis coupled proton transport;biosynthetic process;cation transport;cellular biosynthetic process;cellular metabolic process;cellular nitrogen compound biosynthetic process;cellular nitrogen compound metabolic process;cellular process;developmental process;energy coupled proton transport, down electrochemical…	ATPase activity;catalytic activity;cation transmembrane transporter activity;hydrogen ion transmembrane transporter activity;hydrolase activity;hydrolase activity, acting on acid anhydrides;hydrolase activity, acting on acid anhydrides, in phosphorus-containing anhydrides;inorganic cation transmembrane transporter activity;ion transmembrane transporter activity;monovalent inorganic cation transme…	cell part;cytoplasmic part;extracellular membrane-bounded organelle;extracellular organelle;extracellular region part;extracellular vesicular exosome;intracellular organelle part;intracellular part;macromolecular complex;membrane part;membrane-bounded organelle;membrane-bounded vesicle;mitochondrial membrane part;mitochondrial part;mitochondrial proton-transporting ATP synthase complex, coupling …	anatomical structure development;biosynthetic process;cellular metabolic process;cellular nitrogen compound metabolic process;cellular process;developmental process;establishment of localization;heterocycle metabolic process;hydrogen transport;ion transport;metabolic process;nitrogen compound metabolic process;nucleobase-containing compound metabolic process;nucleobase-containing small molecule m…	cell part;extracellular organelle;macromolecular complex;nucleoplasm;organelle;protein complex;vesicle	Alzheimer's disease;Huntington's disease;Oxidative phosphorylation;Parkinson's disease	Mt_ATP-synt_B	ASTON_MAJOR_DEPRESSIVE_DISORDER_UP;BENPORATH_NANOG_TARGETS;BENPORATH_SOX2_TARGETS;BLALOCK_ALZHEIMERS_DISEASE_DN;CACGTG_V$MYC_Q2;chr1p13;CYTOPLASM;CYTOPLASMIC_PART;DANG_BOUND_BY_MYC;GCCATNTTG_V$YY1_Q6;GCM_ACTG1;GCM_APEX1;GCM_BECN1;GCM_CBFB;GCM_CSNK2B;GCM_DDX5;GCM_HDAC1;GCM_NPM1;GCM_PPP1CC;GCM_PSME1;GCM_TPT1;GNF2_DAP3;GNF2_XRCC5;GSE13484_UNSTIM_VS_YF17D_VACCINE_STIM_PBMC_UP;GSE14000_4H_VS_16H_LPS_D…	Completeproteome;Referenceproteome		GO:0006139;GO:0006163;GO:0006164;GO:0006753;GO:0006754;GO:0006807;GO:0006810;GO:0006811;GO:0006812;GO:0006818;GO:0008152;GO:0009058;GO:0009117;GO:0009141;GO:0009142;GO:0009144;GO:0009145;GO:0009150;GO:0009152;GO:0009165;GO:0009199;GO:0009201;GO:0009205;GO:0009206;GO:0009259;GO:0009260;GO:0009987;GO:0015672;GO:0015985;GO:0015986;GO:0015992;GO:0018130;GO:0021762;GO:0032502;GO:0034220;GO:0034641;GO:…	GO:0003824;GO:0005215;GO:0008324;GO:0015075;GO:0015077;GO:0015078;GO:0016462;GO:0016787;GO:0016817;GO:0016818;GO:0016887;GO:0017111;GO:0022857;GO:0022890;GO:0022891;GO:0022892	GO:0000276;GO:0005654;GO:0031982;GO:0031988;GO:0032991;GO:0033177;GO:0043226;GO:0043227;GO:0043230;GO:0043234;GO:0044421;GO:0044422;GO:0044424;GO:0044425;GO:0044428;GO:0044429;GO:0044444;GO:0044446;GO:0044455;GO:0044464;GO:0045263;GO:0065010;GO:0070062	GO:0006139;GO:0006807;GO:0006810;GO:0006811;GO:0006818;GO:0008152;GO:0009058;GO:0009117;GO:0009987;GO:0032502;GO:0034641;GO:0044237;GO:0044238;GO:0044281;GO:0046483;GO:0048856;GO:0051234;GO:0055085;GO:0055086	GO:0005654;GO:0031982;GO:0032991;GO:0043226;GO:0043230;GO:0043234;GO:0044464		3	3	3	13.8	13.8	13.8	22.307	0	19.586	12399000	13	5	-1.39208	-1.12686
Annexin A10	ANXA10	0.0834956	1.07834	1.94452	F1PTL7	F1PTL7	1057	tr|F1PTL7|F1PTL7_CANLF Annexin A10 OS=Canis lupus familiaris OX=9615 GN=ANXA10 PE=3 SV=2	ENSCAFG00000008973	ENSCAFP00000013189	ENSCAFT00000014264	Color2 [DarkGray]	1	4					-1		binding;calcium ion binding;calcium-dependent phospholipid binding;cation binding;ion binding;lipid binding;metal ion binding;phospholipid binding	cell part;cytoplasmic part;intracellular membrane-bounded organelle;intracellular organelle;intracellular part;membrane-bounded organelle;mitochondrion;organelle		cell part;intracellular membrane-bounded organelle;intracellular organelle;mitochondrion;organelle		Annexin	ACEVEDO_LIVER_CANCER_DN;ACEVEDO_NORMAL_TISSUE_ADJACENT_TO_LIVER_TUMOR_DN;ATF2_S_UP.V1_DN;ATF2_UP.V1_DN;BRUECKNER_TARGETS_OF_MIRLET7A3_DN;BUYTAERT_PHOTODYNAMIC_THERAPY_STRESS_UP;CAIRO_HEPATOBLASTOMA_CLASSES_DN;CAIRO_HEPATOBLASTOMA_DN;CALCIUM_ION_BINDING;CATION_BINDING;chr4q32;GHANDHI_DIRECT_IRRADIATION_UP;GSE10325_CD4_TCELL_VS_LUPUS_CD4_TCELL_DN;GSE13493_DP_VS_CD4INTCD8POS_THYMOCYTE_UP;GSE14000_4H…	Annexin;Completeproteome;Referenceproteome;Repeat			GO:0005488;GO:0005509;GO:0005543;GO:0005544;GO:0008289;GO:0043167;GO:0043169;GO:0046872	GO:0005739;GO:0043226;GO:0043227;GO:0043229;GO:0043231;GO:0044424;GO:0044444;GO:0044464		GO:0005739;GO:0043226;GO:0043229;GO:0043231;GO:0044464		5	5	5	17.6	17.6	17.6	36.861	0	39.022	22251000	17	13	0.5168	1.11467
Sulfotransferase 1A1	SULT1A1	0.0840852	1.07528	1.29486	Q29476;A0A5S6DGY4	Q29476;A0A5S6DGY4	1244	sp|Q29476|ST1A1_CANLF Sulfotransferase 1A1 OS=Canis lupus familiaris OX=9615 GN=SULT1A1 PE=1 SV=1;tr|A0A5S6DGY4|A0A5S6DGY4_CANLF Sulfotransferase OS=Canis lupus familiaris OX=9615 GN=SULT1A1 PE=3 SV=1	ENSCAFG00000017122	ENSCAFP00000025221;ENSCAFP00000036703	ENSCAFT00000027121;ENSCAFT00000046198	Color2 [DarkGray]	1	4					-1	alcohol metabolic process;amine metabolic process;benzene-containing compound metabolic process;catecholamine metabolic process;catechol-containing compound metabolic process;cellular amine metabolic process;cellular aromatic compound metabolic process;cellular biogenic amine metabolic process;cellular metabolic process;cellular nitrogen compound metabolic process;cellular process;diol metabolic …	aryl sulfotransferase activity;binding;catalytic activity;nucleotide binding;sulfotransferase activity;transferase activity;transferase activity, transferring sulfur-containing groups	cell part;cytoplasm;intracellular part	alcohol metabolic process;amine metabolic process;cellular aromatic compound metabolic process;cellular metabolic process;cellular nitrogen compound metabolic process;cellular process;lipid metabolic process;metabolic process;nitrogen compound metabolic process;primary metabolic process;small molecule metabolic process	cell part;cytoplasm	Sulfur metabolism	Sulfotransfer_1	ACEVEDO_METHYLATED_IN_LIVER_CANCER_DN;AMBROSINI_FLAVOPIRIDOL_TREATMENT_TP53;AMINE_METABOLIC_PROCESS;BILBAN_B_CLL_LPL_DN;BREDEMEYER_RAG_SIGNALING_NOT_VIA_ATM_DN;BRUINS_UVC_RESPONSE_VIA_TP53_GROUP_B;BYSTRYKH_HEMATOPOIESIS_STEM_CELL_QTL_TRANS;chr16p12;DACOSTA_UV_RESPONSE_VIA_ERCC3_UP;DIAZ_CHRONIC_MEYLOGENOUS_LEUKEMIA_UP;DOANE_BREAST_CANCER_CLASSES_UP;ENGELMANN_CANCER_PROGENITORS_UP;ENK_UV_RESPONSE_E…	Catecholaminemetabolism;Completeproteome;Cytoplasm;Lipidmetabolism;Referenceproteome;Steroidmetabolism;Transferase		GO:0006066;GO:0006576;GO:0006584;GO:0006629;GO:0006725;GO:0006807;GO:0008152;GO:0008202;GO:0009308;GO:0009712;GO:0009987;GO:0018958;GO:0034311;GO:0034641;GO:0042537;GO:0044106;GO:0044237;GO:0044238;GO:0044281	GO:0000166;GO:0003824;GO:0004062;GO:0005488;GO:0008146;GO:0016740;GO:0016782	GO:0005737;GO:0044424;GO:0044464	GO:0006066;GO:0006629;GO:0006725;GO:0006807;GO:0008152;GO:0009308;GO:0009987;GO:0034641;GO:0044237;GO:0044238;GO:0044281	GO:0005737;GO:0044464	Sulfotransferase 1A1	12	12	12	50.5	50.5	50.5	34.115	0	92.291	114480000	18	32	1.68227	1.18158
RB binding protein 7, chromatin remodeling factor	RBBP7	0.0853026	1.06904	0.662055	E2RM49;E2RM67;A0A5F4D056;E2QXR8;A0A5F4D9P2;A0A5F4C6E0	E2RM49;E2RM67	859	tr|E2RM49|E2RM49_CANLF RB binding protein 7, chromatin remodeling factor OS=Canis lupus familiaris OX=9615 GN=RBBP7 PE=4 SV=1;tr|E2RM67|E2RM67_CANLF RB binding protein 7, chromatin remodeling factor OS=Canis lupus familiaris OX=9615 GN=RBBP7 PE=4 SV=1	ENSCAFG00000012688	ENSCAFP00000018764;ENSCAFP00000018786	ENSCAFT00000020227;ENSCAFT00000020249	Color2 [DarkGray]	1	4					-1	biological regulation;cellular heat acclimation;cellular process;cellular response to heat;cellular response to stimulus;cellular response to stress;heat acclimation;negative regulation of biological process;negative regulation of biosynthetic process;negative regulation of cell growth;negative regulation of cellular biosynthetic process;negative regulation of cellular macromolecule biosynthetic …	binding;nucleic acid binding;RNA binding	cell part;chromatin remodeling complex;ESC/E(Z) complex;histone deacetylase complex;histone methyltransferase complex;intracellular membrane-bounded organelle;intracellular organelle;intracellular organelle part;intracellular part;macromolecular complex;membrane-bounded organelle;methyltransferase complex;nuclear part;nucleoplasm part;nucleus;NuRD complex;organelle;organelle part;PcG protein comp…	biological regulation;cellular process;response to abiotic stimulus;response to heat;response to stimulus;response to stress	cell part;chromatin remodeling complex;histone methyltransferase complex;intracellular membrane-bounded organelle;intracellular organelle;macromolecular complex;nucleus;organelle;PcG protein complex;protein complex;transcriptional repressor complex		CAF1C_H4-bd;WD40	ACEVEDO_LIVER_CANCER_UP;ACEVEDO_LIVER_TUMOR_VS_NORMAL_ADJACENT_TISSUE_UP;AGCACTT,MIR-93,MIR-302A,MIR-302B,MIR-302C,MIR-302D,MIR-372,MIR-373,MIR-520E,MIR-520A,MIR-526B,MIR-520B,MIR-520C,MIR-520D;ALFANO_MYC_TARGETS;BENPORATH_ES_WITH_H3K27ME3;BENPORATH_SUZ12_TARGETS;BLALOCK_ALZHEIMERS_DISEASE_DN;BLUM_RESPONSE_TO_SALIRASIB_DN;CACGTG_V$MYC_Q2;CAGCTG_V$AP4_Q5;CAGGTG_V$E12_Q6;CARD_MIR302A_TARGETS;CELL_P…	Completeproteome;Nucleus;Referenceproteome;Repeat;WDrepeat		GO:0000122;GO:0001558;GO:0006355;GO:0006357;GO:0006950;GO:0009266;GO:0009408;GO:0009628;GO:0009889;GO:0009890;GO:0009892;GO:0009987;GO:0010286;GO:0010468;GO:0010556;GO:0010558;GO:0010605;GO:0010629;GO:0019219;GO:0019222;GO:0030308;GO:0031323;GO:0031324;GO:0031326;GO:0031327;GO:0033554;GO:0034605;GO:0040008;GO:0045892;GO:0045926;GO:0045934;GO:0048519;GO:0048523;GO:0050789;GO:0050794;GO:0050896;GO:…	GO:0003676;GO:0003723;GO:0005488	GO:0000118;GO:0005634;GO:0016581;GO:0016585;GO:0017053;GO:0031519;GO:0032991;GO:0034708;GO:0035097;GO:0035098;GO:0043226;GO:0043227;GO:0043229;GO:0043231;GO:0043234;GO:0044422;GO:0044424;GO:0044428;GO:0044446;GO:0044451;GO:0044464	GO:0006950;GO:0009408;GO:0009628;GO:0009987;GO:0050896;GO:0065007	GO:0005634;GO:0016585;GO:0017053;GO:0031519;GO:0032991;GO:0035097;GO:0043226;GO:0043229;GO:0043231;GO:0043234;GO:0044464		4	4	4	13.6	13.6	13.6	47.834	0	22.722	6488700	18	4	-1.46038	-1.04882
LLGL scribble cell polarity complex component 1	LLGL1	0.0871991	1.05949	1.42098	A0A5F4D4G2;E2RPS3	A0A5F4D4G2;E2RPS3	511	tr|A0A5F4D4G2|A0A5F4D4G2_CANLF LLGL scribble cell polarity complex component 1 OS=Canis lupus familiaris OX=9615 GN=LLGL1 PE=3 SV=1;tr|E2RPS3|E2RPS3_CANLF LLGL scribble cell polarity complex component 1 OS=Canis lupus familiaris OX=9615 GN=LLGL1 PE=3 SV=3	ENSCAFG00000018305	ENSCAFP00000027044	ENSCAFT00000029085	Color2 [DarkGray]	1	4					-1	actin cytoskeleton organization;actin filament-based process;cellular component assembly;cellular component organization;cellular component organization at cellular level;cellular component organization or biogenesis;cellular component organization or biogenesis at cellular level;cellular process;cortical actin cytoskeleton organization;cortical cytoskeleton organization;cytoskeleton organization…		cell cortex part;cell part;cortical actin cytoskeleton;cortical cytoskeleton;cytoplasmic part;cytoskeletal part;cytoskeleton;intracellular non-membrane-bounded organelle;intracellular organelle;intracellular organelle part;intracellular part;myelin sheath abaxonal region;non-membrane-bounded organelle;organelle;organelle part	cellular component assembly;cellular component organization;cellular process;cytoskeleton organization;establishment or maintenance of cell polarity;macromolecular complex assembly;organelle organization;protein complex assembly	cell part;cytoskeleton;intracellular non-membrane-bounded organelle;intracellular organelle;organelle		LLGL	ACTIN_CYTOSKELETON;ACTIN_CYTOSKELETON_ORGANIZATION_AND_BIOGENESIS;ACTIN_FILAMENT_BASED_PROCESS;BARIS_THYROID_CANCER_DN;CAMPS_COLON_CANCER_COPY_NUMBER_UP;CELL_CORTEX;CELL_CORTEX_PART;CELLULAR_COMPONENT_ASSEMBLY;CHIN_BREAST_CANCER_COPY_NUMBER_DN;chr17p11;CORTICAL_ACTIN_CYTOSKELETON;CORTICAL_CYTOSKELETON;CTTTGT_V$LEF1_Q2;CYTOPLASM;CYTOPLASMIC_PART;CYTOSKELETAL_PART;CYTOSKELETON;CYTOSKELETON_ORGANIZA…	Completeproteome;Referenceproteome;WDrepeat		GO:0006461;GO:0006996;GO:0007010;GO:0007163;GO:0009987;GO:0016043;GO:0022607;GO:0030011;GO:0030029;GO:0030036;GO:0030865;GO:0030866;GO:0035088;GO:0035090;GO:0043933;GO:0061245;GO:0065003;GO:0071822;GO:0071840;GO:0071841;GO:0071842		GO:0005856;GO:0030863;GO:0030864;GO:0035748;GO:0043226;GO:0043228;GO:0043229;GO:0043232;GO:0044422;GO:0044424;GO:0044430;GO:0044444;GO:0044446;GO:0044448;GO:0044464	GO:0006461;GO:0006996;GO:0007010;GO:0007163;GO:0009987;GO:0016043;GO:0022607;GO:0065003	GO:0005856;GO:0043226;GO:0043229;GO:0043232;GO:0044464		3	3	3	4.2	4.2	4.2	125.39	0	25.439	11406000	51	3	-0.306183	-0.0529777
RuvB-like helicase	RUVBL1	0.0880924	1.05506	-0.800127	E2RQC9	E2RQC9	883	tr|E2RQC9|E2RQC9_CANLF RuvB-like helicase OS=Canis lupus familiaris OX=9615 GN=RUVBL1 PE=3 SV=2	ENSCAFG00000004123	ENSCAFP00000006114	ENSCAFT00000006605	Color2 [DarkGray]	1	4					-1	cellular component organization;cellular component organization at cellular level;cellular component organization or biogenesis;cellular component organization or biogenesis at cellular level;cellular macromolecule metabolic process;cellular metabolic process;cellular process;cellular protein metabolic process;chromatin modification;chromatin organization;chromosome organization;covalent chromati…	5'-3' DNA helicase activity;adenyl nucleotide binding;adenyl ribonucleotide binding;ATP binding;ATPase activity;ATPase activity, coupled;ATP-dependent 5'-3' DNA helicase activity;ATP-dependent DNA helicase activity;ATP-dependent helicase activity;binding;catalytic activity;DNA helicase activity;DNA-dependent ATPase activity;helicase activity;hydrolase activity;hydrolase activity, acting on acid a…	cell part;chromatin remodeling complex;chromosomal part;cytoplasmic part;DNA helicase complex;extracellular membrane-bounded organelle;extracellular organelle;extracellular region part;extracellular vesicular exosome;Golgi apparatus;H4/H2A histone acetyltransferase complex;histone acetyltransferase complex;histone methyltransferase complex;Ino80 complex;intracellular membrane-bounded organelle;in…	cellular component organization;cellular metabolic process;cellular process;chromatin modification;chromatin organization;chromosome organization;histone modification;macromolecule metabolic process;macromolecule modification;metabolic process;organelle organization;peptidyl-amino acid modification;primary metabolic process;protein acylation;protein metabolic process;protein modification process	cell part;chromatin remodeling complex;DNA helicase complex;extracellular organelle;Golgi apparatus;histone methyltransferase complex;intracellular membrane-bounded organelle;intracellular organelle;macromolecular complex;organelle;protein complex;vesicle	Wnt signaling pathway	TIP49	ALFANO_MYC_TARGETS;ATPASE_ACTIVITY;BENPORATH_ES_1;BHAT_ESR1_TARGETS_VIA_AKT1_UP;BIOPOLYMER_METABOLIC_PROCESS;BRUINS_UVC_RESPONSE_LATE;CAIRO_HEPATOBLASTOMA_CLASSES_UP;CAMP_UP.V1_UP;CHANG_CORE_SERUM_RESPONSE_UP;chr3q21;DIAZ_CHRONIC_MEYLOGENOUS_LEUKEMIA_UP;DNA_HELICASE_ACTIVITY;DUTERTRE_ESTRADIOL_RESPONSE_6HR_UP;ENK_UV_RESPONSE_EPIDERMIS_UP;ENK_UV_RESPONSE_KERATINOCYTE_DN;FEVR_CTNNB1_TARGETS_DN;GAME…	ATP-binding;Completeproteome;Nucleotide-binding;Referenceproteome		GO:0006325;GO:0006464;GO:0006473;GO:0006475;GO:0006996;GO:0008152;GO:0009987;GO:0016043;GO:0016568;GO:0016569;GO:0016570;GO:0016573;GO:0018193;GO:0018205;GO:0018393;GO:0018394;GO:0019538;GO:0043170;GO:0043412;GO:0043543;GO:0043967;GO:0043968;GO:0044237;GO:0044238;GO:0044260;GO:0044267;GO:0051276;GO:0071840;GO:0071841;GO:0071842	GO:0000166;GO:0003678;GO:0003824;GO:0004003;GO:0004386;GO:0005488;GO:0005524;GO:0008026;GO:0008094;GO:0016462;GO:0016787;GO:0016817;GO:0016818;GO:0016887;GO:0017076;GO:0017111;GO:0030554;GO:0032553;GO:0032555;GO:0032559;GO:0035639;GO:0042623;GO:0043139;GO:0043141;GO:0070035	GO:0000123;GO:0000812;GO:0005794;GO:0016585;GO:0031011;GO:0031982;GO:0031988;GO:0032991;GO:0033202;GO:0034708;GO:0035097;GO:0035267;GO:0043189;GO:0043226;GO:0043227;GO:0043229;GO:0043230;GO:0043231;GO:0043234;GO:0044421;GO:0044422;GO:0044424;GO:0044427;GO:0044428;GO:0044444;GO:0044446;GO:0044451;GO:0044454;GO:0044464;GO:0065010;GO:0070062;GO:0071339	GO:0006325;GO:0006464;GO:0006996;GO:0008152;GO:0009987;GO:0016043;GO:0016568;GO:0016570;GO:0018193;GO:0019538;GO:0043170;GO:0043412;GO:0043543;GO:0044237;GO:0044238;GO:0051276	GO:0005794;GO:0016585;GO:0031982;GO:0032991;GO:0033202;GO:0035097;GO:0043226;GO:0043229;GO:0043230;GO:0043231;GO:0043234;GO:0044464		7	7	7	20.8	20.8	20.8	50.227	0	45.125	25990000	24	13	-0.527206	-0.98035
Lysosomal associated membrane protein 2	LAMP2	0.089757	1.04693	-2.01118	E2RNJ1;E2RNJ3;A0A5F4D7F5;A0A5F4CY73;A0A5F4BQK3	E2RNJ1;E2RNJ3;A0A5F4D7F5;A0A5F4CY73;A0A5F4BQK3	35	tr|E2RNJ1|E2RNJ1_CANLF Lysosomal associated membrane protein 2 OS=Canis lupus familiaris OX=9615 GN=LAMP2 PE=3 SV=2;tr|E2RNJ3|E2RNJ3_CANLF Lysosomal associated membrane protein 2 OS=Canis lupus familiaris OX=9615 GN=LAMP2 PE=3 SV=1;tr|A0A5F4D7F5|A0A5F4D7F5	ENSCAFG00000018510	ENSCAFP00000027327;ENSCAFP00000027329	ENSCAFT00000029391;ENSCAFT00000029393	Color2 [DarkGray]	1	4					-1	biological regulation;posttranscriptional regulation of gene expression;protein stabilization;regulation of biological process;regulation of biological quality;regulation of gene expression;regulation of macromolecule metabolic process;regulation of metabolic process;regulation of protein stability		cell part;cytoplasmic part;cytoplasmic vesicle membrane;cytoplasmic vesicle part;endocytic vesicle membrane;endosomal part;endosome membrane;extracellular membrane-bounded organelle;extracellular organelle;extracellular region part;extracellular vesicular exosome;intracellular organelle part;intracellular part;late endosome membrane;lysosomal membrane;membrane;membrane-bounded organelle;membrane-…	biological regulation;regulation of protein stability	cell part;extracellular organelle;membrane;organelle;vesicle	ko05152;Lysosome;Phagosome	Lamp	AACTTT_UNKNOWN;APPEL_IMATINIB_RESPONSE;ASTON_MAJOR_DEPRESSIVE_DISORDER_DN;ATACCTC,MIR-202;BAE_BRCA1_TARGETS_UP;BASAKI_YBX1_TARGETS_DN;BERENJENO_TRANSFORMED_BY_RHOA_DN;BORCZUK_MALIGNANT_MESOTHELIOMA_UP;BURTON_ADIPOGENESIS_8;CATGTAA,MIR-496;CATTTCA,MIR-203;CELL_FRACTION;CHEN_METABOLIC_SYNDROM_NETWORK;CHIARADONNA_NEOPLASTIC_TRANSFORMATION_CDC25_UP;chrxq24;COLINA_TARGETS_OF_4EBP1_AND_4EBP2;CREIGHTON_…	Completeproteome;Referenceproteome		GO:0010468;GO:0010608;GO:0019222;GO:0031647;GO:0050789;GO:0050821;GO:0060255;GO:0065007;GO:0065008		GO:0005765;GO:0005774;GO:0010008;GO:0012506;GO:0016020;GO:0030659;GO:0030666;GO:0030667;GO:0030670;GO:0031088;GO:0031090;GO:0031902;GO:0031982;GO:0031988;GO:0043226;GO:0043227;GO:0043230;GO:0044421;GO:0044422;GO:0044424;GO:0044433;GO:0044437;GO:0044440;GO:0044444;GO:0044446;GO:0044464;GO:0065010;GO:0070062	GO:0031647;GO:0065007	GO:0016020;GO:0031982;GO:0043226;GO:0043230;GO:0044464		3	3	3	7.3	7.3	7.3	45.135	0	18.682	16035000	18	6	-1.60223	-1.66296
Trifunctional purine biosynthetic protein adenosine-3	LOC487740	0.0918129	1.0371	-0.491349	J9P7I4;F1PTG8;J9NUS5	J9P7I4;F1PTG8;J9NUS5	1056	tr|J9P7I4|J9P7I4_CANLF Trifunctional purine biosynthetic protein adenosine-3 OS=Canis lupus familiaris OX=9615 GN=LOC100856570 PE=3 SV=2;tr|F1PTG8|F1PTG8_CANLF Trifunctional purine biosynthetic protein adenosine-3 OS=Canis lupus familiaris OX=9615 GN=LOC10	ENSCAFG00000009235;ENSCAFG00000030829	ENSCAFP00000013625;ENSCAFP00000036914;ENSCAFP00000041621	ENSCAFT00000014731;ENSCAFT00000045808;ENSCAFT00000047378	Color2 [DarkGray]	1	4					-1	biosynthetic process;cellular aromatic compound metabolic process;cellular biosynthetic process;cellular metabolic process;cellular nitrogen compound biosynthetic process;cellular nitrogen compound metabolic process;cellular process;'de novo' IMP biosynthetic process;heterocycle biosynthetic process;heterocycle metabolic process;IMP biosynthetic process;IMP metabolic process;metabolic process;nit…	adenyl nucleotide binding;adenyl ribonucleotide binding;ATP binding;binding;catalytic activity;cation binding;cyclo-ligase activity;hydroxymethyl-, formyl- and related transferase activity;ion binding;ligase activity;ligase activity, forming carbon-nitrogen bonds;metal ion binding;methyltransferase activity;nucleotide binding;phosphoribosylamine-glycine ligase activity;phosphoribosylformylglycina…	cell part;cytoplasm;intracellular part	biosynthetic process;cellular aromatic compound metabolic process;cellular metabolic process;cellular nitrogen compound metabolic process;cellular process;heterocycle metabolic process;metabolic process;nitrogen compound metabolic process;nucleobase-containing compound metabolic process;nucleobase-containing small molecule metabolic process;nucleotide metabolic process;pigment metabolic process;p…	cell part;cytoplasm		AIRS;AIRS_C;Formyl_trans_N;GARS_A;GARS_C;GARS_N		Completeproteome;Referenceproteome		GO:0006139;GO:0006144;GO:0006163;GO:0006164;GO:0006188;GO:0006189;GO:0006725;GO:0006753;GO:0006807;GO:0008152;GO:0009058;GO:0009112;GO:0009113;GO:0009117;GO:0009123;GO:0009124;GO:0009126;GO:0009127;GO:0009150;GO:0009152;GO:0009156;GO:0009161;GO:0009165;GO:0009167;GO:0009168;GO:0009259;GO:0009260;GO:0009987;GO:0018130;GO:0034641;GO:0034654;GO:0042440;GO:0044237;GO:0044238;GO:0044249;GO:0044271;GO:…	GO:0000166;GO:0003824;GO:0004637;GO:0004641;GO:0004644;GO:0005488;GO:0005524;GO:0008168;GO:0016740;GO:0016741;GO:0016742;GO:0016874;GO:0016879;GO:0016882;GO:0017076;GO:0030554;GO:0032553;GO:0032555;GO:0032559;GO:0035639;GO:0043167;GO:0043169;GO:0046872	GO:0005737;GO:0044424;GO:0044464	GO:0006139;GO:0006725;GO:0006807;GO:0008152;GO:0009058;GO:0009117;GO:0009987;GO:0034641;GO:0042440;GO:0044237;GO:0044238;GO:0044281;GO:0046483;GO:0055086	GO:0005737;GO:0044464		9	9	9	12.7	12.7	12.7	103.36	0	73.133	93109000	54	27	1.19634	1.43856
Endoplasmin	HSP90B1	0.092198	1.03528	-0.692587	F1P8N6;P41148;A0A5F4CUB2	F1P8N6;P41148;A0A5F4CUB2	450	tr|F1P8N6|F1P8N6_CANLF Endoplasmin OS=Canis lupus familiaris OX=9615 GN=HSP90B1 PE=3 SV=1;sp|P41148|ENPL_CANLF Endoplasmin OS=Canis lupus familiaris OX=9615 GN=HSP90B1 PE=1 SV=1;tr|A0A5F4CUB2|A0A5F4CUB2_CANLF Endoplasmin OS=Canis lupus familiaris OX=9615 G	ENSCAFG00000007427	ENSCAFP00000011044	ENSCAFT00000011910	Color2 [DarkGray]	1	4					-1	actin cytoskeleton organization;actin filament organization;actin filament-based process;actin rod assembly;biological regulation;catabolic process;cellular catabolic process;cellular component assembly;cellular component assembly at cellular level;cellular component organization;cellular component organization at cellular level;cellular component organization or biogenesis;cellular component org…	adenyl nucleotide binding;adenyl ribonucleotide binding;ATP binding;binding;nucleic acid binding;nucleotide binding;purine nucleotide binding;purine ribonucleoside triphosphate binding;purine ribonucleotide binding;ribonucleotide binding;RNA binding;virion binding	adherens junction;anchoring junction;cell junction;cell part;cell-substrate adherens junction;cell-substrate junction;cytoplasmic membrane-bounded vesicle;cytoplasmic part;cytoplasmic vesicle;cytosol;endoplasmic reticulum;endoplasmic reticulum lumen;endoplasmic reticulum membrane;endoplasmic reticulum part;extracellular matrix;extracellular membrane-bounded organelle;extracellular organelle;extra…	biological regulation;catabolic process;cellular component assembly;cellular component organization;cellular metabolic process;cellular process;cytoskeleton organization;macromolecule metabolic process;metabolic process;organelle organization;primary metabolic process;protein folding;protein metabolic process;proteolysis;proteolysis involved in cellular protein catabolic process;response to chemi…	cell part;cytoplasmic membrane-bounded vesicle;cytosol;endoplasmic reticulum;extracellular matrix;extracellular organelle;intracellular membrane-bounded organelle;intracellular organelle;membrane;midbody;nucleus;organelle;plasma membrane;vesicle	NOD-like receptor signaling pathway;Pathways in cancer;Plant-pathogen interaction;Prostate cancer;Protein processing in endoplasmic reticulum	HSP90	ANTI_APOPTOSIS;APOPTOSIS_GO;BAELDE_DIABETIC_NEPHROPATHY_DN;BASSO_CD40_SIGNALING_UP;BENPORATH_MYC_MAX_TARGETS;BENPORATH_SOX2_TARGETS;BLUM_RESPONSE_TO_SALIRASIB_UP;CALCIUM_ION_BINDING;CAMP_UP.V1_UP;CATION_BINDING;CELL_DEVELOPMENT;CELL_FRACTION;CHAUHAN_RESPONSE_TO_METHOXYESTRADIOL_DN;CHIARADONNA_NEOPLASTIC_TRANSFORMATION_CDC25_UP;chr12q24;CYTOPLASM;CYTOPLASMIC_PART;CYTOSOL;DANG_BOUND_BY_MYC;DE_YY1_T…	3D-structure;Acetylation;ATP-binding;Calcium;Chaperone;Completeproteome;Directproteinsequencing;Disulfidebond;Endoplasmicreticulum;Glycoprotein;Nucleotide-binding;Phosphoprotein;Referenceproteome;Sarcoplasmicreticulum;Signal		GO:0001666;GO:0006457;GO:0006508;GO:0006511;GO:0006950;GO:0006996;GO:0007010;GO:0007015;GO:0008152;GO:0009056;GO:0009057;GO:0009987;GO:0010033;GO:0010498;GO:0010921;GO:0010941;GO:0016043;GO:0019220;GO:0019222;GO:0019538;GO:0019941;GO:0022607;GO:0030029;GO:0030036;GO:0030433;GO:0031247;GO:0031323;GO:0033198;GO:0035303;GO:0042221;GO:0042981;GO:0043066;GO:0043067;GO:0043069;GO:0043161;GO:0043170;GO:…	GO:0000166;GO:0003676;GO:0003723;GO:0005488;GO:0005524;GO:0017076;GO:0030554;GO:0032553;GO:0032555;GO:0032559;GO:0035639;GO:0046790	GO:0005634;GO:0005783;GO:0005788;GO:0005789;GO:0005829;GO:0005886;GO:0005912;GO:0005924;GO:0005925;GO:0016020;GO:0016023;GO:0016529;GO:0030054;GO:0030055;GO:0030496;GO:0031012;GO:0031090;GO:0031410;GO:0031974;GO:0031982;GO:0031988;GO:0042470;GO:0043226;GO:0043227;GO:0043229;GO:0043230;GO:0043231;GO:0043233;GO:0044421;GO:0044422;GO:0044424;GO:0044425;GO:0044432;GO:0044444;GO:0044446;GO:0044464;GO:…	GO:0006457;GO:0006508;GO:0006950;GO:0006996;GO:0007010;GO:0008152;GO:0009056;GO:0009987;GO:0016043;GO:0019538;GO:0022607;GO:0042221;GO:0043170;GO:0044237;GO:0044238;GO:0050896;GO:0051603;GO:0065007	GO:0005634;GO:0005783;GO:0005829;GO:0005886;GO:0016020;GO:0016023;GO:0030496;GO:0031012;GO:0031982;GO:0043226;GO:0043229;GO:0043230;GO:0043231;GO:0044464	Endoplasmin	19	18	18	27.9	26.4	26.4	92.384	0	159.37	153630000	48	52	0.682207	0.688609
40S ribosomal protein SA	RPSA	0.0925048	1.03384	-1.01571	J9JHJ2;A0A5F4CSS4;A0A5F4CFH6;A0A5F4C3X6;A0A5F4D830;A0A5F4DA18	J9JHJ2;A0A5F4CSS4;A0A5F4CFH6;A0A5F4C3X6	1172	tr|J9JHJ2|J9JHJ2_CANLF 40S ribosomal protein SA OS=Canis lupus familiaris OX=9615 GN=RPSA PE=3 SV=1;tr|A0A5F4CSS4|A0A5F4CSS4_CANLF 40S_SA_C domain-containing protein OS=Canis lupus familiaris OX=9615 PE=3 SV=1;tr|A0A5F4CFH6|A0A5F4CFH6_CANLF 40S ribosomal p	ENSCAFG00000005101	ENSCAFP00000035922	ENSCAFT00000048108	Color2 [DarkGray]	1	4					-1	biological adhesion;biosynthetic process;cell adhesion;cellular biosynthetic process;cellular component assembly;cellular component assembly at cellular level;cellular component organization;cellular component organization at cellular level;cellular component organization or biogenesis;cellular component organization or biogenesis at cellular level;cellular macromolecular complex assembly;cellula…	laminin receptor activity;receptor activity;structural constituent of ribosome;structural molecule activity	cell part;cytosolic small ribosomal subunit;intracellular membrane-bounded organelle;intracellular organelle;intracellular organelle part;intracellular part;macromolecular complex;membrane;membrane-bounded organelle;nucleus;organelle;organelle part;plasma membrane;ribonucleoprotein complex;small ribosomal subunit	biological adhesion;biosynthetic process;cell adhesion;cellular component assembly;cellular component organization;cellular macromolecular complex assembly;cellular metabolic process;cellular process;macromolecular complex assembly;macromolecule metabolic process;metabolic process;primary metabolic process;protein metabolic process;ribonucleoprotein complex assembly;translation	cell part;intracellular membrane-bounded organelle;intracellular organelle;macromolecular complex;membrane;nucleus;organelle;plasma membrane;ribonucleoprotein complex;small ribosomal subunit	Ribosome	Ribosomal_S2	BOHN_PRIMARY_IMMUNODEFICIENCY_SYNDROM_UP;BRUINS_UVC_RESPONSE_EARLY_LATE;CHNG_MULTIPLE_MYELOMA_HYPERPLOID_UP;chr3p21;CUI_TCF21_TARGETS_2_UP;CYTOPLASM;DAZARD_RESPONSE_TO_UV_NHEK_UP;GCM_CSNK2B;GCM_NPM1;GCM_TPT1;GNF2_DAP3;GNF2_EIF3S6;GNF2_FBL;GNF2_NPM1;GNF2_ST13;GOTZMANN_EPITHELIAL_TO_MESENCHYMAL_TRANSITION_UP;GSE10325_BCELL_VS_LUPUS_BCELL_UP;GSE10325_BCELL_VS_MYELOID_UP;GSE10325_LUPUS_BCELL_VS_LUPUS…	Acetylation;Cellmembrane;Completeproteome;Cytoplasm;Membrane;Nucleus;Receptor;Referenceproteome;Repeat;Ribonucleoprotein;Ribosomalprotein		GO:0000028;GO:0006412;GO:0007155;GO:0008152;GO:0009058;GO:0009059;GO:0009987;GO:0016043;GO:0019538;GO:0022607;GO:0022610;GO:0022618;GO:0034621;GO:0034622;GO:0034645;GO:0043170;GO:0043933;GO:0044237;GO:0044238;GO:0044249;GO:0044260;GO:0044267;GO:0065003;GO:0071826;GO:0071840;GO:0071841;GO:0071842;GO:0071844	GO:0003735;GO:0004872;GO:0005055;GO:0005198	GO:0005634;GO:0005886;GO:0015935;GO:0016020;GO:0022627;GO:0030529;GO:0032991;GO:0043226;GO:0043227;GO:0043229;GO:0043231;GO:0044422;GO:0044424;GO:0044446;GO:0044464	GO:0006412;GO:0007155;GO:0008152;GO:0009058;GO:0009987;GO:0016043;GO:0019538;GO:0022607;GO:0022610;GO:0022618;GO:0034622;GO:0043170;GO:0044237;GO:0044238;GO:0065003	GO:0005634;GO:0005886;GO:0015935;GO:0016020;GO:0030529;GO:0032991;GO:0043226;GO:0043229;GO:0043231;GO:0044464	40S ribosomal protein SA	7	7	7	41	41	41	32.898	0	73.492	68344000	15	14	0.501324	0.263253
Pyridoxal dependent decarboxylase domain containing 1	PDXDC1	0.0927802	1.03254	1.91603	A0A5F4C0N0;A0A5F4D3N2;A0A5F4DDG6;A0A5F4CCZ8;A0A5F4CL28;A0A5F4CU54;F1PRF8;A0A5F4CZ99	A0A5F4C0N0;A0A5F4D3N2;A0A5F4DDG6;A0A5F4CCZ8;A0A5F4CL28;A0A5F4CU54;F1PRF8;A0A5F4CZ99	182	tr|A0A5F4C0N0|A0A5F4C0N0_CANLF Pyridoxal dependent decarboxylase domain containing 1 OS=Canis lupus familiaris OX=9615 GN=PDXDC1 PE=4 SV=1;tr|A0A5F4D3N2|A0A5F4D3N2_CANLF Pyridoxal dependent decarboxylase domain containing 1 OS=Canis lupus familiaris OX=961	ENSCAFG00000018760	ENSCAFP00000027685	ENSCAFT00000029789	Color2 [DarkGray]	1	4					-1	carboxylic acid metabolic process;cellular ketone metabolic process;cellular metabolic process;cellular process;metabolic process;organic acid metabolic process;oxoacid metabolic process;small molecule metabolic process	binding;carbon-carbon lyase activity;carboxy-lyase activity;catalytic activity;cofactor binding;lyase activity;pyridoxal phosphate binding;vitamin B6 binding;vitamin binding	cell part;cytoplasmic part;Golgi apparatus;intracellular membrane-bounded organelle;intracellular organelle;intracellular part;membrane-bounded organelle;organelle	cellular ketone metabolic process;cellular metabolic process;cellular process;metabolic process;organic acid metabolic process;small molecule metabolic process	cell part;Golgi apparatus;intracellular membrane-bounded organelle;intracellular organelle;organelle		Pyridoxal_deC	BREDEMEYER_RAG_SIGNALING_NOT_VIA_ATM_DN;BREDEMEYER_RAG_SIGNALING_VIA_ATM_NOT_VIA_NFKB_DN;BRUINS_UVC_RESPONSE_VIA_TP53_GROUP_A;BYSTRYKH_HEMATOPOIESIS_STEM_CELL_AND_BRAIN_QTL_CIS;BYSTRYKH_HEMATOPOIESIS_STEM_CELL_AND_BRAIN_QTL_TRANS;BYSTRYKH_HEMATOPOIESIS_STEM_CELL_QTL_CIS;BYSTRYKH_HEMATOPOIESIS_STEM_CELL_QTL_TRANS;CAMPS_COLON_CANCER_COPY_NUMBER_DN;CGTSACG_V$PAX3_B;CHARAFE_BREAST_CANCER_LUMINAL_VS_M…	Completeproteome;Lyase;Pyridoxalphosphate;Referenceproteome		GO:0006082;GO:0008152;GO:0009987;GO:0019752;GO:0042180;GO:0043436;GO:0044237;GO:0044281	GO:0003824;GO:0005488;GO:0016829;GO:0016830;GO:0016831;GO:0019842;GO:0030170;GO:0048037;GO:0070279	GO:0005794;GO:0043226;GO:0043227;GO:0043229;GO:0043231;GO:0044424;GO:0044444;GO:0044464	GO:0006082;GO:0008152;GO:0009987;GO:0042180;GO:0044237;GO:0044281	GO:0005794;GO:0043226;GO:0043229;GO:0043231;GO:0044464		4	4	4	8.8	8.8	8.8	76.636	0	26.7	10110000	39	4	0.0611805	-0.952533
RNA helicase	DDX23	0.0932919	1.03016	0.587725	E2RTL6	E2RTL6	909	tr|E2RTL6|E2RTL6_CANLF RNA helicase OS=Canis lupus familiaris OX=9615 GN=DDX23 PE=4 SV=2	ENSCAFG00000025422	ENSCAFP00000012855	ENSCAFT00000013894	Color2 [DarkGray]	1	4					-1	cellular macromolecule metabolic process;cellular metabolic process;cellular nitrogen compound metabolic process;cellular process;macromolecule metabolic process;metabolic process;nitrogen compound metabolic process;nucleic acid metabolic process;nucleobase-containing compound metabolic process;primary metabolic process;RNA metabolic process;RNA processing;RNA secondary structure unwinding;RNA sp…	adenyl nucleotide binding;adenyl ribonucleotide binding;ATP binding;ATPase activity;ATPase activity, coupled;ATP-dependent helicase activity;ATP-dependent RNA helicase activity;binding;catalytic activity;helicase activity;hydrolase activity;hydrolase activity, acting on acid anhydrides;hydrolase activity, acting on acid anhydrides, in phosphorus-containing anhydrides;nucleoside-triphosphatase act…	catalytic step 2 spliceosome;cell part;cytoplasm;cytoplasmic part;extracellular membrane-bounded organelle;extracellular organelle;extracellular region part;extracellular vesicular exosome;intracellular membrane-bounded organelle;intracellular non-membrane-bounded organelle;intracellular organelle;intracellular organelle part;intracellular part;macromolecular complex;membrane;membrane-bounded org…	cellular metabolic process;cellular nitrogen compound metabolic process;cellular process;macromolecule metabolic process;metabolic process;nitrogen compound metabolic process;nucleobase-containing compound metabolic process;primary metabolic process;RNA metabolic process;RNA processing;RNA splicing	cell part;cytoplasm;extracellular organelle;intracellular membrane-bounded organelle;intracellular non-membrane-bounded organelle;intracellular organelle;macromolecular complex;membrane;mitochondrion;nucleolus;nucleoplasm;organelle;plasma membrane;ribonucleoprotein complex;small nuclear ribonucleoprotein complex;spliceosomal complex;vesicle	Spliceosome	DEAD;Helicase_C	AACYNNNNTTCCS_UNKNOWN;AGUIRRE_PANCREATIC_CANCER_COPY_NUMBER_DN;ASTON_MAJOR_DEPRESSIVE_DISORDER_UP;ATP_DEPENDENT_HELICASE_ACTIVITY;ATP_DEPENDENT_RNA_HELICASE_ACTIVITY;ATPASE_ACTIVITY;ATPASE_ACTIVITY_COUPLED;BENPORATH_NANOG_TARGETS;BIOPOLYMER_METABOLIC_PROCESS;BLUM_RESPONSE_TO_SALIRASIB_DN;BROWNE_HCMV_INFECTION_1HR_DN;BROWNE_HCMV_INFECTION_4HR_DN;CAMP_UP.V1_UP;chr12q13;DIAZ_CHRONIC_MEYLOGENOUS_LEUK…	ATP-binding;Completeproteome;Helicase;Hydrolase;Nucleotide-binding;Referenceproteome		GO:0000375;GO:0006139;GO:0006396;GO:0006807;GO:0008152;GO:0008380;GO:0009987;GO:0010501;GO:0016070;GO:0034641;GO:0043170;GO:0044237;GO:0044238;GO:0044260;GO:0090304	GO:0000166;GO:0003724;GO:0003824;GO:0004004;GO:0004386;GO:0005488;GO:0005524;GO:0008026;GO:0008186;GO:0016462;GO:0016787;GO:0016817;GO:0016818;GO:0016887;GO:0017076;GO:0017111;GO:0030554;GO:0032553;GO:0032555;GO:0032559;GO:0035639;GO:0042623;GO:0070035	GO:0005654;GO:0005681;GO:0005682;GO:0005730;GO:0005737;GO:0005739;GO:0005886;GO:0016020;GO:0030529;GO:0030532;GO:0031982;GO:0031988;GO:0032991;GO:0043226;GO:0043227;GO:0043228;GO:0043229;GO:0043230;GO:0043231;GO:0043232;GO:0044421;GO:0044422;GO:0044424;GO:0044428;GO:0044444;GO:0044446;GO:0044464;GO:0065010;GO:0070062;GO:0071013	GO:0006139;GO:0006396;GO:0006807;GO:0008152;GO:0008380;GO:0009987;GO:0016070;GO:0034641;GO:0043170;GO:0044237;GO:0044238	GO:0005654;GO:0005681;GO:0005730;GO:0005737;GO:0005739;GO:0005886;GO:0016020;GO:0030529;GO:0030532;GO:0031982;GO:0032991;GO:0043226;GO:0043229;GO:0043230;GO:0043231;GO:0043232;GO:0044464		9	9	9	12.7	12.7	12.7	96.098	0	54.624	29406000	54	16	-0.097942	-0.437762
Actinin alpha 4		0.0950488	1.02205	0.947347	A0A5F4DC86	A0A5F4DC86	554	tr|A0A5F4DC86|A0A5F4DC86_CANLF Actinin alpha 4 OS=Canis lupus familiaris OX=9615 GN=ACTN4 PE=4 SV=1				Color2 [DarkGray]	1	4					-1																	31	2	0	59.8	4.2	0	79.988	0	13.475	36990000	44	6	2.10168	1.87495
Calcyclin-binding protein	CACYBP	0.0951759	1.02147	-0.911642	J9P4U8	J9P4U8	1208	tr|J9P4U8|J9P4U8_CANLF Calcyclin-binding protein OS=Canis lupus familiaris OX=9615 GN=CACYBP PE=4 SV=1	ENSCAFG00000029016	ENSCAFP00000040621	ENSCAFT00000048584	Color2 [DarkGray]	1	4					-1			beta-catenin destruction complex;cell part;cytoplasmic part;extracellular membrane-bounded organelle;extracellular organelle;extracellular region part;extracellular vesicular exosome;intracellular organelle part;intracellular part;macromolecular complex;membrane-bounded organelle;membrane-bounded vesicle;membrane-enclosed lumen;nuclear envelope lumen;nuclear part;nucleoplasm;organelle;organelle e…		cell part;extracellular organelle;macromolecular complex;nucleoplasm;organelle;protein complex;vesicle		CS;SGS;Siah-Interact_N	BASAKI_YBX1_TARGETS_UP;BENPORATH_MYC_MAX_TARGETS;BERENJENO_TRANSFORMED_BY_RHOA_UP;BLALOCK_ALZHEIMERS_DISEASE_DN;BLALOCK_ALZHEIMERS_DISEASE_INCIPIENT_DN;BOYAULT_LIVER_CANCER_SUBCLASS_G123_UP;CHARAFE_BREAST_CANCER_LUMINAL_VS_BASAL_UP;CHICAS_RB1_TARGETS_GROWING;CHICAS_RB1_TARGETS_SENESCENT;CHNG_MULTIPLE_MYELOMA_HYPERPLOID_DN;chr1q24;DANG_BOUND_BY_MYC;DARWICHE_PAPILLOMA_RISK_HIGH_UP;DARWICHE_PAPILLOM…	Completeproteome;Referenceproteome				GO:0005641;GO:0005654;GO:0030877;GO:0031970;GO:0031974;GO:0031982;GO:0031988;GO:0032991;GO:0043226;GO:0043227;GO:0043230;GO:0043234;GO:0044421;GO:0044422;GO:0044424;GO:0044428;GO:0044444;GO:0044446;GO:0044464;GO:0065010;GO:0070062		GO:0005654;GO:0031982;GO:0032991;GO:0043226;GO:0043230;GO:0043234;GO:0044464		5	5	5	13.5	13.5	13.5	41.385	0	28.504	13441000	26	7	-1.14976	-1.532
Receptor tyrosine-protein kinase erbB-2	ERBB2	0.0966899	1.01462	2.64018	O18735;F1PIQ9;A0A5F4DGC1;A0A5F4CMD5;A0A5F4CWU5;A0A5F4CNL1;A0A5F4D8Q5;F1PQ05;A0A5F4DIS9;A0A5F4BXE2;A0A5F4BW02;A0A5F4BQY4;A0A5F4C1W1	O18735;F1PIQ9;A0A5F4DGC1;A0A5F4CMD5	988	sp|O18735|ERBB2_CANLF Receptor tyrosine-protein kinase erbB-2 OS=Canis lupus familiaris OX=9615 GN=ERBB2 PE=2 SV=1;tr|F1PIQ9|F1PIQ9_CANLF Receptor protein-tyrosine kinase OS=Canis lupus familiaris OX=9615 GN=ERBB2 PE=4 SV=3;tr|A0A5F4DGC1|A0A5F4DGC1_CANLF R	ENSCAFG00000016351	ENSCAFP00000024079	ENSCAFT00000025936	Color2 [DarkGray]	1	4					-1	anatomical structure development;axon ensheathment;axon guidance;biological regulation;biosynthetic process;cell differentiation;cell surface receptor linked signaling pathway;cellular biosynthetic process;cellular component organization;cellular component organization or biogenesis;cellular developmental process;cellular macromolecule biosynthetic process;cellular macromolecule metabolic process…	adenyl nucleotide binding;adenyl ribonucleotide binding;ATP binding;binding;catalytic activity;enzyme binding;kinase activity;molecular transducer activity;nucleotide binding;phosphotransferase activity, alcohol group as acceptor;protein binding;protein kinase activity;protein tyrosine kinase activity;purine nucleotide binding;purine ribonucleoside triphosphate binding;purine ribonucleotide bindi…	apical plasma membrane;basolateral plasma membrane;cell part;cytoplasmic part;cytoplasmic vesicle;endosomal part;endosome membrane;integral to membrane;intracellular membrane-bounded organelle;intracellular organelle;intracellular organelle part;intracellular part;intrinsic to membrane;macromolecular complex;membrane;membrane part;membrane-bounded organelle;nucleus;organelle;organelle membrane;or…	anatomical structure development;biological regulation;biosynthetic process;cell differentiation;cellular component organization;cellular metabolic process;cellular nitrogen compound metabolic process;cellular process;developmental process;locomotion;macromolecule metabolic process;macromolecule modification;metabolic process;nitrogen compound metabolic process;nucleobase-containing compound meta…	cell part;intracellular membrane-bounded organelle;intracellular organelle;macromolecular complex;membrane;nucleus;organelle;plasma membrane;protein complex;receptor complex;vesicle	Adherens junction;Bladder cancer;Calcium signaling pathway;Endometrial cancer;ErbB signaling pathway;Focal adhesion;Non-small cell lung cancer;Pancreatic cancer;Pathways in cancer;Prostate cancer	Furin-like;Pkinase_Tyr;Recep_L_domain	AACTTT_UNKNOWN;ANATOMICAL_STRUCTURE_DEVELOPMENT;BARIS_THYROID_CANCER_DN;BENPORATH_ES_1;BENPORATH_NANOG_TARGETS;BENPORATH_SOX2_TARGETS;BERTUCCI_INVASIVE_CARCINOMA_DUCTAL_VS_LOBULAR_UP;BIOPOLYMER_METABOLIC_PROCESS;BIOPOLYMER_MODIFICATION;BREUHAHN_GROWTH_FACTOR_SIGNALING_IN_LIVER_CANCER;BROWNE_HCMV_INFECTION_14HR_DN;BROWNE_HCMV_INFECTION_48HR_DN;CELL_PROLIFERATION_GO_0008283;CELL_SURFACE_RECEPTOR_LI…	Activator;ATP-binding;Cellmembrane;Completeproteome;Cytoplasm;Disulfidebond;Glycoprotein;Kinase;Membrane;Nucleotide-binding;Nucleus;Phosphoprotein;Receptor;Referenceproteome;Signal;Transcription;Transcriptionregulation;Transferase;Transmembrane;Transmembranehelix;Tyrosine-proteinkinase		GO:0001558;GO:0001932;GO:0002682;GO:0002683;GO:0002694;GO:0002695;GO:0006139;GO:0006351;GO:0006355;GO:0006356;GO:0006359;GO:0006417;GO:0006464;GO:0006468;GO:0006793;GO:0006796;GO:0006807;GO:0006935;GO:0006950;GO:0007165;GO:0007166;GO:0007167;GO:0007169;GO:0007272;GO:0007411;GO:0007422;GO:0007507;GO:0007528;GO:0008045;GO:0008152;GO:0008284;GO:0008285;GO:0008366;GO:0009058;GO:0009059;GO:0009605;GO:…	GO:0000166;GO:0001042;GO:0003824;GO:0004672;GO:0004713;GO:0004714;GO:0004716;GO:0004871;GO:0004872;GO:0004888;GO:0005057;GO:0005488;GO:0005515;GO:0005524;GO:0016301;GO:0016740;GO:0016772;GO:0016773;GO:0017076;GO:0019199;GO:0019899;GO:0030554;GO:0032553;GO:0032555;GO:0032559;GO:0035639;GO:0038023;GO:0043175;GO:0060089;GO:0070063	GO:0005634;GO:0005886;GO:0010008;GO:0016020;GO:0016021;GO:0016323;GO:0016324;GO:0031090;GO:0031224;GO:0031410;GO:0031982;GO:0032991;GO:0043226;GO:0043227;GO:0043229;GO:0043231;GO:0043234;GO:0043235;GO:0044422;GO:0044424;GO:0044425;GO:0044440;GO:0044444;GO:0044446;GO:0044459;GO:0044464;GO:0048471	GO:0006139;GO:0006417;GO:0006464;GO:0006468;GO:0006793;GO:0006807;GO:0006950;GO:0007165;GO:0008152;GO:0009058;GO:0009605;GO:0009987;GO:0016043;GO:0016070;GO:0019538;GO:0030154;GO:0031399;GO:0032502;GO:0034641;GO:0040011;GO:0042221;GO:0043170;GO:0043412;GO:0044237;GO:0044238;GO:0048856;GO:0050896;GO:0065007	GO:0005634;GO:0005886;GO:0016020;GO:0031982;GO:0032991;GO:0043226;GO:0043229;GO:0043231;GO:0043234;GO:0043235;GO:0044464	Receptor protein-tyrosine kinase;Receptor tyrosine-protein kinase erbB-2	4	4	3	4.5	4.5	3.6	137.99	0	26.36	11504000	56	6	-0.215744	-0.729423
40S ribosomal protein S18	RPS18	0.0974948	1.01102	-0.560066	Q5TJE9	Q5TJE9	1246	sp|Q5TJE9|RS18_CANLF 40S ribosomal protein S18 OS=Canis lupus familiaris OX=9615 GN=RPS18 PE=1 SV=3	ENSCAFG00000000950	ENSCAFP00000001357	ENSCAFT00000001473	Color2 [DarkGray]	1	4					-1	biosynthetic process;cellular biosynthetic process;cellular component biogenesis;cellular component biogenesis at cellular level;cellular component organization or biogenesis;cellular component organization or biogenesis at cellular level;cellular macromolecule biosynthetic process;cellular macromolecule metabolic process;cellular metabolic process;cellular process;cellular protein metabolic proc…	binding;nucleic acid binding;RNA binding;rRNA binding;structural constituent of ribosome;structural molecule activity	adherens junction;anchoring junction;cell junction;cell part;cell-substrate adherens junction;cell-substrate junction;cytoplasmic part;cytosol;cytosolic small ribosomal subunit;extracellular membrane-bounded organelle;extracellular organelle;extracellular region part;extracellular vesicular exosome;focal adhesion;intracellular membrane-bounded organelle;intracellular organelle;intracellular organ…	biosynthetic process;cellular metabolic process;cellular process;macromolecule metabolic process;metabolic process;primary metabolic process;protein metabolic process;ribosome biogenesis;translation	cell part;cytosol;extracellular organelle;intracellular membrane-bounded organelle;intracellular organelle;macromolecular complex;membrane;nucleus;organelle;ribonucleoprotein complex;small ribosomal subunit;vesicle	Ribosome	Ribosomal_S13	BENPORATH_NANOG_TARGETS;BENPORATH_NOS_TARGETS;BENPORATH_OCT4_TARGETS;BENPORATH_SOX2_TARGETS;BILANGES_SERUM_SENSITIVE_GENES;chr6p21;FIGUEROA_AML_METHYLATION_CLUSTER_1_DN;GCANCTGNY_V$MYOD_Q6;GCM_NPM1;GCM_TPT1;GNF2_EIF3S6;GNF2_TPT1;GOLDRATH_EFF_VS_MEMORY_CD8_TCELL_DN;GRAESSMANN_APOPTOSIS_BY_SERUM_DEPRIVATION_UP;GSE10239_NAIVE_VS_DAY4.5_EFF_CD8_TCELL_UP;GSE12845_IGD_POS_BLOOD_VS_PRE_GC_TONSIL_BCELL_U…	3D-structure;Acetylation;Completeproteome;Cytoplasm;Referenceproteome;Ribonucleoprotein;Ribosomalprotein;RNA-binding;rRNA-binding		GO:0006412;GO:0008152;GO:0009058;GO:0009059;GO:0009987;GO:0019538;GO:0022613;GO:0034645;GO:0042254;GO:0043170;GO:0044085;GO:0044237;GO:0044238;GO:0044249;GO:0044260;GO:0044267;GO:0071840;GO:0071841;GO:0071843	GO:0003676;GO:0003723;GO:0003735;GO:0005198;GO:0005488;GO:0019843	GO:0005634;GO:0005829;GO:0005912;GO:0005924;GO:0005925;GO:0015935;GO:0016020;GO:0022627;GO:0030054;GO:0030055;GO:0030529;GO:0031982;GO:0031988;GO:0032991;GO:0043226;GO:0043227;GO:0043229;GO:0043230;GO:0043231;GO:0044421;GO:0044422;GO:0044424;GO:0044444;GO:0044446;GO:0044464;GO:0065010;GO:0070062;GO:0070161	GO:0006412;GO:0008152;GO:0009058;GO:0009987;GO:0019538;GO:0042254;GO:0043170;GO:0044237;GO:0044238	GO:0005634;GO:0005829;GO:0015935;GO:0016020;GO:0030529;GO:0031982;GO:0032991;GO:0043226;GO:0043229;GO:0043230;GO:0043231;GO:0044464	40S ribosomal protein S18	5	5	2	32.9	32.9	15.1	17.718	0	29.368	42899000	12	12	0.564339	0.450553
Synaptophysin like 1	SYPL1	0.100502	0.997824	0.46443	E2RC10	E2RC10	780	tr|E2RC10|E2RC10_CANLF Synaptophysin like 1 OS=Canis lupus familiaris OX=9615 GN=SYPL1 PE=3 SV=3	ENSCAFG00000004000	ENSCAFP00000005932	ENSCAFT00000006408	Color2 [DarkGray]	1	4					-1		transporter activity	cell part;clathrin-coated vesicle;coated vesicle;cytoplasmic membrane-bounded vesicle;cytoplasmic part;cytoplasmic vesicle;cytoplasmic vesicle part;extracellular membrane-bounded organelle;extracellular organelle;extracellular region part;extracellular vesicular exosome;integral to membrane;integral to organelle membrane;integral to synaptic vesicle membrane;intracellular membrane-bounded organel…		cell part;cytoplasmic membrane-bounded vesicle;extracellular organelle;intracellular membrane-bounded organelle;intracellular organelle;organelle;vesicle		MARVEL	ACACTAC,MIR-142-3P;AGCATTA,MIR-155;AGUIRRE_PANCREATIC_CANCER_COPY_NUMBER_UP;BENPORATH_MYC_MAX_TARGETS;BYSTRYKH_HEMATOPOIESIS_STEM_CELL_AND_BRAIN_QTL_TRANS;CAMP_UP.V1_DN;CELL_CELL_SIGNALING;CHIANG_LIVER_CANCER_SUBCLASS_UNANNOTATED_DN;chr7q22;CYCLIN_D1_UP.V1_DN;DANG_BOUND_BY_MYC;ENK_UV_RESPONSE_KERATINOCYTE_DN;FLECHNER_BIOPSY_KIDNEY_TRANSPLANT_OK_VS_DONOR_UP;FLECHNER_BIOPSY_KIDNEY_TRANSPLANT_REJECT…	Completeproteome;Membrane;Referenceproteome;Transmembrane;Transmembranehelix			GO:0005215	GO:0008021;GO:0016021;GO:0016023;GO:0030135;GO:0030136;GO:0030141;GO:0030285;GO:0031224;GO:0031300;GO:0031301;GO:0031410;GO:0031982;GO:0031988;GO:0043226;GO:0043227;GO:0043229;GO:0043230;GO:0043231;GO:0044421;GO:0044422;GO:0044424;GO:0044425;GO:0044433;GO:0044444;GO:0044446;GO:0044456;GO:0044464;GO:0065010;GO:0070062		GO:0016023;GO:0031982;GO:0043226;GO:0043229;GO:0043230;GO:0043231;GO:0044464		2	2	2	16.6	16.6	16.6	23.619	0	13.006	8360500	8	4	-0.385694	-0.643077
Carnosine dipeptidase 2	CNDP2	0.100565	0.997552	-1.83245	E2R134	E2R134	707	tr|E2R134|E2R134_CANLF Carnosine dipeptidase 2 OS=Canis lupus familiaris OX=9615 GN=CNDP2 PE=3 SV=2	ENSCAFG00000023363	ENSCAFP00000000037	ENSCAFT00000000040	Color2 [DarkGray]	1	4					-1		catalytic activity;dipeptidase activity;exopeptidase activity;hydrolase activity;metallopeptidase activity;peptidase activity;peptidase activity, acting on L-amino acid peptides;tripeptidase activity	extracellular membrane-bounded organelle;extracellular organelle;extracellular region part;extracellular vesicular exosome;membrane-bounded organelle;membrane-bounded vesicle;organelle;vesicle		extracellular organelle;organelle;vesicle		M20_dimer;Peptidase_M20	ACEVEDO_NORMAL_TISSUE_ADJACENT_TO_LIVER_TUMOR_DN;BENPORATH_MYC_MAX_TARGETS;BROWN_MYELOID_CELL_DEVELOPMENT_UP;CAMP_UP.V1_UP;CHEN_METABOLIC_SYNDROM_NETWORK;chr18q22;CHUNG_BLISTER_CYTOTOXICITY_UP;CREIGHTON_ENDOCRINE_THERAPY_RESISTANCE_3;CUI_TCF21_TARGETS_2_UP;DANG_BOUND_BY_MYC;GARY_CD5_TARGETS_DN;GRAESSMANN_APOPTOSIS_BY_SERUM_DEPRIVATION_DN;GRAESSMANN_RESPONSE_TO_MC_AND_SERUM_DEPRIVATION_DN;GSE13306…	Completeproteome;Referenceproteome			GO:0003824;GO:0008233;GO:0008237;GO:0008238;GO:0016787;GO:0016805;GO:0034701;GO:0070011	GO:0031982;GO:0031988;GO:0043226;GO:0043227;GO:0043230;GO:0044421;GO:0065010;GO:0070062		GO:0031982;GO:0043226;GO:0043230		2	2	2	6.3	6.3	6.3	52.599	0	13.575	10748000	30	4	-2.66425	-1.42627
Ras-related protein Rap-2	RAP2C	0.101179	0.99491	0.704897	F1PPL6	F1PPL6	1028	tr|F1PPL6|F1PPL6_CANLF Ras-related protein Rap-2 OS=Canis lupus familiaris OX=9615 GN=RAP2C PE=3 SV=2	ENSCAFG00000018830	ENSCAFP00000027776	ENSCAFT00000029888	Color2 [DarkGray]	1	4					-1	biological regulation;cellular process;cellular response to stimulus;intracellular signal transduction;negative regulation of biological process;negative regulation of cell migration;negative regulation of cell motility;negative regulation of cellular component movement;negative regulation of cellular process;negative regulation of locomotion;positive regulation of biological process;positive reg…	binding;GDP binding;GTP binding;guanyl nucleotide binding;guanyl ribonucleotide binding;nucleotide binding;protein binding transcription factor activity;purine nucleotide binding;purine ribonucleoside triphosphate binding;purine ribonucleotide binding;ribonucleotide binding;transcription coactivator activity;transcription cofactor activity;transcription factor binding transcription factor activity	cell junction;cell part;cell-cell contact zone;cell-cell junction;cytoplasmic part;cytosol;endosomal part;endosome membrane;extracellular membrane-bounded organelle;extracellular organelle;extracellular region part;extracellular vesicular exosome;intracellular organelle part;intracellular part;membrane;membrane-bounded organelle;membrane-bounded vesicle;occluding junction;organelle;organelle memb…	biological regulation;cellular process;regulation of protein modification process;response to stimulus;signal transduction	cell part;cytosol;extracellular organelle;membrane;organelle;plasma membrane;vesicle		Ras	AAAGGGA,MIR-204,MIR-211;AACTTT_UNKNOWN;AAGCAAT,MIR-137;AAGGGAT,MIR-188;AATGGAG,MIR-136;ACAACCT,MIR-453;ACCAAAG,MIR-9;ACCGAGC,MIR-423;ACTGCAG,MIR-17-3P;ATATGCA,MIR-448;ATGCAGT,MIR-217;ATGCTGC,MIR-103,MIR-107;BROWNE_HCMV_INFECTION_20HR_UP;CACGTTT,MIR-302A;CAGCTTT,MIR-320;CAGTATT,MIR-200B,MIR-200C,MIR-429;CAGTGTT,MIR-141,MIR-200A;CATGTAA,MIR-496;chrxq25;CREIGHTON_ENDOCRINE_THERAPY_RESISTANCE_4;CTAWW…	Completeproteome;GTP-binding;Nucleotide-binding;Referenceproteome		GO:0001932;GO:0001934;GO:0007165;GO:0007264;GO:0007265;GO:0009893;GO:0009987;GO:0010562;GO:0010604;GO:0019220;GO:0019222;GO:0030334;GO:0030336;GO:0031323;GO:0031325;GO:0031399;GO:0031401;GO:0031952;GO:0031954;GO:0032268;GO:0032270;GO:0032486;GO:0032879;GO:0035556;GO:0040012;GO:0040013;GO:0042325;GO:0042327;GO:0043549;GO:0045859;GO:0045937;GO:0048518;GO:0048519;GO:0048522;GO:0048523;GO:0050789;GO:…	GO:0000166;GO:0000988;GO:0000989;GO:0003712;GO:0003713;GO:0005488;GO:0005525;GO:0017076;GO:0019001;GO:0019003;GO:0032553;GO:0032555;GO:0032561;GO:0035639	GO:0005829;GO:0005886;GO:0005911;GO:0005923;GO:0010008;GO:0016020;GO:0030054;GO:0031090;GO:0031982;GO:0031988;GO:0043226;GO:0043227;GO:0043230;GO:0044291;GO:0044421;GO:0044422;GO:0044424;GO:0044440;GO:0044444;GO:0044446;GO:0044464;GO:0055038;GO:0065010;GO:0070062;GO:0070160	GO:0007165;GO:0009987;GO:0031399;GO:0050896;GO:0065007	GO:0005829;GO:0005886;GO:0016020;GO:0031982;GO:0043226;GO:0043230;GO:0044464		2	2	1	11.5	11.5	6	20.745	0	11.859	6565400	12	6	-0.941772	-0.917857
Interacts with SUPT6H, CTD assembly factor 1	IWS1	0.102631	0.98872	0.445052	A0A5F4D4Q1;J9PAW4;E2RCQ3	A0A5F4D4Q1;J9PAW4;E2RCQ3	514	tr|A0A5F4D4Q1|A0A5F4D4Q1_CANLF Interacts with SUPT6H, CTD assembly factor 1 OS=Canis lupus familiaris OX=9615 GN=IWS1 PE=4 SV=1;tr|J9PAW4|J9PAW4_CANLF Interacts with SUPT6H, CTD assembly factor 1 OS=Canis lupus familiaris OX=9615 GN=IWS1 PE=4 SV=1;tr|E2RCQ	ENSCAFG00000004475	ENSCAFP00000006679;ENSCAFP00000042941	ENSCAFT00000007213;ENSCAFT00000047291	Color2 [DarkGray]	1	4					-1	biological regulation;biosynthetic process;cellular biosynthetic process;cellular macromolecule biosynthetic process;cellular macromolecule metabolic process;cellular metabolic process;cellular nitrogen compound metabolic process;cellular process;macromolecule biosynthetic process;macromolecule metabolic process;metabolic process;nitrogen compound metabolic process;nucleic acid metabolic process;…	binding;DNA binding;nucleic acid binding	cell part;cytoplasm;intracellular membrane-bounded organelle;intracellular organelle;intracellular organelle part;intracellular part;membrane-bounded organelle;nuclear part;nucleoplasm;nucleus;organelle;organelle part	biological regulation;biosynthetic process;cellular metabolic process;cellular nitrogen compound metabolic process;cellular process;macromolecule metabolic process;metabolic process;nitrogen compound metabolic process;nucleobase-containing compound metabolic process;primary metabolic process;regulation of organelle organization;regulation of protein modification process;regulation of transport;RN…	cell part;cytoplasm;intracellular membrane-bounded organelle;intracellular organelle;nucleoplasm;nucleus;organelle		Med26	BENPORATH_NANOG_TARGETS;BENPORATH_SOX2_TARGETS;chr2q14;CTTTGTA,MIR-524;GCCATNTTG_V$YY1_Q6;GCM_RAB10;GGGCGGR_V$SP1_Q6;GSE11864_CSF1_IFNG_VS_CSF1_PAM3CYS_IN_MAC_DN;GSE11864_UNTREATED_VS_CSF1_IFNG_PAM3CYS_IN_MAC_DN;GSE17974_2.5H_VS_72H_IL4_AND_ANTI_IL12_ACT_CD4_TCELL_UP;GSE19825_CD24LOW_VS_IL2RA_HIGH_DAY3_EFF_CD8_TCELL_DN;GSE27786_CD4_TCELL_VS_NKCELL_UP;GSE27786_CD4_VS_CD8_TCELL_UP;GSE27786_LSK_VS_N…	Completeproteome;Referenceproteome		GO:0006139;GO:0006351;GO:0006807;GO:0008152;GO:0009058;GO:0009059;GO:0009987;GO:0010468;GO:0010793;GO:0016070;GO:0019219;GO:0019222;GO:0031056;GO:0031323;GO:0031399;GO:0032239;GO:0032268;GO:0032386;GO:0032774;GO:0032879;GO:0033043;GO:0033044;GO:0034641;GO:0034645;GO:0035065;GO:0043170;GO:0044237;GO:0044238;GO:0044249;GO:0044260;GO:0046822;GO:0046831;GO:0050684;GO:0050789;GO:0050794;GO:0051049;GO:…	GO:0003676;GO:0003677;GO:0005488	GO:0005634;GO:0005654;GO:0005737;GO:0043226;GO:0043227;GO:0043229;GO:0043231;GO:0044422;GO:0044424;GO:0044428;GO:0044446;GO:0044464	GO:0006139;GO:0006807;GO:0008152;GO:0009058;GO:0009987;GO:0016070;GO:0031399;GO:0033043;GO:0034641;GO:0043170;GO:0044237;GO:0044238;GO:0051049;GO:0065007	GO:0005634;GO:0005654;GO:0005737;GO:0043226;GO:0043229;GO:0043231;GO:0044464		5	5	5	6	6	6	95.393	0	30.528	23900000	51	12	-0.251989	0.0425938
Myosin IC	MYO1C	0.105162	0.978139	0.912238	A0A5F4CV08;J9NUL0;A0A5F4DI79;F1Q147	A0A5F4CV08;J9NUL0;A0A5F4DI79;F1Q147	454	tr|A0A5F4CV08|A0A5F4CV08_CANLF Myosin IC OS=Canis lupus familiaris OX=9615 GN=MYO1C PE=3 SV=1;tr|J9NUL0|J9NUL0_CANLF Myosin IC OS=Canis lupus familiaris OX=9615 GN=MYO1C PE=3 SV=2;tr|A0A5F4DI79|A0A5F4DI79_CANLF Myosin IC OS=Canis lupus familiaris OX=9615 G	ENSCAFG00000019169	ENSCAFP00000028283;ENSCAFP00000036849	ENSCAFT00000030441;ENSCAFT00000047641	Color2 [DarkGray]	1	4					-1	biological regulation;establishment of localization;establishment of localization in cell;establishment of protein localization;intracellular protein transport;intracellular transport;positive regulation of biological process;positive regulation of intracellular protein transport;positive regulation of intracellular transport;positive regulation of protein targeting to membrane;positive regulatio…	adenyl nucleotide binding;adenyl ribonucleotide binding;ATP binding;binding;catalytic activity;hydrolase activity;hydrolase activity, acting on acid anhydrides;hydrolase activity, acting on acid anhydrides, in phosphorus-containing anhydrides;motor activity;nucleoside-triphosphatase activity;nucleotide binding;purine nucleotide binding;purine ribonucleoside triphosphate binding;purine ribonucleot…	basal plasma membrane;brush border;cell part;cell projection;cytoplasmic part;cytoskeletal part;endosome;extracellular membrane-bounded organelle;extracellular organelle;extracellular region part;extracellular vesicular exosome;filamentous actin;intracellular membrane-bounded organelle;intracellular organelle;intracellular organelle part;intracellular part;lateral plasma membrane;macromolecular c…	biological regulation;establishment of localization;protein targeting;protein transport;regulation of transport;transport	brush border;cell part;cell projection;endosome;extracellular organelle;intracellular membrane-bounded organelle;intracellular organelle;macromolecular complex;microvillus;mitochondrion;nucleoplasm;organelle;protein complex;vesicle		IQ;Myosin_head;Myosin_TH1	ACCAAAG,MIR-9;ACTIN_CYTOSKELETON;ACTIN_FILAMENT;AFFAR_YY1_TARGETS_UP;BASOLATERAL_PLASMA_MEMBRANE;BLALOCK_ALZHEIMERS_DISEASE_UP;BRUINS_UVC_RESPONSE_VIA_TP53_GROUP_A;CAGCTG_V$AP4_Q5;CELL_PROJECTION;CHIARADONNA_NEOPLASTIC_TRANSFORMATION_CDC25_DN;chr17p13;CUI_TCF21_TARGETS_2_DN;CYCLIN_D1_UP.V1_DN;CYTOPLASM;CYTOSKELETAL_PART;CYTOSKELETON;DANG_REGULATED_BY_MYC_DN;GACAGGG,MIR-339;GATAAGR_V$GATA_C;GAVIN_…	ATP-binding;Completeproteome;Motorprotein;Myosin;Nucleotide-binding;Referenceproteome		GO:0006605;GO:0006612;GO:0006810;GO:0006886;GO:0015031;GO:0032386;GO:0032388;GO:0032879;GO:0032880;GO:0033157;GO:0044087;GO:0045184;GO:0046907;GO:0048518;GO:0050789;GO:0050794;GO:0051049;GO:0051050;GO:0051128;GO:0051222;GO:0051223;GO:0051234;GO:0051649;GO:0060341;GO:0065007;GO:0070201;GO:0090313;GO:0090314;GO:0090316;GO:2000810	GO:0000166;GO:0003774;GO:0003824;GO:0005488;GO:0005524;GO:0016462;GO:0016787;GO:0016817;GO:0016818;GO:0017076;GO:0017111;GO:0030554;GO:0032553;GO:0032555;GO:0032559;GO:0035639	GO:0005654;GO:0005739;GO:0005768;GO:0005902;GO:0005903;GO:0009925;GO:0016328;GO:0016459;GO:0016461;GO:0031941;GO:0031982;GO:0031988;GO:0032420;GO:0032991;GO:0042995;GO:0043226;GO:0043227;GO:0043229;GO:0043230;GO:0043231;GO:0043234;GO:0044421;GO:0044422;GO:0044424;GO:0044425;GO:0044428;GO:0044430;GO:0044444;GO:0044446;GO:0044459;GO:0044464;GO:0045121;GO:0045160;GO:0065010;GO:0070062	GO:0006605;GO:0006810;GO:0015031;GO:0051049;GO:0051234;GO:0065007	GO:0005654;GO:0005739;GO:0005768;GO:0005902;GO:0005903;GO:0031982;GO:0032991;GO:0042995;GO:0043226;GO:0043229;GO:0043230;GO:0043231;GO:0043234;GO:0044464		4	4	4	7	7	7	114.5	0	29.914	8215100	61	6	-0.753683	-0.331865
Peptidylprolyl isomerase D	PPID	0.111706	0.951922	-1.76764	E2QTC7	E2QTC7	647	tr|E2QTC7|E2QTC7_CANLF Peptidylprolyl isomerase D OS=Canis lupus familiaris OX=9615 GN=PPID PE=4 SV=2	ENSCAFG00000008691	ENSCAFP00000012766	ENSCAFT00000013803	Color2 [DarkGray]	1	4					-1	biological regulation;cellular component assembly;cellular component organization;cellular component organization at cellular level;cellular component organization or biogenesis;cellular component organization or biogenesis at cellular level;cellular macromolecule metabolic process;cellular metabolic process;cellular process;cellular protein metabolic process;cellular response to abiotic stimulus…	catalytic activity;cis-trans isomerase activity;isomerase activity;peptidyl-prolyl cis-trans isomerase activity	cell part;cytoplasm;intracellular non-membrane-bounded organelle;intracellular organelle;intracellular organelle part;intracellular part;non-membrane-bounded organelle;nuclear part;nucleolus;organelle;organelle part	biological regulation;cellular component assembly;cellular component organization;cellular metabolic process;cellular process;macromolecular complex assembly;macromolecule metabolic process;macromolecule modification;metabolic process;organelle organization;peptidyl-amino acid modification;primary metabolic process;protein complex assembly;protein folding;protein metabolic process;protein modific…	cell part;cytoplasm;intracellular non-membrane-bounded organelle;intracellular organelle;nucleolus;organelle		Pro_isomerase;TPR_7	ACEVEDO_LIVER_CANCER_UP;ACEVEDO_LIVER_TUMOR_VS_NORMAL_ADJACENT_TISSUE_UP;BENPORATH_MYC_TARGETS_WITH_EBOX;BERENJENO_TRANSFORMED_BY_RHOA_UP;BLALOCK_ALZHEIMERS_DISEASE_DN;CASORELLI_ACUTE_PROMYELOCYTIC_LEUKEMIA_DN;CHESLER_BRAIN_HIGHEST_EXPRESSION;CHIARADONNA_NEOPLASTIC_TRANSFORMATION_CDC25_UP;CHIARADONNA_NEOPLASTIC_TRANSFORMATION_KRAS_UP;chr4q31;CROMER_METASTASIS_UP;CYCLIN_D1_KE_.V1_UP;DANG_BOUND_BY_…	Completeproteome;Isomerase;Referenceproteome;Rotamase		GO:0000122;GO:0000413;GO:0006355;GO:0006357;GO:0006457;GO:0006461;GO:0006464;GO:0006996;GO:0008152;GO:0009314;GO:0009411;GO:0009416;GO:0009628;GO:0009889;GO:0009890;GO:0009892;GO:0009987;GO:0010468;GO:0010556;GO:0010558;GO:0010605;GO:0010629;GO:0010941;GO:0010942;GO:0016043;GO:0018193;GO:0018208;GO:0019219;GO:0019222;GO:0019538;GO:0022607;GO:0031323;GO:0031324;GO:0031326;GO:0031327;GO:0032879;GO:…	GO:0003755;GO:0003824;GO:0016853;GO:0016859	GO:0005730;GO:0005737;GO:0043226;GO:0043228;GO:0043229;GO:0043232;GO:0044422;GO:0044424;GO:0044428;GO:0044446;GO:0044464	GO:0006457;GO:0006461;GO:0006464;GO:0006996;GO:0008152;GO:0009628;GO:0009987;GO:0016043;GO:0018193;GO:0019538;GO:0022607;GO:0043170;GO:0043412;GO:0044237;GO:0044238;GO:0050896;GO:0051049;GO:0065003;GO:0065007	GO:0005730;GO:0005737;GO:0043226;GO:0043229;GO:0043232;GO:0044464		2	2	2	5.4	5.4	5.4	41.016	0	13.216	11942000	27	4	-1.24654	-2.43276
Protein arginine methyltransferase 1	PRMT1	0.115273	0.938271	-1.10867	A0A5F4DIR5;A0A5F4DC68;F6XFY9;A0A5F4CSB5;A0A5F4BS47;A0A5F4C5X8;A0A5F4D8V5;A0A5F4BSR0;F1PTS0	A0A5F4DIR5;A0A5F4DC68;F6XFY9;A0A5F4CSB5;A0A5F4BS47;A0A5F4C5X8;A0A5F4D8V5	61	tr|A0A5F4DIR5|A0A5F4DIR5_CANLF Protein arginine methyltransferase 1 OS=Canis lupus familiaris OX=9615 GN=PRMT1 PE=4 SV=1;tr|A0A5F4DC68|A0A5F4DC68_CANLF Protein arginine methyltransferase 1 OS=Canis lupus familiaris OX=9615 GN=PRMT1 PE=4 SV=1;tr|F6XFY9|F6XF	ENSCAFG00000003589	ENSCAFP00000005344	ENSCAFT00000005773	Color2 [DarkGray]	1	4					-1	chordate embryonic development;developmental process;embryo development;embryo development ending in birth or egg hatching;in utero embryonic development	arginine N-methyltransferase activity;catalytic activity;histone methyltransferase activity;methyltransferase activity;N-methyltransferase activity;protein methyltransferase activity;protein-arginine N-methyltransferase activity;S-adenosylmethionine-dependent methyltransferase activity;transferase activity;transferase activity, transferring one-carbon groups		developmental process;embryo development			Methyltransf_31	AAGWWRNYGGC_UNKNOWN;AGUIRRE_PANCREATIC_CANCER_COPY_NUMBER_UP;BIOPOLYMER_METABOLIC_PROCESS;BIOPOLYMER_MODIFICATION;BLALOCK_ALZHEIMERS_DISEASE_DN;CACGTG_V$MYC_Q2;CAIRO_HEPATOBLASTOMA_CLASSES_UP;CAMP_UP.V1_UP;CELL_SURFACE_RECEPTOR_LINKED_SIGNAL_TRANSDUCTION_GO_0007166;CELLULAR_MACROMOLECULE_METABOLIC_PROCESS;CELLULAR_PROTEIN_METABOLIC_PROCESS;chr19q13;CRX_NRL_DN.V1_DN;CYTOPLASM;DEURIG_T_CELL_PROLYMP…	Completeproteome;Methyltransferase;Referenceproteome;S-adenosyl-L-methionine;Transferase		GO:0001701;GO:0009790;GO:0009792;GO:0032502;GO:0043009	GO:0003824;GO:0008168;GO:0008170;GO:0008276;GO:0008757;GO:0016273;GO:0016274;GO:0016740;GO:0016741;GO:0042054		GO:0009790;GO:0032502			10	10	10	30.5	30.5	30.5	39.928	0	87.988	134350000	22	31	1.37789	0.827292
Tetraspanin	CD63	0.116411	0.934005	-1.85508	F1PIT4;J9P5S5	F1PIT4;J9P5S5	989	tr|F1PIT4|F1PIT4_CANLF Tetraspanin OS=Canis lupus familiaris OX=9615 GN=CD63 PE=3 SV=2;tr|J9P5S5|J9P5S5_CANLF CD63 molecule OS=Canis lupus familiaris OX=9615 GN=CD63 PE=3 SV=2	ENSCAFG00000000064;ENSCAFG00000031189	ENSCAFP00000000096;ENSCAFP00000041004	ENSCAFT00000000112;ENSCAFT00000043583	Color2 [DarkGray]	1	4					-1	biological adhesion;biological regulation;cell adhesion;cell migration;cell motility;cell-matrix adhesion;cell-substrate adhesion;cellular component movement;cellular localization;cellular macromolecule localization;cellular process;cellular protein localization;endosome to melanosome transport;endosome transport;establishment of localization;establishment of localization in cell;intracellular tr…		cell part;cell surface;cytoplasmic part;endosomal part;endosome lumen;endosome membrane;extracellular membrane-bounded organelle;extracellular organelle;extracellular region part;extracellular vesicular exosome;integral to membrane;intracellular organelle lumen;intracellular organelle part;intracellular part;intrinsic to membrane;intrinsic to plasma membrane;late endosome membrane;lysosomal membr…	biological adhesion;biological regulation;cell adhesion;cell motility;cellular component movement;cellular localization;cellular process;endosome transport;establishment of localization;localization;locomotion;regulation of transport;transport;vesicle-mediated transport	cell part;cell surface;extracellular organelle;membrane;organelle;vesicle	Lysosome	Tetraspannin	ACOSTA_PROLIFERATION_INDEPENDENT_MYC_TARGETS_DN;AGUIRRE_PANCREATIC_CANCER_COPY_NUMBER_DN;ALONSO_METASTASIS_EMT_UP;ALONSO_METASTASIS_NEURAL_UP;ALONSO_METASTASIS_UP;AMUNDSON_POOR_SURVIVAL_AFTER_GAMMA_RADIATION_2G;BASSO_HAIRY_CELL_LEUKEMIA_DN;BENPORATH_MYC_TARGETS_WITH_EBOX;BORLAK_LIVER_CANCER_EGF_UP;BYSTROEM_CORRELATED_WITH_IL5_UP;CCAGGTT,MIR-490;CHEN_METABOLIC_SYNDROM_NETWORK;chr12q12;CREIGHTON_EN…	Completeproteome;Membrane;Referenceproteome;Transmembrane;Transmembranehelix		GO:0002090;GO:0002092;GO:0006810;GO:0006928;GO:0007155;GO:0007160;GO:0008104;GO:0009893;GO:0009966;GO:0009967;GO:0009987;GO:0010604;GO:0010646;GO:0010647;GO:0010959;GO:0016192;GO:0016197;GO:0016477;GO:0019222;GO:0022610;GO:0023051;GO:0023056;GO:0030100;GO:0031323;GO:0031325;GO:0031589;GO:0032879;GO:0033036;GO:0034613;GO:0035646;GO:0040011;GO:0043269;GO:0045807;GO:0046907;GO:0048259;GO:0048260;GO:…		GO:0005765;GO:0005774;GO:0009986;GO:0010008;GO:0016020;GO:0016021;GO:0031090;GO:0031224;GO:0031226;GO:0031902;GO:0031904;GO:0031974;GO:0031982;GO:0031988;GO:0043226;GO:0043227;GO:0043230;GO:0043233;GO:0044421;GO:0044422;GO:0044424;GO:0044425;GO:0044437;GO:0044440;GO:0044444;GO:0044446;GO:0044459;GO:0044464;GO:0065010;GO:0070013;GO:0070062	GO:0006810;GO:0006928;GO:0007155;GO:0009987;GO:0016192;GO:0016197;GO:0022610;GO:0040011;GO:0048870;GO:0051049;GO:0051179;GO:0051234;GO:0051641;GO:0065007	GO:0009986;GO:0016020;GO:0031982;GO:0043226;GO:0043230;GO:0044464	Tetraspanin	3	3	3	13.4	13.4	13.4	25.614	0	19.97	47305000	11	8	-0.575254	0.73432
40S ribosomal protein S11	RPS11	0.123573	0.908078	-0.35682	Q9XSU4;F2Z4N5;A0A5F4DI77;J9P7F5;A0A5F4D7V7	Q9XSU4;F2Z4N5;A0A5F4DI77;J9P7F5	1126	sp|Q9XSU4|RS11_CANLF 40S ribosomal protein S11 OS=Canis lupus familiaris OX=9615 GN=RPS11 PE=1 SV=2;tr|F2Z4N5|F2Z4N5_CANLF 40S ribosomal protein S11 OS=Canis lupus familiaris OX=9615 GN=RPS11 PE=3 SV=1;tr|A0A5F4DI77|A0A5F4DI77_CANLF Ribosomal_S17_N domain-	ENSCAFG00000003631;ENSCAFG00000018740	ENSCAFP00000033307;ENSCAFP00000041592	ENSCAFT00000022721;ENSCAFT00000029744	Color2 [DarkGray]	1	4					-1	biosynthetic process;cellular biosynthetic process;cellular macromolecule biosynthetic process;cellular macromolecule metabolic process;cellular metabolic process;cellular process;cellular protein metabolic process;macromolecule biosynthetic process;macromolecule metabolic process;metabolic process;primary metabolic process;protein metabolic process;translation	binding;nucleic acid binding;RNA binding;rRNA binding;structural constituent of ribosome;structural molecule activity	adherens junction;anchoring junction;cell junction;cell part;cell-substrate adherens junction;cell-substrate junction;cytoplasmic part;cytosolic small ribosomal subunit;extracellular membrane-bounded organelle;extracellular organelle;extracellular region part;extracellular vesicular exosome;focal adhesion;intracellular non-membrane-bounded organelle;intracellular organelle;intracellular organelle…	biosynthetic process;cellular metabolic process;cellular process;macromolecule metabolic process;metabolic process;primary metabolic process;protein metabolic process;translation	cell part;extracellular organelle;intracellular non-membrane-bounded organelle;intracellular organelle;macromolecular complex;membrane;organelle;ribonucleoprotein complex;ribosome;small ribosomal subunit;vesicle	Ribosome	Ribosomal_S17	ABE_INNER_EAR;ACTAYRNNNCCCR_UNKNOWN;AMIT_EGF_RESPONSE_40_HELA;BILD_CTNNB1_ONCOGENIC_SIGNATURE;BILD_SRC_ONCOGENIC_SIGNATURE;BIOSYNTHETIC_PROCESS;CACGTG_V$MYC_Q2;CASTELLANO_HRAS_TARGETS_DN;CELLULAR_BIOSYNTHETIC_PROCESS;CELLULAR_MACROMOLECULE_METABOLIC_PROCESS;CELLULAR_PROTEIN_METABOLIC_PROCESS;chr19q13;CYTOPLASM;CYTOPLASMIC_PART;DIAZ_CHRONIC_MEYLOGENOUS_LEUKEMIA_DN;DIRMEIER_LMP1_RESPONSE_LATE_DN;EN…	3D-structure;Acetylation;Citrullination;Completeproteome;Referenceproteome;Ribonucleoprotein;Ribosomalprotein;RNA-binding;rRNA-binding		GO:0006412;GO:0008152;GO:0009058;GO:0009059;GO:0009987;GO:0019538;GO:0034645;GO:0043170;GO:0044237;GO:0044238;GO:0044249;GO:0044260;GO:0044267	GO:0003676;GO:0003723;GO:0003735;GO:0005198;GO:0005488;GO:0019843	GO:0005840;GO:0005912;GO:0005924;GO:0005925;GO:0015935;GO:0016020;GO:0022627;GO:0030054;GO:0030055;GO:0030529;GO:0031982;GO:0031988;GO:0032991;GO:0043226;GO:0043227;GO:0043228;GO:0043229;GO:0043230;GO:0043232;GO:0044421;GO:0044422;GO:0044424;GO:0044444;GO:0044446;GO:0044464;GO:0065010;GO:0070062;GO:0070161	GO:0006412;GO:0008152;GO:0009058;GO:0009987;GO:0019538;GO:0043170;GO:0044237;GO:0044238	GO:0005840;GO:0015935;GO:0016020;GO:0030529;GO:0031982;GO:0032991;GO:0043226;GO:0043229;GO:0043230;GO:0043232;GO:0044464	40S ribosomal protein S11	5	5	5	23.4	23.4	23.4	18.44	0	31.796	37552000	10	18	0.0809749	-0.048648
Retinol dehydrogenase 11	RDH11;RDH12	0.123655	0.907787	-0.574292	A0A5F4DGK7;F1P957;A0A5F4C364;A0A5F4DDI5;A0A5F4BXL0;F1P956	A0A5F4DGK7;F1P957;A0A5F4C364;A0A5F4DDI5;A0A5F4BXL0;F1P956	218	tr|A0A5F4DGK7|A0A5F4DGK7_CANLF Retinol dehydrogenase 11 OS=Canis lupus familiaris OX=9615 GN=RDH11 PE=3 SV=1;tr|F1P957|F1P957_CANLF Retinol dehydrogenase 11 OS=Canis lupus familiaris OX=9615 GN=RDH11 PE=3 SV=3;tr|A0A5F4C364|A0A5F4C364_CANLF Retinol dehydro	ENSCAFG00000016442;ENSCAFG00000016446	ENSCAFP00000024194;ENSCAFP00000024199	ENSCAFT00000026059;ENSCAFT00000026064	Color2 [DarkGray]	1	4					-1	adaptation of rhodopsin mediated signaling;adaptation of signaling pathway;apocarotenoid metabolic process;biological regulation;cellular aldehyde metabolic process;cellular hormone metabolic process;cellular lipid metabolic process;cellular metabolic process;cellular process;diterpenoid metabolic process;fat-soluble vitamin metabolic process;hormone metabolic process;isoprenoid metabolic process…	alcohol dehydrogenase (NADP+) activity;aldo-keto reductase (NADP) activity;catalytic activity;NADP-retinol dehydrogenase activity;oxidoreductase activity;oxidoreductase activity, acting on CH-OH group of donors;oxidoreductase activity, acting on the CH-OH group of donors, NAD or NADP as acceptor;retinol dehydrogenase activity	cell part;intracellular;photoreceptor inner segment	biological regulation;cellular aldehyde metabolic process;cellular lipid metabolic process;cellular metabolic process;cellular process;hormone metabolic process;lipid metabolic process;metabolic process;primary metabolic process;small molecule metabolic process;vitamin metabolic process	cell part;intracellular;photoreceptor inner segment	Retinol metabolism	adh_short	ACEVEDO_LIVER_TUMOR_VS_NORMAL_ADJACENT_TISSUE_DN;ACTAYRNNNCCCR_UNKNOWN;BENPORATH_SOX2_TARGETS;BLALOCK_ALZHEIMERS_DISEASE_DN;BROWNE_HCMV_INFECTION_10HR_DN;BROWNE_HCMV_INFECTION_1HR_DN;BROWNE_HCMV_INFECTION_4HR_DN;CAFFAREL_RESPONSE_TO_THC_8HR_5_DN;CASORELLI_ACUTE_PROMYELOCYTIC_LEUKEMIA_DN;CELLULAR_HOMEOSTASIS;CELLULAR_LIPID_METABOLIC_PROCESS;CHEN_METABOLIC_SYNDROM_NETWORK;CHIANG_LIVER_CANCER_SUBCLA…	Completeproteome;Referenceproteome		GO:0001523;GO:0006081;GO:0006629;GO:0006720;GO:0006721;GO:0006766;GO:0006775;GO:0006776;GO:0008152;GO:0009966;GO:0009987;GO:0010817;GO:0016062;GO:0016101;GO:0023051;GO:0023058;GO:0034754;GO:0042445;GO:0042572;GO:0042574;GO:0043288;GO:0044237;GO:0044238;GO:0044255;GO:0044281;GO:0048583;GO:0050789;GO:0050794;GO:0065007;GO:0065008	GO:0003824;GO:0004033;GO:0004745;GO:0008106;GO:0016491;GO:0016614;GO:0016616;GO:0052650	GO:0001917;GO:0005622;GO:0044464	GO:0006081;GO:0006629;GO:0006766;GO:0008152;GO:0009987;GO:0042445;GO:0044237;GO:0044238;GO:0044255;GO:0044281;GO:0065007	GO:0001917;GO:0005622;GO:0044464		2	2	2	7.8	7.8	7.8	32.822	0	11.424	3435000	19	3	-2.47193	-2.02611
Proteasome 26S subunit, non-ATPase 11	PSMD11	0.124665	0.904255	-1.31989	E2RJ26	E2RJ26	829	tr|E2RJ26|E2RJ26_CANLF Proteasome 26S subunit, non-ATPase 11 OS=Canis lupus familiaris OX=9615 GN=PSMD11 PE=3 SV=2	ENSCAFG00000018382	ENSCAFP00000027158	ENSCAFT00000029207	Color2 [DarkGray]	1	4					-1	catabolic process;cell differentiation;cellular catabolic process;cellular component assembly;cellular component assembly at cellular level;cellular component organization;cellular component organization at cellular level;cellular component organization or biogenesis;cellular component organization or biogenesis at cellular level;cellular developmental process;cellular macromolecular complex asse…		cell part;extracellular membrane-bounded organelle;extracellular organelle;extracellular region part;extracellular vesicular exosome;intracellular membrane-bounded organelle;intracellular organelle;intracellular part;macromolecular complex;membrane;membrane-bounded organelle;membrane-bounded vesicle;nucleus;organelle;proteasome regulatory particle;protein complex;vesicle	catabolic process;cell differentiation;cellular component assembly;cellular component organization;cellular macromolecular complex assembly;cellular metabolic process;cellular process;developmental process;macromolecular complex assembly;macromolecule metabolic process;metabolic process;primary metabolic process;protein complex assembly;protein metabolic process;proteolysis;proteolysis involved i…	cell part;extracellular organelle;intracellular membrane-bounded organelle;intracellular organelle;macromolecular complex;membrane;nucleus;organelle;protein complex;vesicle	Proteasome	PCI	AACTTT_UNKNOWN;ACTAYRNNNCCCR_UNKNOWN;ACTWSNACTNY_UNKNOWN;ASTON_MAJOR_DEPRESSIVE_DISORDER_DN;ATTCTTT,MIR-186;BENPORATH_CYCLING_GENES;BERENJENO_TRANSFORMED_BY_RHOA_UP;BIOCARTA_PROTEASOME_PATHWAY;BLALOCK_ALZHEIMERS_DISEASE_DN;BOYAULT_LIVER_CANCER_SUBCLASS_G3_UP;BROWNE_HCMV_INFECTION_48HR_UP;BYSTRYKH_HEMATOPOIESIS_STEM_CELL_QTL_TRANS;CATGTAA,MIR-496;chr17q12;CONCANNON_APOPTOSIS_BY_EPOXOMICIN_UP;CTTTG…	Completeproteome;Referenceproteome		GO:0006461;GO:0006508;GO:0006511;GO:0008152;GO:0009056;GO:0009057;GO:0009987;GO:0016043;GO:0019538;GO:0019941;GO:0022607;GO:0030154;GO:0032502;GO:0034621;GO:0034622;GO:0043170;GO:0043248;GO:0043623;GO:0043632;GO:0043933;GO:0044237;GO:0044238;GO:0044248;GO:0044260;GO:0044265;GO:0048863;GO:0048869;GO:0051603;GO:0065003;GO:0071822;GO:0071840;GO:0071841;GO:0071842;GO:0071844		GO:0005634;GO:0005838;GO:0016020;GO:0031982;GO:0031988;GO:0032991;GO:0043226;GO:0043227;GO:0043229;GO:0043230;GO:0043231;GO:0043234;GO:0044421;GO:0044424;GO:0044464;GO:0065010;GO:0070062	GO:0006461;GO:0006508;GO:0008152;GO:0009056;GO:0009987;GO:0016043;GO:0019538;GO:0022607;GO:0030154;GO:0032502;GO:0034622;GO:0043170;GO:0044237;GO:0044238;GO:0051603;GO:0065003	GO:0005634;GO:0016020;GO:0031982;GO:0032991;GO:0043226;GO:0043229;GO:0043230;GO:0043231;GO:0043234;GO:0044464		2	2	2	6.2	6.2	6.2	47.463	0	12.281	6462600	32	5	-3.00522	-2.27914
Proteasome 26S subunit, ATPase 5	PSMC5	0.125707	0.900641	-0.377775	E2RM61;A0A5F4C814;A0A5F4DL02;A0A5F4CH87;A0A5F4D2H3;A0A5F4CGC0;E2RC37;A0A5F4BT10	E2RM61	860	tr|E2RM61|E2RM61_CANLF Proteasome 26S subunit, ATPase 5 OS=Canis lupus familiaris OX=9615 GN=PSMC5 PE=3 SV=3	ENSCAFG00000012741	ENSCAFP00000018768	ENSCAFT00000020231	Color2 [DarkGray]	1	4					-1	biological regulation;catabolic process;cellular catabolic process;cellular macromolecule catabolic process;cellular macromolecule metabolic process;cellular metabolic process;cellular process;ER-associated protein catabolic process;macromolecule catabolic process;macromolecule metabolic process;metabolic process;modification-dependent macromolecule catabolic process;modification-dependent protei…	adenyl nucleotide binding;adenyl ribonucleotide binding;ATP binding;binding;nucleotide binding;protein binding;purine nucleotide binding;purine ribonucleoside triphosphate binding;purine ribonucleotide binding;ribonucleotide binding;TBP-class protein binding;transcription factor binding	blood microparticle;cell part;cytoplasmic part;cytoplasmic vesicle;cytosolic part;cytosolic proteasome complex;extracellular membrane-bounded organelle;extracellular organelle;extracellular region part;extracellular vesicular exosome;intracellular organelle;intracellular organelle part;intracellular part;macromolecular complex;membrane;membrane-bounded organelle;membrane-bounded vesicle;nuclear p…	biological regulation;catabolic process;cellular metabolic process;cellular process;macromolecule metabolic process;metabolic process;primary metabolic process;protein metabolic process;proteolysis;proteolysis involved in cellular protein catabolic process	cell part;extracellular organelle;intracellular organelle;macromolecular complex;membrane;organelle;proteasome complex;protein complex;vesicle		AAA	ATPASE_ACTIVITY;BENPORATH_MYC_MAX_TARGETS;BIOPOLYMER_CATABOLIC_PROCESS;BIOPOLYMER_METABOLIC_PROCESS;CATABOLIC_PROCESS;CELLULAR_CATABOLIC_PROCESS;CELLULAR_MACROMOLECULE_CATABOLIC_PROCESS;CELLULAR_MACROMOLECULE_METABOLIC_PROCESS;CELLULAR_PROTEIN_CATABOLIC_PROCESS;CELLULAR_PROTEIN_METABOLIC_PROCESS;chr17q23;CYTOPLASM;DANG_BOUND_BY_MYC;FLECHNER_BIOPSY_KIDNEY_TRANSPLANT_OK_VS_DONOR_UP;G_PROTEIN_COUPLE…	ATP-binding;Completeproteome;Nucleotide-binding;Referenceproteome		GO:0006355;GO:0006357;GO:0006508;GO:0006511;GO:0008152;GO:0009056;GO:0009057;GO:0009889;GO:0009890;GO:0009891;GO:0009892;GO:0009893;GO:0009987;GO:0010468;GO:0010498;GO:0010556;GO:0010557;GO:0010558;GO:0010604;GO:0010605;GO:0010628;GO:0010629;GO:0019219;GO:0019222;GO:0019538;GO:0019941;GO:0030433;GO:0031323;GO:0031324;GO:0031325;GO:0031326;GO:0031327;GO:0031328;GO:0043161;GO:0043170;GO:0043254;GO:…	GO:0000166;GO:0005488;GO:0005515;GO:0005524;GO:0008134;GO:0017025;GO:0017076;GO:0030554;GO:0032553;GO:0032555;GO:0032559;GO:0035639	GO:0000502;GO:0008540;GO:0016020;GO:0031410;GO:0031595;GO:0031597;GO:0031982;GO:0031988;GO:0032991;GO:0043226;GO:0043227;GO:0043229;GO:0043230;GO:0043234;GO:0044421;GO:0044422;GO:0044424;GO:0044428;GO:0044444;GO:0044445;GO:0044446;GO:0044464;GO:0065010;GO:0070062;GO:0072562	GO:0006508;GO:0008152;GO:0009056;GO:0009987;GO:0019538;GO:0043170;GO:0044237;GO:0044238;GO:0051603;GO:0065007	GO:0000502;GO:0016020;GO:0031982;GO:0032991;GO:0043226;GO:0043229;GO:0043230;GO:0043234;GO:0044464		5	5	5	14.5	14.5	14.5	45.626	0	29.245	22719000	28	7	-0.848869	-0.952314
Filamin B	FLNB	0.129247	0.888579	0.582362	A0A5F4CSI9;E2R0F2;A0A5F4CA24;A0A5F4C8Z5;A0A5F4CV27;J9P5S3;A0A5F4BNS1;A0A5F4DH55;E2RP26	A0A5F4CSI9;E2R0F2;A0A5F4CA24	437	tr|A0A5F4CSI9|A0A5F4CSI9_CANLF Filamin B OS=Canis lupus familiaris OX=9615 GN=FLNB PE=3 SV=1;tr|E2R0F2|E2R0F2_CANLF Filamin B OS=Canis lupus familiaris OX=9615 GN=FLNB PE=3 SV=2;tr|A0A5F4CA24|A0A5F4CA24_CANLF Filamin B OS=Canis lupus familiaris OX=9615 GN=	ENSCAFG00000007603	ENSCAFP00000011340	ENSCAFT00000012236	Color2 [DarkGray]	1	4					-1	actin cytoskeleton organization;actin filament-based process;anatomical structure development;cell differentiation;cellular component organization;cellular component organization at cellular level;cellular component organization or biogenesis;cellular component organization or biogenesis at cellular level;cellular developmental process;cellular process;cytoskeleton organization;developmental proc…		actin filament bundle;actomyosin;adherens junction;anchoring junction;cell junction;cell part;cell-substrate adherens junction;cell-substrate junction;cytoplasm;cytoskeletal part;extracellular membrane-bounded organelle;extracellular organelle;extracellular region part;extracellular vesicular exosome;focal adhesion;intracellular organelle part;intracellular part;membrane;membrane-bounded organell…	anatomical structure development;cell differentiation;cellular component organization;cellular process;cytoskeleton organization;developmental process;organelle organization	cell part;cytoplasm;extracellular organelle;membrane;organelle;plasma membrane;vesicle	Focal adhesion;MAPK signaling pathway	CH;Filamin	AACTGGA,MIR-145;ACTIN_CYTOSKELETON;ACTIN_CYTOSKELETON_ORGANIZATION_AND_BIOGENESIS;ACTIN_FILAMENT_BASED_PROCESS;BASAKI_YBX1_TARGETS_UP;BEGUM_TARGETS_OF_PAX3_FOXO1_FUSION_DN;BERENJENO_TRANSFORMED_BY_RHOA_FOREVER_DN;BERENJENO_TRANSFORMED_BY_RHOA_UP;BHAT_ESR1_TARGETS_NOT_VIA_AKT1_UP;BHAT_ESR1_TARGETS_VIA_AKT1_UP;BILBAN_B_CLL_LPL_UP;BILD_HRAS_ONCOGENIC_SIGNATURE;BMI1_DN.V1_UP;BRUECKNER_TARGETS_OF_MIRL…	Actin-binding;Completeproteome;Referenceproteome;Repeat		GO:0006996;GO:0007010;GO:0007519;GO:0009888;GO:0009987;GO:0014706;GO:0016043;GO:0030029;GO:0030036;GO:0030154;GO:0032502;GO:0048856;GO:0048869;GO:0060537;GO:0071840;GO:0071841;GO:0071842		GO:0001725;GO:0005737;GO:0005886;GO:0005912;GO:0005924;GO:0005925;GO:0016020;GO:0030054;GO:0030055;GO:0031982;GO:0031988;GO:0032432;GO:0042641;GO:0043226;GO:0043227;GO:0043230;GO:0044421;GO:0044422;GO:0044424;GO:0044430;GO:0044446;GO:0044464;GO:0065010;GO:0070062;GO:0070161	GO:0006996;GO:0007010;GO:0009987;GO:0016043;GO:0030154;GO:0032502;GO:0048856	GO:0005737;GO:0005886;GO:0016020;GO:0031982;GO:0043226;GO:0043230;GO:0044464		34	34	32	19.1	19.1	18.5	277.71	0	249.48	150800000	155	73	0.743939	0.660399
AHNAK nucleoprotein	AHNAK	0.133535	0.874404	-0.641113	A0A5F4CNX1;J9P969	A0A5F4CNX1;J9P969	406	tr|A0A5F4CNX1|A0A5F4CNX1_CANLF AHNAK nucleoprotein OS=Canis lupus familiaris OX=9615 GN=AHNAK PE=4 SV=1;tr|J9P969|J9P969_CANLF AHNAK nucleoprotein OS=Canis lupus familiaris OX=9615 GN=AHNAK PE=4 SV=2	ENSCAFG00000032525	ENSCAFP00000042302	ENSCAFT00000048755	Color2 [DarkGray]	1	4					-1	biological regulation;cellular component assembly;cellular component organization;cellular component organization or biogenesis;macromolecular complex assembly;macromolecular complex subunit organization;protein complex assembly;protein complex subunit organization;protein oligomerization;regulation of biological process;regulation of cellular metabolic process;regulation of cellular process;regu…		actin cytoskeleton;adherens junction;anchoring junction;cell junction;cell part;cell-cell contact zone;cell-cell junction;cell-substrate adherens junction;cell-substrate junction;contractile fiber part;costamere;cytoplasmic part;cytoskeleton;cytosol;extracellular membrane-bounded organelle;extracellular organelle;extracellular region part;extracellular vesicular exosome;focal adhesion;intracellul…	biological regulation;cellular component assembly;cellular component organization;macromolecular complex assembly;protein complex assembly	cell part;cytoskeleton;cytosol;extracellular organelle;intracellular membrane-bounded organelle;intracellular non-membrane-bounded organelle;intracellular organelle;membrane;nucleus;organelle;vesicle		PDZ	ABBUD_LIF_SIGNALING_1_DN;BASSO_B_LYMPHOCYTE_NETWORK;BERTUCCI_MEDULLARY_VS_DUCTAL_BREAST_CANCER_DN;BILD_MYC_ONCOGENIC_SIGNATURE;BOYAULT_LIVER_CANCER_SUBCLASS_G1_UP;BOYLAN_MULTIPLE_MYELOMA_D_DN;BRUINS_UVC_RESPONSE_EARLY_LATE;BRUINS_UVC_RESPONSE_LATE;BRUINS_UVC_RESPONSE_VIA_TP53_GROUP_B;CAMPS_COLON_CANCER_COPY_NUMBER_DN;CHIARETTI_T_ALL_RELAPSE_PROGNOSIS;CHICAS_RB1_TARGETS_CONFLUENT;chr11q12;CROONQUI…	Completeproteome;Referenceproteome		GO:0006461;GO:0010468;GO:0016043;GO:0019219;GO:0019222;GO:0022607;GO:0031323;GO:0043484;GO:0043933;GO:0050789;GO:0050794;GO:0051171;GO:0051252;GO:0051259;GO:0060255;GO:0065003;GO:0065007;GO:0071822;GO:0071840;GO:0080090		GO:0005634;GO:0005765;GO:0005774;GO:0005829;GO:0005856;GO:0005911;GO:0005912;GO:0005924;GO:0005925;GO:0015629;GO:0016020;GO:0030054;GO:0030055;GO:0030315;GO:0031090;GO:0031982;GO:0031988;GO:0043034;GO:0043226;GO:0043227;GO:0043228;GO:0043229;GO:0043230;GO:0043231;GO:0043232;GO:0044291;GO:0044421;GO:0044422;GO:0044424;GO:0044425;GO:0044437;GO:0044444;GO:0044446;GO:0044449;GO:0044459;GO:0044464;GO:…	GO:0006461;GO:0016043;GO:0022607;GO:0065003;GO:0065007	GO:0005634;GO:0005829;GO:0005856;GO:0016020;GO:0031982;GO:0043226;GO:0043229;GO:0043230;GO:0043231;GO:0043232;GO:0044464		4	4	4	5.7	5.7	5.7	159.18	0	25.75	20480000	106	9	-0.0812489	-0.297576
Macrophage-capping protein	CAPG	0.135189	0.869058	-0.573493	E2R413;A0A5F4C5Z9;A0A5F4DI13	E2R413;A0A5F4C5Z9;A0A5F4DI13	724	tr|E2R413|E2R413_CANLF Macrophage-capping protein OS=Canis lupus familiaris OX=9615 GN=CAPG PE=3 SV=3;tr|A0A5F4C5Z9|A0A5F4C5Z9_CANLF Macrophage-capping protein OS=Canis lupus familiaris OX=9615 GN=CAPG PE=3 SV=1;tr|A0A5F4DI13|A0A5F4DI13_CANLF Macrophage-ca	ENSCAFG00000007788	ENSCAFP00000011524	ENSCAFT00000012437	Color2 [DarkGray]	1	4					-1	actin filament capping;barbed-end actin filament capping;biological regulation;cell projection assembly;cell projection organization;cellular component assembly;cellular component assembly at cellular level;cellular component organization;cellular component organization at cellular level;cellular component organization or biogenesis;cellular component organization or biogenesis at cellular level;…		cell part;extracellular membrane-bounded organelle;extracellular organelle;extracellular region part;extracellular vesicular exosome;intracellular membrane-bounded organelle;intracellular organelle;intracellular part;membrane-bounded organelle;membrane-bounded vesicle;nucleus;organelle;vesicle	biological regulation;cellular component assembly;cellular component organization;cellular process;regulation of organelle organization	cell part;extracellular organelle;intracellular membrane-bounded organelle;intracellular organelle;nucleus;organelle;vesicle		Gelsolin	ACEVEDO_FGFR1_TARGETS_IN_PROSTATE_CANCER_MODEL_UP;ACTIN_CYTOSKELETON;ACTIN_CYTOSKELETON_ORGANIZATION_AND_BIOGENESIS;ACTIN_FILAMENT_BASED_PROCESS;ACTIN_POLYMERIZATION_AND_OR_DEPOLYMERIZATION;BASSO_CD40_SIGNALING_UP;BERENJENO_TRANSFORMED_BY_RHOA_UP;BROWN_MYELOID_CELL_DEVELOPMENT_UP;BRUINS_UVC_RESPONSE_VIA_TP53_GROUP_A;BURTON_ADIPOGENESIS_8;CELLULAR_MACROMOLECULE_METABOLIC_PROCESS;CELLULAR_PROTEIN_M…	Completeproteome;Referenceproteome		GO:0008064;GO:0009987;GO:0010639;GO:0016043;GO:0022607;GO:0030030;GO:0030031;GO:0030832;GO:0030833;GO:0030834;GO:0030835;GO:0030837;GO:0031333;GO:0032271;GO:0032272;GO:0032535;GO:0032956;GO:0032970;GO:0033043;GO:0043242;GO:0043244;GO:0043254;GO:0044087;GO:0048519;GO:0048523;GO:0050789;GO:0050794;GO:0051016;GO:0051128;GO:0051129;GO:0051493;GO:0051494;GO:0051693;GO:0065007;GO:0065008;GO:0071840;GO:…		GO:0005634;GO:0031982;GO:0031988;GO:0043226;GO:0043227;GO:0043229;GO:0043230;GO:0043231;GO:0044421;GO:0044424;GO:0044464;GO:0065010;GO:0070062	GO:0009987;GO:0016043;GO:0022607;GO:0033043;GO:0065007	GO:0005634;GO:0031982;GO:0043226;GO:0043229;GO:0043230;GO:0043231;GO:0044464		8	8	8	26.4	26.4	26.4	46.641	0	92.586	216120000	20	43	2.64874	2.60063
Fibrillarin	FBL	0.135511	0.868026	-1.34108	F1PQN3	F1PQN3	1036	tr|F1PQN3|F1PQN3_CANLF Fibrillarin OS=Canis lupus familiaris OX=9615 GN=FBL PE=3 SV=2	ENSCAFG00000005412	ENSCAFP00000008079	ENSCAFT00000008713	Color2 [DarkGray]	1	4					-1	box C/D snoRNA 3'-end processing;box C/D snoRNA metabolic process;box C/D snoRNA processing;cell differentiation;cellular developmental process;cellular macromolecule metabolic process;cellular metabolic process;cellular nitrogen compound metabolic process;cellular process;developmental process;macromolecule metabolic process;macromolecule methylation;macromolecule modification;metabolic process;…	binding;catalytic activity;methyltransferase activity;nucleic acid binding;RNA binding;RNA methyltransferase activity;rRNA methyltransferase activity;S-adenosylmethionine-dependent methyltransferase activity;transferase activity;transferase activity, transferring one-carbon groups	box C/D snoRNP complex;Cajal body;cell part;extracellular membrane-bounded organelle;extracellular organelle;extracellular region part;extracellular vesicular exosome;granular component;intracellular organelle part;intracellular part;macromolecular complex;membrane;membrane-bounded organelle;membrane-bounded vesicle;nuclear body;nuclear part;nucleolar part;nucleoplasm part;organelle;organelle par…	cell differentiation;cellular metabolic process;cellular nitrogen compound metabolic process;cellular process;developmental process;macromolecule metabolic process;macromolecule modification;metabolic process;nitrogen compound metabolic process;nucleobase-containing compound metabolic process;one-carbon metabolic process;primary metabolic process;RNA metabolic process;RNA modification;RNA process…	cell part;extracellular organelle;macromolecular complex;membrane;organelle;preribosome;ribonucleoprotein complex;small nucleolar ribonucleoprotein complex;vesicle		Fibrillarin	BERENJENO_TRANSFORMED_BY_RHOA_UP;BERTUCCI_MEDULLARY_VS_DUCTAL_BREAST_CANCER_UP;BIOCARTA_SARS_PATHWAY;BIOPOLYMER_METABOLIC_PROCESS;BORCZUK_MALIGNANT_MESOTHELIOMA_UP;CACGTG_V$MYC_Q2;CAIRO_HEPATOBLASTOMA_CLASSES_UP;CHICAS_RB1_TARGETS_SENESCENT;CHNG_MULTIPLE_MYELOMA_HYPERPLOID_UP;chr19q13;COLLER_MYC_TARGETS_UP;CREIGHTON_ENDOCRINE_THERAPY_RESISTANCE_1;DAIRKEE_CANCER_PRONE_RESPONSE_BPA_E2;DODD_NASOPHAR…	Completeproteome;Referenceproteome		GO:0000154;GO:0000494;GO:0001510;GO:0001649;GO:0006139;GO:0006364;GO:0006396;GO:0006399;GO:0006730;GO:0006807;GO:0008033;GO:0008152;GO:0009451;GO:0009987;GO:0016070;GO:0016072;GO:0016074;GO:0030154;GO:0031123;GO:0031126;GO:0031167;GO:0032259;GO:0032502;GO:0033967;GO:0034470;GO:0034641;GO:0034660;GO:0034963;GO:0043144;GO:0043170;GO:0043412;GO:0043414;GO:0043628;GO:0044237;GO:0044238;GO:0044260;GO:…	GO:0003676;GO:0003723;GO:0003824;GO:0005488;GO:0008168;GO:0008173;GO:0008649;GO:0008757;GO:0016740;GO:0016741	GO:0001652;GO:0005732;GO:0015030;GO:0016020;GO:0016604;GO:0030529;GO:0030684;GO:0031428;GO:0031982;GO:0031988;GO:0032040;GO:0032991;GO:0043226;GO:0043227;GO:0043230;GO:0044421;GO:0044422;GO:0044424;GO:0044428;GO:0044446;GO:0044451;GO:0044452;GO:0044464;GO:0065010;GO:0070062	GO:0006139;GO:0006364;GO:0006396;GO:0006399;GO:0006730;GO:0006807;GO:0008033;GO:0008152;GO:0009451;GO:0009987;GO:0016070;GO:0030154;GO:0032502;GO:0034641;GO:0043144;GO:0043170;GO:0043412;GO:0044237;GO:0044238;GO:0044281	GO:0005732;GO:0016020;GO:0030529;GO:0030684;GO:0031982;GO:0032991;GO:0043226;GO:0043230;GO:0044464		8	8	7	32.9	32.9	29.4	33.318	0	92.628	98830000	22	24	1.1261	0.0850743
Aly/REF export factor	ALYREF	0.135866	0.866888	-1.02281	F1PL92	F1PL92	1004	tr|F1PL92|F1PL92_CANLF Aly/REF export factor OS=Canis lupus familiaris OX=9615 GN=ALYREF PE=4 SV=3	ENSCAFG00000005877	ENSCAFP00000008786	ENSCAFT00000009466	Color2 [DarkGray]	1	4					-1		binding;nucleic acid binding;nucleotide binding	cell part;intracellular organelle part;intracellular part;nuclear part;nucleoplasm;organelle part		cell part;nucleoplasm	mRNA surveillance pathway;RNA transport;Spliceosome	FoP_duplication;RRM_1		Completeproteome;Referenceproteome			GO:0000166;GO:0003676;GO:0005488	GO:0005654;GO:0044422;GO:0044424;GO:0044428;GO:0044446;GO:0044464		GO:0005654;GO:0044464		6	6	6	38.4	38.4	38.4	27.523	0	81.851	192670000	16	28	1.90599	2.34091
CCT-beta	CCT2	0.137268	0.862431	-0.791937	F6V0D8;A0A5F4CD90;A0A5F4CIF1;A0A5F4CNU1;A0A5F4CMB5;A0A5F4C791	F6V0D8;A0A5F4CD90	1143	tr|F6V0D8|F6V0D8_CANLF CCT-beta OS=Canis lupus familiaris OX=9615 GN=CCT2 PE=3 SV=2;tr|A0A5F4CD90|A0A5F4CD90_CANLF CCT-beta OS=Canis lupus familiaris OX=9615 GN=CCT2 PE=3 SV=1	ENSCAFG00000000432	ENSCAFP00000000628	ENSCAFT00000000684	Color2 [DarkGray]	1	4					-1	binding of sperm to zona pellucida;cell recognition;cell-cell recognition;cellular component assembly;cellular component assembly at cellular level;cellular component organization;cellular component organization at cellular level;cellular component organization or biogenesis;cellular component organization or biogenesis at cellular level;cellular macromolecular complex assembly;cellular macromole…	adenyl nucleotide binding;adenyl ribonucleotide binding;ATP binding;binding;nucleotide binding;purine nucleotide binding;purine ribonucleoside triphosphate binding;purine ribonucleotide binding;ribonucleotide binding	cell body;cell part;chaperonin-containing T-complex;cytoplasmic part;cytoskeletal part;cytosolic part;extracellular membrane-bounded organelle;extracellular organelle;extracellular region part;extracellular vesicular exosome;intracellular organelle part;intracellular part;macromolecular complex;membrane-bounded organelle;membrane-bounded vesicle;microtubule;organelle;organelle part;protein comple…	cell recognition;cellular component assembly;cellular component organization;cellular macromolecular complex assembly;cellular metabolic process;cellular process;macromolecular complex assembly;macromolecule metabolic process;metabolic process;primary metabolic process;protein complex assembly;protein folding;protein metabolic process	cell body;cell part;extracellular organelle;macromolecular complex;organelle;protein complex;vesicle		Cpn60_TCP1	ACEVEDO_LIVER_TUMOR_VS_NORMAL_ADJACENT_TISSUE_UP;AGUIRRE_PANCREATIC_CANCER_COPY_NUMBER_DN;ATACTGT,MIR-144;BILANGES_RAPAMYCIN_SENSITIVE_VIA_TSC1_AND_TSC2;BLALOCK_ALZHEIMERS_DISEASE_DN;BLALOCK_ALZHEIMERS_DISEASE_INCIPIENT_DN;BORCZUK_MALIGNANT_MESOTHELIOMA_UP;BOYAULT_LIVER_CANCER_SUBCLASS_G3_UP;CAIRO_HEPATOBLASTOMA_CLASSES_UP;CHIANG_LIVER_CANCER_SUBCLASS_UNANNOTATED_DN;chr12q14;CTTTGT_V$LEF1_Q2;DIAZ…	ATP-binding;Chaperone;Completeproteome;Nucleotide-binding;Referenceproteome		GO:0006457;GO:0006461;GO:0007339;GO:0008037;GO:0008152;GO:0009987;GO:0009988;GO:0016043;GO:0019538;GO:0022414;GO:0022607;GO:0034621;GO:0034622;GO:0035036;GO:0043170;GO:0043623;GO:0043933;GO:0044237;GO:0044238;GO:0044260;GO:0044267;GO:0048610;GO:0051131;GO:0065003;GO:0071822;GO:0071840;GO:0071841;GO:0071842;GO:0071844	GO:0000166;GO:0005488;GO:0005524;GO:0017076;GO:0030554;GO:0032553;GO:0032555;GO:0032559;GO:0035639	GO:0005832;GO:0005874;GO:0031982;GO:0031988;GO:0032991;GO:0043226;GO:0043227;GO:0043230;GO:0043234;GO:0044297;GO:0044421;GO:0044422;GO:0044424;GO:0044430;GO:0044444;GO:0044445;GO:0044446;GO:0044464;GO:0065010;GO:0070062	GO:0006457;GO:0006461;GO:0008037;GO:0008152;GO:0009987;GO:0016043;GO:0019538;GO:0022607;GO:0034622;GO:0043170;GO:0044237;GO:0044238;GO:0065003	GO:0031982;GO:0032991;GO:0043226;GO:0043230;GO:0043234;GO:0044297;GO:0044464		16	16	16	45.4	45.4	45.4	57.43	0	142.56	143380000	36	41	1.22779	1.73732
40S ribosomal protein S26	RPS26	0.137787	0.860793	-0.615418	A0A5F4CP77;J9P4R8	A0A5F4CP77;J9P4R8	410	tr|A0A5F4CP77|A0A5F4CP77_CANLF 40S ribosomal protein S26 OS=Canis lupus familiaris OX=9615 GN=RPS26 PE=3 SV=1;tr|J9P4R8|J9P4R8_CANLF 40S ribosomal protein S26 OS=Canis lupus familiaris OX=9615 GN=RPS26 PE=3 SV=1	ENSCAFG00000031955	ENSCAFP00000040547	ENSCAFT00000049430	Color2 [DarkGray]	1	4					-1	biosynthetic process;cellular biosynthetic process;cellular macromolecule biosynthetic process;cellular macromolecule metabolic process;cellular metabolic process;cellular process;cellular protein metabolic process;macromolecule biosynthetic process;macromolecule metabolic process;metabolic process;primary metabolic process;protein metabolic process;translation	structural constituent of ribosome;structural molecule activity	cell part;cytoplasmic part;intracellular non-membrane-bounded organelle;intracellular organelle;intracellular part;macromolecular complex;non-membrane-bounded organelle;organelle;ribonucleoprotein complex;ribosome	biosynthetic process;cellular metabolic process;cellular process;macromolecule metabolic process;metabolic process;primary metabolic process;protein metabolic process;translation	cell part;intracellular non-membrane-bounded organelle;intracellular organelle;macromolecular complex;organelle;ribonucleoprotein complex;ribosome		Ribosomal_S26e	BASSO_B_LYMPHOCYTE_NETWORK;BENPORATH_MYC_MAX_TARGETS;BENPORATH_NANOG_TARGETS;BENPORATH_SOX2_TARGETS;BILANGES_RAPAMYCIN_SENSITIVE_VIA_TSC1_AND_TSC2;BLALOCK_ALZHEIMERS_DISEASE_DN;chr12q13;DAIRKEE_TERT_TARGETS_DN;DANG_BOUND_BY_MYC;FERREIRA_EWINGS_SARCOMA_UNSTABLE_VS_STABLE_UP;GOERING_BLOOD_HDL_CHOLESTEROL_QTL_CIS;GSE14308_TH2_VS_INDUCED_TREG_UP;GSE1460_CORD_VS_ADULT_BLOOD_NAIVE_CD4_TCELL_UP;GSE17721…	Completeproteome;Referenceproteome		GO:0006412;GO:0008152;GO:0009058;GO:0009059;GO:0009987;GO:0019538;GO:0034645;GO:0043170;GO:0044237;GO:0044238;GO:0044249;GO:0044260;GO:0044267	GO:0003735;GO:0005198	GO:0005840;GO:0030529;GO:0032991;GO:0043226;GO:0043228;GO:0043229;GO:0043232;GO:0044424;GO:0044444;GO:0044464	GO:0006412;GO:0008152;GO:0009058;GO:0009987;GO:0019538;GO:0043170;GO:0044237;GO:0044238	GO:0005840;GO:0030529;GO:0032991;GO:0043226;GO:0043229;GO:0043232;GO:0044464		3	3	3	31.3	31.3	31.3	13.015	0	22.558	93987000	6	15	1.74891	2.11438
Small nuclear ribonucleoprotein Sm D3	SNRPD3	0.139484	0.855477	0.46291	J9P8R0;E2RQ80	J9P8R0;E2RQ80	882	tr|J9P8R0|J9P8R0_CANLF Small nuclear ribonucleoprotein Sm D3 OS=Canis lupus familiaris OX=9615 GN=SNRPD3 PE=3 SV=1;tr|E2RQ80|E2RQ80_CANLF Small nuclear ribonucleoprotein Sm D3 OS=Canis lupus familiaris OX=9615 GN=SNRPD3 PE=3 SV=1	ENSCAFG00000013864;ENSCAFG00000017258	ENSCAFP00000020415;ENSCAFP00000042139	ENSCAFT00000021985;ENSCAFT00000027332	Color2 [DarkGray]	1	4					-1	cellular component assembly;cellular component assembly at cellular level;cellular component organization;cellular component organization at cellular level;cellular component organization or biogenesis;cellular component organization or biogenesis at cellular level;cellular macromolecular complex assembly;cellular macromolecular complex subunit organization;cellular process;macromolecular complex…	binding;histone pre-mRNA DCP binding;nucleic acid binding;RNA binding	catalytic step 2 spliceosome;cell part;cytoplasm;cytoplasmic part;cytosol;extracellular membrane-bounded organelle;extracellular organelle;extracellular region part;extracellular vesicular exosome;intracellular membrane-bounded organelle;intracellular organelle;intracellular organelle part;intracellular part;macromolecular complex;membrane-bounded organelle;membrane-bounded vesicle;methylosome;me…	cellular component assembly;cellular component organization;cellular macromolecular complex assembly;cellular process;macromolecular complex assembly;ribonucleoprotein complex assembly	cell part;cytoplasm;cytosol;extracellular organelle;intracellular membrane-bounded organelle;intracellular organelle;macromolecular complex;nucleoplasm;nucleus;organelle;protein complex;ribonucleoprotein complex;small nuclear ribonucleoprotein complex;spliceosomal complex;vesicle	Spliceosome;Systemic lupus erythematosus	LSM	ABRAMSON_INTERACT_WITH_AIRE;AGUIRRE_PANCREATIC_CANCER_COPY_NUMBER_DN;BENPORATH_MYC_MAX_TARGETS;BENPORATH_SOX2_TARGETS;BERENJENO_TRANSFORMED_BY_RHOA_UP;BILANGES_SERUM_SENSITIVE_VIA_TSC2;BIOPOLYMER_METABOLIC_PROCESS;BONOME_OVARIAN_CANCER_SURVIVAL_OPTIMAL_DEBULKING;BRUINS_UVC_RESPONSE_VIA_TP53_GROUP_B;CHAUHAN_RESPONSE_TO_METHOXYESTRADIOL_UP;chr22q11;CLAUS_PGR_POSITIVE_MENINGIOMA_UP;DANG_BOUND_BY_MYC…	Completeproteome;Referenceproteome		GO:0000387;GO:0009987;GO:0016043;GO:0022607;GO:0022618;GO:0034621;GO:0034622;GO:0043933;GO:0065003;GO:0071826;GO:0071840;GO:0071841;GO:0071842;GO:0071844	GO:0003676;GO:0003723;GO:0005488;GO:0071208	GO:0005634;GO:0005654;GO:0005681;GO:0005683;GO:0005685;GO:0005687;GO:0005689;GO:0005737;GO:0005829;GO:0030529;GO:0030532;GO:0031982;GO:0031988;GO:0032991;GO:0034708;GO:0034709;GO:0034715;GO:0034719;GO:0043226;GO:0043227;GO:0043229;GO:0043230;GO:0043231;GO:0043234;GO:0044421;GO:0044422;GO:0044424;GO:0044428;GO:0044444;GO:0044446;GO:0044464;GO:0065010;GO:0070062;GO:0071013	GO:0009987;GO:0016043;GO:0022607;GO:0022618;GO:0034622;GO:0065003	GO:0005634;GO:0005654;GO:0005681;GO:0005737;GO:0005829;GO:0030529;GO:0030532;GO:0031982;GO:0032991;GO:0043226;GO:0043229;GO:0043230;GO:0043231;GO:0043234;GO:0044464		3	3	3	40.5	40.5	40.5	13.944	0	39.717	94779000	9	9	2.95928	2.58235
Tyrosine-protein phosphatase non-receptor type	PTPN1	0.139818	0.854438	-1.46048	F1Q1Z8	F1Q1Z8	1102	tr|F1Q1Z8|F1Q1Z8_CANLF Tyrosine-protein phosphatase non-receptor type OS=Canis lupus familiaris OX=9615 GN=PTPN1 PE=3 SV=3	ENSCAFG00000011531	ENSCAFP00000035390	ENSCAFT00000039526	Color2 [DarkGray]	1	4					-1	actin cytoskeleton organization;actin cytoskeleton reorganization;actin filament-based process;biological regulation;cell surface receptor linked signaling pathway;cellular component organization;cellular component organization at cellular level;cellular component organization or biogenesis;cellular component organization or biogenesis at cellular level;cellular process;cellular response to chemi…	binding;catalytic activity;cation binding;hydrolase activity;hydrolase activity, acting on ester bonds;ion binding;metal ion binding;phosphatase activity;phosphoprotein phosphatase activity;phosphoric ester hydrolase activity;protein tyrosine phosphatase activity;transition metal ion binding;zinc ion binding	cell part;cytoplasmic part;early endosome;endoplasmic reticulum;endosome;intracellular membrane-bounded organelle;intracellular organelle;intracellular part;membrane;membrane-bounded organelle;organelle;plasma membrane	biological regulation;cellular component organization;cellular process;cytoskeleton organization;organelle organization;regulation of transport;response to chemical stimulus;response to endogenous stimulus;response to stimulus;response to stress;signal transduction	cell part;endoplasmic reticulum;endosome;intracellular membrane-bounded organelle;intracellular organelle;membrane;organelle;plasma membrane	Adherens junction;Insulin signaling pathway	Y_phosphatase	ABBUD_LIF_SIGNALING_1_UP;ACCATTT,MIR-522;ACEVEDO_LIVER_TUMOR_VS_NORMAL_ADJACENT_TISSUE_UP;BENPORATH_MYC_MAX_TARGETS;BENPORATH_NANOG_TARGETS;CAGCTG_V$AP4_Q5;CHEN_METABOLIC_SYNDROM_NETWORK;CHIN_BREAST_CANCER_COPY_NUMBER_UP;chr20q13;COLLIS_PRKDC_REGULATORS;CSR_EARLY_UP.V1_UP;CTTTGT_V$LEF1_Q2;DACOSTA_UV_RESPONSE_VIA_ERCC3_DN;DANG_BOUND_BY_MYC;DANG_MYC_TARGETS_DN;DANG_REGULATED_BY_MYC_DN;ENK_UV_RESPON…	Completeproteome;Hydrolase;Proteinphosphatase;Referenceproteome		GO:0006950;GO:0006984;GO:0006986;GO:0006996;GO:0007010;GO:0007165;GO:0007166;GO:0007167;GO:0007169;GO:0008286;GO:0009719;GO:0009725;GO:0009966;GO:0009968;GO:0009987;GO:0010033;GO:0010627;GO:0010646;GO:0010648;GO:0010741;GO:0016043;GO:0023051;GO:0023057;GO:0030029;GO:0030036;GO:0030100;GO:0030947;GO:0030948;GO:0030968;GO:0031532;GO:0032868;GO:0032869;GO:0032870;GO:0032879;GO:0033554;GO:0034620;GO:…	GO:0003824;GO:0004721;GO:0004725;GO:0005488;GO:0008270;GO:0016787;GO:0016788;GO:0016791;GO:0042578;GO:0043167;GO:0043169;GO:0046872;GO:0046914	GO:0005768;GO:0005769;GO:0005783;GO:0005886;GO:0016020;GO:0043226;GO:0043227;GO:0043229;GO:0043231;GO:0044424;GO:0044444;GO:0044464	GO:0006950;GO:0006996;GO:0007010;GO:0007165;GO:0009719;GO:0009987;GO:0016043;GO:0042221;GO:0050896;GO:0051049;GO:0065007	GO:0005768;GO:0005783;GO:0005886;GO:0016020;GO:0043226;GO:0043229;GO:0043231;GO:0044464	Tyrosine-protein phosphatase non-receptor type	2	2	2	7.3	7.3	7.3	40.328	0	12.15	6932500	26	4	-2.31833	-2.7337
MYB binding protein 1a	MYBBP1A	0.140137	0.853448	1.20413	J9P948;F1PKR9;A0A5F4CAL1;J9NUP0	J9P948;F1PKR9;A0A5F4CAL1;J9NUP0	305	tr|J9P948|J9P948_CANLF MYB binding protein 1a OS=Canis lupus familiaris OX=9615 GN=MYBBP1A PE=3 SV=2;tr|F1PKR9|F1PKR9_CANLF MYB binding protein 1a OS=Canis lupus familiaris OX=9615 GN=MYBBP1A PE=3 SV=3;tr|A0A5F4CAL1|A0A5F4CAL1_CANLF MYB binding protein 1a	ENSCAFG00000015266	ENSCAFP00000022515;ENSCAFP00000036879;ENSCAFP00000042280	ENSCAFT00000024251;ENSCAFT00000044070;ENSCAFT00000049326	Color2 [DarkGray]	1	4					-1	biological regulation;biosynthetic process;cell communication;cell differentiation;cellular biosynthetic process;cellular developmental process;cellular macromolecule biosynthetic process;cellular macromolecule metabolic process;cellular metabolic process;cellular nitrogen compound metabolic process;cellular process;cellular response to external stimulus;cellular response to extracellular stimulu…	binding;catalytic activity;DNA binding;DNA polymerase activity;DNA-directed DNA polymerase activity;nucleic acid binding;nucleotidyltransferase activity;transferase activity;transferase activity, transferring phosphorus-containing groups	cell part;cytoplasm;intracellular non-membrane-bounded organelle;intracellular organelle;intracellular organelle part;intracellular part;macromolecular complex;membrane;NLS-dependent protein nuclear import complex;non-membrane-bounded organelle;nuclear part;nucleocytoplasmic shuttling complex;nucleolus;organelle;organelle part;protein complex	biological regulation;biosynthetic process;cell communication;cell differentiation;cellular metabolic process;cellular nitrogen compound metabolic process;cellular process;developmental process;establishment of localization;generation of precursor metabolites and energy;macromolecule metabolic process;metabolic process;nitrogen compound metabolic process;nuclear transport;nucleobase-containing co…	cell part;cytoplasm;intracellular non-membrane-bounded organelle;intracellular organelle;macromolecular complex;membrane;nucleocytoplasmic shuttling complex;nucleolus;organelle;protein complex		DNA_pol_phi	ABRAMSON_INTERACT_WITH_AIRE;BENPORATH_ES_CORE_NINE_CORRELATED;BENPORATH_MYC_MAX_TARGETS;BHAT_ESR1_TARGETS_NOT_VIA_AKT1_UP;BHAT_ESR1_TARGETS_VIA_AKT1_UP;BILD_MYC_ONCOGENIC_SIGNATURE;BIOPOLYMER_METABOLIC_PROCESS;CAIRO_HEPATOBLASTOMA_CLASSES_UP;CELLULAR_LOCALIZATION;chr17p13;CYTOPLASM;DOUGLAS_BMI1_TARGETS_UP;DUTERTRE_ESTRADIOL_RESPONSE_6HR_UP;ESTABLISHMENT_OF_CELLULAR_LOCALIZATION;ESTABLISHMENT_OF_L…	Completeproteome;Referenceproteome		GO:0001649;GO:0006091;GO:0006139;GO:0006351;GO:0006355;GO:0006807;GO:0006810;GO:0006913;GO:0006917;GO:0006950;GO:0007154;GO:0007165;GO:0008152;GO:0008629;GO:0009058;GO:0009059;GO:0009267;GO:0009605;GO:0009889;GO:0009890;GO:0009892;GO:0009987;GO:0009991;GO:0010468;GO:0010556;GO:0010558;GO:0010564;GO:0010605;GO:0010629;GO:0010941;GO:0010942;GO:0012502;GO:0016070;GO:0019219;GO:0019222;GO:0022900;GO:…	GO:0003676;GO:0003677;GO:0003824;GO:0003887;GO:0005488;GO:0016740;GO:0016772;GO:0016779;GO:0034061	GO:0005730;GO:0005737;GO:0016020;GO:0031074;GO:0032991;GO:0042564;GO:0043226;GO:0043228;GO:0043229;GO:0043232;GO:0043234;GO:0044422;GO:0044424;GO:0044428;GO:0044446;GO:0044464	GO:0006091;GO:0006139;GO:0006807;GO:0006810;GO:0006913;GO:0006950;GO:0007154;GO:0007165;GO:0008152;GO:0009058;GO:0009605;GO:0009987;GO:0009991;GO:0016070;GO:0030154;GO:0032502;GO:0034641;GO:0042594;GO:0043170;GO:0044237;GO:0044238;GO:0050896;GO:0051169;GO:0051234;GO:0051726;GO:0065007	GO:0005730;GO:0005737;GO:0016020;GO:0031074;GO:0032991;GO:0043226;GO:0043229;GO:0043232;GO:0043234;GO:0044464		2	2	2	2.5	2.5	2.5	139.75	0	11.391	4909900	79	2	-1.74956	-0.961305
Acetylserotonin O-methyltransferase like	ASMTL	0.141227	0.850081	1.52621	F1PKN7	F1PKN7	997	tr|F1PKN7|F1PKN7_CANLF Acetylserotonin O-methyltransferase like OS=Canis lupus familiaris OX=9615 GN=ASMTL PE=3 SV=3	ENSCAFG00000015291	ENSCAFP00000022542	ENSCAFT00000024283	Color2 [DarkGray]	1	4					-1		catalytic activity;methyltransferase activity;O-methyltransferase activity;transferase activity;transferase activity, transferring one-carbon groups	cell part;cytoplasm;intracellular part		cell part;cytoplasm		Maf;Methyltransf_2	AMINE_BIOSYNTHETIC_PROCESS;AMINE_METABOLIC_PROCESS;AMINO_ACID_AND_DERIVATIVE_METABOLIC_PROCESS;AMINO_ACID_DERIVATIVE_BIOSYNTHETIC_PROCESS;AMINO_ACID_DERIVATIVE_METABOLIC_PROCESS;AROMATIC_COMPOUND_METABOLIC_PROCESS;BANDRES_RESPONSE_TO_CARMUSTIN_MGMT_48HR_DN;BASAKI_YBX1_TARGETS_DN;BIOGENIC_AMINE_METABOLIC_PROCESS;BIOSYNTHETIC_PROCESS;BLALOCK_ALZHEIMERS_DISEASE_DN;CELLULAR_BIOSYNTHETIC_PROCESS;CHEMN…	Completeproteome;Referenceproteome;S-adenosyl-L-methionine			GO:0003824;GO:0008168;GO:0008171;GO:0016740;GO:0016741	GO:0005737;GO:0044424;GO:0044464		GO:0005737;GO:0044464		2	2	2	6.3	6.3	6.3	67.339	0	17.245	11635000	39	3	0.101189	-0.0170356
TAR DNA-binding protein 43	TARDBP	0.143874	0.842017	-0.397103	E2QS43;A0A5F4CL63	E2QS43;A0A5F4CL63	644	tr|E2QS43|E2QS43_CANLF TAR DNA-binding protein 43 OS=Canis lupus familiaris OX=9615 GN=TARDBP PE=4 SV=2;tr|A0A5F4CL63|A0A5F4CL63_CANLF TAR DNA-binding protein 43 OS=Canis lupus familiaris OX=9615 GN=TARDBP PE=4 SV=1	ENSCAFG00000016759	ENSCAFP00000024643	ENSCAFT00000026536	Color2 [DarkGray]	1	4					-1	3'-UTR-mediated mRNA stabilization;biological regulation;cellular macromolecule metabolic process;cellular metabolic process;cellular nitrogen compound metabolic process;cellular process;interaction with symbiont;interspecies interaction between organisms;macromolecule metabolic process;metabolic process;modification by host of symbiont morphology or physiology;modification of morphology or physi…	binding;DNA binding;double-stranded DNA binding;mRNA 3'-UTR binding;mRNA binding;nucleic acid binding;nucleotide binding;RNA binding;structure-specific DNA binding	cell part;intracellular organelle part;intracellular part;nuclear part;nucleoplasm;organelle part	biological regulation;cellular metabolic process;cellular nitrogen compound metabolic process;cellular process;interspecies interaction between organisms;macromolecule metabolic process;metabolic process;mRNA metabolic process;multi-organism process;nitrogen compound metabolic process;nucleobase-containing compound metabolic process;primary metabolic process;RNA metabolic process;RNA processing;R…	cell part;nucleoplasm		RRM_1	AAGCAAT,MIR-137;AAGCACT,MIR-520F;ACACTAC,MIR-142-3P;AGCACTT,MIR-93,MIR-302A,MIR-302B,MIR-302C,MIR-302D,MIR-372,MIR-373,MIR-520E,MIR-520A,MIR-526B,MIR-520B,MIR-520C,MIR-520D;AMUNDSON_GENOTOXIC_SIGNATURE;ATAGGAA,MIR-202;ATTCTTT,MIR-186;BERENJENO_TRANSFORMED_BY_RHOA_UP;BIDUS_METASTASIS_UP;BIOPOLYMER_METABOLIC_PROCESS;BRUINS_UVC_RESPONSE_LATE;BUYTAERT_PHOTODYNAMIC_THERAPY_STRESS_DN;CAGTATT,MIR-200B,M…	Completeproteome;Referenceproteome		GO:0006139;GO:0006396;GO:0006807;GO:0008152;GO:0008380;GO:0009889;GO:0009890;GO:0009892;GO:0009987;GO:0010468;GO:0010605;GO:0010608;GO:0016070;GO:0016071;GO:0019219;GO:0019222;GO:0031323;GO:0031324;GO:0031326;GO:0031327;GO:0032897;GO:0034641;GO:0035821;GO:0043170;GO:0043487;GO:0043488;GO:0043489;GO:0043921;GO:0043922;GO:0044237;GO:0044238;GO:0044260;GO:0044419;GO:0045934;GO:0046782;GO:0048255;GO:…	GO:0000166;GO:0003676;GO:0003677;GO:0003690;GO:0003723;GO:0003729;GO:0003730;GO:0005488;GO:0043566	GO:0005654;GO:0044422;GO:0044424;GO:0044428;GO:0044446;GO:0044464	GO:0006139;GO:0006396;GO:0006807;GO:0008152;GO:0008380;GO:0009987;GO:0016070;GO:0016071;GO:0034641;GO:0043170;GO:0044237;GO:0044238;GO:0044419;GO:0051704;GO:0065007	GO:0005654;GO:0044464		3	3	3	6.4	6.4	6.4	64.366	0	39.771	17952000	25	9	-0.348169	-0.257316
Junctional adhesion molecule 1	F11R	0.144482	0.840186	1.21045	F1PP71;A0A5F4C421;A0A5F4C8A3	F1PP71;A0A5F4C421	1022	tr|F1PP71|F1PP71_CANLF Junctional adhesion molecule 1 OS=Canis lupus familiaris OX=9615 GN=F11R PE=3 SV=3;tr|A0A5F4C421|A0A5F4C421_CANLF Junctional adhesion molecule 1 OS=Canis lupus familiaris OX=9615 GN=F11R PE=3 SV=1	ENSCAFG00000012666	ENSCAFP00000018655	ENSCAFT00000020114	Color2 [DarkGray]	1	4					-1	actin cytoskeleton organization;actin filament-based process;actomyosin structure organization;biological adhesion;biological regulation;cell adhesion;cellular component organization;cellular component organization at cellular level;cellular component organization or biogenesis;cellular component organization or biogenesis at cellular level;cellular process;cytoskeleton organization;digestive sys…		cell junction;cell part;cell-cell junction;cytoskeleton;extracellular membrane-bounded organelle;extracellular organelle;extracellular region part;extracellular vesicular exosome;intracellular non-membrane-bounded organelle;intracellular organelle;intracellular part;membrane;membrane-bounded organelle;membrane-bounded vesicle;microtubule cytoskeleton;non-membrane-bounded organelle;occluding junct…	biological adhesion;biological regulation;cell adhesion;cellular component organization;cellular process;cytoskeleton organization;establishment of localization;multicellular organismal process;organelle organization;regulation of organelle organization	cell part;cytoskeleton;extracellular organelle;intracellular non-membrane-bounded organelle;intracellular organelle;membrane;organelle;plasma membrane;vesicle		V-set	ACEVEDO_LIVER_CANCER_UP;ACEVEDO_NORMAL_TISSUE_ADJACENT_TO_LIVER_TUMOR_UP;AIGNER_ZEB1_TARGETS;BENPORATH_NANOG_TARGETS;BOQUEST_STEM_CELL_DN;BOYAULT_LIVER_CANCER_SUBCLASS_G1_UP;BUYTAERT_PHOTODYNAMIC_THERAPY_STRESS_UP;BYSTRYKH_HEMATOPOIESIS_STEM_CELL_QTL_CIS;CAGCTG_V$AP4_Q5;CHARAFE_BREAST_CANCER_BASAL_VS_MESENCHYMAL_UP;CHARAFE_BREAST_CANCER_LUMINAL_VS_MESENCHYMAL_UP;CHEN_LIVER_METABOLISM_QTL_CIS;chr1…	Completeproteome;Referenceproteome		GO:0003008;GO:0006996;GO:0007010;GO:0007155;GO:0009987;GO:0016043;GO:0022600;GO:0022610;GO:0030029;GO:0030036;GO:0031032;GO:0032501;GO:0032956;GO:0032970;GO:0033043;GO:0045184;GO:0050789;GO:0050794;GO:0050892;GO:0051128;GO:0051234;GO:0051493;GO:0065007;GO:0071840;GO:0071841;GO:0071842;GO:0090002;GO:0090150;GO:2000249		GO:0005856;GO:0005886;GO:0005911;GO:0005923;GO:0015630;GO:0016020;GO:0030054;GO:0031982;GO:0031988;GO:0043226;GO:0043227;GO:0043228;GO:0043229;GO:0043230;GO:0043232;GO:0044421;GO:0044424;GO:0044464;GO:0065010;GO:0070062;GO:0070160	GO:0006996;GO:0007010;GO:0007155;GO:0009987;GO:0016043;GO:0022610;GO:0032501;GO:0033043;GO:0051234;GO:0065007	GO:0005856;GO:0005886;GO:0016020;GO:0031982;GO:0043226;GO:0043229;GO:0043230;GO:0043232;GO:0044464		3	3	3	18.7	18.7	18.7	30.82	0	20.856	19927000	17	7	-0.731449	0.060582
FACT complex subunit SSRP1	SSRP1	0.144683	0.839584	1.40269	J9NYX4;F1Q2J2	J9NYX4;F1Q2J2	1107	tr|J9NYX4|J9NYX4_CANLF FACT complex subunit SSRP1 OS=Canis lupus familiaris OX=9615 GN=SSRP1 PE=3 SV=2;tr|F1Q2J2|F1Q2J2_CANLF FACT complex subunit SSRP1 OS=Canis lupus familiaris OX=9615 GN=SSRP1 PE=3 SV=3	ENSCAFG00000007947	ENSCAFP00000011769;ENSCAFP00000038494	ENSCAFT00000012707;ENSCAFT00000049552	Color2 [DarkGray]	1	4					-1	biological regulation;cellular component organization;cellular component organization at cellular level;cellular component organization or biogenesis;cellular component organization or biogenesis at cellular level;cellular process;chromatin modification;chromatin organization;chromatin remodeling;chromosome organization;organelle organization;regulation of biological process;regulation of biosynt…	binding;chromatin binding;DNA binding;nucleic acid binding	cell part;cytoplasm;intracellular membrane-bounded organelle;intracellular organelle;intracellular part;membrane-bounded organelle;nucleus;organelle	biological regulation;cellular component organization;cellular process;chromatin modification;chromatin organization;chromosome organization;organelle organization	cell part;cytoplasm;intracellular membrane-bounded organelle;intracellular organelle;nucleus;organelle		HMG_box;Rtt106;SSrecog	AAAGGGA,MIR-204,MIR-211;AGCTCCT,MIR-28;BASSO_B_LYMPHOCYTE_NETWORK;BENPORATH_ES_CORE_NINE_CORRELATED;BERENJENO_TRANSFORMED_BY_RHOA_UP;BIDUS_METASTASIS_UP;CAIRO_HEPATOBLASTOMA_CLASSES_UP;CASORELLI_ACUTE_PROMYELOCYTIC_LEUKEMIA_DN;CHIARADONNA_NEOPLASTIC_TRANSFORMATION_KRAS_UP;CHICAS_RB1_TARGETS_GROWING;chr11q12;DNA_BINDING;FEVR_CTNNB1_TARGETS_DN;FUJII_YBX1_TARGETS_DN;GGGNRMNNYCAT_UNKNOWN;GNF2_MCM5;GN…	Completeproteome;Referenceproteome		GO:0006325;GO:0006338;GO:0006355;GO:0006996;GO:0009889;GO:0009987;GO:0010468;GO:0010556;GO:0016043;GO:0016568;GO:0019219;GO:0019222;GO:0031323;GO:0031326;GO:0050789;GO:0050794;GO:0051171;GO:0051252;GO:0051276;GO:0060255;GO:0065007;GO:0071840;GO:0071841;GO:0071842;GO:0080090;GO:2000112	GO:0003676;GO:0003677;GO:0003682;GO:0005488	GO:0005634;GO:0005737;GO:0043226;GO:0043227;GO:0043229;GO:0043231;GO:0044424;GO:0044464	GO:0006325;GO:0006996;GO:0009987;GO:0016043;GO:0016568;GO:0051276;GO:0065007	GO:0005634;GO:0005737;GO:0043226;GO:0043229;GO:0043231;GO:0044464		3	3	3	4.8	4.8	4.8	80.224	0	17.527	4510700	41	3	-1.24563	-2.22963
Claudin-3	CLDN3	0.152907	0.815572	1.75906	Q95KM5	Q95KM5	1250	sp|Q95KM5|CLD3_CANLF Claudin-3 OS=Canis lupus familiaris OX=9615 GN=CLDN3 PE=2 SV=1	ENSCAFG00000012532	ENSCAFP00000018448	ENSCAFT00000019892	Color2 [DarkGray]	1	4					-1	anatomical structure morphogenesis;biological adhesion;calcium-independent cell-cell adhesion;cell adhesion;cell morphogenesis;cell morphogenesis involved in differentiation;cell-cell adhesion;cellular component morphogenesis;cellular component organization;cellular component organization or biogenesis;cellular developmental process;cellular process;developmental process;epithelial cell morphogen…	binding;identical protein binding;protein binding;structural molecule activity	cell junction;cell part;cell-cell junction;extracellular membrane-bounded organelle;extracellular organelle;extracellular region part;extracellular vesicular exosome;integral to membrane;intrinsic to membrane;lateral plasma membrane;membrane part;membrane-bounded organelle;membrane-bounded vesicle;occluding junction;organelle;plasma membrane part;tight junction;vesicle	anatomical structure morphogenesis;biological adhesion;cell adhesion;cell morphogenesis;cellular component morphogenesis;cellular component organization;cellular process;developmental process;response to chemical stimulus;response to stimulus;response to stress	cell part;extracellular organelle;organelle;vesicle	Cell adhesion molecules (CAMs);Hepatitis C;Leukocyte transendothelial migration;Tight junction	PMP22_Claudin	ACEVEDO_LIVER_CANCER_DN;ACEVEDO_NORMAL_TISSUE_ADJACENT_TO_LIVER_TUMOR_DN;APICAL_JUNCTION_COMPLEX;APICOLATERAL_PLASMA_MEMBRANE;BRUINS_UVC_RESPONSE_VIA_TP53_GROUP_A;CAGGTG_V$E12_Q6;CALCIUM_INDEPENDENT_CELL_CELL_ADHESION;CELL_CELL_ADHESION;CELL_JUNCTION;CHARAFE_BREAST_CANCER_LUMINAL_VS_MESENCHYMAL_UP;CHIANG_LIVER_CANCER_SUBCLASS_POLYSOMY7_UP;chr7q11;CREIGHTON_AKT1_SIGNALING_VIA_MTOR_UP;DODD_NASOPHAR…	Celljunction;Cellmembrane;Completeproteome;Membrane;Phosphoprotein;Referenceproteome;Tightjunction;Transmembrane;Transmembranehelix		GO:0000902;GO:0000904;GO:0001666;GO:0003382;GO:0006950;GO:0007155;GO:0009653;GO:0009987;GO:0016043;GO:0016337;GO:0016338;GO:0022610;GO:0032502;GO:0032989;GO:0042221;GO:0048869;GO:0050896;GO:0070482;GO:0071840	GO:0005198;GO:0005488;GO:0005515;GO:0042802	GO:0005911;GO:0005923;GO:0016021;GO:0016328;GO:0030054;GO:0031224;GO:0031982;GO:0031988;GO:0043226;GO:0043227;GO:0043230;GO:0044421;GO:0044425;GO:0044459;GO:0044464;GO:0065010;GO:0070062;GO:0070160	GO:0000902;GO:0006950;GO:0007155;GO:0009653;GO:0009987;GO:0016043;GO:0022610;GO:0032502;GO:0032989;GO:0042221;GO:0050896	GO:0031982;GO:0043226;GO:0043230;GO:0044464	Claudin-3	3	3	2	18.3	18.3	11	23.148	0	27.345	60984000	7	8	1.69657	3.18603
SUMO-activating enzyme subunit 2	UBA2	0.15358	0.813664	-2.2857	E2R837	E2R837	752	tr|E2R837|E2R837_CANLF SUMO-activating enzyme subunit 2 OS=Canis lupus familiaris OX=9615 GN=UBA2 PE=3 SV=2	ENSCAFG00000007258	ENSCAFP00000010792	ENSCAFT00000011647	Color2 [DarkGray]	1	4					-1	cellular macromolecule metabolic process;cellular metabolic process;cellular process;cellular protein metabolic process;macromolecule metabolic process;macromolecule modification;metabolic process;primary metabolic process;protein metabolic process;protein modification by small protein conjugation;protein modification by small protein conjugation or removal;protein modification process;protein su…	adenyl nucleotide binding;adenyl ribonucleotide binding;ATP binding;binding;catalytic activity;nucleotide binding;purine nucleotide binding;purine ribonucleoside triphosphate binding;purine ribonucleotide binding;ribonucleotide binding;small protein activating enzyme activity;SUMO activating enzyme activity	cell part;cytoplasmic part;cytosol;intracellular organelle part;intracellular part;macromolecular complex;nuclear part;nucleoplasm;organelle part;protein complex;SUMO activating enzyme complex	cellular metabolic process;cellular process;macromolecule metabolic process;macromolecule modification;metabolic process;primary metabolic process;protein metabolic process;protein modification by small protein conjugation or removal;protein modification process	cell part;cytosol;macromolecular complex;nucleoplasm;protein complex	Ubiquitin mediated proteolysis	ThiF;UAE_UbL;UBA_e1_thiolCys;UBACT	ACCATTT,MIR-522;ATGTTAA,MIR-302C;BERENJENO_TRANSFORMED_BY_RHOA_UP;BORCZUK_MALIGNANT_MESOTHELIOMA_UP;BRUINS_UVC_RESPONSE_LATE;CHIARADONNA_NEOPLASTIC_TRANSFORMATION_KRAS_UP;chr19q12;COLDREN_GEFITINIB_RESISTANCE_UP;CTATGCA,MIR-153;DIAZ_CHRONIC_MEYLOGENOUS_LEUKEMIA_UP;DODD_NASOPHARYNGEAL_CARCINOMA_DN;ENK_UV_RESPONSE_KERATINOCYTE_DN;ENZYME_ACTIVATOR_ACTIVITY;ENZYME_REGULATOR_ACTIVITY;FLECHNER_BIOPSY_K…	ATP-binding;Completeproteome;Ligase;Nucleotide-binding;Referenceproteome;Ublconjugationpathway		GO:0006464;GO:0008152;GO:0009987;GO:0016925;GO:0019538;GO:0032446;GO:0043170;GO:0043412;GO:0044237;GO:0044238;GO:0044260;GO:0044267;GO:0070647	GO:0000166;GO:0003824;GO:0005488;GO:0005524;GO:0008641;GO:0017076;GO:0019948;GO:0030554;GO:0032553;GO:0032555;GO:0032559;GO:0035639	GO:0005654;GO:0005829;GO:0031510;GO:0032991;GO:0043234;GO:0044422;GO:0044424;GO:0044428;GO:0044444;GO:0044446;GO:0044464	GO:0006464;GO:0008152;GO:0009987;GO:0019538;GO:0043170;GO:0043412;GO:0044237;GO:0044238;GO:0070647	GO:0005654;GO:0005829;GO:0032991;GO:0043234;GO:0044464		5	5	5	14.5	14.5	14.5	71.239	0	31.205	18643000	37	6	-2.71302	-0.699207
Karyopherin subunit beta 1	KPNB1	0.15414	0.812084	-0.534901	F6X637;A0A5F4BSQ8	F6X637;A0A5F4BSQ8	73	tr|F6X637|F6X637_CANLF Karyopherin subunit beta 1 OS=Canis lupus familiaris OX=9615 GN=KPNB1 PE=3 SV=1;tr|A0A5F4BSQ8|A0A5F4BSQ8_CANLF Karyopherin subunit beta 1 OS=Canis lupus familiaris OX=9615 GN=KPNB1 PE=3 SV=1	ENSCAFG00000016678	ENSCAFP00000024538	ENSCAFT00000026424	Color2 [DarkGray]	1	4					-1	establishment of localization;establishment of localization in cell;establishment of protein localization;intracellular protein transport;intracellular transport;nuclear import;nuclear transport;nucleocytoplasmic transport;protein import;protein import into nucleus;protein targeting;protein transport;ribosomal protein import into nucleus;transport	protein transporter activity;substrate-specific transporter activity;transporter activity	cell part;cytoplasmic part;endoplasmic reticulum part;endoplasmic reticulum tubular network;extracellular membrane-bounded organelle;extracellular organelle;extracellular region part;extracellular vesicular exosome;intracellular organelle part;intracellular part;macromolecular complex;membrane;membrane-bounded organelle;membrane-bounded vesicle;nuclear membrane;nuclear part;nucleoplasm;organelle;…	establishment of localization;nuclear transport;nucleocytoplasmic transport;protein targeting;protein transport;transport	cell part;extracellular organelle;macromolecular complex;membrane;nucleoplasm;organelle;protein complex;vesicle	RNA transport	IBN_N	AACYNNNNTTCCS_UNKNOWN;AAGCACT,MIR-520F;ABRAMSON_INTERACT_WITH_AIRE;ACCATTT,MIR-522;ACEVEDO_LIVER_CANCER_UP;AGGAGTG,MIR-483;AGUIRRE_PANCREATIC_CANCER_COPY_NUMBER_UP;BENPORATH_CYCLING_GENES;BERENJENO_TRANSFORMED_BY_RHOA_UP;BIOCARTA_RANMS_PATHWAY;BLALOCK_ALZHEIMERS_DISEASE_DN;BLALOCK_ALZHEIMERS_DISEASE_UP;BLUM_RESPONSE_TO_SALIRASIB_DN;BOYAULT_LIVER_CANCER_SUBCLASS_G3_UP;CAIRO_HEPATOBLASTOMA_CLASSES_…	Completeproteome;Referenceproteome		GO:0006605;GO:0006606;GO:0006610;GO:0006810;GO:0006886;GO:0006913;GO:0015031;GO:0017038;GO:0045184;GO:0046907;GO:0051169;GO:0051170;GO:0051234;GO:0051649	GO:0005215;GO:0008565;GO:0022892	GO:0005654;GO:0016020;GO:0031090;GO:0031965;GO:0031982;GO:0031988;GO:0032991;GO:0043226;GO:0043227;GO:0043230;GO:0043234;GO:0044421;GO:0044422;GO:0044424;GO:0044428;GO:0044432;GO:0044444;GO:0044446;GO:0044464;GO:0065010;GO:0070062;GO:0071782	GO:0006605;GO:0006810;GO:0006913;GO:0015031;GO:0051169;GO:0051234	GO:0005654;GO:0016020;GO:0031982;GO:0032991;GO:0043226;GO:0043230;GO:0043234;GO:0044464		13	13	13	21.5	21.5	21.5	97.226	0	101.69	92638000	44	30	0.877386	1.10543
Acyl-CoA synthetase long chain family member 4	ACSL4	0.154163	0.812019	0.903228	F1PEH9;A0A5F4C3A2;A0A5F4CZ41;A0A5F4CKP4;A0A5F4DFV9;A0A5F4DML3	F1PEH9;A0A5F4C3A2;A0A5F4CZ41;A0A5F4CKP4;A0A5F4DFV9;A0A5F4DML3	221	tr|F1PEH9|F1PEH9_CANLF Acyl-CoA synthetase long chain family member 4 OS=Canis lupus familiaris OX=9615 GN=ACSL4 PE=3 SV=3;tr|A0A5F4C3A2|A0A5F4C3A2_CANLF Acyl-CoA synthetase long chain family member 4 OS=Canis lupus familiaris OX=9615 GN=ACSL4 PE=3 SV=1;tr	ENSCAFG00000018063	ENSCAFP00000026704	ENSCAFT00000028710	Color2 [DarkGray]	1	4					-1	biological regulation;biosynthetic process;cell differentiation;cellular developmental process;cellular process;developmental process;embryonic process involved in female pregnancy;lipid biosynthetic process;lipid metabolic process;metabolic process;multicellular organismal process;multicellular organismal reproductive process;negative regulation of biological process;negative regulation of fatty…	acid-thiol ligase activity;arachidonate-CoA ligase activity;catalytic activity;fatty acid ligase activity;ligase activity;ligase activity, forming carbon-sulfur bonds;long-chain fatty acid-CoA ligase activity;very long-chain fatty acid-CoA ligase activity	cell part;cytoplasmic part;endoplasmic reticulum part;ER-mitochondrion membrane contact site;extracellular membrane-bounded organelle;extracellular organelle;extracellular region part;extracellular vesicular exosome;intracellular organelle part;intracellular part;lipid particle;membrane part;membrane-bounded organelle;membrane-bounded vesicle;mitochondrial membrane part;mitochondrial part;organel…	biological regulation;biosynthetic process;cell differentiation;cellular process;developmental process;lipid metabolic process;metabolic process;multicellular organismal process;primary metabolic process;regulation of transport	cell part;extracellular organelle;lipid particle;organelle;vesicle	Adipocytokine signaling pathway;Fatty acid metabolism;Peroxisome;PPAR signaling pathway	AMP-binding	AACTGGA,MIR-145;AACTTT_UNKNOWN;ACACTAC,MIR-142-3P;ACEVEDO_NORMAL_TISSUE_ADJACENT_TO_LIVER_TUMOR_UP;AMUNDSON_GENOTOXIC_SIGNATURE;ATACTGT,MIR-144;ATTCTTT,MIR-186;BEHAVIOR;BENPORATH_NANOG_TARGETS;BRUINS_UVC_RESPONSE_LATE;CACTGCC,MIR-34A,MIR-34C,MIR-449;CAGCTG_V$AP4_Q5;CAGGTG_V$E12_Q6;CAMP_UP.V1_UP;CHESLER_BRAIN_HIGHEST_EXPRESSION;CHIANG_LIVER_CANCER_SUBCLASS_CTNNB1_DN;CHIANG_LIVER_CANCER_SUBCLASS_IN…	Completeproteome;Referenceproteome		GO:0001558;GO:0006629;GO:0008152;GO:0008610;GO:0009058;GO:0009987;GO:0022414;GO:0030154;GO:0030182;GO:0030307;GO:0032303;GO:0032304;GO:0032306;GO:0032307;GO:0032368;GO:0032369;GO:0032501;GO:0032502;GO:0032879;GO:0032890;GO:0032891;GO:0040008;GO:0044238;GO:0045927;GO:0048518;GO:0048519;GO:0048522;GO:0048609;GO:0048869;GO:0050789;GO:0050794;GO:0051046;GO:0051048;GO:0051049;GO:0051051;GO:0051128;GO:…	GO:0003824;GO:0004467;GO:0015645;GO:0016874;GO:0016877;GO:0016878;GO:0031957;GO:0047676	GO:0005811;GO:0031982;GO:0031988;GO:0043226;GO:0043227;GO:0043230;GO:0044232;GO:0044233;GO:0044421;GO:0044422;GO:0044424;GO:0044425;GO:0044429;GO:0044432;GO:0044444;GO:0044446;GO:0044455;GO:0044464;GO:0065010;GO:0070062	GO:0006629;GO:0008152;GO:0009058;GO:0009987;GO:0030154;GO:0032501;GO:0032502;GO:0044238;GO:0051049;GO:0065007	GO:0005811;GO:0031982;GO:0043226;GO:0043230;GO:0044464		14	14	13	29.9	29.9	28.3	77.838	0	100.08	98733000	44	23	1.52663	1.89304
Sorting nexin	SNX9	0.155211	0.809077	0.635374	A0A5F4CII2;F1PBG7;J9PAW9;A0A5F4D355;A0A5F4D0H1;A0A5F4CWW0;A0A5F4DBS8	A0A5F4CII2;F1PBG7;J9PAW9;A0A5F4D355;A0A5F4D0H1;A0A5F4CWW0;A0A5F4DBS8	370	tr|A0A5F4CII2|A0A5F4CII2_CANLF Sorting nexin OS=Canis lupus familiaris OX=9615 GN=SNX9 PE=3 SV=1;tr|F1PBG7|F1PBG7_CANLF Sorting nexin OS=Canis lupus familiaris OX=9615 GN=SNX9 PE=3 SV=3;tr|J9PAW9|J9PAW9_CANLF Sorting nexin 9 OS=Canis lupus familiaris OX=96	ENSCAFG00000000627	ENSCAFP00000000887;ENSCAFP00000042947	ENSCAFT00000000969;ENSCAFT00000046534	Color2 [DarkGray]	1	4					-1	biological regulation;cell cycle cytokinesis;cell cycle phase;cell cycle process;cellular component assembly;cellular component assembly at cellular level;cellular component organization;cellular component organization at cellular level;cellular component organization or biogenesis;cellular component organization or biogenesis at cellular level;cellular macromolecular complex assembly;cellular ma…	1-phosphatidylinositol binding;binding;lipid binding;phosphatidylinositol binding;phospholipid binding	cell part;clathrin-coated vesicle;coated vesicle;cytoplasmic membrane-bounded vesicle;cytoplasmic part;cytoplasmic vesicle;cytoplasmic vesicle membrane;cytoplasmic vesicle part;endosome;extracellular membrane-bounded organelle;extracellular organelle;extracellular region part;extracellular vesicular exosome;extrinsic to internal side of plasma membrane;extrinsic to membrane;extrinsic to plasma me…	biological regulation;cellular component assembly;cellular component organization;cellular macromolecular complex assembly;cellular membrane organization;cellular process;cytokinesis;endocytosis;endosome transport;establishment of localization;macromolecular complex assembly;membrane invagination;membrane organization;mitosis;nuclear division;organelle fission;organelle organization;protein trans…	cell part;cytoplasmic membrane-bounded vesicle;endosome;extracellular organelle;intracellular membrane-bounded organelle;intracellular organelle;membrane;organelle;vesicle		BAR_3_WASP_bdg;PX;SH3_1	AAAYRNCTG_UNKNOWN;ATGTACA,MIR-493;BRUINS_UVC_RESPONSE_VIA_TP53_GROUP_D;chr6q25;CHUNG_BLISTER_CYTOTOXICITY_UP;DURCHDEWALD_SKIN_CARCINOGENESIS_DN;GAVIN_FOXP3_TARGETS_CLUSTER_P6;GINESTIER_BREAST_CANCER_ZNF217_AMPLIFIED_UP;GOLDRATH_HOMEOSTATIC_PROLIFERATION;GRAESSMANN_APOPTOSIS_BY_DOXORUBICIN_DN;GSE11057_NAIVE_CD4_VS_PBMC_CD4_TCELL_UP;GSE11057_NAIVE_VS_CENT_MEMORY_CD4_TCELL_UP;GSE11057_NAIVE_VS_MEMOR…	Completeproteome;Cytoplasmicvesicle;Membrane;Referenceproteome;SH3domain		GO:0000280;GO:0000281;GO:0000910;GO:0001932;GO:0006140;GO:0006810;GO:0006886;GO:0006897;GO:0006898;GO:0006996;GO:0007067;GO:0009893;GO:0009894;GO:0009896;GO:0009987;GO:0010324;GO:0010604;GO:0015031;GO:0016043;GO:0016044;GO:0016050;GO:0016192;GO:0016197;GO:0019219;GO:0019220;GO:0019222;GO:0022402;GO:0022403;GO:0022607;GO:0030162;GO:0030811;GO:0031323;GO:0031325;GO:0031329;GO:0031331;GO:0031334;GO:…	GO:0005488;GO:0005543;GO:0005545;GO:0008289;GO:0035091	GO:0005768;GO:0005802;GO:0012506;GO:0016020;GO:0016023;GO:0019897;GO:0019898;GO:0030135;GO:0030136;GO:0030659;GO:0031090;GO:0031234;GO:0031410;GO:0031982;GO:0031988;GO:0043226;GO:0043227;GO:0043229;GO:0043230;GO:0043231;GO:0044421;GO:0044422;GO:0044424;GO:0044425;GO:0044431;GO:0044433;GO:0044444;GO:0044446;GO:0044459;GO:0044464;GO:0065010;GO:0070062	GO:0000280;GO:0000910;GO:0006810;GO:0006897;GO:0006996;GO:0007067;GO:0009987;GO:0010324;GO:0015031;GO:0016043;GO:0016044;GO:0016050;GO:0016192;GO:0016197;GO:0022607;GO:0031399;GO:0034622;GO:0048285;GO:0051234;GO:0061024;GO:0065003;GO:0065007	GO:0005768;GO:0016020;GO:0016023;GO:0031982;GO:0043226;GO:0043229;GO:0043230;GO:0043231;GO:0044464	Sorting nexin	2	2	2	4.1	4.1	4.1	67.577	0	12.612	5816900	29	5	-1.33141	-1.53562
Diadenosine tetraphosphate synthetase	GARS	0.156608	0.805186	-0.844766	F1Q332;A0A5F4DI49	F1Q332;A0A5F4DI49	591	tr|F1Q332|F1Q332_CANLF Diadenosine tetraphosphate synthetase OS=Canis lupus familiaris OX=9615 GN=GARS1 PE=3 SV=3;tr|A0A5F4DI49|A0A5F4DI49_CANLF Diadenosine tetraphosphate synthetase OS=Canis lupus familiaris OX=9615 GN=GARS1 PE=3 SV=1	ENSCAFG00000003086	ENSCAFP00000004592	ENSCAFT00000004953	Color2 [DarkGray]	1	4					-1	amine metabolic process;amino acid activation;biosynthetic process;bis(5'-nucleosidyl) oligophosphate biosynthetic process;bis(5'-nucleosidyl) oligophosphate metabolic process;carboxylic acid metabolic process;cellular amine metabolic process;cellular amino acid metabolic process;cellular biosynthetic process;cellular ketone metabolic process;cellular macromolecule metabolic process;cellular meta…	adenyl nucleotide binding;adenyl ribonucleotide binding;aminoacyl-tRNA ligase activity;ATP binding;binding;catalytic activity;glycine-tRNA ligase activity;ligase activity;ligase activity, forming aminoacyl-tRNA and related compounds;ligase activity, forming carbon-oxygen bonds;nucleotide binding;purine nucleotide binding;purine ribonucleoside triphosphate binding;purine ribonucleotide binding;rib…	cell part;cytoplasm;cytoplasmic membrane-bounded vesicle;cytoplasmic part;cytoplasmic vesicle;extracellular membrane-bounded organelle;extracellular organelle;extracellular region part;extracellular vesicular exosome;intracellular membrane-bounded organelle;intracellular organelle;intracellular organelle part;intracellular part;membrane-bounded organelle;membrane-bounded vesicle;mitochondrion;nuc…	amine metabolic process;biosynthetic process;cellular amino acid metabolic process;cellular ketone metabolic process;cellular metabolic process;cellular nitrogen compound metabolic process;cellular process;heterocycle metabolic process;macromolecule metabolic process;metabolic process;nitrogen compound metabolic process;nucleobase-containing compound metabolic process;nucleobase-containing small …	cell part;cytoplasm;cytoplasmic membrane-bounded vesicle;extracellular organelle;intracellular membrane-bounded organelle;intracellular organelle;mitochondrion;nucleoplasm;organelle;vesicle		HGTP_anticodon;tRNA-synt_2b;WHEP-TRS	AGUIRRE_PANCREATIC_CANCER_COPY_NUMBER_UP;AMUNDSON_RESPONSE_TO_ARSENITE;BASSO_B_LYMPHOCYTE_NETWORK;BENPORATH_PROLIFERATION;BHATI_G2M_ARREST_BY_2METHOXYESTRADIOL_DN;BLUM_RESPONSE_TO_SALIRASIB_UP;BORCZUK_MALIGNANT_MESOTHELIOMA_UP;BRUINS_UVC_RESPONSE_EARLY_LATE;CAFFAREL_RESPONSE_TO_THC_24HR_5_DN;CAFFAREL_RESPONSE_TO_THC_8HR_5_UP;CASORELLI_ACUTE_PROMYELOCYTIC_LEUKEMIA_DN;CELL_FRACTION;CHARAFE_BREAST_C…	Completeproteome;Referenceproteome		GO:0006082;GO:0006139;GO:0006399;GO:0006418;GO:0006426;GO:0006520;GO:0006807;GO:0008152;GO:0009058;GO:0009116;GO:0009119;GO:0009163;GO:0009308;GO:0009987;GO:0015956;GO:0015957;GO:0015959;GO:0015960;GO:0015965;GO:0015966;GO:0016070;GO:0018130;GO:0019752;GO:0034641;GO:0034654;GO:0034660;GO:0042180;GO:0042278;GO:0042451;GO:0042455;GO:0043038;GO:0043039;GO:0043170;GO:0043436;GO:0044106;GO:0044237;GO:…	GO:0000166;GO:0003824;GO:0004812;GO:0004820;GO:0005488;GO:0005524;GO:0016874;GO:0016875;GO:0016876;GO:0017076;GO:0030554;GO:0032553;GO:0032555;GO:0032559;GO:0035639	GO:0005654;GO:0005737;GO:0005739;GO:0016023;GO:0030141;GO:0031410;GO:0031982;GO:0031988;GO:0043226;GO:0043227;GO:0043229;GO:0043230;GO:0043231;GO:0044421;GO:0044422;GO:0044424;GO:0044428;GO:0044444;GO:0044446;GO:0044464;GO:0065010;GO:0070062	GO:0006082;GO:0006139;GO:0006399;GO:0006418;GO:0006520;GO:0006807;GO:0008152;GO:0009058;GO:0009116;GO:0009308;GO:0009987;GO:0016070;GO:0034641;GO:0042180;GO:0043170;GO:0044237;GO:0044238;GO:0044281;GO:0046483;GO:0055086	GO:0005654;GO:0005737;GO:0005739;GO:0016023;GO:0031982;GO:0043226;GO:0043229;GO:0043230;GO:0043231;GO:0044464		12	12	12	19.2	19.2	19.2	87.787	0	79.42	76374000	56	25	-0.190038	0.341445
Spliceosome RNA helicase DDX39B	DDX39B	0.157575	0.802512	-0.535811	Q5WR10;A0A5S6DC42	Q5WR10;A0A5S6DC42	610	sp|Q5WR10|DX39B_CANLF Spliceosome RNA helicase DDX39B OS=Canis lupus familiaris OX=9615 GN=DDX39B PE=3 SV=1;tr|A0A5S6DC42|A0A5S6DC42_CANLF RNA helicase OS=Canis lupus familiaris OX=9615 GN=DDX39B PE=4 SV=1	ENSCAFG00000000509	ENSCAFP00000031897	ENSCAFT00000036511	Color2 [DarkGray]	1	4					-1	biological regulation;cellular component assembly;cellular component assembly at cellular level;cellular component organization;cellular component organization at cellular level;cellular component organization or biogenesis;cellular component organization or biogenesis at cellular level;cellular macromolecular complex assembly;cellular macromolecular complex subunit organization;cellular macromol…	adenyl nucleotide binding;adenyl ribonucleotide binding;ATP binding;ATPase activity;ATPase activity, coupled;ATP-dependent helicase activity;ATP-dependent RNA helicase activity;binding;catalytic activity;helicase activity;hydrolase activity;hydrolase activity, acting on acid anhydrides;hydrolase activity, acting on acid anhydrides, in phosphorus-containing anhydrides;nucleic acid binding;nucleosi…	cell part;cytoplasm;intracellular non-membrane-bounded organelle;intracellular organelle;intracellular organelle part;intracellular part;macromolecular complex;non-membrane-bounded organelle;nuclear body;nuclear part;nuclear speck;nucleolus;nucleoplasm part;organelle;organelle part;protein complex;ribonucleoprotein complex;small nuclear ribonucleoprotein complex;spliceosomal complex;transcription…	biological regulation;cellular component assembly;cellular component organization;cellular macromolecular complex assembly;cellular metabolic process;cellular nitrogen compound metabolic process;cellular process;establishment of localization;interspecies interaction between organisms;macromolecular complex assembly;macromolecule metabolic process;metabolic process;mRNA metabolic process;mRNA proc…	cell part;cytoplasm;intracellular non-membrane-bounded organelle;intracellular organelle;macromolecular complex;nucleolus;organelle;protein complex;ribonucleoprotein complex;small nuclear ribonucleoprotein complex;spliceosomal complex;transcription export complex	mRNA surveillance pathway;RNA transport;Spliceosome	DEAD;Helicase_C	FOURNIER_ACINAR_DEVELOPMENT_LATE_2;GAZDA_DIAMOND_BLACKFAN_ANEMIA_ERYTHROID_DN;GINESTIER_BREAST_CANCER_20Q13_AMPLIFICATION_DN;GINESTIER_BREAST_CANCER_ZNF217_AMPLIFIED_DN;GRADE_COLON_CANCER_UP;GRAESSMANN_APOPTOSIS_BY_DOXORUBICIN_DN;GROSS_HYPOXIA_VIA_ELK3_AND_HIF1A_UP;GROSS_HYPOXIA_VIA_ELK3_UP;GROSS_HYPOXIA_VIA_HIF1A_UP;GSE13484_UNSTIM_VS_3H_YF17D_VACCINE_STIM_PBMC_UP;GSE15930_STIM_VS_STIM_AND_IL-12…	Acetylation;ATP-binding;Completeproteome;Cytoplasm;Helicase;Hydrolase;mRNAprocessing;mRNAsplicing;mRNAtransport;Nucleotide-binding;Nucleus;Phosphoprotein;Referenceproteome;RNA-binding;Spliceosome;Transport		GO:0000245;GO:0000375;GO:0000377;GO:0000398;GO:0006139;GO:0006355;GO:0006396;GO:0006397;GO:0006405;GO:0006406;GO:0006807;GO:0006810;GO:0006913;GO:0006950;GO:0006974;GO:0008152;GO:0008380;GO:0009889;GO:0009891;GO:0009893;GO:0009987;GO:0010468;GO:0010501;GO:0010556;GO:0010604;GO:0015931;GO:0016043;GO:0016070;GO:0016071;GO:0019048;GO:0019219;GO:0019222;GO:0022414;GO:0022415;GO:0022607;GO:0022618;GO:…	GO:0000166;GO:0003676;GO:0003723;GO:0003724;GO:0003824;GO:0004004;GO:0004386;GO:0005488;GO:0005524;GO:0008026;GO:0008186;GO:0016462;GO:0016787;GO:0016817;GO:0016818;GO:0016887;GO:0017069;GO:0017070;GO:0017076;GO:0017111;GO:0030554;GO:0030621;GO:0032553;GO:0032555;GO:0032559;GO:0035639;GO:0042623;GO:0070035	GO:0000346;GO:0005681;GO:0005687;GO:0005688;GO:0005730;GO:0005737;GO:0016604;GO:0016607;GO:0030529;GO:0030532;GO:0032991;GO:0043226;GO:0043228;GO:0043229;GO:0043232;GO:0043234;GO:0044422;GO:0044424;GO:0044428;GO:0044446;GO:0044451;GO:0044464	GO:0006139;GO:0006396;GO:0006397;GO:0006807;GO:0006810;GO:0006913;GO:0006950;GO:0006974;GO:0008152;GO:0008380;GO:0009987;GO:0015931;GO:0016043;GO:0016070;GO:0016071;GO:0022607;GO:0022618;GO:0034622;GO:0034641;GO:0043170;GO:0044237;GO:0044238;GO:0044419;GO:0050896;GO:0051169;GO:0051234;GO:0051704;GO:0051726;GO:0065003;GO:0065007	GO:0000346;GO:0005681;GO:0005730;GO:0005737;GO:0030529;GO:0030532;GO:0032991;GO:0043226;GO:0043229;GO:0043232;GO:0043234;GO:0044464	Spliceosome RNA helicase DDX39B	11	11	3	33.4	33.4	9.3	49.021	0	82.886	94281000	24	29	0.517788	0.267859
Acyl-CoA synthetase long chain family member 3	ACSL3	0.158255	0.800642	-0.279311	A0A5F4CZI8;A0A5F4CC86;J9P9G0	A0A5F4CZI8;A0A5F4CC86;J9P9G0	326	tr|A0A5F4CZI8|A0A5F4CZI8_CANLF Acyl-CoA synthetase long chain family member 3 OS=Canis lupus familiaris OX=9615 GN=ACSL3 PE=4 SV=1;tr|A0A5F4CC86|A0A5F4CC86_CANLF Acyl-CoA synthetase long chain family member 3 OS=Canis lupus familiaris OX=9615 GN=ACSL3 PE=4	ENSCAFG00000029045	ENSCAFP00000042393	ENSCAFT00000044824	Color2 [DarkGray]	1	4					-1	biological regulation;cellular component assembly;cellular component organization;cellular component organization or biogenesis;macromolecular complex assembly;macromolecular complex subunit organization;multicellular organismal process;plasma lipoprotein particle assembly;plasma lipoprotein particle organization;positive regulation of biological process;positive regulation of cellular process;po…	catalytic activity;fatty acid ligase activity;ligase activity;ligase activity, forming carbon-sulfur bonds;long-chain fatty acid-CoA ligase activity	cell part;cytoplasmic part;endoplasmic reticulum;Golgi apparatus;intracellular membrane-bounded organelle;intracellular organelle;intracellular part;lipid particle;membrane;membrane-bounded organelle;organelle;perinuclear region of cytoplasm	biological regulation;cellular component assembly;cellular component organization;macromolecular complex assembly;multicellular organismal process;regulation of transport	cell part;endoplasmic reticulum;Golgi apparatus;intracellular membrane-bounded organelle;intracellular organelle;lipid particle;membrane;organelle	Adipocytokine signaling pathway;Fatty acid metabolism;Peroxisome;PPAR signaling pathway	AMP-binding	ALONSO_METASTASIS_UP;ASTIER_INTEGRIN_SIGNALING;ATAGGAA,MIR-202;BAELDE_DIABETIC_NEPHROPATHY_DN;BERTUCCI_MEDULLARY_VS_DUCTAL_BREAST_CANCER_DN;BLALOCK_ALZHEIMERS_DISEASE_DN;BONOME_OVARIAN_CANCER_SURVIVAL_SUBOPTIMAL_DEBULKING;BROWNE_HCMV_INFECTION_12HR_DN;CAIRO_HEPATOBLASTOMA_CLASSES_UP;CASORELLI_ACUTE_PROMYELOCYTIC_LEUKEMIA_DN;CEBALLOS_TARGETS_OF_TP53_AND_MYC_UP;CHANG_CORE_SERUM_RESPONSE_DN;chr2q34;…	Completeproteome;Referenceproteome		GO:0016043;GO:0022607;GO:0032386;GO:0032388;GO:0032501;GO:0032879;GO:0032880;GO:0033157;GO:0034377;GO:0034379;GO:0042996;GO:0042998;GO:0043933;GO:0048518;GO:0048522;GO:0050789;GO:0050794;GO:0051046;GO:0051047;GO:0051049;GO:0051050;GO:0051222;GO:0051223;GO:0060341;GO:0060627;GO:0065003;GO:0065005;GO:0065007;GO:0070201;GO:0071825;GO:0071827;GO:0071840;GO:0090316	GO:0003824;GO:0004467;GO:0015645;GO:0016874;GO:0016877	GO:0005783;GO:0005794;GO:0005811;GO:0016020;GO:0043226;GO:0043227;GO:0043229;GO:0043231;GO:0044424;GO:0044444;GO:0044464;GO:0048471	GO:0016043;GO:0022607;GO:0032501;GO:0051049;GO:0065003;GO:0065007	GO:0005783;GO:0005794;GO:0005811;GO:0016020;GO:0043226;GO:0043229;GO:0043231;GO:0044464		5	4	4	10	8.4	8.4	74.344	0	30.785	15774000	36	6	-0.712776	-0.717855
LLGL scribble cell polarity complex component 2	LLGL2	0.158731	0.799337	0.513208	A0A5F4D110;E2RM32	A0A5F4D110;E2RM32	499	tr|A0A5F4D110|A0A5F4D110_CANLF LLGL scribble cell polarity complex component 2 OS=Canis lupus familiaris OX=9615 GN=LLGL2 PE=3 SV=1;tr|E2RM32|E2RM32_CANLF LLGL scribble cell polarity complex component 2 OS=Canis lupus familiaris OX=9615 GN=LLGL2 PE=3 SV=2	ENSCAFG00000004816	ENSCAFP00000007214	ENSCAFT00000007782	Color2 [DarkGray]	1	4					-1	biological regulation;regulation of biological process;regulation of cellular process;regulation of establishment or maintenance of cell polarity		cell part;cytoplasm;intracellular organelle part;intracellular part;nuclear part;nucleoplasm;organelle part	biological regulation	cell part;cytoplasm;nucleoplasm		LLGL;WD40	ACACTAC,MIR-142-3P;AMBROSINI_FLAVOPIRIDOL_TREATMENT_TP53;BLALOCK_ALZHEIMERS_DISEASE_UP;BOYAULT_LIVER_CANCER_SUBCLASS_G1_UP;CAGGTG_V$E12_Q6;CHARAFE_BREAST_CANCER_LUMINAL_VS_BASAL_UP;CHARAFE_BREAST_CANCER_LUMINAL_VS_MESENCHYMAL_UP;CHIARADONNA_NEOPLASTIC_TRANSFORMATION_KRAS_DN;chr17q24;CRX_DN.V1_UP;CRX_NRL_DN.V1_UP;DODD_NASOPHARYNGEAL_CARCINOMA_UP;DURAND_STROMA_MAX_DN;EGFR_UP.V1_DN;GATTGGY_V$NFY_Q6_…	Completeproteome;Referenceproteome;Repeat;WDrepeat		GO:0032878;GO:0050789;GO:0050794;GO:0065007		GO:0005654;GO:0005737;GO:0044422;GO:0044424;GO:0044428;GO:0044446;GO:0044464	GO:0065007	GO:0005654;GO:0005737;GO:0044464		14	14	14	23.4	23.4	23.4	108.67	0	107.33	76541000	47	28	1.04117	1.01733
Paxillin	PXN	0.159368	0.7976	2.09653	A0A5F4BQ29;F1PUT6	A0A5F4BQ29;F1PUT6	27	tr|A0A5F4BQ29|A0A5F4BQ29_CANLF Paxillin OS=Canis lupus familiaris OX=9615 GN=PXN PE=4 SV=1;tr|F1PUT6|F1PUT6_CANLF Paxillin OS=Canis lupus familiaris OX=9615 GN=PXN PE=4 SV=2	ENSCAFG00000010241	ENSCAFP00000015046	ENSCAFT00000016266	Color2 [DarkGray]	1	4					-1	activation of MAPK activity;anatomical structure morphogenesis;biological adhesion;biological regulation;branching morphogenesis of a tube;cell adhesion;cell junction assembly;cell junction organization;cell morphogenesis;cell morphogenesis involved in differentiation;cell projection assembly;cell projection organization;cell surface receptor linked signaling pathway;cell-substrate adhesion;cell-…	binding;cation binding;ion binding;metal ion binding;transition metal ion binding;zinc ion binding	actin filament bundle;actomyosin;adherens junction;anchoring junction;cell junction;cell part;cell projection;cell-substrate adherens junction;cell-substrate junction;cytoplasm;cytoskeletal part;focal adhesion;intracellular organelle part;intracellular part;lamellipodium;nuclear part;nucleoplasm;organelle part;stress fiber	anatomical structure morphogenesis;biological adhesion;biological regulation;cell adhesion;cell junction organization;cell morphogenesis;cellular component assembly;cellular component morphogenesis;cellular component organization;cellular metabolic process;cellular process;cytoskeleton organization;developmental process;macromolecule metabolic process;macromolecule modification;metabolic process;…	cell part;cell projection;cytoplasm;nucleoplasm		LIM	AAAYRNCTG_UNKNOWN;AACTGGA,MIR-145;ACACTGG,MIR-199A,MIR-199B;AGGGCAG,MIR-18A;ALFANO_MYC_TARGETS;BIOCARTA_AGR_PATHWAY;BIOCARTA_CELL2CELL_PATHWAY;BIOCARTA_CHEMICAL_PATHWAY;BIOCARTA_CXCR4_PATHWAY;BIOCARTA_ECM_PATHWAY;BIOCARTA_INTEGRIN_PATHWAY;BIOCARTA_MCALPAIN_PATHWAY;BIOCARTA_MET_PATHWAY;BIOCARTA_UCALPAIN_PATHWAY;BIOCARTA_VEGF_PATHWAY;BLALOCK_ALZHEIMERS_DISEASE_INCIPIENT_UP;BLALOCK_ALZHEIMERS_DISEAS…	Completeproteome;LIMdomain;Metal-binding;Referenceproteome;Zinc		GO:0000187;GO:0000302;GO:0000902;GO:0000904;GO:0001763;GO:0001932;GO:0006464;GO:0006468;GO:0006793;GO:0006796;GO:0006950;GO:0006979;GO:0006996;GO:0007010;GO:0007044;GO:0007155;GO:0007165;GO:0007166;GO:0007167;GO:0007169;GO:0007178;GO:0007179;GO:0007229;GO:0008152;GO:0008360;GO:0009653;GO:0009719;GO:0009725;GO:0009966;GO:0009987;GO:0010033;GO:0010035;GO:0016043;GO:0016310;GO:0018108;GO:0018193;GO:…	GO:0005488;GO:0008270;GO:0043167;GO:0043169;GO:0046872;GO:0046914	GO:0001725;GO:0005654;GO:0005737;GO:0005912;GO:0005924;GO:0005925;GO:0030027;GO:0030054;GO:0030055;GO:0032432;GO:0042641;GO:0042995;GO:0044422;GO:0044424;GO:0044428;GO:0044430;GO:0044446;GO:0044464;GO:0070161	GO:0000902;GO:0006464;GO:0006468;GO:0006793;GO:0006950;GO:0006979;GO:0006996;GO:0007010;GO:0007155;GO:0007165;GO:0008152;GO:0009653;GO:0009719;GO:0009987;GO:0016043;GO:0018193;GO:0019538;GO:0022607;GO:0022610;GO:0031399;GO:0032501;GO:0032502;GO:0032989;GO:0034330;GO:0042221;GO:0043170;GO:0043412;GO:0044237;GO:0044238;GO:0050896;GO:0065007	GO:0005654;GO:0005737;GO:0042995;GO:0044464		3	3	3	9.6	9.6	9.6	60.414	0	23.472	9409700	30	3	-1.41342	0.495524
Annexin	ANXA1	0.159982	0.795928	-0.996524	F1P6B7	F1P6B7	910	tr|F1P6B7|F1P6B7_CANLF Annexin OS=Canis lupus familiaris OX=9615 GN=ANXA1 PE=3 SV=1	ENSCAFG00000001778	ENSCAFP00000002591	ENSCAFT00000002795	Color2 [DarkGray]	1	4					-1	acid secretion;alpha-beta T cell activation;alpha-beta T cell differentiation;arachidonic acid secretion;biological regulation;carboxylic acid transport;cell activation;cell differentiation;cellular developmental process;cellular macromolecule metabolic process;cellular metabolic process;cellular process;cellular protein metabolic process;cellular response to chemical stimulus;cellular response t…	binding;calcium ion binding;calcium-dependent phospholipid binding;cation binding;enzyme inhibitor activity;enzyme regulator activity;ion binding;lipase inhibitor activity;lipid binding;metal ion binding;phospholipase A2 inhibitor activity;phospholipase inhibitor activity;phospholipid binding;structural molecule activity	adherens junction;anchoring junction;cell junction;cell part;cell surface;cell-substrate adherens junction;cell-substrate junction;cornified envelope;cytoplasmic part;cytoskeleton;endosome;extracellular membrane-bounded organelle;extracellular organelle;extracellular region part;extracellular space;extracellular vesicular exosome;focal adhesion;intracellular membrane-bounded organelle;intracellul…	biological regulation;cell activation;cell differentiation;cellular metabolic process;cellular process;developmental process;establishment of localization;immune system process;lipid transport;macromolecule metabolic process;macromolecule modification;metabolic process;organic acid transport;primary metabolic process;protein metabolic process;protein modification process;regulation of organelle o…	cell part;cell surface;cytoskeleton;endosome;extracellular organelle;extracellular space;intracellular membrane-bounded organelle;intracellular non-membrane-bounded organelle;intracellular organelle;membrane;nucleus;organelle;plasma membrane;vesicle		Annexin	AKL_HTLV1_INFECTION_DN;ALFANO_MYC_TARGETS;ANTI_APOPTOSIS;APOPTOSIS_GO;BAE_BRCA1_TARGETS_UP;BAELDE_DIABETIC_NEPHROPATHY_DN;BASSO_HAIRY_CELL_LEUKEMIA_DN;BENPORATH_NANOG_TARGETS;BHATI_G2M_ARREST_BY_2METHOXYESTRADIOL_UP;BILBAN_B_CLL_LPL_DN;BIOCARTA_GCR_PATHWAY;BIOPOLYMER_METABOLIC_PROCESS;BIOPOLYMER_MODIFICATION;BLALOCK_ALZHEIMERS_DISEASE_UP;BONOME_OVARIAN_CANCER_SURVIVAL_OPTIMAL_DEBULKING;BROWNE_HCM…	Annexin;Calcium;Calcium/phospholipid-binding;Completeproteome;Referenceproteome;Repeat		GO:0001775;GO:0001817;GO:0002376;GO:0002521;GO:0002682;GO:0006464;GO:0006810;GO:0006869;GO:0007165;GO:0008152;GO:0009719;GO:0009725;GO:0009913;GO:0009987;GO:0010033;GO:0010638;GO:0010941;GO:0010942;GO:0015718;GO:0015849;GO:0015908;GO:0015909;GO:0018149;GO:0019538;GO:0030098;GO:0030154;GO:0030216;GO:0030217;GO:0030855;GO:0031338;GO:0031340;GO:0031960;GO:0032309;GO:0032502;GO:0032677;GO:0032844;GO:…	GO:0004857;GO:0004859;GO:0005198;GO:0005488;GO:0005509;GO:0005543;GO:0005544;GO:0008289;GO:0019834;GO:0030234;GO:0043167;GO:0043169;GO:0046872;GO:0055102	GO:0001533;GO:0005615;GO:0005634;GO:0005768;GO:0005856;GO:0005886;GO:0005912;GO:0005924;GO:0005925;GO:0009986;GO:0016020;GO:0030054;GO:0030055;GO:0031982;GO:0031988;GO:0042383;GO:0043226;GO:0043227;GO:0043228;GO:0043229;GO:0043230;GO:0043231;GO:0043232;GO:0044421;GO:0044424;GO:0044444;GO:0044464;GO:0065010;GO:0070062;GO:0070161	GO:0001775;GO:0002376;GO:0006464;GO:0006810;GO:0006869;GO:0007165;GO:0008152;GO:0009719;GO:0009987;GO:0015849;GO:0019538;GO:0030154;GO:0032502;GO:0033043;GO:0042221;GO:0043170;GO:0043412;GO:0044237;GO:0044238;GO:0046903;GO:0050896;GO:0051049;GO:0051234;GO:0065007	GO:0005615;GO:0005634;GO:0005768;GO:0005856;GO:0005886;GO:0009986;GO:0016020;GO:0031982;GO:0043226;GO:0043229;GO:0043230;GO:0043231;GO:0043232;GO:0044464	Annexin	18	18	18	59.4	59.4	59.4	38.626	0	170.73	412490000	22	52	3.013	2.46438
40S ribosomal protein S9	RPS9	0.160357	0.794913	1.61204	A0A5F4CX75;E2R8R8;A0A5F4BXD7	A0A5F4CX75;E2R8R8;A0A5F4BXD7	147	tr|A0A5F4CX75|A0A5F4CX75_CANLF 40S ribosomal protein S9 OS=Canis lupus familiaris OX=9615 GN=TFPT PE=3 SV=1;tr|E2R8R8|E2R8R8_CANLF 40S ribosomal protein S9 OS=Canis lupus familiaris OX=9615 GN=TFPT PE=3 SV=2;tr|A0A5F4BXD7|A0A5F4BXD7_CANLF 40S ribosomal pro	ENSCAFG00000002652	ENSCAFP00000003864	ENSCAFT00000004179	Color2 [DarkGray]	1	4					-1	biological regulation;biosynthetic process;cellular biosynthetic process;cellular macromolecule biosynthetic process;cellular macromolecule metabolic process;cellular metabolic process;cellular process;cellular protein metabolic process;macromolecule biosynthetic process;macromolecule metabolic process;metabolic process;positive regulation of biological process;positive regulation of biosynthetic…	binding;nucleic acid binding;RNA binding;rRNA binding;structural constituent of ribosome;structural molecule activity;translation regulator activity	adherens junction;anchoring junction;cell junction;cell part;cell-substrate adherens junction;cell-substrate junction;cytosolic small ribosomal subunit;extracellular membrane-bounded organelle;extracellular organelle;extracellular region part;extracellular vesicular exosome;focal adhesion;intracellular non-membrane-bounded organelle;intracellular organelle;intracellular organelle part;intracellul…	biological regulation;biosynthetic process;cellular metabolic process;cellular process;macromolecule metabolic process;metabolic process;primary metabolic process;protein metabolic process;regulation of translation;translation	cell part;extracellular organelle;intracellular non-membrane-bounded organelle;intracellular organelle;macromolecular complex;membrane;nucleolus;organelle;ribonucleoprotein complex;small ribosomal subunit;vesicle		Ribosomal_S4;S4	AGUIRRE_PANCREATIC_CANCER_COPY_NUMBER_UP;BILANGES_SERUM_AND_RAPAMYCIN_SENSITIVE_GENES;BIOSYNTHETIC_PROCESS;CAIRO_HEPATOBLASTOMA_CLASSES_UP;CELLULAR_BIOSYNTHETIC_PROCESS;CELLULAR_MACROMOLECULE_METABOLIC_PROCESS;CELLULAR_PROTEIN_METABOLIC_PROCESS;CHEMNITZ_RESPONSE_TO_PROSTAGLANDIN_E2_UP;CHNG_MULTIPLE_MYELOMA_HYPERPLOID_UP;chr19q13;CREIGHTON_ENDOCRINE_THERAPY_RESISTANCE_1;CUI_TCF21_TARGETS_2_UP;DIRM…	Completeproteome;Referenceproteome;Ribonucleoprotein;Ribosomalprotein		GO:0006412;GO:0006417;GO:0006448;GO:0006450;GO:0008152;GO:0008284;GO:0009058;GO:0009059;GO:0009889;GO:0009891;GO:0009893;GO:0009987;GO:0010468;GO:0010556;GO:0010557;GO:0010604;GO:0010608;GO:0019222;GO:0019538;GO:0031323;GO:0031325;GO:0031326;GO:0031328;GO:0032268;GO:0032270;GO:0034645;GO:0042127;GO:0043170;GO:0044237;GO:0044238;GO:0044249;GO:0044260;GO:0044267;GO:0045727;GO:0045903;GO:0048518;GO:…	GO:0003676;GO:0003723;GO:0003735;GO:0005198;GO:0005488;GO:0019843;GO:0045182	GO:0005730;GO:0005912;GO:0005924;GO:0005925;GO:0015935;GO:0016020;GO:0022627;GO:0030054;GO:0030055;GO:0030529;GO:0031982;GO:0031988;GO:0032991;GO:0043226;GO:0043227;GO:0043228;GO:0043229;GO:0043230;GO:0043232;GO:0044421;GO:0044422;GO:0044424;GO:0044428;GO:0044446;GO:0044464;GO:0065010;GO:0070062;GO:0070161	GO:0006412;GO:0006417;GO:0008152;GO:0009058;GO:0009987;GO:0019538;GO:0043170;GO:0044237;GO:0044238;GO:0065007	GO:0005730;GO:0015935;GO:0016020;GO:0030529;GO:0031982;GO:0032991;GO:0043226;GO:0043229;GO:0043230;GO:0043232;GO:0044464		3	3	3	14	14	14	20.963	0	18.669	12739000	13	6	0.193119	-0.484817
Annexin		0.160871	0.793521	0.569254	A0A5F4CZ54;A0A5F4D2B3	A0A5F4CZ54;A0A5F4D2B3	487	tr|A0A5F4CZ54|A0A5F4CZ54_CANLF Annexin OS=Canis lupus familiaris OX=9615 GN=ANXA4 PE=3 SV=1;tr|A0A5F4D2B3|A0A5F4D2B3_CANLF Annexin OS=Canis lupus familiaris OX=9615 GN=ANXA4 PE=3 SV=1				Color2 [DarkGray]	1	4					-1																	13	13	0	45.3	45.3	0	36.094	0	121.4	82522000	24	32	1.21218	1.23348
Vasodilator-stimulated phosphoprotein	VASP	0.160978	0.793233	-0.728428	P50551;F1PRR4;A0A5F4DD59;A0A5F4C458	P50551;F1PRR4;A0A5F4DD59;A0A5F4C458	557	sp|P50551|VASP_CANLF Vasodilator-stimulated phosphoprotein OS=Canis lupus familiaris OX=9615 GN=VASP PE=1 SV=3;tr|F1PRR4|F1PRR4_CANLF Vasodilator-stimulated phosphoprotein OS=Canis lupus familiaris OX=9615 GN=VASP PE=3 SV=1;tr|A0A5F4DD59|A0A5F4DD59_CANLF V	ENSCAFG00000004420	ENSCAFP00000006594	ENSCAFT00000007121	Color2 [DarkGray]	1	4					-1	actin cytoskeleton organization;actin filament organization;actin filament-based process;actin polymerization or depolymerization;cellular component assembly;cellular component organization;cellular component organization at cellular level;cellular component organization or biogenesis;cellular component organization or biogenesis at cellular level;cellular macromolecular complex subunit organizat…		adherens junction;anchoring junction;cell junction;cell part;cell projection membrane;cell projection part;cell-cell junction;cell-substrate adherens junction;cell-substrate junction;cytoplasm;cytoskeleton;filopodium membrane;focal adhesion;intracellular non-membrane-bounded organelle;intracellular organelle;intracellular part;lamellipodium membrane;leading edge membrane;membrane part;non-membran…	cellular component assembly;cellular component organization;cellular process;cytoskeleton organization;macromolecular complex assembly;organelle organization;protein complex assembly	cell part;cytoplasm;cytoskeleton;intracellular non-membrane-bounded organelle;intracellular organelle;organelle	Fc gamma R-mediated phagocytosis;Focal adhesion;Leukocyte transendothelial migration	VASP_tetra;WH1	ACAACCT,MIR-453;ACTIN_CYTOSKELETON;AGGAAGC,MIR-516-3P;AMIT_EGF_RESPONSE_480_HELA;ATGCTGG,MIR-338;ATGGYGGA_UNKNOWN;BENPORATH_MYC_MAX_TARGETS;BENPORATH_SOX2_TARGETS;CCCNNGGGAR_V$OLF1_01;CHANG_POU5F1_TARGETS_UP;chr19q13;CTTTAAR_UNKNOWN;CYCLIN_D1_UP.V1_DN;CYTOSKELETON;DANG_BOUND_BY_MYC;ENK_UV_RESPONSE_KERATINOCYTE_UP;ERB2_UP.V1_UP;FULCHER_INFLAMMATORY_RESPONSE_LECTIN_VS_LPS_UP;GCCNNNWTAAR_UNKNOWN;GGG…	Acetylation;Actin-binding;Celljunction;Cellmembrane;Cellprojection;Coiledcoil;Completeproteome;Cytoplasm;Cytoskeleton;Membrane;Phosphoprotein;Referenceproteome;Repeat;SH3-binding;Tightjunction		GO:0006461;GO:0006996;GO:0007010;GO:0007015;GO:0008154;GO:0009987;GO:0016043;GO:0022607;GO:0030029;GO:0030036;GO:0034621;GO:0043933;GO:0051259;GO:0051260;GO:0051262;GO:0051289;GO:0065003;GO:0071822;GO:0071840;GO:0071841;GO:0071842		GO:0005737;GO:0005856;GO:0005911;GO:0005912;GO:0005923;GO:0005924;GO:0005925;GO:0030054;GO:0030055;GO:0031253;GO:0031256;GO:0031258;GO:0031527;GO:0043226;GO:0043228;GO:0043229;GO:0043232;GO:0044424;GO:0044425;GO:0044459;GO:0044463;GO:0044464;GO:0070160;GO:0070161	GO:0006461;GO:0006996;GO:0007010;GO:0009987;GO:0016043;GO:0022607;GO:0065003	GO:0005737;GO:0005856;GO:0043226;GO:0043229;GO:0043232;GO:0044464	Vasodilator-stimulated phosphoprotein	2	2	2	9.4	9.4	9.4	40.413	0	13.378	11224000	16	5	-1.44798	-1.00667
AP complex subunit sigma	AP1S1	0.162216	0.789907	1.06765	E2RLN5	E2RLN5	853	tr|E2RLN5|E2RLN5_CANLF AP complex subunit sigma OS=Canis lupus familiaris OX=9615 GN=AP1S1 PE=3 SV=2	ENSCAFG00000013900	ENSCAFP00000022514	ENSCAFT00000024250	Color2 [DarkGray]	1	4					-1	cellular process;establishment of localization;establishment of localization in cell;establishment of protein localization;intracellular protein transport;intracellular transport;protein transport;transport;vesicle-mediated transport	protein transporter activity;substrate-specific transporter activity;transporter activity	cell part;cytoplasmic part;intracellular part;macromolecular complex;membrane coat;membrane part;protein complex	cellular process;establishment of localization;protein transport;transport;vesicle-mediated transport	cell part;macromolecular complex;protein complex		Clat_adaptor_s	AAAGGGA,MIR-204,MIR-211;ACEVEDO_LIVER_TUMOR_VS_NORMAL_ADJACENT_TISSUE_UP;AMIT_EGF_RESPONSE_120_MCF10A;BUYTAERT_PHOTODYNAMIC_THERAPY_STRESS_DN;CAGGTG_V$E12_Q6;CHEN_HOXA5_TARGETS_9HR_DN;chr7q22;CLATHRIN_COATED_VESICLE;COATED_MEMBRANE;COATED_VESICLE;COATED_VESICLE_MEMBRANE;CTACCTC,LET-7A,LET-7B,LET-7C,LET-7D,LET-7E,LET-7F,MIR-98,LET-7G,LET-7I;CYTOPLASM;CYTOPLASMIC_MEMBRANE_BOUND_VESICLE;CYTOPLASMIC_…	Completeproteome;Membrane;Proteintransport;Referenceproteome;Transport		GO:0006810;GO:0006886;GO:0009987;GO:0015031;GO:0016192;GO:0045184;GO:0046907;GO:0051234;GO:0051649	GO:0005215;GO:0008565;GO:0022892	GO:0030117;GO:0032991;GO:0043234;GO:0044424;GO:0044425;GO:0044444;GO:0044464	GO:0006810;GO:0009987;GO:0015031;GO:0016192;GO:0051234	GO:0032991;GO:0043234;GO:0044464		2	2	2	15.8	15.8	15.8	18.733	0	25.75	6523200	10	5	-0.663416	-1.1721
Coatomer subunit gamma	COPG1	0.163797	0.785694	0.57165	A0A5F4D8Z5;E2RPG9	A0A5F4D8Z5;E2RPG9	540	tr|A0A5F4D8Z5|A0A5F4D8Z5_CANLF Coatomer subunit gamma OS=Canis lupus familiaris OX=9615 GN=COPG1 PE=3 SV=1;tr|E2RPG9|E2RPG9_CANLF Coatomer subunit gamma OS=Canis lupus familiaris OX=9615 GN=COPG1 PE=3 SV=2	ENSCAFG00000004255	ENSCAFP00000006404	ENSCAFT00000006920	Color2 [DarkGray]	1	4					-1	cellular process;establishment of localization;establishment of localization in cell;establishment of protein localization;intracellular protein transport;intracellular transport;protein transport;transport;vesicle-mediated transport	structural molecule activity	cell part;COPI vesicle coat;cytoplasmic part;cytoplasmic vesicle part;Golgi apparatus part;intracellular organelle part;intracellular part;macromolecular complex;membrane coat;membrane part;organelle part;protein complex;vesicle coat	cellular process;establishment of localization;protein transport;transport;vesicle-mediated transport	cell part;macromolecular complex;protein complex		Adaptin_N;COP-gamma_platf		Completeproteome;Cytoplasm;Cytoplasmicvesicle;ER-Golgitransport;Golgiapparatus;Membrane;Proteintransport;Referenceproteome;Transport		GO:0006810;GO:0006886;GO:0009987;GO:0015031;GO:0016192;GO:0045184;GO:0046907;GO:0051234;GO:0051649	GO:0005198	GO:0030117;GO:0030120;GO:0030126;GO:0032991;GO:0043234;GO:0044422;GO:0044424;GO:0044425;GO:0044431;GO:0044433;GO:0044444;GO:0044446;GO:0044464	GO:0006810;GO:0009987;GO:0015031;GO:0016192;GO:0051234	GO:0032991;GO:0043234;GO:0044464	Coatomer subunit gamma	7	7	6	11.4	11.4	9.9	94.12	0	48.685	38146000	48	13	0.863556	0.340152
Heteroous nuclear ribonucleoprotein H2	HNRNPH2	0.16456	0.783675	0.816418	E2RJH5	E2RJH5	832	tr|E2RJH5|E2RJH5_CANLF Heteroous nuclear ribonucleoprotein H2 OS=Canis lupus familiaris OX=9615 GN=HNRNPH2 PE=4 SV=2	ENSCAFG00000017693	ENSCAFP00000026104	ENSCAFT00000028063	Color2 [DarkGray]	1	4					-1		binding;nucleotide binding	cell part;intracellular part;macromolecular complex;membrane;ribonucleoprotein complex		cell part;macromolecular complex;membrane;ribonucleoprotein complex		zf-RNPHF	ACTGAAA,MIR-30A-3P,MIR-30E-3P;ATGGYGGA_UNKNOWN;BENPORATH_NANOG_TARGETS;BYSTRYKH_HEMATOPOIESIS_STEM_CELL_AND_BRAIN_QTL_TRANS;BYSTRYKH_HEMATOPOIESIS_STEM_CELL_QTL_TRANS;CACGTG_V$MYC_Q2;CAGTATT,MIR-200B,MIR-200C,MIR-429;CASORELLI_ACUTE_PROMYELOCYTIC_LEUKEMIA_DN;chrxq22;CTTGTAT,MIR-381;DIAZ_CHRONIC_MEYLOGENOUS_LEUKEMIA_UP;FLECHNER_BIOPSY_KIDNEY_TRANSPLANT_OK_VS_DONOR_UP;GATTGGY_V$NFY_Q6_01;GGGAGGRR_V…	Completeproteome;Referenceproteome			GO:0000166;GO:0005488	GO:0016020;GO:0030529;GO:0032991;GO:0044424;GO:0044464		GO:0016020;GO:0030529;GO:0032991;GO:0044464		9	2	2	25.8	6.7	6.7	49.279	0	12.769	6572600	26	4	-0.963562	-0.39227
Reticulon	RTN3	0.166522	0.77853	-0.865811	A0A5F4CXX0;A0A5F4BZF5;F1PVP5	A0A5F4CXX0;A0A5F4BZF5;F1PVP5	172	tr|A0A5F4CXX0|A0A5F4CXX0_CANLF Reticulon OS=Canis lupus familiaris OX=9615 GN=RTN3 PE=4 SV=1;tr|A0A5F4BZF5|A0A5F4BZF5_CANLF Reticulon OS=Canis lupus familiaris OX=9615 GN=RTN3 PE=4 SV=1;tr|F1PVP5|F1PVP5_CANLF Reticulon OS=Canis lupus familiaris OX=9615 GN=	ENSCAFG00000015064	ENSCAFP00000022196	ENSCAFT00000023909	Color2 [DarkGray]	1	4					-1			cell part;cytoplasmic part;endomembrane system;endoplasmic reticulum membrane;endoplasmic reticulum part;integral to membrane;intracellular organelle part;intracellular part;intrinsic to membrane;membrane;membrane part;organelle membrane;organelle part		cell part;endomembrane system;membrane		Reticulon	AAGCACA,MIR-218;ALCALA_APOPTOSIS;ATGAAGG,MIR-205;BLALOCK_ALZHEIMERS_DISEASE_DN;BURTON_ADIPOGENESIS_6;BYSTRYKH_HEMATOPOIESIS_STEM_CELL_QTL_TRANS;CAGGTG_V$E12_Q6;CASORELLI_ACUTE_PROMYELOCYTIC_LEUKEMIA_DN;chr11q13;COLIN_PILOCYTIC_ASTROCYTOMA_VS_GLIOBLASTOMA_UP;CTTTGT_V$LEF1_Q2;DIAZ_CHRONIC_MEYLOGENOUS_LEUKEMIA_UP;ENK_UV_RESPONSE_EPIDERMIS_DN;EXTRACELLULAR_REGION;EXTRACELLULAR_REGION_PART;EXTRACELLUL…	Completeproteome;Endoplasmicreticulum;Membrane;Referenceproteome;Transmembrane;Transmembranehelix				GO:0005789;GO:0012505;GO:0016020;GO:0016021;GO:0031090;GO:0031224;GO:0044422;GO:0044424;GO:0044425;GO:0044432;GO:0044444;GO:0044446;GO:0044464		GO:0012505;GO:0016020;GO:0044464	Reticulon	2	2	1	9.1	9.1	4.3	27.274	0	17.444	72104000	6	11	1.41675	1.36804
Oxysterol-binding protein	OSBPL3	0.16737	0.776323	-0.89436	A0A5F4DAP1;A0A5F4D6L4;E2QYC7;E2QYC5	A0A5F4DAP1;A0A5F4D6L4;E2QYC7;E2QYC5	524	tr|A0A5F4DAP1|A0A5F4DAP1_CANLF Oxysterol-binding protein OS=Canis lupus familiaris OX=9615 GN=OSBPL3 PE=3 SV=1;tr|A0A5F4D6L4|A0A5F4D6L4_CANLF Oxysterol-binding protein OS=Canis lupus familiaris OX=9615 GN=OSBPL3 PE=3 SV=1;tr|E2QYC7|E2QYC7_CANLF Oxysterol-b	ENSCAFG00000002850	ENSCAFP00000004220;ENSCAFP00000004222	ENSCAFT00000004564;ENSCAFT00000004566	Color2 [DarkGray]	1	4					-1	establishment of localization;lipid transport;organic substance transport;transport	binding;cholesterol binding;lipid binding;steroid binding;sterol binding	cell part;cytoplasmic part;cytosol;endoplasmic reticulum part;intracellular organelle part;intracellular part;membrane;nuclear membrane;nuclear part;organelle membrane;organelle part;perinuclear endoplasmic reticulum;plasma membrane	establishment of localization;lipid transport;transport	cell part;cytosol;membrane;plasma membrane		Oxysterol_BP	ACCAAAG,MIR-9;APPEL_IMATINIB_RESPONSE;BOYLAN_MULTIPLE_MYELOMA_C_D_DN;BOYLAN_MULTIPLE_MYELOMA_PCA1_UP;BROWN_MYELOID_CELL_DEVELOPMENT_DN;BRUINS_UVC_RESPONSE_LATE;BRUINS_UVC_RESPONSE_VIA_TP53_GROUP_D;BUYTAERT_PHOTODYNAMIC_THERAPY_STRESS_DN;CACCAGC,MIR-138;CHARAFE_BREAST_CANCER_LUMINAL_VS_BASAL_DN;CHEN_METABOLIC_SYNDROM_NETWORK;CHICAS_RB1_TARGETS_CONFLUENT;chr7p15;COLINA_TARGETS_OF_4EBP1_AND_4EBP2;CT…	Completeproteome;Lipidtransport;Referenceproteome;Transport		GO:0006810;GO:0006869;GO:0051234;GO:0071702	GO:0005488;GO:0005496;GO:0008289;GO:0015485;GO:0032934	GO:0005829;GO:0005886;GO:0016020;GO:0031090;GO:0031965;GO:0044422;GO:0044424;GO:0044428;GO:0044432;GO:0044444;GO:0044446;GO:0044464;GO:0097038	GO:0006810;GO:0006869;GO:0051234	GO:0005829;GO:0005886;GO:0016020;GO:0044464	Oxysterol-binding protein	5	5	5	8.5	8.5	8.5	87.32	0	36.37	16374000	42	10	-0.678501	-1.36865
Phosphoglycerate kinase	PGK1	0.168207	0.774156	-1.20075	E2RRC9;A0A5F4DBZ0;A0A5F4CAH7;A0A5F4C6L9;A0A5F4D7S2	E2RRC9;A0A5F4DBZ0	893	tr|E2RRC9|E2RRC9_CANLF Phosphoglycerate kinase OS=Canis lupus familiaris OX=9615 GN=PGK1 PE=3 SV=1;tr|A0A5F4DBZ0|A0A5F4DBZ0_CANLF Phosphoglycerate kinase OS=Canis lupus familiaris OX=9615 GN=PGK1 PE=3 SV=1	ENSCAFG00000017270	ENSCAFP00000025449	ENSCAFT00000027362	Color2 [DarkGray]	1	4					-1	alcohol catabolic process;alcohol metabolic process;carbohydrate catabolic process;carbohydrate metabolic process;catabolic process;cellular carbohydrate catabolic process;cellular carbohydrate metabolic process;cellular metabolic process;cellular process;generation of precursor metabolites and energy;glucose catabolic process;glucose metabolic process;glycolysis;hexose catabolic process;hexose m…	adenyl nucleotide binding;adenyl ribonucleotide binding;ATP binding;binding;catalytic activity;kinase activity;nucleotide binding;phosphoglycerate kinase activity;phosphotransferase activity, carboxyl group as acceptor;purine nucleotide binding;purine ribonucleoside triphosphate binding;purine ribonucleotide binding;ribonucleotide binding;transferase activity;transferase activity, transferring ph…		alcohol metabolic process;carbohydrate metabolic process;catabolic process;cellular metabolic process;cellular process;generation of precursor metabolites and energy;metabolic process;primary metabolic process;small molecule metabolic process		Carbon fixation in photosynthetic organisms;Glycolysis / Gluconeogenesis	PGK	ACEVEDO_LIVER_TUMOR_VS_NORMAL_ADJACENT_TISSUE_UP;ADENYL_NUCLEOTIDE_BINDING;ADENYL_RIBONUCLEOTIDE_BINDING;APPIERTO_RESPONSE_TO_FENRETINIDE_DN;ATP_BINDING;BASAKI_YBX1_TARGETS_DN;BERENJENO_TRANSFORMED_BY_RHOA_UP;BILANGES_RAPAMYCIN_SENSITIVE_VIA_TSC1_AND_TSC2;BIOCARTA_GLYCOLYSIS_PATHWAY;BLALOCK_ALZHEIMERS_DISEASE_DN;BOGNI_TREATMENT_RELATED_MYELOID_LEUKEMIA_UP;BOQUEST_STEM_CELL_CULTURED_VS_FRESH_UP;BO…	ATP-binding;Completeproteome;Kinase;Nucleotide-binding;Referenceproteome;Transferase		GO:0005975;GO:0005996;GO:0006006;GO:0006007;GO:0006066;GO:0006091;GO:0006096;GO:0008152;GO:0009056;GO:0009987;GO:0016052;GO:0019318;GO:0019320;GO:0044237;GO:0044238;GO:0044262;GO:0044275;GO:0044281;GO:0044282;GO:0046164;GO:0046365	GO:0000166;GO:0003824;GO:0004618;GO:0005488;GO:0005524;GO:0016301;GO:0016740;GO:0016772;GO:0016774;GO:0017076;GO:0030554;GO:0032553;GO:0032555;GO:0032559;GO:0035639		GO:0005975;GO:0006066;GO:0006091;GO:0008152;GO:0009056;GO:0009987;GO:0044237;GO:0044238;GO:0044281		Phosphoglycerate kinase	20	20	20	59	59	59	44.462	0	180.29	538050000	32	88	2.83873	2.08006
LUC7-like 2 (S. cerevisiae)	LUC7L2	0.168431	0.773579	0.697797	E2QTS3;F6UQI5;F6UQJ5;A0A5F4CBU1;A0A5F4BYM4;A0A5F4DDZ1;A0A5F4C5G3;E2R0S7	E2QTS3;F6UQI5;F6UQJ5;A0A5F4CBU1;A0A5F4BYM4	649	tr|E2QTS3|E2QTS3_CANLF LUC7-like 2 (S. cerevisiae) OS=Canis lupus familiaris OX=9615 GN=LUC7L2 PE=3 SV=1;tr|F6UQI5|F6UQI5_CANLF LUC7-like 2 (S. cerevisiae) OS=Canis lupus familiaris OX=9615 GN=LUC7L2 PE=3 SV=2;tr|F6UQJ5|F6UQJ5_CANLF LUC7-like 2 (S. cerevis	ENSCAFG00000004069	ENSCAFP00000006040;ENSCAFP00000006042;ENSCAFP00000041294	ENSCAFT00000006524;ENSCAFT00000006526;ENSCAFT00000043162	Color2 [DarkGray]	1	4					-1	cellular component assembly;cellular component assembly at cellular level;cellular component organization;cellular component organization at cellular level;cellular component organization or biogenesis;cellular component organization or biogenesis at cellular level;cellular macromolecular complex assembly;cellular macromolecular complex subunit organization;cellular process;macromolecular complex…	binding;mRNA binding;nucleic acid binding;RNA binding	cell part;intracellular organelle part;intracellular part;macromolecular complex;nuclear part;organelle part;ribonucleoprotein complex;small nuclear ribonucleoprotein complex;U1 snRNP	cellular component assembly;cellular component organization;cellular macromolecular complex assembly;cellular process;macromolecular complex assembly;ribonucleoprotein complex assembly	cell part;macromolecular complex;ribonucleoprotein complex;small nuclear ribonucleoprotein complex		LUC7	AACTTT_UNKNOWN;ACCAAAG,MIR-9;AGCACTT,MIR-93,MIR-302A,MIR-302B,MIR-302C,MIR-302D,MIR-372,MIR-373,MIR-520E,MIR-520A,MIR-526B,MIR-520B,MIR-520C,MIR-520D;ATTACAT,MIR-380-3P;BLALOCK_ALZHEIMERS_DISEASE_UP;BOYLAN_MULTIPLE_MYELOMA_C_D_UP;BRUINS_UVC_RESPONSE_VIA_TP53_GROUP_D;CAGCTTT,MIR-320;CASORELLI_ACUTE_PROMYELOCYTIC_LEUKEMIA_DN;CCCNNGGGAR_V$OLF1_01;CHANGOLKAR_H2AFY_TARGETS_DN;chr7q34;CUI_TCF21_TARGETS…	Completeproteome;Referenceproteome		GO:0006376;GO:0009987;GO:0016043;GO:0022607;GO:0022618;GO:0034621;GO:0034622;GO:0043933;GO:0065003;GO:0071826;GO:0071840;GO:0071841;GO:0071842;GO:0071844	GO:0003676;GO:0003723;GO:0003729;GO:0005488	GO:0005685;GO:0030529;GO:0030532;GO:0032991;GO:0044422;GO:0044424;GO:0044428;GO:0044446;GO:0044464	GO:0009987;GO:0016043;GO:0022607;GO:0022618;GO:0034622;GO:0065003	GO:0030529;GO:0030532;GO:0032991;GO:0044464		5	5	5	17.1	17.1	17.1	46.522	0	46.335	26760000	20	12	0.904557	0.380721
Farnesyl diphosphate synthase	FDPS	0.17042	0.768479	-1.30796	A0A5F4CX02;F1P926;A0A5F4C9Q6	A0A5F4CX02;F1P926;A0A5F4C9Q6	296	tr|A0A5F4CX02|A0A5F4CX02_CANLF Farnesyl diphosphate synthase OS=Canis lupus familiaris OX=9615 GN=FDPS PE=3 SV=1;tr|F1P926|F1P926_CANLF Farnesyl diphosphate synthase OS=Canis lupus familiaris OX=9615 GN=FDPS PE=3 SV=3;tr|A0A5F4C9Q6|A0A5F4C9Q6_CANLF Farnesy	ENSCAFG00000030749	ENSCAFP00000024949	ENSCAFT00000026846	Color2 [DarkGray]	1	4					-1	biosynthetic process;cellular biosynthetic process;cellular lipid metabolic process;cellular metabolic process;cellular process;isoprenoid biosynthetic process;isoprenoid metabolic process;lipid biosynthetic process;lipid metabolic process;metabolic process;primary metabolic process	catalytic activity;transferase activity	cell part;cytoplasmic part;intracellular membrane-bounded organelle;intracellular organelle;intracellular organelle part;intracellular part;membrane-bounded organelle;mitochondrion;nuclear part;nucleoplasm;organelle;organelle part	biosynthetic process;cellular lipid metabolic process;cellular metabolic process;cellular process;lipid metabolic process;metabolic process;primary metabolic process	cell part;intracellular membrane-bounded organelle;intracellular organelle;mitochondrion;nucleoplasm;organelle		polyprenyl_synt	ACTAYRNNNCCCR_UNKNOWN;AFFAR_YY1_TARGETS_DN;ALCOHOL_METABOLIC_PROCESS;BENPORATH_NANOG_TARGETS;BIOSYNTHETIC_PROCESS;BLALOCK_ALZHEIMERS_DISEASE_UP;BROWNE_HCMV_INFECTION_24HR_DN;BURTON_ADIPOGENESIS_10;CAGGTA_V$AREB6_01;CAGGTG_V$E12_Q6;CAIRO_HEPATOBLASTOMA_UP;CASORELLI_ACUTE_PROMYELOCYTIC_LEUKEMIA_DN;CELLULAR_LIPID_METABOLIC_PROCESS;CHANG_CORE_SERUM_RESPONSE_DN;CHAUHAN_RESPONSE_TO_METHOXYESTRADIOL_DN;…	Completeproteome;Isoprenebiosynthesis;Referenceproteome;Transferase		GO:0006629;GO:0006720;GO:0008152;GO:0008299;GO:0008610;GO:0009058;GO:0009987;GO:0044237;GO:0044238;GO:0044249;GO:0044255	GO:0003824;GO:0016740	GO:0005654;GO:0005739;GO:0043226;GO:0043227;GO:0043229;GO:0043231;GO:0044422;GO:0044424;GO:0044428;GO:0044444;GO:0044446;GO:0044464	GO:0006629;GO:0008152;GO:0009058;GO:0009987;GO:0044237;GO:0044238;GO:0044255	GO:0005654;GO:0005739;GO:0043226;GO:0043229;GO:0043231;GO:0044464		4	4	4	12.3	12.3	12.3	47.256	0	38.811	79083000	23	15	0.785899	1.91157
Phosphate carrier protein, mitochondrial	LOC608816;SLC25A3	0.171213	0.766464	-0.666731	J9P022;F1PXY4;J9NZZ1;F1PVF1;A0A5F4CXX1	J9P022;F1PXY4;J9NZZ1;F1PVF1	1082	tr|J9P022|J9P022_CANLF Phosphate carrier protein, mitochondrial OS=Canis lupus familiaris OX=9615 GN=SLC25A3 PE=3 SV=2;tr|F1PXY4|F1PXY4_CANLF Phosphate carrier protein, mitochondrial OS=Canis lupus familiaris OX=9615 GN=SLC25A3 PE=3 SV=2;tr|J9NZZ1|J9NZZ1_C	ENSCAFG00000006545;ENSCAFG00000023408	ENSCAFP00000009794;ENSCAFP00000031291;ENSCAFP00000038862;ENSCAFP00000038893	ENSCAFT00000010563;ENSCAFT00000035972;ENSCAFT00000044163;ENSCAFT00000045784	Color2 [DarkGray]	1	4					-1	establishment of localization;transport		cell part;integral to membrane;intrinsic to membrane;membrane part	establishment of localization;transport	cell part		Mito_carr	AAAGGAT,MIR-501;ACTGTAG,MIR-139;ALCALA_APOPTOSIS;ANION_TRANSMEMBRANE_TRANSPORTER_ACTIVITY;ATCATGA,MIR-433;ATTCTTT,MIR-186;BILANGES_RAPAMYCIN_SENSITIVE_VIA_TSC1_AND_TSC2;BLALOCK_ALZHEIMERS_DISEASE_DN;BORCZUK_MALIGNANT_MESOTHELIOMA_UP;CACTGTG,MIR-128A,MIR-128B;CAGTGTT,MIR-141,MIR-200A;CAIRO_HEPATOBLASTOMA_CLASSES_UP;CCTGCTG,MIR-214;CGTSACG_V$PAX3_B;chr12q23;CTCTAGA,MIR-526C,MIR-518F,MIR-526A;CYTAGC…	Completeproteome;Membrane;Referenceproteome;Transmembrane;Transmembranehelix;Transport		GO:0006810;GO:0051234		GO:0016021;GO:0031224;GO:0044425;GO:0044464	GO:0006810;GO:0051234	GO:0044464		4	4	4	10.2	10.2	10.2	36.047	0	27.295	51944000	19	10	1.5716	1.049
Ras-related protein Rab-10	RAB10	0.17193	0.764649	-0.73797	F2Z4P9;P24409;A0A5F4CF64	F2Z4P9;P24409	1131	tr|F2Z4P9|F2Z4P9_CANLF Ras-related protein Rab-10 OS=Canis lupus familiaris OX=9615 GN=RAB10 PE=4 SV=1;sp|P24409|RAB10_CANLF Ras-related protein Rab-10 OS=Canis lupus familiaris OX=9615 GN=RAB10 PE=1 SV=1	ENSCAFG00000004250	ENSCAFP00000006309	ENSCAFT00000006816	Color2 [DarkGray]	1	4					-1	anatomical structure morphogenesis;axonogenesis;biological regulation;cell differentiation;cell part morphogenesis;cell projection morphogenesis;cell projection organization;cellular component morphogenesis;cellular component organization;cellular component organization at cellular level;cellular component organization or biogenesis;cellular component organization or biogenesis at cellular level;…	binding;GDP binding;GTP binding;guanyl nucleotide binding;guanyl ribonucleotide binding;nucleotide binding;purine nucleotide binding;purine ribonucleoside triphosphate binding;purine ribonucleotide binding;ribonucleotide binding	cell part;cell projection;cilium;cytoplasmic membrane-bounded vesicle;cytoplasmic part;cytoplasmic vesicle;cytoplasmic vesicle membrane;cytoplasmic vesicle part;endocytic vesicle membrane;endosomal part;endosome;endosome membrane;Golgi apparatus;Golgi apparatus part;insulin-responsive compartment;intracellular membrane-bounded organelle;intracellular organelle;intracellular organelle part;intrace…	anatomical structure morphogenesis;biological regulation;cell differentiation;cellular component morphogenesis;cellular component organization;cellular localization;cellular membrane organization;cellular process;developmental process;endosome transport;establishment of localization;establishment or maintenance of cell polarity;Golgi vesicle transport;localization;membrane organization;plasma mem…	cell part;cell projection;cilium;cytoplasmic membrane-bounded vesicle;endosome;Golgi apparatus;intracellular membrane-bounded organelle;intracellular organelle;membrane;organelle;vesicle		Ras	AAAGGGA,MIR-204,MIR-211;AAANWWTGC_UNKNOWN;ABDELMOHSEN_ELAVL4_TARGETS;ACACTGG,MIR-199A,MIR-199B;ACTGAAA,MIR-30A-3P,MIR-30E-3P;ACTGCCT,MIR-34B;AGGAGTG,MIR-483;ATGCTGC,MIR-103,MIR-107;BRUINS_UVC_RESPONSE_LATE;BYSTROEM_CORRELATED_WITH_IL5_DN;CATTTCA,MIR-203;CCATCCA,MIR-432;CCCNNGGGAR_V$OLF1_01;chr2p24;COATES_MACROPHAGE_M1_VS_M2_UP;CTTTGT_V$LEF1_Q2;DANG_REGULATED_BY_MYC_DN;DELACROIX_RAR_BOUND_ES;FORTS…	Acetylation;Cellprojection;Completeproteome;Cytoplasmicvesicle;Endosome;Golgiapparatus;GTP-binding;Lipoprotein;Membrane;Nucleotide-binding;Prenylation;Proteintransport;Referenceproteome;Transport		GO:0006810;GO:0006886;GO:0006892;GO:0006893;GO:0007009;GO:0007163;GO:0007165;GO:0007264;GO:0007409;GO:0008104;GO:0009653;GO:0009719;GO:0009725;GO:0009987;GO:0010033;GO:0015031;GO:0016043;GO:0016044;GO:0016192;GO:0016197;GO:0030010;GO:0030030;GO:0030154;GO:0030855;GO:0030859;GO:0032502;GO:0032868;GO:0032869;GO:0032870;GO:0032989;GO:0032990;GO:0033036;GO:0034613;GO:0035556;GO:0042221;GO:0043001;GO:…	GO:0000166;GO:0005488;GO:0005525;GO:0017076;GO:0019001;GO:0019003;GO:0032553;GO:0032555;GO:0032561;GO:0035639	GO:0005768;GO:0005794;GO:0005802;GO:0005929;GO:0010008;GO:0012506;GO:0016020;GO:0016023;GO:0030141;GO:0030659;GO:0030666;GO:0030670;GO:0031090;GO:0031410;GO:0031982;GO:0031988;GO:0032593;GO:0042995;GO:0043226;GO:0043227;GO:0043229;GO:0043231;GO:0044422;GO:0044424;GO:0044431;GO:0044433;GO:0044440;GO:0044444;GO:0044446;GO:0044464;GO:0055037;GO:0055038;GO:0072372	GO:0006810;GO:0007009;GO:0007163;GO:0007165;GO:0009653;GO:0009719;GO:0009987;GO:0015031;GO:0016043;GO:0016044;GO:0016192;GO:0016197;GO:0030154;GO:0032502;GO:0032989;GO:0042221;GO:0048193;GO:0050896;GO:0051179;GO:0051234;GO:0051641;GO:0061024;GO:0065007	GO:0005768;GO:0005794;GO:0005929;GO:0016020;GO:0016023;GO:0031982;GO:0042995;GO:0043226;GO:0043229;GO:0043231;GO:0044464	Ras-related protein Rab-10	4	3	3	26	20.5	20.5	22.541	0	19.908	22485000	17	9	-0.0784546	-0.780811
Cadherin-1	CDH1	0.172319	0.763668	2.05379	F1PAA9;A0A5F4BNM6;A0A5S6DAH6	F1PAA9;A0A5F4BNM6;A0A5S6DAH6	937	sp|F1PAA9|CADH1_CANLF Cadherin-1 OS=Canis lupus familiaris OX=9615 GN=CDH1 PE=1 SV=2;tr|A0A5F4BNM6|A0A5F4BNM6_CANLF Cadherin-1 OS=Canis lupus familiaris OX=9615 GN=CDH1 PE=4 SV=1;tr|A0A5S6DAH6|A0A5S6DAH6_CANLF Cadherin-1 OS=Canis lupus familiaris OX=9615 G	ENSCAFG00000020305	ENSCAFP00000030108	ENSCAFT00000032333	Color2 [DarkGray]	1	4					-1	adherens junction organization;anatomical structure development;anatomical structure formation involved in morphogenesis;anatomical structure morphogenesis;biological adhesion;biological regulation;calcium-dependent cell-cell adhesion;cell adhesion;cell development;cell differentiation;cell junction assembly;cell junction organization;cell morphogenesis;cell morphogenesis involved in differentiat…	binding;calcium ion binding;cation binding;ion binding;metal ion binding	actin cytoskeleton;adherens junction;aggresome;anchoring junction;apical junction complex;apical part of cell;axon part;axon terminus;basolateral plasma membrane;catenin complex;cell junction;cell part;cell projection part;cell surface;cell-cell adherens junction;cell-cell junction;cell-substrate adherens junction;cell-substrate junction;cytoplasmic part;cytoskeleton;endosome;extracellular membra…	anatomical structure development;anatomical structure formation involved in morphogenesis;anatomical structure morphogenesis;biological adhesion;biological regulation;cell adhesion;cell development;cell differentiation;cell junction organization;cell morphogenesis;cellular component assembly;cellular component morphogenesis;cellular component organization;cellular process;developmental process;es…	apical part of cell;cell part;cell surface;cytoskeleton;endosome;extracellular organelle;intracellular membrane-bounded organelle;intracellular non-membrane-bounded organelle;intracellular organelle;macromolecular complex;organelle;protein complex;vesicle	Adherens junction;Bacterial invasion of epithelial cells;Bladder cancer;Cell adhesion molecules (CAMs);Endometrial cancer;Melanoma;Pathogenic Escherichia coli infection;Pathways in cancer;Thyroid cancer	Cadherin;Cadherin_C;Cadherin_pro	AACTTT_UNKNOWN;ACEVEDO_FGFR1_TARGETS_IN_PROSTATE_CANCER_MODEL_UP;ACTIN_CYTOSKELETON;ADHERENS_JUNCTION;AIGNER_ZEB1_TARGETS;AKL_HTLV1_INFECTION_DN;AMIT_SERUM_RESPONSE_240_MCF10A;BASAKI_YBX1_TARGETS_DN;BENPORATH_NANOG_TARGETS;BENPORATH_OCT4_TARGETS;BERTUCCI_INVASIVE_CARCINOMA_DUCTAL_VS_LOBULAR_UP;BIOCARTA_MTA3_PATHWAY;BIOCARTA_TGFB_PATHWAY;BOSCO_ALLERGEN_INDUCED_TH2_ASSOCIATED_MODULE;BOYAULT_LIVER_C…	Calcium;Celladhesion;Celljunction;Cellmembrane;Cleavageonpairofbasicresidues;Completeproteome;Disulfidebond;Endosome;Glycoprotein;Golgiapparatus;Membrane;Metal-binding;Phosphoprotein;Referenceproteome;Repeat;Signal;Transmembrane;Transmembranehelix;Ublconjugation		GO:0000902;GO:0000904;GO:0001101;GO:0001829;GO:0002064;GO:0002066;GO:0003008;GO:0003382;GO:0006355;GO:0006461;GO:0007043;GO:0007155;GO:0007156;GO:0007162;GO:0007600;GO:0007605;GO:0008152;GO:0008285;GO:0009653;GO:0009719;GO:0009889;GO:0009891;GO:0009893;GO:0009966;GO:0009968;GO:0009987;GO:0010033;GO:0010035;GO:0010038;GO:0010226;GO:0010243;GO:0010468;GO:0010556;GO:0010557;GO:0010604;GO:0010628;GO:…	GO:0005488;GO:0005509;GO:0043167;GO:0043169;GO:0046872	GO:0005768;GO:0005802;GO:0005856;GO:0005911;GO:0005912;GO:0005913;GO:0005924;GO:0005925;GO:0009898;GO:0009986;GO:0015629;GO:0016021;GO:0016234;GO:0016235;GO:0016323;GO:0016328;GO:0016342;GO:0019897;GO:0019898;GO:0030054;GO:0030055;GO:0031224;GO:0031982;GO:0031988;GO:0032991;GO:0033267;GO:0033268;GO:0043219;GO:0043220;GO:0043226;GO:0043227;GO:0043228;GO:0043229;GO:0043230;GO:0043231;GO:0043232;GO:…	GO:0000902;GO:0006461;GO:0007155;GO:0008152;GO:0009653;GO:0009719;GO:0009987;GO:0016043;GO:0019538;GO:0022607;GO:0022610;GO:0030154;GO:0032501;GO:0032502;GO:0032989;GO:0034330;GO:0042221;GO:0042592;GO:0043170;GO:0044238;GO:0048468;GO:0048646;GO:0048856;GO:0050877;GO:0050878;GO:0050896;GO:0051049;GO:0051234;GO:0065003;GO:0065007	GO:0005768;GO:0005856;GO:0009986;GO:0031982;GO:0032991;GO:0043226;GO:0043229;GO:0043230;GO:0043231;GO:0043232;GO:0043234;GO:0044464;GO:0045177	Cadherin-1;E-Cad/CTF1;E-Cad/CTF2;E-Cad/CTF3	3	3	3	4.9	4.9	4.9	97.754	0	20.042	11622000	32	5	-0.429765	0.766923
CTR9 homolog, Paf1/RNA polymerase II complex component	CTR9	0.173204	0.761442	1.12263	E2R0D1	E2R0D1	697	tr|E2R0D1|E2R0D1_CANLF CTR9 homolog, Paf1/RNA polymerase II complex component OS=Canis lupus familiaris OX=9615 GN=CTR9 PE=4 SV=2	ENSCAFG00000007638	ENSCAFP00000011354	ENSCAFT00000012250	Color2 [DarkGray]	1	4					-1	biological regulation;cell fate commitment;cell fate commitment involved in formation of primary germ layers;cell surface receptor linked signaling pathway;cellular component organization;cellular component organization at cellular level;cellular component organization or biogenesis;cellular component organization or biogenesis at cellular level;cellular developmental process;cellular macromolecu…	basal RNA polymerase II transcription machinery binding;basal transcription machinery binding;binding;enzyme binding;protein binding;RNA polymerase binding;RNA polymerase core enzyme binding;RNA polymerase II core binding	Cdc73/Paf1 complex;cell part;chromatin;chromosomal part;intracellular organelle part;intracellular part;macromolecular complex;nuclear part;nucleoplasm part;organelle part;protein complex;transcription elongation factor complex;transcriptionally active chromatin	biological regulation;cellular component organization;cellular metabolic process;cellular process;chromatin modification;chromatin organization;chromosome organization;developmental process;histone modification;macromolecule metabolic process;macromolecule modification;metabolic process;one-carbon metabolic process;organelle organization;peptidyl-amino acid modification;primary metabolic process;…	cell part;macromolecular complex;protein complex;transcription elongation factor complex		TPR_1;TPR_2	ACEVEDO_LIVER_TUMOR_VS_NORMAL_ADJACENT_TISSUE_UP;ACTGCAG,MIR-17-3P;BENPORATH_CYCLING_GENES;CGGAARNGGCNG_UNKNOWN;chr11p15;CTTTGT_V$LEF1_Q2;DER_IFN_BETA_RESPONSE_UP;DEURIG_T_CELL_PROLYMPHOCYTIC_LEUKEMIA_DN;GCM_TPR;GGGCGGR_V$SP1_Q6;GRAESSMANN_APOPTOSIS_BY_DOXORUBICIN_UP;GRAESSMANN_RESPONSE_TO_MC_AND_DOXORUBICIN_UP;GSE10239_NAIVE_VS_DAY4.5_EFF_CD8_TCELL_UP;GSE11864_UNTREATED_VS_CSF1_IFNG_PAM3CYS_IN_M…	Completeproteome;Referenceproteome;Repeat;TPRrepeat		GO:0000122;GO:0001711;GO:0002237;GO:0002682;GO:0006325;GO:0006355;GO:0006357;GO:0006464;GO:0006479;GO:0006513;GO:0006730;GO:0006996;GO:0007165;GO:0007166;GO:0007243;GO:0007259;GO:0008152;GO:0008213;GO:0009607;GO:0009889;GO:0009890;GO:0009891;GO:0009892;GO:0009893;GO:0009987;GO:0010033;GO:0010390;GO:0010468;GO:0010556;GO:0010558;GO:0010604;GO:0010605;GO:0010629;GO:0010638;GO:0016043;GO:0016567;GO:…	GO:0000993;GO:0001098;GO:0001099;GO:0005488;GO:0005515;GO:0019899;GO:0043175;GO:0070063	GO:0000785;GO:0008023;GO:0016593;GO:0032991;GO:0035327;GO:0043234;GO:0044422;GO:0044424;GO:0044427;GO:0044428;GO:0044446;GO:0044451;GO:0044464	GO:0006325;GO:0006464;GO:0006730;GO:0006996;GO:0007165;GO:0008152;GO:0008213;GO:0009607;GO:0009987;GO:0016043;GO:0016568;GO:0016570;GO:0018193;GO:0019538;GO:0031399;GO:0032502;GO:0033043;GO:0042221;GO:0043170;GO:0043412;GO:0044237;GO:0044238;GO:0044281;GO:0050896;GO:0051276;GO:0065007;GO:0070647	GO:0008023;GO:0032991;GO:0043234;GO:0044464		11	11	11	10.1	10.1	10.1	133.54	0	73.984	51476000	67	21	-0.0591599	0.157924
Anterior gradient 2, protein disulphide isomerase family member	AGR2	0.174124	0.759141	-1.12778	F1PUR5	F1PUR5	1071	tr|F1PUR5|F1PUR5_CANLF Anterior gradient 2, protein disulphide isomerase family member OS=Canis lupus familiaris OX=9615 GN=AGR2 PE=4 SV=2	ENSCAFG00000002437	ENSCAFP00000003553	ENSCAFT00000003840	Color2 [DarkGray]	1	4					-1	biological regulation;body fluid secretion;cell differentiation;cellular developmental process;cellular process;developmental process;epithelial cell differentiation;establishment of localization;lung cell differentiation;lung epithelial cell differentiation;lung goblet cell differentiation;mucus secretion;multicellular organismal process;regulation of biological quality;regulation of body fluid …		cell part;cytoplasmic part;endoplasmic reticulum;intracellular membrane-bounded organelle;intracellular organelle;intracellular part;membrane-bounded organelle;mitochondrion;organelle	biological regulation;cell differentiation;cellular process;developmental process;establishment of localization;multicellular organismal process;regulation of body fluid levels;secretion;transport	cell part;endoplasmic reticulum;intracellular membrane-bounded organelle;intracellular organelle;mitochondrion;organelle			ACEVEDO_LIVER_CANCER_WITH_H3K27ME3_UP;CAGGTA_V$AREB6_01;CHARAFE_BREAST_CANCER_LUMINAL_VS_BASAL_UP;CHARAFE_BREAST_CANCER_LUMINAL_VS_MESENCHYMAL_UP;chr7p21;COLDREN_GEFITINIB_RESISTANCE_DN;CREIGHTON_ENDOCRINE_THERAPY_RESISTANCE_5;CRX_DN.V1_UP;DELYS_THYROID_CANCER_UP;DOANE_BREAST_CANCER_CLASSES_UP;DOANE_BREAST_CANCER_ESR1_UP;DODD_NASOPHARYNGEAL_CARCINOMA_UP;FARMER_BREAST_CANCER_BASAL_VS_LULMINAL;FEVR…	Completeproteome;Referenceproteome		GO:0006810;GO:0007589;GO:0009987;GO:0030154;GO:0030855;GO:0032501;GO:0032502;GO:0046903;GO:0048869;GO:0050878;GO:0051234;GO:0060479;GO:0060480;GO:0060487;GO:0065007;GO:0065008;GO:0070254		GO:0005739;GO:0005783;GO:0043226;GO:0043227;GO:0043229;GO:0043231;GO:0044424;GO:0044444;GO:0044464	GO:0006810;GO:0009987;GO:0030154;GO:0032501;GO:0032502;GO:0046903;GO:0050878;GO:0051234;GO:0065007	GO:0005739;GO:0005783;GO:0043226;GO:0043229;GO:0043231;GO:0044464		5	5	5	36	36	36	19.868	0	59.515	120520000	10	18	1.82803	0.739709
Moesin	MSN	0.17433	0.758628	1.12681	A0A5F4D4F1;A0A5F4CWP8;A0A5F4BWZ6;A0A5F4CD75;E2R7F1	A0A5F4D4F1;A0A5F4CWP8;A0A5F4BWZ6;A0A5F4CD75;E2R7F1	471	tr|A0A5F4D4F1|A0A5F4D4F1_CANLF Moesin OS=Canis lupus familiaris OX=9615 GN=MSN PE=4 SV=1;tr|A0A5F4CWP8|A0A5F4CWP8_CANLF Moesin OS=Canis lupus familiaris OX=9615 GN=MSN PE=4 SV=1;tr|A0A5F4BWZ6|A0A5F4BWZ6_CANLF Moesin OS=Canis lupus familiaris OX=9615 GN=MSN	ENSCAFG00000016607	ENSCAFP00000024445	ENSCAFT00000026321	Color2 [DarkGray]	1	4					-1	anatomical structure development;biological adhesion;biological regulation;cell adhesion;cell development;cell migration;cell motility;cell-cell adhesion;cellular component movement;cellular developmental process;cellular process;developmental process;endothelial cell development;epithelial cell development;establishment of endothelial barrier;immune system process;leukocyte cell-cell adhesion;le…	binding;double-stranded RNA binding;nucleic acid binding;RNA binding	adherens junction;anchoring junction;apical plasma membrane;basolateral plasma membrane;blood microparticle;cell junction;cell part;cell projection;cell-substrate adherens junction;cell-substrate junction;cytoplasm;cytoskeleton;extracellular membrane-bounded organelle;extracellular organelle;extracellular region part;extracellular vesicular exosome;extrinsic to membrane;filopodium;focal adhesion;…	anatomical structure development;biological adhesion;biological regulation;cell adhesion;cell development;cell motility;cellular component movement;cellular process;developmental process;immune system process;locomotion;membrane docking	cell part;cell projection;cytoplasm;cytoskeleton;extracellular organelle;filopodium;intracellular non-membrane-bounded organelle;intracellular organelle;microvillus;organelle;vesicle	Leukocyte transendothelial migration;Measles;Regulation of actin cytoskeleton	ERM;FERM_C;FERM_M;FERM_N	ACACTCC,MIR-122A;ATGCAGT,MIR-217;BENPORATH_MYC_TARGETS_WITH_EBOX;BERENJENO_TRANSFORMED_BY_RHOA_UP;BURTON_ADIPOGENESIS_8;CAGTATT,MIR-200B,MIR-200C,MIR-429;CAHOY_ASTROGLIAL;CHANG_CORE_SERUM_RESPONSE_UP;CHARAFE_BREAST_CANCER_LUMINAL_VS_BASAL_DN;CHARAFE_BREAST_CANCER_LUMINAL_VS_MESENCHYMAL_DN;chrxq11;CYCLIN_D1_UP.V1_UP;CYTOSKELETON;DANG_BOUND_BY_MYC;DANG_MYC_TARGETS_DN;DANG_REGULATED_BY_MYC_DN;DAVICI…	Completeproteome;Referenceproteome		GO:0001885;GO:0002064;GO:0002376;GO:0002682;GO:0002685;GO:0006928;GO:0007155;GO:0007159;GO:0009893;GO:0009987;GO:0010468;GO:0010604;GO:0010628;GO:0016337;GO:0016477;GO:0019222;GO:0022406;GO:0022610;GO:0022614;GO:0030334;GO:0032502;GO:0032879;GO:0040011;GO:0040012;GO:0048468;GO:0048518;GO:0048856;GO:0048869;GO:0048870;GO:0050789;GO:0050794;GO:0050900;GO:0051270;GO:0060255;GO:0061028;GO:0065007;GO:…	GO:0003676;GO:0003723;GO:0003725;GO:0005488	GO:0001931;GO:0005737;GO:0005856;GO:0005902;GO:0005912;GO:0005924;GO:0005925;GO:0016323;GO:0016324;GO:0019898;GO:0030054;GO:0030055;GO:0030175;GO:0031982;GO:0031988;GO:0042995;GO:0043226;GO:0043227;GO:0043228;GO:0043229;GO:0043230;GO:0043232;GO:0044421;GO:0044424;GO:0044425;GO:0044459;GO:0044464;GO:0065010;GO:0070062;GO:0070161;GO:0072562	GO:0002376;GO:0006928;GO:0007155;GO:0009987;GO:0022406;GO:0022610;GO:0032502;GO:0040011;GO:0048468;GO:0048856;GO:0048870;GO:0065007	GO:0005737;GO:0005856;GO:0005902;GO:0030175;GO:0031982;GO:0042995;GO:0043226;GO:0043229;GO:0043230;GO:0043232;GO:0044464		22	11	10	34.3	20.3	17.9	67.908	0	86.716	110850000	39	22	2.10711	2.89423
Protein transport protein SEC23	SEC23B	0.176605	0.752996	0.891741	A0A5F4DEC3;A0A5F4C8A8;E2RH29;A0A5F4BRI8	A0A5F4DEC3;A0A5F4C8A8;E2RH29;A0A5F4BRI8	283	tr|A0A5F4DEC3|A0A5F4DEC3_CANLF Protein transport protein SEC23 OS=Canis lupus familiaris OX=9615 GN=SEC23B PE=3 SV=1;tr|A0A5F4C8A8|A0A5F4C8A8_CANLF Protein transport protein SEC23 OS=Canis lupus familiaris OX=9615 GN=SEC23B PE=3 SV=1;tr|E2RH29|E2RH29_CANLF	ENSCAFG00000005405	ENSCAFP00000008061	ENSCAFT00000008695	Color2 [DarkGray]	1	4					-1	cellular process;ER to Golgi vesicle-mediated transport;establishment of localization;establishment of localization in cell;establishment of protein localization;Golgi vesicle transport;intracellular protein transport;intracellular transport;protein transport;transport;vesicle-mediated transport	binding;cation binding;ion binding;metal ion binding;transition metal ion binding;zinc ion binding	cell part;COPII vesicle coat;cytoplasmic part;cytoplasmic vesicle part;intracellular organelle part;intracellular part;macromolecular complex;membrane coat;membrane part;organelle part;perinuclear region of cytoplasm;protein complex;vesicle coat	cellular process;establishment of localization;Golgi vesicle transport;protein transport;transport;vesicle-mediated transport	cell part;macromolecular complex;protein complex	Protein processing in endoplasmic reticulum	Gelsolin;Sec23_BS;Sec23_helical;Sec23_trunk;zf-Sec23_Sec24	ACEVEDO_LIVER_TUMOR_VS_NORMAL_ADJACENT_TISSUE_UP;BLALOCK_ALZHEIMERS_DISEASE_DN;BLALOCK_ALZHEIMERS_DISEASE_INCIPIENT_DN;BROWNE_HCMV_INFECTION_18HR_UP;BROWNE_HCMV_INFECTION_24HR_UP;CCCNNNNNNAAGWT_UNKNOWN;CHIANG_LIVER_CANCER_SUBCLASS_UNANNOTATED_DN;CHNG_MULTIPLE_MYELOMA_HYPERPLOID_DN;CHOI_ATL_STAGE_PREDICTOR;chr20p11;chr20q11;DANG_BOUND_BY_MYC;ESTABLISHMENT_OF_LOCALIZATION;FARMER_BREAST_CANCER_APOCR…	Completeproteome;Proteintransport;Referenceproteome;Transport		GO:0006810;GO:0006886;GO:0006888;GO:0009987;GO:0015031;GO:0016192;GO:0045184;GO:0046907;GO:0048193;GO:0051234;GO:0051649	GO:0005488;GO:0008270;GO:0043167;GO:0043169;GO:0046872;GO:0046914	GO:0030117;GO:0030120;GO:0030127;GO:0032991;GO:0043234;GO:0044422;GO:0044424;GO:0044425;GO:0044433;GO:0044444;GO:0044446;GO:0044464;GO:0048471	GO:0006810;GO:0009987;GO:0015031;GO:0016192;GO:0048193;GO:0051234	GO:0032991;GO:0043234;GO:0044464		8	8	7	17.3	17.3	15.4	81.705	0	68.009	48777000	37	16	1.32489	1.09666
Carbonyl reductase (NADPH)	LOC610164	0.176769	0.752593	-0.818122	J9P7P2;A0A5F4C986;L7N0B9;A0A5F4CZ31;A0A5F4C8M9;A0A5F4DAM2;E2RIN9;A0A5F4BVT9	J9P7P2;A0A5F4C986	1213	tr|J9P7P2|J9P7P2_CANLF Carbonyl reductase (NADPH) OS=Canis lupus familiaris OX=9615 GN=LOC100688446 PE=3 SV=2;tr|A0A5F4C986|A0A5F4C986_CANLF Carbonyl reductase (NADPH) OS=Canis lupus familiaris OX=9615 GN=LOC100688446 PE=3 SV=1	ENSCAFG00000031486	ENSCAFP00000041681	ENSCAFT00000048689	Color2 [DarkGray]	1	4					-1		catalytic activity;oxidoreductase activity					adh_short		Completeproteome;Referenceproteome			GO:0003824;GO:0016491					4	4	4	18.1	18.1	18.1	30.532	0	50.001	17522000	19	7	-0.816871	-1.13292
Transaldolase	TALDO1	0.177022	0.751972	-0.918936	A0A5F4CS12;H9GW87;A0A5F4CIV1	A0A5F4CS12;H9GW87;A0A5F4CIV1	371	tr|A0A5F4CS12|A0A5F4CS12_CANLF Transaldolase OS=Canis lupus familiaris OX=9615 GN=LOC475937 PE=3 SV=1;tr|H9GW87|H9GW87_CANLF Transaldolase OS=Canis lupus familiaris OX=9615 GN=LOC475937 PE=3 SV=1;tr|A0A5F4CIV1|A0A5F4CIV1_CANLF Transaldolase OS=Canis lupus	ENSCAFG00000006594;ENSCAFG00000029403	ENSCAFP00000009894;ENSCAFP00000042867	ENSCAFT00000010673;ENSCAFT00000048515	Color2 [DarkGray]	1	4					-1	alcohol catabolic process;alcohol metabolic process;carbohydrate catabolic process;carbohydrate metabolic process;catabolic process;cellular carbohydrate catabolic process;cellular carbohydrate metabolic process;cellular metabolic process;cellular nitrogen compound metabolic process;cellular process;coenzyme metabolic process;cofactor metabolic process;glucose catabolic process;glucose metabolic …	catalytic activity;sedoheptulose-7-phosphate:D-glyceraldehyde-3-phosphate glyceronetransferase activity;transferase activity;transferase activity, transferring aldehyde or ketonic groups	cell part;cytoplasm;intracellular part	alcohol metabolic process;carbohydrate metabolic process;catabolic process;cellular metabolic process;cellular nitrogen compound metabolic process;cellular process;cofactor metabolic process;heterocycle metabolic process;metabolic process;nitrogen compound metabolic process;nucleobase-containing compound metabolic process;nucleobase-containing small molecule metabolic process;nucleotide metabolic…	cell part;cytoplasm	Pentose phosphate pathway	Transaldolase	ACEVEDO_LIVER_CANCER_UP;ALCALA_APOPTOSIS;BENPORATH_NANOG_TARGETS;BENPORATH_NOS_TARGETS;BENPORATH_OCT4_TARGETS;BENPORATH_SOX2_TARGETS;BERENJENO_TRANSFORMED_BY_RHOA_UP;BRUINS_UVC_RESPONSE_LATE;BURTON_ADIPOGENESIS_5;CARBOHYDRATE_METABOLIC_PROCESS;CHIARADONNA_NEOPLASTIC_TRANSFORMATION_CDC25_DN;chr11p15;CYTOPLASM;EIF4E_UP;ENK_UV_RESPONSE_KERATINOCYTE_UP;GATTGGY_V$NFY_Q6_01;GOLDRATH_NAIVE_VS_MEMORY_CD8…	Completeproteome;Pentoseshunt;Referenceproteome;Transferase		GO:0005975;GO:0005996;GO:0006006;GO:0006007;GO:0006066;GO:0006098;GO:0006139;GO:0006732;GO:0006733;GO:0006739;GO:0006740;GO:0006753;GO:0006807;GO:0008152;GO:0009056;GO:0009117;GO:0009987;GO:0016052;GO:0019318;GO:0019320;GO:0019362;GO:0034641;GO:0044237;GO:0044238;GO:0044262;GO:0044275;GO:0044281;GO:0044282;GO:0046164;GO:0046365;GO:0046483;GO:0046496;GO:0051186;GO:0055086;GO:0055114;GO:0072524	GO:0003824;GO:0004801;GO:0016740;GO:0016744	GO:0005737;GO:0044424;GO:0044464	GO:0005975;GO:0006066;GO:0006139;GO:0006807;GO:0008152;GO:0009056;GO:0009117;GO:0009987;GO:0034641;GO:0044237;GO:0044238;GO:0044281;GO:0046483;GO:0051186;GO:0055086	GO:0005737;GO:0044464	Transaldolase	4	4	4	14.4	14.4	14.4	35.644	0	30.942	13976000	23	6	-1.45511	-1.96384
Adenine phosphoribosyltransferase	APRT	0.179356	0.746284	1.56179	E2QYQ0	E2QYQ0	687	tr|E2QYQ0|E2QYQ0_CANLF Adenine phosphoribosyltransferase OS=Canis lupus familiaris OX=9615 GN=APRT PE=3 SV=1	ENSCAFG00000019865	ENSCAFP00000029425	ENSCAFT00000031607	Color2 [DarkGray]	1	4					-1	adenine biosynthetic process;adenine metabolic process;adenine salvage;behavior;biosynthetic process;cellular aromatic compound metabolic process;cellular biosynthetic process;cellular metabolic compound salvage;cellular metabolic process;cellular nitrogen compound biosynthetic process;cellular nitrogen compound metabolic process;cellular process;grooming behavior;heterocycle biosynthetic process…	adenine binding;adenine phosphoribosyltransferase activity;adenyl nucleotide binding;adenyl ribonucleotide binding;AMP binding;binding;catalytic activity;nucleobase binding;nucleotide binding;purine base binding;purine nucleotide binding;purine ribonucleotide binding;ribonucleotide binding;transferase activity;transferase activity, transferring glycosyl groups;transferase activity, transferring p…	cell part;cytoplasm;extracellular membrane-bounded organelle;extracellular organelle;extracellular region part;extracellular vesicular exosome;intracellular organelle part;intracellular part;membrane-bounded organelle;membrane-bounded vesicle;nuclear part;nucleoplasm;organelle;organelle part;vesicle	behavior;biosynthetic process;cellular aromatic compound metabolic process;cellular metabolic compound salvage;cellular metabolic process;cellular nitrogen compound metabolic process;cellular process;heterocycle metabolic process;metabolic process;nitrogen compound metabolic process;nucleobase-containing compound metabolic process;nucleobase-containing small molecule metabolic process;nucleoside …	cell part;cytoplasm;extracellular organelle;nucleoplasm;organelle;vesicle	Purine metabolism	Pribosyltran	ADENYL_NUCLEOTIDE_BINDING;ADENYL_RIBONUCLEOTIDE_BINDING;BAKKER_FOXO3_TARGETS_DN;BROWNE_HCMV_INFECTION_18HR_DN;BROWNE_HCMV_INFECTION_48HR_DN;BYSTRYKH_HEMATOPOIESIS_STEM_CELL_QTL_TRANS;CAIRO_HEPATOBLASTOMA_CLASSES_UP;CHARAFE_BREAST_CANCER_BASAL_VS_MESENCHYMAL_UP;CHIBA_RESPONSE_TO_TSA_UP;chr16q24;CONCANNON_APOPTOSIS_BY_EPOXOMICIN_DN;CUI_TCF21_TARGETS_2_UP;CYTOPLASM;DAZARD_RESPONSE_TO_UV_NHEK_UP;DAZA…	Completeproteome;Referenceproteome;Transferase		GO:0006139;GO:0006144;GO:0006166;GO:0006168;GO:0006725;GO:0006807;GO:0007610;GO:0007625;GO:0008152;GO:0009058;GO:0009112;GO:0009113;GO:0009116;GO:0009119;GO:0009163;GO:0009987;GO:0018130;GO:0034641;GO:0034654;GO:0042278;GO:0042440;GO:0042451;GO:0042455;GO:0043094;GO:0043096;GO:0043101;GO:0043174;GO:0044237;GO:0044238;GO:0044249;GO:0044271;GO:0044281;GO:0046083;GO:0046084;GO:0046112;GO:0046128;GO:…	GO:0000166;GO:0002054;GO:0002055;GO:0002060;GO:0003824;GO:0003999;GO:0005488;GO:0016208;GO:0016740;GO:0016757;GO:0016763;GO:0017076;GO:0030554;GO:0032553;GO:0032555;GO:0032559	GO:0005654;GO:0005737;GO:0031982;GO:0031988;GO:0043226;GO:0043227;GO:0043230;GO:0044421;GO:0044422;GO:0044424;GO:0044428;GO:0044446;GO:0044464;GO:0065010;GO:0070062	GO:0006139;GO:0006725;GO:0006807;GO:0007610;GO:0008152;GO:0009058;GO:0009116;GO:0009987;GO:0034641;GO:0042440;GO:0043094;GO:0043101;GO:0044237;GO:0044238;GO:0044281;GO:0046483;GO:0050896;GO:0055086	GO:0005654;GO:0005737;GO:0031982;GO:0043226;GO:0043230;GO:0044464		3	3	3	25.6	25.6	25.6	19.691	0	27.803	17649000	14	8	0.381054	0.891494
Annexin A2	ANXA2	0.182378	0.739027	-0.675778	Q6TEQ7;A0A5S6D368;A0A5F4C707;A0A5F4C0Y8;A0A5F4CR12;A0A5F4C9I1;E2RKW9;A0A5F4C8C9;J9P1X3	Q6TEQ7;A0A5S6D368;A0A5F4C707;A0A5F4C0Y8;A0A5F4CR12;A0A5F4C9I1	1247	sp|Q6TEQ7|ANXA2_CANLF Annexin A2 OS=Canis lupus familiaris OX=9615 GN=ANXA2 PE=1 SV=1;tr|A0A5S6D368|A0A5S6D368_CANLF Annexin OS=Canis lupus familiaris OX=9615 GN=ANXA2 PE=3 SV=1;tr|A0A5F4C707|A0A5F4C707_CANLF Annexin OS=Canis lupus familiaris OX=9615 GN=AN	ENSCAFG00000016686	ENSCAFP00000024537	ENSCAFT00000026423	Color2 [DarkGray]	1	4					-1		binding;calcium ion binding;calcium-dependent phospholipid binding;cation binding;enzyme inhibitor activity;enzyme regulator activity;ion binding;lipase inhibitor activity;lipid binding;metal ion binding;phospholipase inhibitor activity;phospholipid binding	basement membrane;extracellular matrix part;extracellular region part				Annexin	AACATTC,MIR-409-3P;ACATTCC,MIR-1,MIR-206;AMUNDSON_POOR_SURVIVAL_AFTER_GAMMA_RADIATION_2G;ANATOMICAL_STRUCTURE_DEVELOPMENT;BARRIER_COLON_CANCER_RECURRENCE_UP;BLALOCK_ALZHEIMERS_DISEASE_UP;BORCZUK_MALIGNANT_MESOTHELIOMA_UP;BORLAK_LIVER_CANCER_EGF_UP;BOYLAN_MULTIPLE_MYELOMA_C_D_DN;BROWNE_HCMV_INFECTION_14HR_DN;BROWNE_HCMV_INFECTION_20HR_DN;BROWNE_HCMV_INFECTION_2HR_DN;BRUNO_HEMATOPOIESIS;CELL_FRACTI…	Acetylation;Annexin;Basementmembrane;Calcium;Calcium/phospholipid-binding;Completeproteome;Extracellularmatrix;Phosphoprotein;Referenceproteome;Repeat;Secreted;Ublconjugation			GO:0004857;GO:0004859;GO:0005488;GO:0005509;GO:0005543;GO:0005544;GO:0008289;GO:0030234;GO:0043167;GO:0043169;GO:0046872;GO:0055102	GO:0005604;GO:0044420;GO:0044421			Annexin A2	28	28	28	74	74	74	38.654	0	323.31	3829800000	25	179	5.43004	5.47899
Cdc42 GTPase-activating protein	ARHGAP1	0.187368	0.727306	0.924318	A4GT58;A0A5F4DH28	A4GT58;A0A5F4DH28	613	tr|A4GT58|A4GT58_CANLF Cdc42 GTPase-activating protein OS=Canis lupus familiaris OX=9615 GN=ARHGAP1 PE=2 SV=1;tr|A0A5F4DH28|A0A5F4DH28_CANLF Rho GTPase activating protein 1 OS=Canis lupus familiaris OX=9615 GN=ARHGAP1 PE=4 SV=1	ENSCAFG00000009147	ENSCAFP00000013467	ENSCAFT00000014559	Color2 [DarkGray]	1	4					-1	biological regulation;cellular process;cellular response to stimulus;intracellular signal transduction;regulation of biological process;regulation of catabolic process;regulation of catalytic activity;regulation of cellular catabolic process;regulation of cellular metabolic process;regulation of cellular process;regulation of GTP catabolic process;regulation of GTPase activity;regulation of hydro…		cell part;cell projection;cytoplasm;extracellular membrane-bounded organelle;extracellular organelle;extracellular region part;extracellular vesicular exosome;intracellular part;membrane;membrane-bounded organelle;membrane-bounded vesicle;organelle;plasma membrane;ruffle;vesicle	biological regulation;cellular process;response to stimulus;signal transduction	cell part;cell projection;cytoplasm;extracellular organelle;membrane;organelle;plasma membrane;vesicle		CRAL_TRIO_2;RhoGAP	ACCAATC,MIR-509;ACTGCCT,MIR-34B;BENPORATH_NANOG_TARGETS;BENPORATH_SOX2_TARGETS;BIOCARTA_RHO_PATHWAY;BLALOCK_ALZHEIMERS_DISEASE_UP;BROWNE_HCMV_INFECTION_18HR_DN;CACTGCC,MIR-34A,MIR-34C,MIR-449;CHANDRAN_METASTASIS_UP;CHICAS_RB1_TARGETS_CONFLUENT;chr11p11;DAVIES_MULTIPLE_MYELOMA_VS_MGUS_DN;FLECHNER_PBL_KIDNEY_TRANSPLANT_OK_VS_DONOR_UP;FORTSCHEGGER_PHF8_TARGETS_DN;GCACTTT,MIR-17-5P,MIR-20A,MIR-106A,M…	Completeproteome;Referenceproteome		GO:0006140;GO:0007165;GO:0007264;GO:0009894;GO:0009987;GO:0019219;GO:0019222;GO:0030811;GO:0031323;GO:0031329;GO:0033121;GO:0033124;GO:0035556;GO:0043087;GO:0050789;GO:0050790;GO:0050794;GO:0050896;GO:0051171;GO:0051336;GO:0051716;GO:0065007;GO:0065009;GO:0080090		GO:0001726;GO:0005737;GO:0005886;GO:0016020;GO:0031982;GO:0031988;GO:0042995;GO:0043226;GO:0043227;GO:0043230;GO:0044421;GO:0044424;GO:0044464;GO:0065010;GO:0070062	GO:0007165;GO:0009987;GO:0050896;GO:0065007	GO:0005737;GO:0005886;GO:0016020;GO:0031982;GO:0042995;GO:0043226;GO:0043230;GO:0044464		5	5	5	15.5	15.5	15.5	50.585	0	30.791	22484000	31	7	0.708273	0.165751
Clusterin	CLU	0.187405	0.72722	-1.09611	P25473;A0A5S6DEE6	P25473;A0A5S6DEE6	611	sp|P25473|CLUS_CANLF Clusterin OS=Canis lupus familiaris OX=9615 GN=CLU PE=2 SV=1;tr|A0A5S6DEE6|A0A5S6DEE6_CANLF Clusterin OS=Canis lupus familiaris OX=9615 GN=CLU PE=3 SV=1	ENSCAFG00000008404	ENSCAFP00000034804	ENSCAFT00000039007	Color2 [DarkGray]	1	4					-1	biological regulation;cellular macromolecule metabolic process;cellular metabolic process;cellular process;cellular protein metabolic process;chaperone-mediated protein folding;macromolecule metabolic process;metabolic process;negative regulation of biological process;negative regulation of cellular component organization;negative regulation of protein complex assembly;negative regulation of prot…	binding;enzyme binding;misfolded protein binding;protein binding;ubiquitin protein ligase binding	cell part;chromaffin granule;cytoplasmic membrane-bounded vesicle;cytoplasmic part;cytoplasmic vesicle;cytosol;endoplasmic reticulum;extracellular region part;extracellular space;high-density lipoprotein particle;intracellular membrane-bounded organelle;intracellular organelle;intracellular organelle part;intracellular part;macromolecular complex;membrane;membrane-bounded organelle;membrane-bound…	biological regulation;cellular metabolic process;cellular process;macromolecule metabolic process;metabolic process;primary metabolic process;protein folding;protein metabolic process;regulation of protein modification process;regulation of protein stability;response to chemical stimulus;response to stimulus;response to stress	cell part;cytoplasmic membrane-bounded vesicle;cytosol;endoplasmic reticulum;extracellular space;intracellular membrane-bounded organelle;intracellular organelle;macromolecular complex;membrane;nucleus;organelle;vesicle		Clusterin	ABE_INNER_EAR;ACEVEDO_FGFR1_TARGETS_IN_PROSTATE_CANCER_MODEL_UP;AFFAR_YY1_TARGETS_UP;ALCALAY_AML_BY_NPM1_LOCALIZATION_UP;BAELDE_DIABETIC_NEPHROPATHY_UP;BIDUS_METASTASIS_DN;BLALOCK_ALZHEIMERS_DISEASE_INCIPIENT_UP;BLALOCK_ALZHEIMERS_DISEASE_UP;BRUECKNER_TARGETS_OF_MIRLET7A3_UP;BUSA_SAM68_TARGETS_DN;BUYTAERT_PHOTODYNAMIC_THERAPY_STRESS_UP;CASORELLI_APL_SECONDARY_VS_DE_NOVO_UP;CHEN_LVAD_SUPPORT_OF_FA…	Chaperone;Completeproteome;Cytoplasm;Cytoplasmicvesicle;Disulfidebond;Endoplasmicreticulum;Glycoprotein;Membrane;Microsome;Mitochondrion;Nucleus;Phosphoprotein;Referenceproteome;Secreted;Signal;Ublconjugation		GO:0006355;GO:0006457;GO:0006950;GO:0008152;GO:0009889;GO:0009893;GO:0009894;GO:0009896;GO:0009987;GO:0010033;GO:0010468;GO:0010556;GO:0010604;GO:0010608;GO:0010941;GO:0010942;GO:0019219;GO:0019222;GO:0019538;GO:0030162;GO:0031323;GO:0031325;GO:0031326;GO:0031329;GO:0031331;GO:0031333;GO:0031396;GO:0031398;GO:0031399;GO:0031401;GO:0031647;GO:0032268;GO:0032270;GO:0032434;GO:0032436;GO:0032459;GO:…	GO:0005488;GO:0005515;GO:0019899;GO:0031625;GO:0051787	GO:0005615;GO:0005634;GO:0005783;GO:0005829;GO:0016020;GO:0016023;GO:0030141;GO:0031090;GO:0031410;GO:0031966;GO:0031982;GO:0031988;GO:0032991;GO:0032994;GO:0034358;GO:0034364;GO:0034366;GO:0042583;GO:0043226;GO:0043227;GO:0043229;GO:0043231;GO:0044421;GO:0044422;GO:0044424;GO:0044429;GO:0044444;GO:0044446;GO:0044464;GO:0048471	GO:0006457;GO:0006950;GO:0008152;GO:0009987;GO:0019538;GO:0031399;GO:0031647;GO:0042221;GO:0043170;GO:0044237;GO:0044238;GO:0050896;GO:0065007	GO:0005615;GO:0005634;GO:0005783;GO:0005829;GO:0016020;GO:0016023;GO:0031982;GO:0032991;GO:0043226;GO:0043229;GO:0043231;GO:0044464	Clusterin;Clusterin alpha chain;Clusterin beta chain	4	4	4	9.4	9.4	9.4	51.789	0	34.874	17119000	23	12	-1.54264	-0.84603
Tyrosine-protein kinase	SRC	0.18901	0.723515	0.867923	E2RSH8;A0A5F4D0H5;A0A5F4CWW8;A0A5F4BT17;J9NY14;F1PEM3;F1PR52;A0A5F4CDG1;A0A5F4DBH5;F1Q2W9;F6XRA9	E2RSH8;A0A5F4D0H5;A0A5F4CWW8;A0A5F4BT17	80	tr|E2RSH8|E2RSH8_CANLF Tyrosine-protein kinase OS=Canis lupus familiaris OX=9615 GN=SRC PE=3 SV=2;tr|A0A5F4D0H5|A0A5F4D0H5_CANLF Tyrosine-protein kinase OS=Canis lupus familiaris OX=9615 GN=SRC PE=3 SV=1;tr|A0A5F4CWW8|A0A5F4CWW8_CANLF Tyrosine-protein kina	ENSCAFG00000008755	ENSCAFP00000012903	ENSCAFT00000013946	Color2 [DarkGray]	1	4					-1	actin cytoskeleton organization;actin filament bundle assembly;actin filament organization;actin filament-based process;anatomical structure development;anatomical structure homeostasis;anatomical structure morphogenesis;biological adhesion;biological regulation;bone resorption;branching involved in mammary gland duct morphogenesis;branching morphogenesis of a tube;cell adhesion;cell migration;ce…	adenyl nucleotide binding;adenyl ribonucleotide binding;ATP binding;binding;catalytic activity;cation binding;growth factor receptor binding;heme binding;hormone receptor binding;ion binding;iron ion binding;kinase activity;metal ion binding;non-membrane spanning protein tyrosine kinase activity;nucleotide binding;phosphotransferase activity, alcohol group as acceptor;protein binding;protein kina…	actin filament;caveola;cell part;cell projection membrane;cell projection part;cytoplasmic part;cytoskeletal part;cytosol;endosome;extracellular membrane-bounded organelle;extracellular organelle;extracellular region part;extracellular vesicular exosome;extrinsic to internal side of plasma membrane;extrinsic to membrane;extrinsic to plasma membrane;intracellular membrane-bounded organelle;intrace…	anatomical structure development;anatomical structure morphogenesis;biological adhesion;biological regulation;cell adhesion;cell morphogenesis;cell motility;cellular component assembly;cellular component morphogenesis;cellular component movement;cellular component organization;cellular process;cytoskeleton organization;developmental process;homeostatic process;immune system process;locomotion;mul…	cell part;cytosol;endosome;extracellular organelle;intracellular membrane-bounded organelle;intracellular organelle;lysosome;macromolecular complex;membrane;organelle;protein complex;vacuole;vesicle	Adherens junction;Bacterial invasion of epithelial cells;Endocytosis;Epithelial cell signaling in Helicobacter pylori infection;ErbB signaling pathway;Focal adhesion;Gap junction;GnRH signaling pathway;ko05152;Tight junction;VEGF signaling pathway	Pkinase_Tyr;SH2;SH3_1	AACTTT_UNKNOWN;AFFAR_YY1_TARGETS_UP;BILD_SRC_ONCOGENIC_SIGNATURE;BIOCARTA_ACH_PATHWAY;BIOCARTA_AGR_PATHWAY;BIOCARTA_AT1R_PATHWAY;BIOCARTA_BARRESTIN_SRC_PATHWAY;BIOCARTA_CBL_PATHWAY;BIOCARTA_CELL2CELL_PATHWAY;BIOCARTA_ECM_PATHWAY;BIOCARTA_EDG1_PATHWAY;BIOCARTA_ERK_PATHWAY;BIOCARTA_GABA_PATHWAY;BIOCARTA_INTEGRIN_PATHWAY;BIOCARTA_MET_PATHWAY;BIOCARTA_MPR_PATHWAY;BIOCARTA_PYK2_PATHWAY;BIOCARTA_RHO_PA…	ATP-binding;Completeproteome;Kinase;Nucleotide-binding;Referenceproteome;SH3domain;Transferase;Tyrosine-proteinkinase		GO:0000902;GO:0000904;GO:0001763;GO:0001894;GO:0001932;GO:0001934;GO:0002009;GO:0002376;GO:0003006;GO:0003254;GO:0006928;GO:0006950;GO:0006952;GO:0006955;GO:0006996;GO:0007010;GO:0007015;GO:0007155;GO:0007165;GO:0007166;GO:0007167;GO:0007169;GO:0007173;GO:0007178;GO:0007179;GO:0007229;GO:0007276;GO:0007292;GO:0007417;GO:0009653;GO:0009719;GO:0009725;GO:0009893;GO:0009966;GO:0009967;GO:0009987;GO:…	GO:0000166;GO:0003824;GO:0004672;GO:0004713;GO:0004715;GO:0005102;GO:0005488;GO:0005506;GO:0005515;GO:0005524;GO:0016301;GO:0016740;GO:0016772;GO:0016773;GO:0017076;GO:0020037;GO:0030554;GO:0032553;GO:0032555;GO:0032559;GO:0035639;GO:0043167;GO:0043169;GO:0046872;GO:0046906;GO:0046914;GO:0051427;GO:0070851	GO:0000323;GO:0005743;GO:0005764;GO:0005768;GO:0005770;GO:0005773;GO:0005829;GO:0005884;GO:0005901;GO:0016020;GO:0019866;GO:0019897;GO:0019898;GO:0031090;GO:0031234;GO:0031253;GO:0031256;GO:0031966;GO:0031982;GO:0031988;GO:0032587;GO:0032991;GO:0043226;GO:0043227;GO:0043229;GO:0043230;GO:0043231;GO:0043234;GO:0044421;GO:0044422;GO:0044424;GO:0044425;GO:0044429;GO:0044430;GO:0044444;GO:0044446;GO:…	GO:0000902;GO:0002376;GO:0006928;GO:0006950;GO:0006996;GO:0007010;GO:0007155;GO:0007165;GO:0009653;GO:0009719;GO:0009987;GO:0016043;GO:0022607;GO:0022610;GO:0031399;GO:0032501;GO:0032502;GO:0032989;GO:0040011;GO:0042221;GO:0042592;GO:0048856;GO:0048870;GO:0050896;GO:0051049;GO:0051726;GO:0065007	GO:0005764;GO:0005768;GO:0005773;GO:0005829;GO:0016020;GO:0031982;GO:0032991;GO:0043226;GO:0043229;GO:0043230;GO:0043231;GO:0043234;GO:0044464	Non-specific protein-tyrosine kinase	13	13	8	30.4	30.4	21.5	59.898	0	99.38	140810000	31	33	1.13923	1.56295
Thymopoietin	TMPO	0.189201	0.723076	-0.671188	A0A5F4BYB8;A0A5F4BXW9;A0A5F4DEU5;A0A5F4C3D1;A0A5F4C2R5;E2R4J2	A0A5F4BYB8;A0A5F4BXW9;A0A5F4DEU5;A0A5F4C3D1;A0A5F4C2R5;E2R4J2	158	tr|A0A5F4BYB8|A0A5F4BYB8_CANLF Thymopoietin OS=Canis lupus familiaris OX=9615 GN=TMPO PE=3 SV=1;tr|A0A5F4BXW9|A0A5F4BXW9_CANLF Thymopoietin OS=Canis lupus familiaris OX=9615 GN=TMPO PE=3 SV=1;tr|A0A5F4DEU5|A0A5F4DEU5_CANLF Thymopoietin OS=Canis lupus famil	ENSCAFG00000006529	ENSCAFP00000009776	ENSCAFT00000010545	Color2 [DarkGray]	1	4					-1	biological regulation;regulation of biological process;regulation of biosynthetic process;regulation of cellular biosynthetic process;regulation of cellular macromolecule biosynthetic process;regulation of cellular metabolic process;regulation of cellular process;regulation of gene expression;regulation of macromolecule biosynthetic process;regulation of macromolecule metabolic process;regulation…	binding;DNA binding;nucleic acid binding	cell part;chromatin;chromosomal part;envelope;intracellular organelle part;intracellular part;nuclear envelope;nuclear part;organelle envelope;organelle part	biological regulation	cell part;nuclear envelope		LEM;Thymopoietin	AATGTGA,MIR-23A,MIR-23B;AMUNDSON_POOR_SURVIVAL_AFTER_GAMMA_RADIATION_2G;BENPORATH_CYCLING_GENES;BENPORATH_ES_1;BENPORATH_MYC_MAX_TARGETS;BERENJENO_TRANSFORMED_BY_RHOA_UP;BLUM_RESPONSE_TO_SALIRASIB_DN;BOQUEST_STEM_CELL_CULTURED_VS_FRESH_UP;BOYAULT_LIVER_CANCER_SUBCLASS_G123_UP;BROWNE_HCMV_INFECTION_18HR_UP;BROWNE_HCMV_INFECTION_20HR_UP;BYSTROEM_CORRELATED_WITH_IL5_DN;CAIRO_HEPATOBLASTOMA_CLASSES_U…	Completeproteome;Referenceproteome		GO:0006355;GO:0009889;GO:0010468;GO:0010556;GO:0019219;GO:0019222;GO:0031323;GO:0031326;GO:0050789;GO:0050794;GO:0051171;GO:0051252;GO:0060255;GO:0065007;GO:0080090;GO:2000112	GO:0003676;GO:0003677;GO:0005488	GO:0000785;GO:0005635;GO:0031967;GO:0031975;GO:0044422;GO:0044424;GO:0044427;GO:0044428;GO:0044446;GO:0044464	GO:0065007	GO:0005635;GO:0044464		2	2	2	3.9	3.9	3.9	75.508	0	16.771	4631500	40	4	-2.67105	-1.98916
Chloride intracellular channel protein	CLIC1	0.190977	0.719018	1.15087	F1PKI4;F1PTB9;A0A5F4DAI8;A0A5F4CMF0	F1PKI4;F1PTB9;A0A5F4DAI8;A0A5F4CMF0	996	tr|F1PKI4|F1PKI4_CANLF Chloride intracellular channel protein OS=Canis lupus familiaris OX=9615 GN=CLIC1 PE=3 SV=2;tr|F1PTB9|F1PTB9_CANLF Chloride intracellular channel protein OS=Canis lupus familiaris OX=9615 PE=3 SV=2;tr|A0A5F4DAI8|A0A5F4DAI8_CANLF Chlo	ENSCAFG00000000621;ENSCAFG00000006342	ENSCAFP00000031147;ENSCAFP00000034209	ENSCAFT00000010249;ENSCAFT00000035841	Color2 [DarkGray]	1	4					-1	biological regulation;regulation of biological process;regulation of cell cycle;regulation of cellular process	anion channel activity;anion transmembrane transporter activity;channel activity;chloride channel activity;gated channel activity;ion channel activity;ion transmembrane transporter activity;passive transmembrane transporter activity;substrate-specific channel activity;substrate-specific transmembrane transporter activity;substrate-specific transporter activity;transmembrane transporter activity;t…	cell part;chloride channel complex;cytoplasm;intracellular part;ion channel complex;macromolecular complex;membrane part;protein complex	biological regulation;regulation of cell cycle	cell part;cytoplasm;macromolecular complex;protein complex		GST_N_3	ACEVEDO_LIVER_CANCER_WITH_H3K9ME3_UP;ANION_TRANSPORT;BENPORATH_NANOG_TARGETS;BLALOCK_ALZHEIMERS_DISEASE_INCIPIENT_UP;BLALOCK_ALZHEIMERS_DISEASE_UP;BONOME_OVARIAN_CANCER_SURVIVAL_OPTIMAL_DEBULKING;BOYAULT_LIVER_CANCER_SUBCLASS_G3_UP;BRUSH_BORDER;CAIRO_HEPATOBLASTOMA_CLASSES_UP;CAIRO_HEPATOBLASTOMA_UP;CELL_FRACTION;CELL_PROJECTION;CHEN_METABOLIC_SYNDROM_NETWORK;chr6p22;CREIGHTON_ENDOCRINE_THERAPY_R…	Chloride;Chloridechannel;Completeproteome;Cytoplasm;Ionchannel;Iontransport;Referenceproteome;Transport;Voltage-gatedchannel		GO:0050789;GO:0050794;GO:0051726;GO:0065007	GO:0005215;GO:0005216;GO:0005244;GO:0005253;GO:0005254;GO:0008509;GO:0015075;GO:0015267;GO:0022803;GO:0022832;GO:0022836;GO:0022838;GO:0022857;GO:0022891;GO:0022892	GO:0005737;GO:0032991;GO:0034702;GO:0034707;GO:0043234;GO:0044424;GO:0044425;GO:0044464	GO:0051726;GO:0065007	GO:0005737;GO:0032991;GO:0043234;GO:0044464	Chloride intracellular channel protein	7	7	7	43.2	43.2	43.2	27.02	0	61.091	70327000	16	16	1.29627	1.81933
Serine/threonine-protein phosphatase 2A 55 kDa regulatory subunit B	PPP2R2A	0.191703	0.71737	-0.668601	E2R0J6;J9P0L7;A0A5F4C637	E2R0J6;J9P0L7	700	tr|E2R0J6|E2R0J6_CANLF Serine/threonine-protein phosphatase 2A 55 kDa regulatory subunit B OS=Canis lupus familiaris OX=9615 GN=PPP2R2A PE=3 SV=2;tr|J9P0L7|J9P0L7_CANLF Serine/threonine-protein phosphatase 2A 55 kDa regulatory subunit B OS=Canis lupus fami	ENSCAFG00000008850	ENSCAFP00000013030;ENSCAFP00000039090	ENSCAFT00000014085;ENSCAFT00000045269	Color2 [DarkGray]	1	4					-1	biological regulation;cellular macromolecule metabolic process;cellular metabolic process;cellular process;cellular protein metabolic process;cellular response to stimulus;dephosphorylation;macromolecule metabolic process;macromolecule modification;metabolic process;phosphate-containing compound metabolic process;phosphorus metabolic process;primary metabolic process;protein dephosphorylation;pro…	catalytic activity;enzyme regulator activity;hydrolase activity;hydrolase activity, acting on ester bonds;phosphatase activity;phosphatase regulator activity;phosphoprotein phosphatase activity;phosphoric ester hydrolase activity;protein phosphatase regulator activity;protein phosphatase type 2A regulator activity;protein serine/threonine phosphatase activity	cell part;intracellular part;macromolecular complex;protein complex;protein phosphatase type 2A complex;protein serine/threonine phosphatase complex	biological regulation;cellular metabolic process;cellular process;macromolecule metabolic process;macromolecule modification;metabolic process;phosphorus metabolic process;primary metabolic process;protein dephosphorylation;protein metabolic process;protein modification process;response to chemical stimulus;response to stimulus;signal transduction	cell part;macromolecular complex;protein complex;protein serine/threonine phosphatase complex	Cell cycle - yeast;Chagas disease (American trypanosomiasis);Hepatitis C;mRNA surveillance pathway;Tight junction		AAANWWTGC_UNKNOWN;AACTTT_UNKNOWN;AAGCACA,MIR-218;ACEVEDO_LIVER_CANCER_DN;ACEVEDO_METHYLATED_IN_LIVER_CANCER_DN;ATCTTGC,MIR-31;BECKER_TAMOXIFEN_RESISTANCE_UP;BIOCARTA_CHREBP2_PATHWAY;BIOPOLYMER_METABOLIC_PROCESS;BIOPOLYMER_MODIFICATION;BROWNE_HCMV_INFECTION_14HR_UP;BRUINS_UVC_RESPONSE_VIA_TP53_GROUP_A;BUYTAERT_PHOTODYNAMIC_THERAPY_STRESS_UP;CAGGTA_V$AREB6_01;CAGGTG_V$E12_Q6;CAGTGTT,MIR-141,MIR-200…	Completeproteome;Referenceproteome;Repeat;WDrepeat		GO:0006464;GO:0006470;GO:0006793;GO:0006796;GO:0007165;GO:0008152;GO:0009987;GO:0010033;GO:0014070;GO:0014072;GO:0016311;GO:0019538;GO:0042221;GO:0043170;GO:0043278;GO:0043279;GO:0043412;GO:0044237;GO:0044238;GO:0044260;GO:0044267;GO:0050789;GO:0050794;GO:0050896;GO:0051716;GO:0065007	GO:0003824;GO:0004721;GO:0004722;GO:0008601;GO:0016787;GO:0016788;GO:0016791;GO:0019208;GO:0019888;GO:0030234;GO:0042578	GO:0000159;GO:0008287;GO:0032991;GO:0043234;GO:0044424;GO:0044464	GO:0006464;GO:0006470;GO:0006793;GO:0007165;GO:0008152;GO:0009987;GO:0019538;GO:0042221;GO:0043170;GO:0043412;GO:0044237;GO:0044238;GO:0050896;GO:0065007	GO:0008287;GO:0032991;GO:0043234;GO:0044464	Serine/threonine-protein phosphatase 2A 55 kDa regulatory subunit B	3	3	3	7.4	7.4	7.4	53.041	0	36.999	17634000	28	9	-0.611078	-0.56771
RRM domain-containing protein	LOC475399	0.192955	0.714543	-0.372798	A0A5F4BTL3;E2RLQ4;A0A5F4D3P9;J9NU79;A0A5F4D6U1	A0A5F4BTL3;E2RLQ4;A0A5F4D3P9;J9NU79	89	tr|A0A5F4BTL3|A0A5F4BTL3_CANLF RRM domain-containing protein OS=Canis lupus familiaris OX=9615 GN=HNRNPC PE=4 SV=1;tr|E2RLQ4|E2RLQ4_CANLF RRM domain-containing protein OS=Canis lupus familiaris OX=9615 GN=HNRNPC PE=3 SV=3;tr|A0A5F4D3P9|A0A5F4D3P9_CANLF RRM	ENSCAFG00000005504;ENSCAFG00000018380	ENSCAFP00000008231;ENSCAFP00000036717	ENSCAFT00000008873;ENSCAFT00000029199	Color2 [DarkGray]	1	4					-1		binding;nucleic acid binding;nucleotide binding					RRM_1		Completeproteome;Referenceproteome			GO:0000166;GO:0003676;GO:0005488					3	3	3	12.9	12.9	12.9	25.328	0	18.217	8114000	16	8	-1.72513	-2.04822
Heteroous nuclear ribonucleoprotein U like 1	HNRNPUL1	0.196205	0.70729	-0.409397	A0A5F4CB98;A0A5F4C9G6;J9JHA9;A0A5F4CAX9;A0A5F4CMI1;A0A5F4CJQ1;E2RNY1	A0A5F4CB98;A0A5F4C9G6;J9JHA9;A0A5F4CAX9;A0A5F4CMI1;A0A5F4CJQ1;E2RNY1	294	tr|A0A5F4CB98|A0A5F4CB98_CANLF Heteroous nuclear ribonucleoprotein U like 1 OS=Canis lupus familiaris OX=9615 GN=HNRNPUL1 PE=4 SV=1;tr|A0A5F4C9G6|A0A5F4C9G6_CANLF Heteroous nuclear ribonucleoprotein U like 1 OS=Canis lupus familiaris OX=9615 GN=HNRNPUL1 PE	ENSCAFG00000005026	ENSCAFP00000007488;ENSCAFP00000035837	ENSCAFT00000008087;ENSCAFT00000048725	Color2 [DarkGray]	1	4					-1	cellular macromolecule metabolic process;cellular metabolic process;cellular nitrogen compound metabolic process;cellular process;macromolecule metabolic process;metabolic process;multi-organism process;nitrogen compound metabolic process;nucleic acid metabolic process;nucleobase-containing compound metabolic process;primary metabolic process;response to biotic stimulus;response to other organism…		cell part;intracellular organelle part;intracellular part;nuclear part;nucleoplasm;organelle part	cellular metabolic process;cellular nitrogen compound metabolic process;cellular process;macromolecule metabolic process;metabolic process;multi-organism process;nitrogen compound metabolic process;nucleobase-containing compound metabolic process;primary metabolic process;response to biotic stimulus;response to stimulus;RNA metabolic process;RNA processing	cell part;nucleoplasm		SAP;SPRY	AACTTT_UNKNOWN;ACCTGTTG_UNKNOWN;AGGAAGC,MIR-516-3P;ATGCAGT,MIR-217;BENPORATH_MYC_MAX_TARGETS;BENPORATH_NANOG_TARGETS;BENPORATH_SOX2_TARGETS;BIOPOLYMER_METABOLIC_PROCESS;BLALOCK_ALZHEIMERS_DISEASE_INCIPIENT_UP;BLALOCK_ALZHEIMERS_DISEASE_UP;CATRRAGC_UNKNOWN;chr19q13;CTGCAGY_UNKNOWN;DANG_BOUND_BY_MYC;DOUGLAS_BMI1_TARGETS_UP;GARY_CD5_TARGETS_UP;GATTGGY_V$NFY_Q6_01;GGGAGGRR_V$MAZ_Q6;GGGCGGR_V$SP1_Q6;G…	Completeproteome;Referenceproteome		GO:0006139;GO:0006396;GO:0006807;GO:0008152;GO:0009607;GO:0009615;GO:0009987;GO:0016070;GO:0034641;GO:0043170;GO:0044237;GO:0044238;GO:0044260;GO:0050896;GO:0051704;GO:0051707;GO:0090304		GO:0005654;GO:0044422;GO:0044424;GO:0044428;GO:0044446;GO:0044464	GO:0006139;GO:0006396;GO:0006807;GO:0008152;GO:0009607;GO:0009987;GO:0016070;GO:0034641;GO:0043170;GO:0044237;GO:0044238;GO:0050896;GO:0051704	GO:0005654;GO:0044464		3	2	2	4.9	4.1	4.1	84.322	0	21.269	13245000	41	7	-1.01697	-0.588456
ADP ribosylation factor GTPase activating protein 3	ARFGAP3	0.198298	0.702681	1.57934	E2RT80;E2RT72;A0A5F4CNP4;A0A5F4CJN9	E2RT80;E2RT72;A0A5F4CNP4;A0A5F4CJN9	404	tr|E2RT80|E2RT80_CANLF ADP ribosylation factor GTPase activating protein 3 OS=Canis lupus familiaris OX=9615 GN=ARFGAP3 PE=4 SV=3;tr|E2RT72|E2RT72_CANLF ADP ribosylation factor GTPase activating protein 3 OS=Canis lupus familiaris OX=9615 GN=ARFGAP3 PE=4 S	ENSCAFG00000000943	ENSCAFP00000001348;ENSCAFP00000001350	ENSCAFT00000001462;ENSCAFT00000001464	Color2 [DarkGray]	1	4					-1	cellular process;establishment of localization;establishment of localization in cell;establishment of protein localization;protein secretion;protein transport;secretion;secretion by cell;transport	binding;cation binding;ion binding;metal ion binding;transition metal ion binding;zinc ion binding	cell part;cytoplasmic part;cytosol;Golgi apparatus;intracellular membrane-bounded organelle;intracellular organelle;intracellular part;membrane;membrane-bounded organelle;organelle	cellular process;establishment of localization;protein transport;secretion;transport	cell part;cytosol;Golgi apparatus;intracellular membrane-bounded organelle;intracellular organelle;membrane;organelle		ArfGap	ACEVEDO_LIVER_TUMOR_VS_NORMAL_ADJACENT_TISSUE_UP;ACOSTA_PROLIFERATION_INDEPENDENT_MYC_TARGETS_DN;BERENJENO_TRANSFORMED_BY_RHOA_DN;BIOCARTA_ARAP_PATHWAY;BOYLAN_MULTIPLE_MYELOMA_C_D_DN;BOYLAN_MULTIPLE_MYELOMA_D_CLUSTER_DN;BROCKE_APOPTOSIS_REVERSED_BY_IL6;BUYTAERT_PHOTODYNAMIC_THERAPY_STRESS_UP;CELLULAR_LOCALIZATION;chr22q13;CREIGHTON_ENDOCRINE_THERAPY_RESISTANCE_3;CREIGHTON_ENDOCRINE_THERAPY_RESIST…	Completeproteome;Metal-binding;Referenceproteome;Zinc		GO:0006810;GO:0009306;GO:0009987;GO:0015031;GO:0032940;GO:0045184;GO:0046903;GO:0051234;GO:0051649	GO:0005488;GO:0008270;GO:0043167;GO:0043169;GO:0046872;GO:0046914	GO:0005794;GO:0005829;GO:0016020;GO:0043226;GO:0043227;GO:0043229;GO:0043231;GO:0044424;GO:0044444;GO:0044464	GO:0006810;GO:0009987;GO:0015031;GO:0046903;GO:0051234	GO:0005794;GO:0005829;GO:0016020;GO:0043226;GO:0043229;GO:0043231;GO:0044464		8	8	8	27.1	27.1	27.1	52.211	0	63.894	40204000	29	17	1.87816	0.214328
Endophilin-B1	SH3GLB1	0.198795	0.701595	0.907052	F1PCM9;A0A5F4BUI5;A0A5F4D6Q6	F1PCM9;A0A5F4BUI5;A0A5F4D6Q6	105	tr|F1PCM9|F1PCM9_CANLF Endophilin-B1 OS=Canis lupus familiaris OX=9615 GN=SH3GLB1 PE=3 SV=3;tr|A0A5F4BUI5|A0A5F4BUI5_CANLF Endophilin-B1 OS=Canis lupus familiaris OX=9615 GN=SH3GLB1 PE=4 SV=1;tr|A0A5F4D6Q6|A0A5F4D6Q6_CANLF Endophilin-B1 OS=Canis lupus fami	ENSCAFG00000020239	ENSCAFP00000030020	ENSCAFT00000032235	Color2 [DarkGray]	1	4					-1	biosynthetic process;carboxylic acid biosynthetic process;carboxylic acid metabolic process;cellular biosynthetic process;cellular ketone metabolic process;cellular lipid metabolic process;cellular macromolecule metabolic process;cellular metabolic process;cellular process;cellular protein metabolic process;'de novo' posttranslational protein folding;'de novo' protein folding;glycerolipid biosynt…	binding;carboxylic acid binding;catalytic activity;fatty acid binding;lipid binding;lysophosphatidic acid acyltransferase activity;lysophospholipid acyltransferase activity;monocarboxylic acid binding;transferase activity;transferase activity, transferring acyl groups;transferase activity, transferring acyl groups other than amino-acyl groups	cell part;cytoplasm;intracellular part;macromolecular complex;membrane;protein complex	biosynthetic process;cellular ketone metabolic process;cellular lipid metabolic process;cellular metabolic process;cellular process;lipid metabolic process;macromolecule metabolic process;metabolic process;organic acid metabolic process;primary metabolic process;protein folding;protein metabolic process;small molecule metabolic process	cell part;cytoplasm;macromolecular complex;membrane;protein complex	Endocytosis	BAR;SH3_9	ACTGAAA,MIR-30A-3P,MIR-30E-3P;ANTI_APOPTOSIS;APOPTOSIS_GO;BEGUM_TARGETS_OF_PAX3_FOXO1_FUSION_UP;BERENJENO_ROCK_SIGNALING_NOT_VIA_RHOA_DN;BIOCARTA_CBL_PATHWAY;CELL_DEVELOPMENT;CHARAFE_BREAST_CANCER_LUMINAL_VS_BASAL_DN;CHARAFE_BREAST_CANCER_LUMINAL_VS_MESENCHYMAL_DN;chr1p22;CUI_TCF21_TARGETS_2_DN;CYTOPLASM;DAVICIONI_MOLECULAR_ARMS_VS_ERMS_UP;GAGACTG,MIR-452;GALLUZZI_PERMEABILIZE_MITOCHONDRIA;GCM_MA…	Completeproteome;Referenceproteome		GO:0006082;GO:0006457;GO:0006458;GO:0006629;GO:0006644;GO:0006650;GO:0006654;GO:0008152;GO:0008610;GO:0008654;GO:0009058;GO:0009987;GO:0016053;GO:0019538;GO:0019637;GO:0019752;GO:0042180;GO:0043170;GO:0043436;GO:0044237;GO:0044238;GO:0044249;GO:0044255;GO:0044260;GO:0044267;GO:0044281;GO:0044283;GO:0045017;GO:0046394;GO:0046473;GO:0046474;GO:0046486;GO:0051084	GO:0003824;GO:0005488;GO:0005504;GO:0008289;GO:0016740;GO:0016746;GO:0016747;GO:0031406;GO:0033293;GO:0042171;GO:0071617	GO:0005737;GO:0016020;GO:0032991;GO:0043234;GO:0044424;GO:0044464	GO:0006082;GO:0006457;GO:0006629;GO:0008152;GO:0009058;GO:0009987;GO:0019538;GO:0042180;GO:0043170;GO:0044237;GO:0044238;GO:0044255;GO:0044281	GO:0005737;GO:0016020;GO:0032991;GO:0043234;GO:0044464		1	1	1	4.4	4.4	4.4	37.979	0	8.2057	7719900	17	2	-1.15112	-0.516225
UBC core domain-containing protein	UBE2L3	0.199042	0.701056	1.09448	A0A5F4DFK3;E2RKT9;A0A5F4C7T7;A0A5F4C880	A0A5F4DFK3;E2RKT9;A0A5F4C7T7;A0A5F4C880	274	tr|A0A5F4DFK3|A0A5F4DFK3_CANLF UBC core domain-containing protein OS=Canis lupus familiaris OX=9615 GN=UBE2L3 PE=3 SV=1;tr|E2RKT9|E2RKT9_CANLF UBC core domain-containing protein OS=Canis lupus familiaris OX=9615 GN=UBE2L3 PE=3 SV=1;tr|A0A5F4C7T7|A0A5F4C7T7	ENSCAFG00000015284	ENSCAFP00000022538	ENSCAFT00000024279	Color2 [DarkGray]	1	4					-1		catalytic activity;ligase activity				Parkinson's disease;Ubiquitin mediated proteolysis	UQ_con	AACTTT_UNKNOWN;ACCATTT,MIR-522;ACID_AMINO_ACID_LIGASE_ACTIVITY;AGGAAGC,MIR-516-3P;BERTUCCI_INVASIVE_CARCINOMA_DUCTAL_VS_LOBULAR_UP;BIOCARTA_PARKIN_PATHWAY;BIOPOLYMER_CATABOLIC_PROCESS;BIOPOLYMER_METABOLIC_PROCESS;BLALOCK_ALZHEIMERS_DISEASE_UP;BROWNE_HCMV_INFECTION_48HR_DN;CATABOLIC_PROCESS;CELLULAR_CATABOLIC_PROCESS;CELLULAR_MACROMOLECULE_CATABOLIC_PROCESS;CELLULAR_MACROMOLECULE_METABOLIC_PROCESS…	Completeproteome;Ligase;Referenceproteome;Ublconjugationpathway			GO:0003824;GO:0016874					2	2	2	30.3	30.3	30.3	14.121	0	14.263	4659000	7	4	-0.75836	-1.31406
Pirin	PIR	0.199112	0.700903	0.953803	F6UKT8;A0A5F4C3Y1	F6UKT8;A0A5F4C3Y1	1136	tr|F6UKT8|F6UKT8_CANLF Pirin OS=Canis lupus familiaris OX=9615 GN=PIR PE=3 SV=1;tr|A0A5F4C3Y1|A0A5F4C3Y1_CANLF Pirin OS=Canis lupus familiaris OX=9615 GN=PIR PE=3 SV=1	ENSCAFG00000011975	ENSCAFP00000017632	ENSCAFT00000019023	Color2 [DarkGray]	1	4					-1	cell differentiation;cellular developmental process;cellular process;developmental process;leukocyte differentiation;monocyte differentiation;myeloid cell differentiation;myeloid leukocyte differentiation	binding;catalytic activity;cation binding;dioxygenase activity;ion binding;metal ion binding;oxidoreductase activity;oxidoreductase activity, acting on single donors with incorporation of molecular oxygen;oxidoreductase activity, acting on single donors with incorporation of molecular oxygen, incorporation of two atoms of oxygen;protein binding transcription factor activity;quercetin 2,3-dioxygen…	cell part;cytoplasm;intracellular membrane-bounded organelle;intracellular organelle;intracellular part;membrane-bounded organelle;nucleus;organelle	cell differentiation;cellular process;developmental process	cell part;cytoplasm;intracellular membrane-bounded organelle;intracellular organelle;nucleus;organelle		Pirin;Pirin_C	ACEVEDO_LIVER_CANCER_UP;ACEVEDO_LIVER_TUMOR_VS_NORMAL_ADJACENT_TISSUE_UP;ATF2_S_UP.V1_UP;BENPORATH_EED_TARGETS;BENPORATH_ES_WITH_H3K27ME3;BENPORATH_PRC2_TARGETS;BENPORATH_SUZ12_TARGETS;BIOCARTA_ACTINY_PATHWAY;BIOPOLYMER_METABOLIC_PROCESS;BROWNE_HCMV_INFECTION_48HR_DN;BRUECKNER_TARGETS_OF_MIRLET7A3_UP;CASORELLI_ACUTE_PROMYELOCYTIC_LEUKEMIA_DN;chrxp22;COLINA_TARGETS_OF_4EBP1_AND_4EBP2;CTTTAAR_UNKNO…	Completeproteome;Referenceproteome		GO:0002521;GO:0002573;GO:0009987;GO:0030099;GO:0030154;GO:0030224;GO:0032502;GO:0048869	GO:0000988;GO:0000989;GO:0003712;GO:0003824;GO:0005488;GO:0008127;GO:0016491;GO:0016701;GO:0016702;GO:0043167;GO:0043169;GO:0046872;GO:0051213	GO:0005634;GO:0005737;GO:0043226;GO:0043227;GO:0043229;GO:0043231;GO:0044424;GO:0044464	GO:0009987;GO:0030154;GO:0032502	GO:0005634;GO:0005737;GO:0043226;GO:0043229;GO:0043231;GO:0044464		7	7	7	25.9	25.9	25.9	32.149	0	56.978	66995000	14	15	1.65986	1.11798
Glutathione reductase	GSR	0.199495	0.700067	0.979483	F1PY21;A0A5F4BRM7;A0A5F4DBN6;A0A5F4CSD0	F1PY21;A0A5F4BRM7;A0A5F4DBN6;A0A5F4CSD0	1083	tr|F1PY21|F1PY21_CANLF Glutathione reductase OS=Canis lupus familiaris OX=9615 GN=GSR PE=3 SV=2;tr|A0A5F4BRM7|A0A5F4BRM7_CANLF Glutathione-disulfide reductase OS=Canis lupus familiaris OX=9615 GN=GSR PE=3 SV=1;tr|A0A5F4DBN6|A0A5F4DBN6_CANLF Glutathione-dis	ENSCAFG00000006478	ENSCAFP00000009702	ENSCAFT00000010462	Color2 [DarkGray]	1	4					-1	amine metabolic process;biological regulation;carboxylic acid metabolic process;cell redox homeostasis;cellular amine metabolic process;cellular amino acid metabolic process;cellular homeostasis;cellular ketone metabolic process;cellular metabolic process;cellular modified amino acid metabolic process;cellular nitrogen compound metabolic process;cellular process;glutathione metabolic process;home…	antioxidant activity;binding;catalytic activity;coenzyme binding;cofactor binding;disulfide oxidoreductase activity;flavin adenine dinucleotide binding;glutathione disulfide oxidoreductase activity;glutathione-disulfide reductase activity;NADP binding;nucleotide binding;oxidoreductase activity;oxidoreductase activity, acting on a sulfur group of donors;oxidoreductase activity, acting on a sulfur …		amine metabolic process;biological regulation;cellular amino acid metabolic process;cellular homeostasis;cellular ketone metabolic process;cellular metabolic process;cellular nitrogen compound metabolic process;cellular process;homeostatic process;metabolic process;nitrogen compound metabolic process;organic acid metabolic process;peptide metabolic process;primary metabolic process;small molecule…		Glutathione metabolism	Pyr_redox;Pyr_redox_2;Pyr_redox_dim	AGUIRRE_PANCREATIC_CANCER_COPY_NUMBER_DN;ANTIOXIDANT_ACTIVITY;ATF2_UP.V1_DN;BERENJENO_TRANSFORMED_BY_RHOA_UP;BIOCARTA_FREE_PATHWAY;BROWNE_HCMV_INFECTION_18HR_UP;BURTON_ADIPOGENESIS_6;chr8p21;CONCANNON_APOPTOSIS_BY_EPOXOMICIN_UP;DELACROIX_RAR_BOUND_ES;DELACROIX_RAR_TARGETS_UP;DELACROIX_RARG_BOUND_MEF;DIAZ_CHRONIC_MEYLOGENOUS_LEUKEMIA_UP;DURCHDEWALD_SKIN_CARCINOGENESIS_DN;ELECTRON_CARRIER_ACTIVITY;…	Completeproteome;FAD;Flavoprotein;Oxidoreductase;Redox-activecenter;Referenceproteome		GO:0006082;GO:0006518;GO:0006520;GO:0006575;GO:0006749;GO:0006790;GO:0006807;GO:0008152;GO:0009308;GO:0009987;GO:0019725;GO:0019752;GO:0034641;GO:0042180;GO:0042592;GO:0043436;GO:0044106;GO:0044237;GO:0044238;GO:0044281;GO:0045454;GO:0050789;GO:0050794;GO:0065007;GO:0065008	GO:0000166;GO:0003824;GO:0004362;GO:0005488;GO:0015036;GO:0015037;GO:0015038;GO:0016209;GO:0016491;GO:0016651;GO:0016667;GO:0016668;GO:0048037;GO:0050660;GO:0050661;GO:0050662		GO:0006082;GO:0006518;GO:0006520;GO:0006790;GO:0006807;GO:0008152;GO:0009308;GO:0009987;GO:0019725;GO:0034641;GO:0042180;GO:0042592;GO:0044237;GO:0044238;GO:0044281;GO:0065007			12	12	12	37	37	37	56.135	0	93.313	178650000	29	36	2.95111	2.16603
Occludin	OCLN	0.202806	0.692919	2.1347	J9P475;E2R3X4;Q28269;F1PZF7	J9P475;E2R3X4;Q28269;F1PZF7	722	tr|J9P475|J9P475_CANLF Occludin OS=Canis lupus familiaris OX=9615 GN=OCLN PE=3 SV=2;tr|E2R3X4|E2R3X4_CANLF Occludin OS=Canis lupus familiaris OX=9615 GN=OCLN PE=3 SV=2;sp|Q28269|OCLN_CANLF Occludin OS=Canis lupus familiaris OX=9615 GN=OCLN PE=1 SV=1;tr|F1P	ENSCAFG00000007805	ENSCAFP00000011544;ENSCAFP00000011546;ENSCAFP00000040354	ENSCAFT00000012459;ENSCAFT00000012461;ENSCAFT00000046929	Color2 [DarkGray]	1	4					-1	cell junction assembly;cell junction organization;cell-cell junction assembly;cell-cell junction organization;cellular component assembly;cellular component assembly at cellular level;cellular component organization;cellular component organization at cellular level;cellular component organization or biogenesis;cellular component organization or biogenesis at cellular level;cellular process;tight …		apical plasma membrane;apicolateral plasma membrane;cell junction;cell part;cell surface;cell-cell junction;cytoplasmic membrane-bounded vesicle;cytoplasmic part;cytoplasmic vesicle;endocytic vesicle;integral to membrane;intracellular membrane-bounded organelle;intracellular organelle;intracellular part;intrinsic to membrane;membrane part;membrane-bounded organelle;membrane-bounded vesicle;occlud…	cell junction organization;cellular component assembly;cellular component organization;cellular process	cell part;cell surface;cytoplasmic membrane-bounded vesicle;intracellular membrane-bounded organelle;intracellular organelle;organelle;vesicle	Cell adhesion molecules (CAMs);Hepatitis C;Leukocyte transendothelial migration;Pathogenic Escherichia coli infection;Tight junction	MARVEL;Occludin_ELL	ACACTCC,MIR-122A;ACEVEDO_METHYLATED_IN_LIVER_CANCER_DN;AIGNER_ZEB1_TARGETS;AMIT_SERUM_RESPONSE_240_MCF10A;BROWNE_HCMV_INFECTION_18HR_UP;BROWNE_HCMV_INFECTION_24HR_UP;BROWNE_HCMV_INFECTION_8HR_UP;CAGGTG_V$E12_Q6;CAGTATT,MIR-200B,MIR-200C,MIR-429;CELLULAR_COMPONENT_ASSEMBLY;CHEMNITZ_RESPONSE_TO_PROSTAGLANDIN_E2_DN;chr5q13;COLDREN_GEFITINIB_RESISTANCE_DN;CUI_GLUCOSE_DEPRIVATION;ESC_J1_UP_LATE.V1_UP;…	Celljunction;Coiledcoil;Completeproteome;Membrane;Phosphoprotein;Referenceproteome;Tightjunction;Transmembrane;Transmembranehelix		GO:0007043;GO:0009987;GO:0016043;GO:0022607;GO:0034329;GO:0034330;GO:0045216;GO:0070830;GO:0071840;GO:0071841;GO:0071842;GO:0071844		GO:0005911;GO:0005923;GO:0009986;GO:0016021;GO:0016023;GO:0016324;GO:0016327;GO:0030054;GO:0030139;GO:0031224;GO:0031410;GO:0031982;GO:0031988;GO:0043226;GO:0043227;GO:0043229;GO:0043231;GO:0044424;GO:0044425;GO:0044444;GO:0044459;GO:0044464;GO:0070160	GO:0009987;GO:0016043;GO:0022607;GO:0034330	GO:0009986;GO:0016023;GO:0031982;GO:0043226;GO:0043229;GO:0043231;GO:0044464	Occludin	2	2	2	4.1	4.1	4.1	57.425	0	13.268	8263000	20	2	-0.896976	-0.522216
Annexin	ANXA11	0.203192	0.692094	0.758509	A0A5F4DHG6;E2QXN8;A0A5F4CMH1;A0A5F4C3D8;A0A5F4CBY9;A0A5F4C3K4;A0A5F4BWD8	A0A5F4DHG6;E2QXN8;A0A5F4CMH1;A0A5F4C3D8;A0A5F4CBY9	589	tr|A0A5F4DHG6|A0A5F4DHG6_CANLF Annexin OS=Canis lupus familiaris OX=9615 GN=ANXA11 PE=3 SV=1;tr|E2QXN8|E2QXN8_CANLF Annexin OS=Canis lupus familiaris OX=9615 GN=ANXA11 PE=3 SV=2;tr|A0A5F4CMH1|A0A5F4CMH1_CANLF Annexin OS=Canis lupus familiaris OX=9615 GN=AN	ENSCAFG00000015737	ENSCAFP00000023136	ENSCAFT00000024935	Color2 [DarkGray]	1	4					-1	cellular component organization;cellular component organization or biogenesis;cellular membrane organization;cellular process;endocytosis;establishment of localization;membrane invagination;membrane organization;phagocytosis;response to calcium ion;response to chemical stimulus;response to inorganic substance;response to metal ion;response to stimulus;transport;vesicle-mediated transport	binding;calcium ion binding;calcium-dependent phospholipid binding;cation binding;ion binding;lipid binding;metal ion binding;phosphatidylethanolamine binding;phospholipid binding	azurophil granule;cell part;cytoplasmic membrane-bounded vesicle;cytoplasmic part;cytoplasmic vesicle;cytoskeletal part;endocytic vesicle;extracellular membrane-bounded organelle;extracellular organelle;extracellular region part;extracellular vesicular exosome;intracellular membrane-bounded organelle;intracellular non-membrane-bounded organelle;intracellular organelle;intracellular organelle part…	cellular component organization;cellular membrane organization;cellular process;endocytosis;establishment of localization;membrane invagination;membrane organization;response to chemical stimulus;response to stimulus;transport;vesicle-mediated transport	cell part;cytoplasmic membrane-bounded vesicle;extracellular organelle;intracellular membrane-bounded organelle;intracellular non-membrane-bounded organelle;intracellular organelle;lysosome;membrane;midbody;nucleoplasm;organelle;vacuole;vesicle		Annexin	AAAGGGA,MIR-204,MIR-211;AACTTT_UNKNOWN;AGTCAGC,MIR-345;BRUECKNER_TARGETS_OF_MIRLET7A3_UP;BURTON_ADIPOGENESIS_9;CHANDRAN_METASTASIS_DN;CHANDRAN_METASTASIS_TOP50_DN;CHANG_CORE_SERUM_RESPONSE_DN;CHEMNITZ_RESPONSE_TO_PROSTAGLANDIN_E2_DN;CHIARADONNA_NEOPLASTIC_TRANSFORMATION_CDC25_DN;CHIARETTI_ACUTE_LYMPHOBLASTIC_LEUKEMIA_ZAP70;chr10q22;CYTOPLASM;DELASERNA_MYOD_TARGETS_UP;DITTMER_PTHLH_TARGETS_UP;DODD…	Annexin;Calcium;Calcium/phospholipid-binding;Completeproteome;Referenceproteome;Repeat		GO:0006810;GO:0006897;GO:0006909;GO:0009987;GO:0010035;GO:0010038;GO:0010324;GO:0016043;GO:0016044;GO:0016192;GO:0042221;GO:0050896;GO:0051234;GO:0051592;GO:0061024;GO:0071840	GO:0005488;GO:0005509;GO:0005543;GO:0005544;GO:0008289;GO:0008429;GO:0043167;GO:0043169;GO:0046872	GO:0000323;GO:0005654;GO:0005764;GO:0005766;GO:0005773;GO:0005819;GO:0016020;GO:0016023;GO:0030139;GO:0030141;GO:0030496;GO:0031410;GO:0031982;GO:0031988;GO:0042581;GO:0042582;GO:0043226;GO:0043227;GO:0043228;GO:0043229;GO:0043230;GO:0043231;GO:0043232;GO:0044421;GO:0044422;GO:0044424;GO:0044428;GO:0044430;GO:0044444;GO:0044446;GO:0044464;GO:0045335;GO:0065010;GO:0070062	GO:0006810;GO:0006897;GO:0009987;GO:0010324;GO:0016043;GO:0016044;GO:0016192;GO:0042221;GO:0050896;GO:0051234;GO:0061024	GO:0005654;GO:0005764;GO:0005773;GO:0016020;GO:0016023;GO:0030496;GO:0031982;GO:0043226;GO:0043229;GO:0043230;GO:0043231;GO:0043232;GO:0044464	Annexin	16	16	15	34.8	34.8	33.1	58.55	0	323.31	1697500000	31	106	5.28095	5.0694
Methylthioribulose-1-phosphate dehydratase	APIP	0.205618	0.68694	0.896239	F1PT95;A0A5F4BRF8;A0A5F4C9I3;A0A5F4C045	F1PT95;A0A5F4BRF8;A0A5F4C9I3;A0A5F4C045	49	tr|F1PT95|F1PT95_CANLF Methylthioribulose-1-phosphate dehydratase OS=Canis lupus familiaris OX=9615 GN=APIP PE=3 SV=2;tr|A0A5F4BRF8|A0A5F4BRF8_CANLF Methylthioribulose-1-phosphate dehydratase OS=Canis lupus familiaris OX=9615 GN=APIP PE=3 SV=1;tr|A0A5F4C9I	ENSCAFG00000006910	ENSCAFP00000010281	ENSCAFT00000011099	Color2 [DarkGray]	1	4					-1	amine biosynthetic process;amine metabolic process;amino acid salvage;apoptosis;aspartate family amino acid biosynthetic process;aspartate family amino acid metabolic process;biological regulation;biosynthetic process;carboxylic acid biosynthetic process;carboxylic acid metabolic process;cell death;cellular amine metabolic process;cellular amino acid biosynthetic process;cellular amino acid metab…	binding;carbon-oxygen lyase activity;catalytic activity;cation binding;hydro-lyase activity;ion binding;lyase activity;metal ion binding;methylthioribulose 1-phosphate dehydratase activity;transition metal ion binding;zinc ion binding	cell part;cytoplasm;intracellular part	amine metabolic process;biological regulation;biosynthetic process;cell death;cellular amino acid metabolic process;cellular ketone metabolic process;cellular metabolic compound salvage;cellular metabolic process;cellular nitrogen compound metabolic process;cellular process;cofactor metabolic process;death;heterocycle metabolic process;metabolic process;nitrogen compound metabolic process;nucleob…	cell part;cytoplasm		Aldolase_II	ACEVEDO_LIVER_CANCER_UP;ACEVEDO_LIVER_TUMOR_VS_NORMAL_ADJACENT_TISSUE_UP;AIYAR_COBRA1_TARGETS_DN;AMIT_EGF_RESPONSE_480_MCF10A;AMIT_SERUM_RESPONSE_480_MCF10A;CASORELLI_ACUTE_PROMYELOCYTIC_LEUKEMIA_DN;chr11p13;FIGUEROA_AML_METHYLATION_CLUSTER_1_UP;FIGUEROA_AML_METHYLATION_CLUSTER_3_UP;FULCHER_INFLAMMATORY_RESPONSE_LECTIN_VS_LPS_DN;GSE10239_NAIVE_VS_MEMORY_CD8_TCELL_DN;GSE11864_CSF1_PAM3CYS_VS_CSF1_…	Amino-acidbiosynthesis;Apoptosis;Completeproteome;Cytoplasm;Lyase;Metal-binding;Methioninebiosynthesis;Referenceproteome;Zinc		GO:0000096;GO:0000097;GO:0006082;GO:0006139;GO:0006520;GO:0006555;GO:0006575;GO:0006732;GO:0006790;GO:0006807;GO:0006915;GO:0008152;GO:0008219;GO:0008652;GO:0009058;GO:0009066;GO:0009067;GO:0009086;GO:0009116;GO:0009119;GO:0009308;GO:0009309;GO:0009966;GO:0009987;GO:0010627;GO:0010941;GO:0012501;GO:0016053;GO:0016265;GO:0019284;GO:0019509;GO:0019752;GO:0023051;GO:0034641;GO:0042180;GO:0042278;GO:…	GO:0003824;GO:0005488;GO:0008270;GO:0016829;GO:0016835;GO:0016836;GO:0043167;GO:0043169;GO:0046570;GO:0046872;GO:0046914	GO:0005737;GO:0044424;GO:0044464	GO:0006082;GO:0006139;GO:0006520;GO:0006790;GO:0006807;GO:0008152;GO:0008219;GO:0009058;GO:0009116;GO:0009308;GO:0009987;GO:0016265;GO:0034641;GO:0042180;GO:0043094;GO:0044237;GO:0044238;GO:0044281;GO:0046483;GO:0051186;GO:0055086;GO:0065007	GO:0005737;GO:0044464	Methylthioribulose-1-phosphate dehydratase	3	3	3	16.5	16.5	16.5	27.023	0	21.931	25672000	16	6	1.61209	1.02566
T-complex protein 1 subunit gamma	CCT3	0.207136	0.683744	-0.455846	E2RB79;F1PDX9;A0A5F4BR02	E2RB79;F1PDX9;A0A5F4BR02	772	tr|E2RB79|E2RB79_CANLF T-complex protein 1 subunit gamma OS=Canis lupus familiaris OX=9615 GN=CCT3 PE=3 SV=3;tr|F1PDX9|F1PDX9_CANLF T-complex protein 1 subunit gamma OS=Canis lupus familiaris OX=9615 GN=CCT3 PE=3 SV=3;tr|A0A5F4BR02|A0A5F4BR02_CANLF T-compl	ENSCAFG00000016826	ENSCAFP00000024750;ENSCAFP00000034400	ENSCAFT00000026644;ENSCAFT00000038656	Color2 [DarkGray]	1	4					-1	binding of sperm to zona pellucida;cell recognition;cell-cell recognition;cellular component assembly;cellular component assembly at cellular level;cellular component organization;cellular component organization at cellular level;cellular component organization or biogenesis;cellular component organization or biogenesis at cellular level;cellular macromolecule metabolic process;cellular metabolic…	adenyl nucleotide binding;adenyl ribonucleotide binding;ATP binding;binding;nucleotide binding;purine nucleotide binding;purine ribonucleoside triphosphate binding;purine ribonucleotide binding;ribonucleotide binding	cell body;cell part;chaperonin-containing T-complex;cytoplasm;cytoplasmic part;cytoskeletal part;cytosolic part;extracellular membrane-bounded organelle;extracellular organelle;extracellular region part;extracellular vesicular exosome;intracellular organelle part;intracellular part;macromolecular complex;membrane;membrane-bounded organelle;membrane-bounded vesicle;microtubule;organelle;organelle …	cell recognition;cellular component assembly;cellular component organization;cellular metabolic process;cellular process;macromolecule metabolic process;metabolic process;primary metabolic process;protein folding;protein metabolic process	cell body;cell part;cytoplasm;extracellular organelle;macromolecular complex;membrane;organelle;plasma membrane;protein complex;vesicle		Cpn60_TCP1	ACEVEDO_LIVER_CANCER_UP;AUNG_GASTRIC_CANCER;BERENJENO_TRANSFORMED_BY_RHOA_UP;BLALOCK_ALZHEIMERS_DISEASE_DN;BLALOCK_ALZHEIMERS_DISEASE_INCIPIENT_DN;BORCZUK_MALIGNANT_MESOTHELIOMA_UP;BOYAULT_LIVER_CANCER_SUBCLASS_G123_UP;BURTON_ADIPOGENESIS_4;CACTGTG,MIR-128A,MIR-128B;CAIRO_HEPATOBLASTOMA_CLASSES_UP;CAIRO_HEPATOBLASTOMA_UP;CELLULAR_MACROMOLECULE_METABOLIC_PROCESS;CELLULAR_PROTEIN_METABOLIC_PROCESS;…	ATP-binding;Chaperone;Completeproteome;Cytoplasm;Nucleotide-binding;Referenceproteome		GO:0006457;GO:0007339;GO:0008037;GO:0008152;GO:0009987;GO:0009988;GO:0016043;GO:0019538;GO:0022414;GO:0022607;GO:0035036;GO:0043170;GO:0044237;GO:0044238;GO:0044260;GO:0044267;GO:0046931;GO:0048610;GO:0071840;GO:0071841;GO:0071842;GO:0071844	GO:0000166;GO:0005488;GO:0005524;GO:0017076;GO:0030554;GO:0032553;GO:0032555;GO:0032559;GO:0035639	GO:0005737;GO:0005832;GO:0005874;GO:0005886;GO:0016020;GO:0031982;GO:0031988;GO:0032991;GO:0043226;GO:0043227;GO:0043230;GO:0043234;GO:0044297;GO:0044421;GO:0044422;GO:0044424;GO:0044430;GO:0044444;GO:0044445;GO:0044446;GO:0044464;GO:0065010;GO:0070062	GO:0006457;GO:0008037;GO:0008152;GO:0009987;GO:0016043;GO:0019538;GO:0022607;GO:0043170;GO:0044237;GO:0044238	GO:0005737;GO:0005886;GO:0016020;GO:0031982;GO:0032991;GO:0043226;GO:0043230;GO:0043234;GO:0044297;GO:0044464	T-complex protein 1 subunit gamma	20	20	20	49.4	49.4	49.4	60.627	0	178.63	190290000	38	44	1.66159	1.87437
ADP/ATP translocase	SLC25A4;SLC25A6	0.208765	0.680342	1.83182	F1Q1J6;F6X895;A0A5F4CLU4;E2R685	F1Q1J6;F6X895;A0A5F4CLU4;E2R685	1100	tr|F1Q1J6|F1Q1J6_CANLF ADP/ATP translocase OS=Canis lupus familiaris OX=9615 GN=SLC25A6 PE=3 SV=2;tr|F6X895|F6X895_CANLF ADP/ATP translocase OS=Canis lupus familiaris OX=9615 GN=SLC25A4 PE=3 SV=2;tr|A0A5F4CLU4|A0A5F4CLU4_CANLF ADP/ATP translocase OS=Canis	ENSCAFG00000007596;ENSCAFG00000010987	ENSCAFP00000011265;ENSCAFP00000016251;ENSCAFP00000039971	ENSCAFT00000012152;ENSCAFT00000017551;ENSCAFT00000048803	Color2 [DarkGray]	1	4					-1	apoptotic mitochondrial changes;biological regulation;cellular component organization;cellular component organization at cellular level;cellular component organization or biogenesis;cellular component organization or biogenesis at cellular level;cellular process;establishment of localization;mitochondrion organization;negative regulation of biological process;negative regulation of cell death;neg…	transporter activity	cell part;cytoplasmic part;integral to membrane;intracellular membrane-bounded organelle;intracellular organelle;intracellular organelle part;intracellular part;intrinsic to membrane;membrane;membrane part;membrane-bounded organelle;mitochondrial inner membrane;mitochondrial membrane;mitochondrial part;nucleus;organelle;organelle inner membrane;organelle membrane;organelle part	biological regulation;cellular component organization;cellular process;establishment of localization;mitochondrion organization;organelle organization;transmembrane transport;transport	cell part;intracellular membrane-bounded organelle;intracellular organelle;membrane;nucleus;organelle		Mito_carr	ACEVEDO_LIVER_TUMOR_VS_NORMAL_ADJACENT_TISSUE_UP;ALCALA_APOPTOSIS;ATACCTC,MIR-202;BACOLOD_RESISTANCE_TO_ALKYLATING_AGENTS_DN;BASSO_B_LYMPHOCYTE_NETWORK;BIOCARTA_ETC_PATHWAY;BLALOCK_ALZHEIMERS_DISEASE_DN;BLALOCK_ALZHEIMERS_DISEASE_INCIPIENT_DN;BOGNI_TREATMENT_RELATED_MYELOID_LEUKEMIA_UP;BROWNE_HCMV_INFECTION_18HR_UP;BROWNE_HCMV_INFECTION_24HR_UP;CAIRO_LIVER_DEVELOPMENT_UP;CASORELLI_ACUTE_PROMYELOC…	Completeproteome;Membrane;Referenceproteome;Repeat;Transmembrane;Transmembranehelix;Transport		GO:0006810;GO:0006996;GO:0007005;GO:0008637;GO:0009987;GO:0010939;GO:0010941;GO:0016043;GO:0048519;GO:0048523;GO:0050789;GO:0050794;GO:0051234;GO:0055085;GO:0060544;GO:0060546;GO:0060547;GO:0060548;GO:0065007;GO:0071840;GO:0071841;GO:0071842	GO:0005215	GO:0005634;GO:0005743;GO:0016020;GO:0016021;GO:0019866;GO:0031090;GO:0031224;GO:0031966;GO:0043226;GO:0043227;GO:0043229;GO:0043231;GO:0044422;GO:0044424;GO:0044425;GO:0044429;GO:0044444;GO:0044446;GO:0044464	GO:0006810;GO:0006996;GO:0007005;GO:0009987;GO:0016043;GO:0051234;GO:0055085;GO:0065007	GO:0005634;GO:0016020;GO:0043226;GO:0043229;GO:0043231;GO:0044464		8	3	3	35.3	12.1	12.1	30.23	0	19.514	21760000	21	5	0.610604	0.719609
Cytochrome P450, family 4, subfamily A, polypeptide 11	CYP4A38	0.20878	0.680311	2.31956	A0A5F4D096;A0A5F4CJ39;L7MTN3;F1PPJ9;A0A5F4DKQ8;A0A5F4D2J6;A0A5F4CU46;E2QWC5;A0A5F4C7S6;A0A5F4BU55;J9NVV6;E2QTE6;F6Y7H4	A0A5F4D096;A0A5F4CJ39;L7MTN3;F1PPJ9;A0A5F4DKQ8;A0A5F4D2J6;A0A5F4CU46	372	tr|A0A5F4D096|A0A5F4D096_CANLF Cytochrome P450, family 4, subfamily A, polypeptide 11 OS=Canis lupus familiaris OX=9615 GN=CYP4A11 PE=3 SV=1;tr|A0A5F4CJ39|A0A5F4CJ39_CANLF Cytochrome P450, family 4, subfamily A, polypeptide 11 OS=Canis lupus familiaris OX=	ENSCAFG00000025004	ENSCAFP00000006227	ENSCAFT00000006726	Color2 [DarkGray]	1	4					-1		binding;catalytic activity;cation binding;heme binding;ion binding;iron ion binding;metal ion binding;monooxygenase activity;oxidoreductase activity;oxidoreductase activity, acting on paired donors, with incorporation or reduction of molecular oxygen;tetrapyrrole binding;transition metal ion binding					p450		Completeproteome;Heme;Iron;Metal-binding;Monooxygenase;Oxidoreductase;Referenceproteome			GO:0003824;GO:0004497;GO:0005488;GO:0005506;GO:0016491;GO:0016705;GO:0020037;GO:0043167;GO:0043169;GO:0046872;GO:0046906;GO:0046914					9	9	2	20	20	5.1	58.708	0	62.685	30441000	33	12	1.52229	-1.01031
Annexin		0.208991	0.679872	1.90921	A0A5F4BQU8	A0A5F4BQU8	40	tr|A0A5F4BQU8|A0A5F4BQU8_CANLF Annexin OS=Canis lupus familiaris OX=9615 GN=ANXA13 PE=3 SV=1				Color2 [DarkGray]	1	4					-1																	10	10	2	46	46	13.5	36.002	0	160.12	91131000	23	25	1.58686	2.17131
Leucine rich repeat containing 59	LRRC59	0.210149	0.677472	0.716429	F1Q3G5	F1Q3G5	1111	tr|F1Q3G5|F1Q3G5_CANLF Leucine rich repeat containing 59 OS=Canis lupus familiaris OX=9615 GN=LRRC59 PE=4 SV=3	ENSCAFG00000017036	ENSCAFP00000025084	ENSCAFT00000026982	Color2 [DarkGray]	1	4					-1			cell part;cytoplasmic part;endoplasmic reticulum;intracellular membrane-bounded organelle;intracellular non-membrane-bounded organelle;intracellular organelle;intracellular organelle part;intracellular part;membrane;membrane-bounded organelle;mitochondrial nucleoid;mitochondrial part;non-membrane-bounded organelle;nucleoid;organelle;organelle part		cell part;endoplasmic reticulum;intracellular membrane-bounded organelle;intracellular non-membrane-bounded organelle;intracellular organelle;membrane;organelle		LRR_1;LRR_8	ACEVEDO_LIVER_CANCER_UP;AGCATTA,MIR-155;AGUIRRE_PANCREATIC_CANCER_COPY_NUMBER_UP;BERENJENO_TRANSFORMED_BY_RHOA_UP;BOYAULT_LIVER_CANCER_SUBCLASS_G3_UP;BURTON_ADIPOGENESIS_5;CAIRO_HEPATOBLASTOMA_CLASSES_UP;chr17q21;CTTTGTA,MIR-524;ELVIDGE_HYPOXIA_DN;GOLDRATH_ANTIGEN_RESPONSE;GRAHAM_CML_DIVIDING_VS_NORMAL_QUIESCENT_UP;GSE13306_LAMINA_PROPRIA_VS_SPLEEN_TREG_DN;GSE13738_RESTING_VS_BYSTANDER_ACTIVATED_…	Completeproteome;Referenceproteome				GO:0005783;GO:0009295;GO:0016020;GO:0042645;GO:0043226;GO:0043227;GO:0043228;GO:0043229;GO:0043231;GO:0043232;GO:0044422;GO:0044424;GO:0044429;GO:0044444;GO:0044446;GO:0044464		GO:0005783;GO:0016020;GO:0043226;GO:0043229;GO:0043231;GO:0043232;GO:0044464		2	2	2	7.5	7.5	7.5	34.657	0	13.44	11443000	16	5	0.0168708	-0.178291
T-complex protein 1 subunit delta	CCT4	0.210836	0.676056	-0.489527	F1Q331;A0A5F4BWD6	F1Q331;A0A5F4BWD6	1110	tr|F1Q331|F1Q331_CANLF T-complex protein 1 subunit delta OS=Canis lupus familiaris OX=9615 GN=CCT4 PE=3 SV=2;tr|A0A5F4BWD6|A0A5F4BWD6_CANLF T-complex protein 1 subunit delta OS=Canis lupus familiaris OX=9615 GN=CCT4 PE=3 SV=1	ENSCAFG00000003083	ENSCAFP00000004593	ENSCAFT00000004954	Color2 [DarkGray]	1	4					-1	binding of sperm to zona pellucida;cell recognition;cell-cell recognition;cellular macromolecule metabolic process;cellular metabolic process;cellular process;cellular process involved in reproduction;cellular protein metabolic process;macromolecule metabolic process;metabolic process;primary metabolic process;protein folding;protein metabolic process;reproductive process;sperm-egg recognition	adenyl nucleotide binding;adenyl ribonucleotide binding;ATP binding;binding;nucleotide binding;purine nucleotide binding;purine ribonucleoside triphosphate binding;purine ribonucleotide binding;ribonucleotide binding	cell body;cell part;centrosome;chaperonin-containing T-complex;cytoplasmic part;cytoskeletal part;cytosolic part;extracellular membrane-bounded organelle;extracellular organelle;extracellular region part;extracellular vesicular exosome;intracellular non-membrane-bounded organelle;intracellular organelle;intracellular organelle part;intracellular part;macromolecular complex;membrane-bounded organe…	cell recognition;cellular metabolic process;cellular process;macromolecule metabolic process;metabolic process;primary metabolic process;protein folding;protein metabolic process	cell body;cell part;centrosome;extracellular organelle;intracellular non-membrane-bounded organelle;intracellular organelle;macromolecular complex;microtubule organizing center;nucleoplasm;organelle;protein complex;vesicle		Cpn60_TCP1	ASTIER_INTEGRIN_SIGNALING;BILANGES_RAPAMYCIN_SENSITIVE_VIA_TSC1_AND_TSC2;BIOCARTA_BCELLSURVIVAL_PATHWAY;BLALOCK_ALZHEIMERS_DISEASE_DN;BLALOCK_ALZHEIMERS_DISEASE_INCIPIENT_DN;BOYAULT_LIVER_CANCER_SUBCLASS_G3_UP;CAIRO_HEPATOBLASTOMA_CLASSES_UP;CELLULAR_MACROMOLECULE_METABOLIC_PROCESS;CELLULAR_PROTEIN_METABOLIC_PROCESS;CHIANG_LIVER_CANCER_SUBCLASS_UNANNOTATED_DN;chr2p15;DARWICHE_PAPILLOMA_RISK_HIGH_…	ATP-binding;Chaperone;Completeproteome;Cytoplasm;Nucleotide-binding;Referenceproteome		GO:0006457;GO:0007339;GO:0008037;GO:0008152;GO:0009987;GO:0009988;GO:0019538;GO:0022414;GO:0035036;GO:0043170;GO:0044237;GO:0044238;GO:0044260;GO:0044267;GO:0048610	GO:0000166;GO:0005488;GO:0005524;GO:0017076;GO:0030554;GO:0032553;GO:0032555;GO:0032559;GO:0035639	GO:0005654;GO:0005813;GO:0005815;GO:0005832;GO:0005874;GO:0031982;GO:0031988;GO:0032991;GO:0043226;GO:0043227;GO:0043228;GO:0043229;GO:0043230;GO:0043232;GO:0043234;GO:0044297;GO:0044421;GO:0044422;GO:0044424;GO:0044428;GO:0044430;GO:0044444;GO:0044445;GO:0044446;GO:0044464;GO:0065010;GO:0070062	GO:0006457;GO:0008037;GO:0008152;GO:0009987;GO:0019538;GO:0043170;GO:0044237;GO:0044238	GO:0005654;GO:0005813;GO:0005815;GO:0031982;GO:0032991;GO:0043226;GO:0043229;GO:0043230;GO:0043232;GO:0043234;GO:0044297;GO:0044464	T-complex protein 1 subunit delta	13	13	13	33	33	33	58.038	0	111.89	125190000	38	47	0.775982	0.653844
Lysosomal associated membrane protein 1	LAMP1	0.210977	0.675765	-1.692	F1Q260	F1Q260	1104	tr|F1Q260|F1Q260_CANLF Lysosomal associated membrane protein 1 OS=Canis lupus familiaris OX=9615 GN=LAMP1 PE=3 SV=3	ENSCAFG00000006323	ENSCAFP00000009494	ENSCAFT00000010234	Color2 [DarkGray]	1	4					-1	biological regulation;cellular process;establishment of localization;establishment of localization in cell;establishment of protein localization;establishment of protein localization to organelle;Golgi to lysosome transport;Golgi vesicle transport;induction of apoptosis;induction of apoptosis by extracellular signals;induction of apoptosis by granzyme;induction of programmed cell death;intracellu…		cell part;cytolytic granule;cytoplasmic membrane-bounded vesicle;cytoplasmic part;cytoplasmic vesicle;endosome;external side of plasma membrane;extracellular membrane-bounded organelle;extracellular organelle;extracellular region part;extracellular vesicular exosome;intracellular membrane-bounded organelle;intracellular organelle;intracellular part;late endosome;lysosome;lytic vacuole;melanosome;…	biological regulation;cellular process;establishment of localization;Golgi vesicle transport;regulation of protein stability;regulation of transport;transport;vacuolar transport;vesicle-mediated transport	cell part;cytoplasmic membrane-bounded vesicle;endosome;extracellular organelle;intracellular membrane-bounded organelle;intracellular organelle;lysosome;membrane;organelle;plasma membrane;vacuole;vesicle		Lamp	AATGTGA,MIR-23A,MIR-23B;ACCAAAG,MIR-9;ACEVEDO_LIVER_CANCER_DN;AMIT_EGF_RESPONSE_480_HELA;APPEL_IMATINIB_RESPONSE;BARRIER_CANCER_RELAPSE_NORMAL_SAMPLE_DN;BENPORATH_MYC_MAX_TARGETS;BLALOCK_ALZHEIMERS_DISEASE_UP;CACGTG_V$MYC_Q2;CASORELLI_ACUTE_PROMYELOCYTIC_LEUKEMIA_DN;CELL_FRACTION;chr13q34;CTATGCA,MIR-153;CYTOPLASM;CYTOPLASMIC_PART;DANG_BOUND_BY_MYC;DANG_MYC_TARGETS_DN;DANG_REGULATED_BY_MYC_DN;DIT…	Completeproteome;Referenceproteome		GO:0001910;GO:0002682;GO:0002684;GO:0002694;GO:0002696;GO:0002697;GO:0002699;GO:0002703;GO:0002706;GO:0002715;GO:0006810;GO:0006892;GO:0006917;GO:0007034;GO:0007041;GO:0008624;GO:0008626;GO:0009987;GO:0010468;GO:0010608;GO:0010941;GO:0010942;GO:0012502;GO:0016192;GO:0017157;GO:0019222;GO:0031341;GO:0031347;GO:0031647;GO:0032814;GO:0032816;GO:0032879;GO:0042269;GO:0042981;GO:0043065;GO:0043067;GO:…		GO:0000323;GO:0005764;GO:0005768;GO:0005770;GO:0005771;GO:0005773;GO:0005886;GO:0009897;GO:0016020;GO:0016023;GO:0031410;GO:0031982;GO:0031988;GO:0042383;GO:0042470;GO:0043226;GO:0043227;GO:0043229;GO:0043230;GO:0043231;GO:0044194;GO:0044421;GO:0044424;GO:0044425;GO:0044444;GO:0044459;GO:0044464;GO:0048770;GO:0065010;GO:0070062	GO:0006810;GO:0007034;GO:0009987;GO:0016192;GO:0031647;GO:0048193;GO:0051049;GO:0051234;GO:0065007	GO:0005764;GO:0005768;GO:0005773;GO:0005886;GO:0016020;GO:0016023;GO:0031982;GO:0043226;GO:0043229;GO:0043230;GO:0043231;GO:0044464		4	4	4	11.9	11.9	11.9	44.275	0	30.299	24060000	19	7	-2.06369	-0.38016
Succinate dehydrogenase [ubiquinone] flavoprotein subunit, mitochondrial	SDHA	0.214571	0.668429	0.239807	A0A5F4DBD1;A0A5F4C7H4;A0A5F4CNK9;F1Q1X9;A0A5F4CYV2;A0A5F4D5T3;A0A5F4CUZ7	A0A5F4DBD1;A0A5F4C7H4;A0A5F4CNK9;F1Q1X9;A0A5F4CYV2;A0A5F4D5T3;A0A5F4CUZ7	271	tr|A0A5F4DBD1|A0A5F4DBD1_CANLF Succinate dehydrogenase [ubiquinone] flavoprotein subunit, mitochondrial OS=Canis lupus familiaris OX=9615 GN=SDHA PE=3 SV=1;tr|A0A5F4C7H4|A0A5F4C7H4_CANLF Succinate dehydrogenase [ubiquinone] flavoprotein subunit, mitochondr	ENSCAFG00000010951	ENSCAFP00000016204	ENSCAFT00000017502	Color2 [DarkGray]	1	4					-1	acetyl-CoA catabolic process;acetyl-CoA metabolic process;anatomical structure development;carboxylic acid metabolic process;catabolic process;cellular catabolic process;cellular ketone metabolic process;cellular metabolic process;cellular process;coenzyme catabolic process;coenzyme metabolic process;cofactor catabolic process;cofactor metabolic process;developmental process;dicarboxylic acid met…	binding;catalytic activity;coenzyme binding;cofactor binding;flavin adenine dinucleotide binding;oxidoreductase activity;oxidoreductase activity, acting on the CH-CH group of donors;succinate dehydrogenase activity	cell part;cytoplasmic part;intracellular membrane-bounded organelle;intracellular organelle;intracellular part;membrane-bounded organelle;mitochondrion;organelle	anatomical structure development;catabolic process;cellular ketone metabolic process;cellular metabolic process;cellular process;cofactor metabolic process;developmental process;generation of precursor metabolites and energy;metabolic process;organic acid metabolic process;small molecule metabolic process	cell part;intracellular membrane-bounded organelle;intracellular organelle;mitochondrion;organelle		FAD_binding_2;Succ_DH_flav_C	AEROBIC_RESPIRATION;AGUIRRE_PANCREATIC_CANCER_COPY_NUMBER_UP;BIOCARTA_ETC_PATHWAY;BIOCARTA_KREB_PATHWAY;BLALOCK_ALZHEIMERS_DISEASE_DN;BLALOCK_ALZHEIMERS_DISEASE_INCIPIENT_DN;BRUECKNER_TARGETS_OF_MIRLET7A3_UP;BURTON_ADIPOGENESIS_6;CARBOHYDRATE_METABOLIC_PROCESS;CASORELLI_ACUTE_PROMYELOCYTIC_LEUKEMIA_DN;CATABOLIC_PROCESS;CELLULAR_CARBOHYDRATE_METABOLIC_PROCESS;CELLULAR_CATABOLIC_PROCESS;CELLULAR_RE…	Completeproteome;Referenceproteome		GO:0006082;GO:0006084;GO:0006091;GO:0006099;GO:0006105;GO:0006732;GO:0007399;GO:0008152;GO:0009056;GO:0009109;GO:0009987;GO:0019752;GO:0022900;GO:0022904;GO:0032502;GO:0042180;GO:0043436;GO:0043648;GO:0044237;GO:0044248;GO:0044281;GO:0046356;GO:0048731;GO:0048856;GO:0051186;GO:0051187;GO:0055114	GO:0000104;GO:0003824;GO:0005488;GO:0016491;GO:0016627;GO:0048037;GO:0050660;GO:0050662	GO:0005739;GO:0043226;GO:0043227;GO:0043229;GO:0043231;GO:0044424;GO:0044444;GO:0044464	GO:0006082;GO:0006091;GO:0008152;GO:0009056;GO:0009987;GO:0032502;GO:0042180;GO:0044237;GO:0044281;GO:0048856;GO:0051186	GO:0005739;GO:0043226;GO:0043229;GO:0043231;GO:0044464		5	5	5	13.2	13.2	13.2	63.809	0	35.292	22258000	33	7	0.109253	-0.157853
Cyclin G associated kinase	GAK	0.21498	0.667602	1.56303	A0A5F4D097;A0A5F4C8J5;F1PGG9;A0A5F4C6W3	A0A5F4D097;A0A5F4C8J5;F1PGG9;A0A5F4C6W3	266	tr|A0A5F4D097|A0A5F4D097_CANLF Cyclin G associated kinase OS=Canis lupus familiaris OX=9615 GN=GAK PE=4 SV=1;tr|A0A5F4C8J5|A0A5F4C8J5_CANLF Cyclin G associated kinase OS=Canis lupus familiaris OX=9615 GN=GAK PE=4 SV=1;tr|F1PGG9|F1PGG9_CANLF Cyclin G associ	ENSCAFG00000016743	ENSCAFP00000024634	ENSCAFT00000026527	Color2 [DarkGray]	1	4					-1	anatomical structure development;anatomical structure morphogenesis;biological regulation;cell development;cell differentiation;cellular component disassembly;cellular component disassembly at cellular level;cellular component organization;cellular component organization at cellular level;cellular component organization or biogenesis;cellular component organization or biogenesis at cellular level…	adenyl nucleotide binding;adenyl ribonucleotide binding;ATP binding;binding;catalytic activity;kinase activity;nucleotide binding;phosphotransferase activity, alcohol group as acceptor;protein kinase activity;protein serine/threonine kinase activity;purine nucleotide binding;purine ribonucleoside triphosphate binding;purine ribonucleotide binding;ribonucleotide binding;transferase activity;transf…	cell part;cytoplasmic part;Golgi apparatus;intracellular membrane-bounded organelle;intracellular organelle;intracellular part;membrane;membrane-bounded organelle;organelle	anatomical structure development;anatomical structure morphogenesis;biological regulation;cell development;cell differentiation;cellular component disassembly;cellular component organization;cellular membrane organization;cellular process;developmental process;endocytosis;endoplasmic reticulum organization;establishment of localization;Golgi organization;membrane invagination;membrane organizatio…	cell part;Golgi apparatus;intracellular membrane-bounded organelle;intracellular organelle;membrane;organelle		DnaJ;Pkinase;PTEN_C2	ACEVEDO_LIVER_CANCER_UP;ACEVEDO_NORMAL_TISSUE_ADJACENT_TO_LIVER_TUMOR_UP;AKT_UP.V1_UP;AKT_UP_MTOR_DN.V1_UP;AMIT_EGF_RESPONSE_480_HELA;BENPORATH_MYC_MAX_TARGETS;BLALOCK_ALZHEIMERS_DISEASE_UP;BREDEMEYER_RAG_SIGNALING_NOT_VIA_ATM_UP;chr4p16;DANG_BOUND_BY_MYC;FINETTI_BREAST_CANCERS_KINOME_BLUE;GSE11924_TFH_VS_TH17_CD4_TCELL_UP;GSE12845_IGD_POS_BLOOD_VS_DARKZONE_GC_TONSIL_BCELL_UP;GSE12845_PRE_GC_VS_D…	ATP-binding;Completeproteome;Kinase;Nucleotide-binding;Referenceproteome;Serine/threonine-proteinkinase;Transferase		GO:0006810;GO:0006897;GO:0006898;GO:0006996;GO:0007029;GO:0007030;GO:0008284;GO:0009653;GO:0009913;GO:0009987;GO:0010324;GO:0016043;GO:0016044;GO:0016192;GO:0022411;GO:0030154;GO:0032502;GO:0032984;GO:0034621;GO:0034623;GO:0035622;GO:0042127;GO:0043241;GO:0043624;GO:0043933;GO:0048468;GO:0048518;GO:0048522;GO:0048853;GO:0048856;GO:0048869;GO:0050789;GO:0050794;GO:0051234;GO:0051261;GO:0061024;GO:…	GO:0000166;GO:0003824;GO:0004672;GO:0004674;GO:0005488;GO:0005524;GO:0016301;GO:0016740;GO:0016772;GO:0016773;GO:0017076;GO:0030554;GO:0032553;GO:0032555;GO:0032559;GO:0035639	GO:0005794;GO:0016020;GO:0043226;GO:0043227;GO:0043229;GO:0043231;GO:0044424;GO:0044444;GO:0044464	GO:0006810;GO:0006897;GO:0006996;GO:0007029;GO:0007030;GO:0009653;GO:0009987;GO:0010324;GO:0016043;GO:0016044;GO:0016192;GO:0022411;GO:0030154;GO:0032502;GO:0048468;GO:0048856;GO:0051234;GO:0051261;GO:0061024;GO:0065007	GO:0005794;GO:0016020;GO:0043226;GO:0043229;GO:0043231;GO:0044464		2	2	2	2.1	2.1	2.1	132.72	0	13.157	7387200	64	3	-1.55572	0.188039
LIM domain containing preferred translocation partner in lipoma	LPP	0.218547	0.660455	0.473392	E2RSJ3	E2RSJ3	899	tr|E2RSJ3|E2RSJ3_CANLF LIM domain containing preferred translocation partner in lipoma OS=Canis lupus familiaris OX=9615 GN=LPP PE=4 SV=3	ENSCAFG00000013919	ENSCAFP00000020507	ENSCAFT00000022083	Color2 [DarkGray]	1	4					-1		binding;cation binding;ion binding;metal ion binding;transition metal ion binding;zinc ion binding	adherens junction;anchoring junction;cell junction;cell part;cell-substrate adherens junction;cell-substrate junction;cytoplasm;focal adhesion;intracellular part		cell part;cytoplasm		LIM	AAAGACA,MIR-511;AATGTGA,MIR-23A,MIR-23B;ACCAAAG,MIR-9;AMUNDSON_POOR_SURVIVAL_AFTER_GAMMA_RADIATION_2G;BENPORATH_CYCLING_GENES;BERENJENO_ROCK_SIGNALING_NOT_VIA_RHOA_DN;BLALOCK_ALZHEIMERS_DISEASE_UP;BROWNE_HCMV_INFECTION_20HR_DN;BROWNE_HCMV_INFECTION_48HR_DN;CAGTGTT,MIR-141,MIR-200A;CATTTCA,MIR-203;CCCNNGGGAR_V$OLF1_01;CHICAS_RB1_TARGETS_CONFLUENT;CHICAS_RB1_TARGETS_SENESCENT;chr3q27;CUI_TCF21_TARG…	Completeproteome;LIMdomain;Metal-binding;Referenceproteome;Zinc			GO:0005488;GO:0008270;GO:0043167;GO:0043169;GO:0046872;GO:0046914	GO:0005737;GO:0005912;GO:0005924;GO:0005925;GO:0030054;GO:0030055;GO:0044424;GO:0044464;GO:0070161		GO:0005737;GO:0044464		8	8	8	18.4	18.4	18.4	65.855	0	59.598	39649000	28	18	0.182696	-0.016122
ADP ribosylation factor GTPase activating protein 2	ARFGAP2	0.218962	0.659631	1.45914	A0A5F4BVD7;A0A5F4BY63;A0A5F4CTV5;E2QYR7	A0A5F4BVD7;A0A5F4BY63;A0A5F4CTV5;E2QYR7	116	tr|A0A5F4BVD7|A0A5F4BVD7_CANLF ADP ribosylation factor GTPase activating protein 2 OS=Canis lupus familiaris OX=9615 GN=ARFGAP2 PE=4 SV=1;tr|A0A5F4BY63|A0A5F4BY63_CANLF ADP ribosylation factor GTPase activating protein 2 OS=Canis lupus familiaris OX=9615 G	ENSCAFG00000008903	ENSCAFP00000013095	ENSCAFT00000014154	Color2 [DarkGray]	1	4					-1		binding;cation binding;ion binding;metal ion binding;transition metal ion binding;zinc ion binding	cell part;cytoplasmic part;Golgi apparatus;intracellular membrane-bounded organelle;intracellular non-membrane-bounded organelle;intracellular organelle;intracellular organelle part;intracellular part;membrane;membrane-bounded organelle;non-membrane-bounded organelle;nuclear part;nucleolus;organelle;organelle part;plasma membrane		cell part;Golgi apparatus;intracellular membrane-bounded organelle;intracellular non-membrane-bounded organelle;intracellular organelle;membrane;nucleolus;organelle;plasma membrane	Endocytosis	ArfGap	BLALOCK_ALZHEIMERS_DISEASE_INCIPIENT_UP;BLALOCK_ALZHEIMERS_DISEASE_UP;CASORELLI_ACUTE_PROMYELOCYTIC_LEUKEMIA_DN;CHARAFE_BREAST_CANCER_LUMINAL_VS_MESENCHYMAL_UP;chr11p11;COLINA_TARGETS_OF_4EBP1_AND_4EBP2;DANG_BOUND_BY_MYC;DIAZ_CHRONIC_MEYLOGENOUS_LEUKEMIA_UP;GATTGGY_V$NFY_Q6_01;GSE10325_CD4_TCELL_VS_LUPUS_CD4_TCELL_UP;GSE12845_IGD_POS_BLOOD_VS_NAIVE_TONSIL_BCELL_UP;GSE13493_CD4INTCD8POS_VS_CD8POS_…	Completeproteome;Metal-binding;Referenceproteome;Zinc			GO:0005488;GO:0008270;GO:0043167;GO:0043169;GO:0046872;GO:0046914	GO:0005730;GO:0005794;GO:0005886;GO:0016020;GO:0043226;GO:0043227;GO:0043228;GO:0043229;GO:0043231;GO:0043232;GO:0044422;GO:0044424;GO:0044428;GO:0044444;GO:0044446;GO:0044464		GO:0005730;GO:0005794;GO:0005886;GO:0016020;GO:0043226;GO:0043229;GO:0043231;GO:0043232;GO:0044464		2	2	2	5.5	5.5	5.5	42.179	0	15.793	9807600	25	3	0.2445	-1.18605
CCT-alpha	TCP1	0.220142	0.657297	-0.516058	E2R0L9;A0A5F4CPF2	E2R0L9;A0A5F4CPF2	702	tr|E2R0L9|E2R0L9_CANLF CCT-alpha OS=Canis lupus familiaris OX=9615 GN=TCP1 PE=3 SV=1;tr|A0A5F4CPF2|A0A5F4CPF2_CANLF CCT-alpha OS=Canis lupus familiaris OX=9615 GN=TCP1 PE=3 SV=1	ENSCAFG00000000732	ENSCAFP00000001046	ENSCAFT00000001141	Color2 [DarkGray]	1	4					-1	binding of sperm to zona pellucida;biological regulation;cell recognition;cell-cell recognition;cellular macromolecule metabolic process;cellular metabolic process;cellular process;cellular process involved in reproduction;cellular protein metabolic process;establishment of localization;establishment of protein localization;interaction with host;interspecies interaction between organisms;macromol…	adenyl nucleotide binding;adenyl ribonucleotide binding;ATP binding;binding;nucleotide binding;purine nucleotide binding;purine ribonucleoside triphosphate binding;purine ribonucleotide binding;ribonucleotide binding	acrosomal vesicle;cell body;cell part;chaperonin-containing T-complex;chromatin;chromosomal part;cytoplasmic membrane-bounded vesicle;cytoplasmic part;cytoplasmic vesicle;cytoskeletal part;cytosolic part;extracellular membrane-bounded organelle;extracellular organelle;extracellular region part;extracellular vesicular exosome;Golgi apparatus;heterochromatin;intracellular membrane-bounded organelle…	biological regulation;cell recognition;cellular metabolic process;cellular process;establishment of localization;interspecies interaction between organisms;macromolecule metabolic process;metabolic process;multi-organism process;primary metabolic process;protein folding;protein metabolic process;protein transport;transport	cell body;cell part;cytoplasmic membrane-bounded vesicle;extracellular organelle;Golgi apparatus;intracellular membrane-bounded organelle;intracellular organelle;macromolecular complex;organelle;protein complex;vesicle		Cpn60_TCP1	BASSO_B_LYMPHOCYTE_NETWORK;BILANGES_RAPAMYCIN_SENSITIVE_VIA_TSC1_AND_TSC2;chr6q25;CYTOPLASM;CYTOPLASMIC_PART;CYTOSOL;DAIRKEE_CANCER_PRONE_RESPONSE_BPA_E2;DAIRKEE_TERT_TARGETS_UP;DARWICHE_PAPILLOMA_RISK_HIGH_DN;DARWICHE_PAPILLOMA_RISK_LOW_UP;DARWICHE_SKIN_TUMOR_PROMOTER_UP;DARWICHE_SQUAMOUS_CELL_CARCINOMA_UP;DIAZ_CHRONIC_MEYLOGENOUS_LEUKEMIA_UP;DITTMER_PTHLH_TARGETS_DN;FEVR_CTNNB1_TARGETS_DN;FU_IN…	ATP-binding;Chaperone;Completeproteome;Cytoplasm;Nucleotide-binding;Referenceproteome		GO:0006457;GO:0006810;GO:0007339;GO:0008037;GO:0008152;GO:0009987;GO:0009988;GO:0010941;GO:0015031;GO:0019538;GO:0022414;GO:0035036;GO:0042000;GO:0042981;GO:0043067;GO:0043170;GO:0044053;GO:0044237;GO:0044238;GO:0044260;GO:0044267;GO:0044417;GO:0044419;GO:0045184;GO:0048610;GO:0050789;GO:0050794;GO:0051234;GO:0051701;GO:0051704;GO:0051808;GO:0051836;GO:0065007;GO:2000106;GO:2000109	GO:0000166;GO:0005488;GO:0005524;GO:0017076;GO:0030554;GO:0032553;GO:0032555;GO:0032559;GO:0035639	GO:0000242;GO:0000785;GO:0000790;GO:0000792;GO:0001669;GO:0005720;GO:0005794;GO:0005832;GO:0005874;GO:0016023;GO:0030141;GO:0031410;GO:0031982;GO:0031988;GO:0032991;GO:0043226;GO:0043227;GO:0043229;GO:0043230;GO:0043231;GO:0043234;GO:0044297;GO:0044421;GO:0044422;GO:0044424;GO:0044427;GO:0044428;GO:0044430;GO:0044444;GO:0044445;GO:0044446;GO:0044450;GO:0044454;GO:0044464;GO:0065010;GO:0070062	GO:0006457;GO:0006810;GO:0008037;GO:0008152;GO:0009987;GO:0015031;GO:0019538;GO:0043170;GO:0044237;GO:0044238;GO:0044419;GO:0051234;GO:0051704;GO:0065007	GO:0005794;GO:0016023;GO:0031982;GO:0032991;GO:0043226;GO:0043229;GO:0043230;GO:0043231;GO:0043234;GO:0044297;GO:0044464	T-complex protein 1 subunit alpha	21	21	21	52	52	52	60.253	0	150.85	196060000	35	65	0.528748	0.558905
Malate dehydrogenase 1	MDH1	0.221301	0.655016	0.550969	F1Q1R1;A0A5F4CRJ6;E2QV08;A0A5F4DBT7	F1Q1R1;A0A5F4CRJ6;E2QV08;A0A5F4DBT7	432	tr|F1Q1R1|F1Q1R1_CANLF Malate dehydrogenase 1 OS=Canis lupus familiaris OX=9615 GN=MDH1 PE=4 SV=3;tr|A0A5F4CRJ6|A0A5F4CRJ6_CANLF Malate dehydrogenase OS=Canis lupus familiaris OX=9615 GN=MDH1 PE=3 SV=1;tr|E2QV08|E2QV08_CANLF Malate dehydrogenase OS=Canis l	ENSCAFG00000003129	ENSCAFP00000004671;ENSCAFP00000031562	ENSCAFT00000005036;ENSCAFT00000036209	Color2 [DarkGray]	1	4					-1	acetyl-CoA catabolic process;acetyl-CoA metabolic process;carbohydrate metabolic process;carboxylic acid metabolic process;catabolic process;cellular catabolic process;cellular ketone metabolic process;cellular metabolic process;cellular process;coenzyme catabolic process;coenzyme metabolic process;cofactor catabolic process;cofactor metabolic process;dicarboxylic acid metabolic process;malate me…	catalytic activity;L-malate dehydrogenase activity;malate dehydrogenase activity;oxidoreductase activity;oxidoreductase activity, acting on CH-OH group of donors;oxidoreductase activity, acting on the CH-OH group of donors, NAD or NADP as acceptor	cell part;centrosome;cytoplasmic part;cytoskeletal part;extracellular membrane-bounded organelle;extracellular organelle;extracellular region part;extracellular space;extracellular vesicular exosome;intracellular membrane-bounded organelle;intracellular non-membrane-bounded organelle;intracellular organelle;intracellular organelle part;intracellular part;membrane-bounded organelle;membrane-bounde…	carbohydrate metabolic process;catabolic process;cellular ketone metabolic process;cellular metabolic process;cellular process;cofactor metabolic process;metabolic process;organic acid metabolic process;primary metabolic process;small molecule metabolic process	cell part;centrosome;extracellular organelle;extracellular space;intracellular membrane-bounded organelle;intracellular non-membrane-bounded organelle;intracellular organelle;microtubule organizing center;mitochondrion;organelle;vesicle		Ldh_1_C;Ldh_1_N	AACYNNNNTTCCS_UNKNOWN;ACTAYRNNNCCCR_UNKNOWN;ALONSO_METASTASIS_UP;APPIERTO_RESPONSE_TO_FENRETINIDE_DN;ATGGYGGA_UNKNOWN;BENPORATH_MYC_MAX_TARGETS;BENPORATH_NANOG_TARGETS;BILD_HRAS_ONCOGENIC_SIGNATURE;BIOCARTA_KREB_PATHWAY;BLALOCK_ALZHEIMERS_DISEASE_DN;BYSTRYKH_HEMATOPOIESIS_STEM_CELL_QTL_TRANS;CHARAFE_BREAST_CANCER_LUMINAL_VS_BASAL_DN;CHAUHAN_RESPONSE_TO_METHOXYESTRADIOL_DN;CHOI_ATL_CHRONIC_VS_ACUT…	Completeproteome;NAD;Oxidoreductase;Referenceproteome;Tricarboxylicacidcycle		GO:0005975;GO:0006082;GO:0006084;GO:0006099;GO:0006108;GO:0006732;GO:0008152;GO:0009056;GO:0009109;GO:0009987;GO:0019752;GO:0042180;GO:0043436;GO:0043648;GO:0044237;GO:0044238;GO:0044248;GO:0044281;GO:0046356;GO:0051186;GO:0051187	GO:0003824;GO:0016491;GO:0016614;GO:0016615;GO:0016616;GO:0030060	GO:0005615;GO:0005739;GO:0005813;GO:0005815;GO:0031982;GO:0031988;GO:0043226;GO:0043227;GO:0043228;GO:0043229;GO:0043230;GO:0043231;GO:0043232;GO:0044421;GO:0044422;GO:0044424;GO:0044430;GO:0044444;GO:0044446;GO:0044464;GO:0065010;GO:0070062	GO:0005975;GO:0006082;GO:0008152;GO:0009056;GO:0009987;GO:0042180;GO:0044237;GO:0044238;GO:0044281;GO:0051186	GO:0005615;GO:0005739;GO:0005813;GO:0005815;GO:0031982;GO:0043226;GO:0043229;GO:0043230;GO:0043231;GO:0043232;GO:0044464	Malate dehydrogenase	2	2	2	17.6	17.6	17.6	23.022	0	16.53	15796000	16	6	0.149081	-0.474496
[truncated: 689 more rows]
[truncated: 2 more columns]
